# Supplementary material for: Integrative functional analyses using rainbow trout selected for tolerance to plant diets reveal nutrigenomic signatures for soy utilization without the concurrence of enteritis
Source: PLoS One. 2017 Jul 19;12(7):e0180972. doi: 10.1371/journal.pone.0180972 (PMC5517010; doi:10.1371/journal.pone.0180972)
Supplement: S1 Table — (XLSX) [file pone.0180972.s003.xlsx]

## Sheet: traits
individual	diet	fish_wt	liver_wt	HSI
T9-4L	PM	116.6	2.1	0.0180103
T9-5L	PM	131.1	2.36	0.0180015
T9-6L	PM	152.2	2.29	0.015046
T9-7L	PM	137.9	2.21	0.0160261
T9-8L	PM	148.1	2.38	0.0160702
T11-4L	PM	84.1	1.75	0.0208086
T11-5L	PM	122.5	1.84	0.0150204
T11-6L	PM	89.4	1.82	0.0203579
T11-7L	PM	110.9	1.33	0.0119928
T11-8L	PM	105.3	1.64	0.0155745
T14-4L	FM	140.3	3.23	0.0230221
T14-5L	FM	137.3	2.61	0.0190095
T14-6L	FM	132.6	2.24	0.0168929
T14-7L	FM	57.2	1.1	0.0192308
T14-8L	FM	126	2.31	0.0183333
T16-4L	FM	105.7	2.64	0.0249763
T16-5L	FM	92.3	1.59	0.0172264
T16-6L	FM	112.8	2.24	0.0198582
T16-7L	FM	151.7	2.58	0.0170073
T16-8L	FM	95.4	1.86	0.0194969
