# Supplementary material for: Integrative functional analyses using rainbow trout selected for tolerance to plant diets reveal nutrigenomic signatures for soy utilization without the concurrence of enteritis
Source: PLoS One. 2017 Jul 19;12(7):e0180972. doi: 10.1371/journal.pone.0180972 (PMC5517010; doi:10.1371/journal.pone.0180972)
Supplement: S2 Table — (XLSX) [file pone.0180972.s004.xlsx]

## Sheet: selected_FMPM_fpkm_FULL
gene	T14-4L	T14-5L	T14-6L	T14-7L	T14-8L	T16-4L	T16-5L	T16-6L	T16-7L	T16-8L	T9-4L	T9-5L	T9-6L	T9-7L	T9-8L	T11-4L	T11-5L	T11-6L	T11-7L	T11-8L
C0_c12_seq1_	0.684656	0.422915	0.472197	0.921868	0.539037	0.703019	0.111762	0.568429	0.36474	0.337368	0.146806	0.49488	0.903987	0.751048	0.691248	0.263118	0.777283	0.637148	0.260189	0.472629
C0_c13_seq1_	5.45205	5.62466	5.57107	6.10657	5.19281	5.59722	5.21076	5.2633	5.67211	5.20654	5.05161	4.93033	5.41783	4.9583	5.39366	5.16496	5.3045	5.30126	5.33759	5.61049
C0_c3_seq1_	0.218537	0.155307	0	0.14339	0.324694	0.178704	0.0889945	0.171017	0.485807	0	0.087348	0	0.0911605	0	0	0.135857	0	0	0	0.183732
C1_c0_seq1_	11.4456	11.3263	11.9423	12.4047	12.0724	11.225	11.5197	11.5914	12.1754	11.4682	10.914	11.1501	11.0851	11.7141	11.8617	11.7796	12.2052	12.2626	11.5553	11.7766
C10_c1_seq1_	2.51801	3.34794	1.95122	2.47055	1.53799	3.88963	4.49791	2.89451	2.936	3.75088	2.07385	1.00427	1.22363	0.454618	1.85382	2.27651	2.38571	2.14287	2.05703	1.75611
C100000_c0_seq1_	0.235167	0.42714	0.268817	0.622405	0.119222	0.0907574	0.646844	0.270174	0.117673	0	0	0.401078	0.299228	0	0.330662	0.722178	0.677562	0	0.483284	0
C100015_c0_seq1_	0.120619	0	0	0	0	0	0	0	0	0	0	0	0	0	0	0	0	0	0	0.30863
C100017_c0_seq1_	0.0957928	0	0.174279	0.713794	0.149269	0	0	0.117392	0	0.521707	0.12006	0	0	0.133646	0.403884	0	0.203779	0.197864	0	0.234094
C10002_c4_seq1_	0.349551	0.489911	0.284976	0.371511	0.0849719	0.532318	0.439069	0.324545	0.628764	0.551892	0.0683968	0.0756971	0.0248663	0.141019	0.223944	0.201778	0.391743	0.112257	0.143847	0.26585
C100039_c0_seq1_	2.6929	2.55429	2.00398	2.66496	2.91342	2.65735	2.54451	2.77454	2.77266	3.02918	2.88204	2.54325	2.96378	3.24386	3.33394	2.42038	1.82663	2.38375	2.59335	2.93638
C100044_c1_seq1_	0.117902	0	0	0	0	0.0762822	0	0.339042	0	0.176445	0	0	0	0	0	0.220277	0	0	0	0
C100062_c0_seq1_	2.49677	2.13892	2.59569	2.25489	2.31768	2.70929	2.10247	0.929639	2.52256	1.46455	2.31575	3.17804	2.42781	2.65403	2.01985	1.62926	1.70938	2.8138	2.14405	1.81117
C100071_c0_seq1_	1.54761	1.49953	2.13883	1.34152	1.05879	0.886673	1.03182	0.653193	1.61357	0.450704	1.77732	0.755851	1.66555	1.18174	0.972151	2.02168	1.61387	2.51994	1.55892	2.3267
C100072_c0_seq1_	4.69221	4.19619	3.97142	4.06425	4.33708	4.53555	4.09167	4.16075	4.17505	4.63455	4.5781	4.86304	4.43686	3.63218	4.12488	4.44957	4.13362	3.48054	5.05843	4.32708
C100075_c0_seq1_	2.08646	2.28089	2.26878	2.67928	2.50814	1.89312	1.58906	2.04329	2.46705	1.30384	1.83045	1.81402	1.94915	2.31717	1.71304	1.62659	2.0116	2.34748	2.04923	2.41355
C10008_c0_seq1_	0.944575	0.744275	1.06799	0.598086	0.375592	1.18247	1.51027	1.05662	1.30526	1.72942	0.3627	0	0.265578	0.333773	0.72677	0.36649	0.48609	0.388497	0.275115	0.737094
C100081_c0_seq1_	1.71945	1.50435	1.53301	1.38017	1.75743	2.22633	1.22836	0.983284	1.56924	1.296	2.16668	2.00962	1.71773	1.01913	1.71815	1.60335	2.14277	0.41743	1.44955	1.0555
C100084_c1_seq1_	0	0.315862	0	0	0	0.300184	0	0	0	0	0	0	0	0	0	0	0	0	0	0
C100085_c0_seq1_	0.234474	0.0737848	0.109363	0.117145	0	0.204825	0.284703	0.0739438	0.0936697	0.179886	0	0.504297	0.224253	0.0859329	0	0	0	0.233244	0.0863025	0.0879221
C10009_c1_seq1_	1.27899	0.973665	0.807976	1.13038	1.52336	0.923126	1.32042	1.04318	1.3138	0.821406	1.00032	1.29392	1.07004	1.42121	1.21269	1.1446	0.834679	0.764422	1.16666	1.81688
C100090_c0_seq1_	0	0	0	0.232687	0.101978	0	0.0830402	0	0	0	0	0	0.0912117	0	0	0	0	0	0	0
C100099_c1_seq1_	1.82484	1.52294	1.62012	1.79655	1.7544	1.36451	1.09897	1.49901	2.05102	1.4023	1.1789	1.42278	1.44923	1.58396	1.29264	1.36681	1.90094	1.82248	1.70524	2.12653
C10011_c0_seq1_	0.852491	0.933373	0.4929	0.682435	0.934933	2.06845	0.870608	0.913248	0	0.793836	0.580716	0.246264	0	0.451154	0.631979	0.55291	0.580508	0.79025	0	0.592421
C100120_c1_seq1_	0.0919504	0.107744	0.156795	0.309933	0.135066	0	0.498907	0.303624	0.0680471	0.140831	0.101194	0	0.0534368	0	0.0678276	0	0.091202	0	0.124166	0
C10014_c0_seq1_	0.13518	0.0814579	0.216571	0.341203	0	0.346702	0.537474	0.292288	0.871816	0	0	0	0	0	0.189535	0.232983	0.250619	0	0.266908	0
C10014_c2_seq1_	0	0.147417	0	0.126185	0.198355	0.230112	0.236878	0.157636	0.282068	0.286821	0	0	0.226595	0	0.199795	0.241969	0	0	0.248994	0.0871656
C100140_c0_seq1_	0	0	0	0.319451	0	0.572438	0	0	0	0	0	0	0	0.847427	0.285586	0	0	0	0.236061	0
C100145_c0_seq1_	1.01072	1.29005	0.898157	2.10744	1.03114	1.02918	1.17583	0.681784	1.74899	1.07799	0.566952	0.633135	1.36782	0.466111	0.375935	0.461873	0.688418	0.48457	1.2527	0.500367
C100157_c0_seq1_	0	0	0	0	0	0.588294	0.922	0	0.507001	0.289846	0	0	0.8974	0	0	0	0.354288	0	0	0.239487
C10016_c0_seq1_	3.90906	3.65897	4.37266	3.16404	4.12733	4.26505	3.75426	4.0366	4.55946	3.78829	3.51369	2.94	3.57349	3.73984	4.10535	3.58815	4.04147	4.68603	3.45371	3.68358
C100166_c0_seq1_	0	0	0	0	0	0	0	0	0	0.284547	0	0	0	0	0.161196	0	0.213659	0	0	0
C100167_c0_seq1_	2.6782	2.77028	2.8678	1.91815	2.99495	2.60041	2.7745	2.48271	2.79365	2.00533	2.62044	2.84989	2.84734	2.87322	2.72112	2.06315	2.85828	2.88136	2.17286	2.69024
C100182_c0_seq1_	0	0.262255	0	0.410893	0	0	0	0	0	0	0.758412	0	0	0	0	0	0	0	0.315926	0
C100186_c0_seq1_	1.08862	1.18281	1.54579	1.53869	1.57424	1.11711	1.27263	1.08416	1.29948	0.430223	0.662648	0.250453	0.976391	1.29035	0.864432	0.900383	0.887782	0.868637	0.691765	1.58942
C100193_c0_seq1_	1.58129	1.23279	1.36275	2.03268	1.36371	1.30889	1.4293	1.53834	1.92498	1.35554	1.52182	1.82624	1.24389	1.82208	1.7362	1.40596	1.09506	1.33174	1.37484	1.53348
C10021_c0_seq1_	1.85397	1.01554	1.92867	1.25016	0.313195	1.54286	2.52542	1.85666	1.87687	1.76845	1.12833	0.416901	1.1876	0.633833	1.39847	1.07568	1.23945	1.38779	0.971357	1.04198
C100222_c0_seq1_	0	0.0459537	0.201103	0	0	0.046068	0	0	0	0.114869	0	0	0	0	0	0	0	0	0	0
C100229_c0_seq1_	1.58779	1.51595	1.66684	1.2069	1.72607	1.69522	1.55322	1.78408	2.20269	1.59059	1.62834	2.36881	2.5532	1.53582	2.11872	1.35572	2.22511	1.62693	1.65133	1.63572
C10024_c3_seq1_	0.62017	0.542941	0.33622	0.626269	0.609196	0.606098	0.764297	0.309111	0.583777	0.582759	0.687046	0	0	0.184007	0.461754	0.358055	0.609048	0.837426	0.26815	0.394218
C10024_c4_seq1_	2.65322	2.7188	3.72074	3.58814	3.29412	3.4947	3.01029	3.69571	3.68881	3.1564	3.12014	3.11459	3.65921	3.30042	3.46734	2.88393	3.28571	3.44256	2.78675	3.21668
C100244_c0_seq1_	0	0	0	0.115825	0	0	0	0	0	0.178803	0	0	0.156344	0	0	0	0	0	0	0
C100246_c0_seq1_	0.0705416	0.160265	0.116064	0	0.0984	0.290435	0.291286	0.0770455	0.268753	0	0	0	0	0	0.383212	0.126076	0	0	0.0953362	0.542168
C100257_c1_seq1_	1.01814	1.22994	0.933717	0.798832	0.838855	1.13865	1.4631	1.00348	2.17824	1.06417	1.40924	1.59307	1.63832	1.21952	1.06752	1.54515	2.64076	1.57766	1.08147	0.94308
C100272_c0_seq1_	0	0.432658	0.112142	0	0.0984211	0.0744831	0	0.2169	0.845998	0.555989	0	0	0.164601	0	0.0953359	0	0.35753	0.243559	0	0.0795967
C10028_c0_seq1_	1.02179	0.316673	0.602183	0	0.526636	1.28986	0.948853	0.841461	1.09379	2.02855	0	0.183361	0	0	0	0.252978	0.700966	0.267339	0.366447	0.355319
C100281_c0_seq1_	1.65303	1.23893	1.33285	2.15315	1.43718	1.36652	0.860711	0.866341	1.54594	0.954628	1.37489	1.36859	1.58106	1.66986	1.63173	1.30572	1.78316	1.43439	1.50284	1.75766
C100284_c0_seq1_	0.250033	0.582656	0.63723	0	0.127619	0.281923	0.281979	1.14593	0.451147	0.118871	0.201209	0.107435	0.106609	0.703651	0.132036	0.65846	0.337899	0.319984	0.40733	0.209405
C100286_c0_seq1_	1.75693	1.22628	1.68661	2.34524	1.71197	1.69975	1.61438	1.6103	1.78708	1.35548	1.88469	1.71217	1.86029	2.02554	1.53871	1.79375	1.18042	1.45302	1.65863	2.02786
C10029_c1_seq1_	2.6773	2.3668	2.35125	1.23418	1.18156	2.63803	2.1272	2.6861	2.69923	2.68422	1.51638	0.827942	0.846706	0.278576	1.73078	1.46073	1.52057	1.45129	1.16601	1.57188
C100298_c0_seq1_	1.20333	1.35295	1.7394	1.81017	1.6411	1.60107	1.23549	0.301691	1.24314	0.843956	1.44365	1.70147	1.68615	1.91115	2.03811	0.813828	1.42615	0.489818	1.30987	1.57547
C1003_c0_seq1_	3.08528	3.46407	3.59627	2.14636	2.26485	3.26031	3.9118	3.62946	3.77209	4.02868	1.97504	1.24049	1.09574	1.08766	2.40881	1.75414	2.56102	2.44396	1.87477	2.2712
C100307_c2_seq1_	0.151699	0	0	0	0	0	0	0	0.391986	0	0	0	0	0.544525	0	0	0	0	0	0
C100308_c0_seq1_	0	0	0.381831	0	0	0.138879	0.148356	0	0.712474	0	0	0	0.279101	0	0	0.212777	0	0	0	0
C100310_c0_seq1_	0.0967536	0.111165	0	0.643285	0	0	0.263684	0	0.301028	0	0	0.174446	0	0.323731	0.148223	0.362781	0.407677	0	0	0
C100320_c0_seq1_	1.12932	0.87757	0.816907	1.1454	0	0.981133	1.24538	0	0.97003	0	0.328327	0	0.331061	0	0.727299	0.880435	0	0	0.698456	0.931572
C100321_c0_seq1_	0	0	0	0.259033	0	0	0	0	0	0	0	0	0	0	0	0	0	0	0	0
C100338_c0_seq1_	1.9864	1.65677	0.563663	1.65032	0.495632	0	0	0	0	4.61984	0.852698	1.63483	1.03086	0.800716	1.07233	0	4.68732	0	4.07307	4.29901
C100341_c0_seq1_	0	0	0	0	0	0.202011	0	0	0	0	0	0	0	0	0	0	0	0	0	0
C100342_c0_seq1_	0.130349	0	0.231646	0	0.36811	0.28839	0.301061	0	0	0	0	0.188278	0.179299	0	0	0	0	0.262721	0	0.318097
C100346_c0_seq1_	0.404099	0	0.364714	1.23045	0.583085	0.467139	0.515266	1.47794	0.97607	0	0.272659	0.557568	1.26629	0	0.565837	0.386512	0	0	0.291367	0.283397
C100349_c0_seq1_	0.103427	0.0245322	0.250239	0.218246	0.183363	0.12171	0.0760803	0.237042	0.0316784	0.33732	0	0.0573204	0	0.0288298	0.0999994	0.0814405	0.216946	0.169168	0.0273827	0.0536824
C10035_c0_seq1_	0.924082	0	1.05358	0.35836	0.297173	1.29196	1.60914	1.17399	1.24519	1.50886	0	0	0	0.249781	1.38452	1.06642	0.931861	1.46604	0.491326	0.857296
C100352_c1_seq1_	1.94665	2.05801	2.11963	0.98728	1.73882	1.3112	1.49438	1.78574	2.01231	1.2417	1.48428	1.33083	1.78747	0.784536	2.38737	1.30333	2.01724	1.38273	0.930426	1.76929
C100359_c0_seq1_	2.02852	1.98661	1.40878	2.29424	1.95662	2.03975	2.16678	1.56996	2.15849	1.66935	2.33709	1.83961	1.79089	1.8065	1.56955	1.75931	1.71986	1.61423	2.11285	2.24498
C100369_c0_seq1_	1.01945	1.32216	0.79511	1.73159	1.13553	1.28496	1.09821	1.11972	1.7055	1.32931	0.436516	1.26853	1.24001	0.65308	1.11304	1.0567	1.12992	1.18493	0.636106	1.12037
C100379_c0_seq1_	1.70342	1.83485	1.58544	2.03085	1.31868	1.88023	1.40393	1.81808	2.26249	1.66927	2.43605	2.01746	1.82829	1.62951	2.07908	1.24245	1.54733	2.08145	2.17352	1.63734
C10039_c0_seq1_	4.90186	4.69927	4.77711	4.86784	4.52027	4.48014	4.15423	4.3685	4.75916	3.90111	5.36589	5.59205	5.62846	5.80431	4.97194	3.87706	4.76669	4.7484	4.64246	5.13698
C100397_c0_seq1_	0.908618	0.93249	1.18613	0.466247	1.04442	1.33792	0.588886	0.863652	1.74687	0.958912	0.172248	0	0.346401	0	0.394175	0	1.34641	0.518588	0.675067	0.52395
C1004_c4_seq1_	0	0	0	0	0	0	0	0	0	0	0	0	0	0	0	0	0	0	0	0
C100402_c0_seq1_	2.14208	1.55178	1.88933	1.37355	1.64668	1.46205	0.789599	1.53224	2.34669	0.922158	1.42723	2.13104	1.79657	1.96529	2.03633	1.5517	2.11291	1.56851	2.0493	2.4268
C100405_c0_seq1_	0	0	0	0.62726	0	0.53852	0	0	0	0	0	0.18304	0	0	0	0	0.503011	0	0	0
C100410_c0_seq1_	0.131354	0.430406	0	0	0.1761	0	0.522527	0	0.173949	0	0.156622	0	0	0	0	0	0.243401	0.447034	0.179586	0.181584
C100413_c0_seq1_	0	0	0	0	0	0	0	0	0	0	0	0	0	0	0	0	0	0	0	0
C100414_c0_seq1_	0.57685	1.4533	0.491014	1.53428	0	0.331715	0	0.324664	0.409206	0	0	0	0	0	0.762177	0.518651	0	0.928441	0	0
C10042_c1_seq1_	0	0	0	0	0	0	0	0	0	0	0	0	0	0	0	0	0	0	0	0
C100436_c0_seq1_	0.164699	0	0	0	0	0.4546	0	0.451863	0	0	0	0	0	0	0	0	0.165851	0	0	0
C10044_c1_seq1_	1.80865	0.612255	1.32719	1.47524	1.66219	0.967203	0.764144	1.22989	0.785109	1.34068	2.07114	2.08278	1.00995	1.35337	1.4466	1.27451	0.743973	0.413252	1.35333	1.12893
C10044_c8_seq1_	3.52959	3.43118	3.47413	3.4703	3.90654	3.67124	3.68245	3.57167	3.59512	3.11087	3.23729	3.44807	3.54696	3.18923	3.72579	3.30574	3.90507	3.6008	3.4983	3.79294
C100455_c0_seq1_	1.12165	0	0.366499	1.17917	0.316726	0	0	0	1.17001	0	0	0	0	0	0	0	0	0	0	0.552326
C100460_c0_seq1_	0	0	0	0	0	0	0	0	0	0	0	0	0	0	0.141406	0	0	0	0	0.109322
C100462_c0_seq1_	0.213816	0	0.127404	0	0	0.0854497	0.0873888	0.0850081	0.105078	0.10479	0	0.0985935	0	0	0.111166	0	0	0.145131	0	0.0993348
C100464_c0_seq1_	2.04974	1.63783	1.80869	0.937219	1.66093	1.81853	2.09726	2.09872	2.43962	1.75464	2.35387	2.4836	2.40595	2.36829	1.92114	2.09946	2.00445	1.93527	1.533	2.27681
C10047_c0_seq1_	2.44184	2.79165	3.1339	3.87635	3.32373	3.56204	3.53377	3.55725	3.69875	4.40823	2.59182	4.37768	3.79016	3.78165	3.81924	2.71023	4.11978	2.57261	2.27383	2.6079
C100473_c1_seq1_	0	0	0	0.457467	0	0	0	0	0	0	0	0	0	0	0	0	0	0	0	0
C100474_c0_seq1_	0	0.108168	0.0849863	0.0847808	0	0.166553	0	0	0.197784	0	0	0	0	0	0	0	0.0991746	0	0	0.062382
C10048_c0_seq1_	1.78164	1.87421	1.18438	0.963284	0.620508	2.89048	3.51571	1.86895	1.98726	2.3786	0.762488	0.984234	0.605244	0.382549	2.02878	1.46855	1.8445	1.63911	1.77136	1.69449
C100487_c0_seq1_	0	0	0	0.389844	0	0.930691	0	0.25121	0	0	0.282155	0	0	0	0	0	0	0	0	0.310079
C100489_c0_seq1_	1.6882	1.20472	1.54103	1.74257	1.63199	1.83175	1.52422	1.27074	1.62718	1.71635	1.57716	1.6819	1.28652	0.918155	1.2362	1.28949	1.68909	1.2597	1.50971	1.29742
C10049_c1_seq1_	0.352466	0.111884	0	0.561831	0.267148	0.389684	0	0	0.134754	0	0	0	0	0	0	0.326676	0	0.634353	0.459499	0
C10049_c2_seq1_	4.83576	4.4658	4.50106	4.74523	4.56678	5.15696	5.56595	4.95102	4.29219	4.00112	4.78978	4.13395	4.98534	4.06388	4.89448	4.53885	4.47633	4.43262	4.58119	4.2866
C100491_c0_seq1_	0	0	0	0	0.311314	0	0	0	0	0	0	0	0	0	0	0	0	0	0	0
C100493_c0_seq1_	0.193896	0	0	0.343798	0	0	0	0	0	0	0	0	0	0	0	0	0	0	0	0
C100499_c0_seq1_	0.926549	0.658503	0.351713	0	0.854122	0.639584	0.663116	0.129644	0.299601	0.689705	0.727062	0	0.72104	1.07603	0.878282	0.671485	0.22089	1.18275	0.417458	0.894612
C1005_c1_seq1_	0.788711	0.646465	1.15325	2.13889	0.990337	0.831796	0.701786	1.04322	1.27018	1.28099	0.703609	0.777606	3.04358	2.25375	0.589414	1.07035	1.00708	1.49287	0.660089	1.08764
C100504_c0_seq1_	0	0	0	0.153133	0	0.0979434	0	0	0	0	0	0	0.111749	0	0	0	0	0	0	0
C100506_c0_seq1_	2.67166	0.872056	1.31879	2.1985	1.40739	1.10928	1.93257	2.10811	2.04921	0.294783	1.23428	0.607585	0.921289	1.17877	1.32776	0.347517	1.72413	0.859405	1.25038	1.5316
C10051_c0_seq1_	0.768762	0.250703	0.363149	0.991763	0.112075	0.689296	0.882305	0.650573	1.53277	0.32094	0.254702	0	0.184889	0.197021	0.782687	0	0.285172	0.522811	0.537743	0.295609
C100512_c0_seq1_	0	0.0610678	0	0	0	0.0611436	0	0.240141	0.0791707	0	0	0	0	0	0.0795136	0	0.105459	0	0	0
C100526_c1_seq1_	0.0960301	0	0.0831712	0.0877476	0.331974	0.166982	0.372517	0.219003	0.136013	0.273234	0	0.0685951	0.296654	0.124876	0	0.249582	0.0954097	0.0941083	0.0665707	0.0639836
C100527_c1_seq1_	0	0	0	0	0	0	0	0	0.198811	0	0	0	0	0	0	0	0	0	0	0
C100531_c0_seq1_	0.352414	0	0	0	0	0	0	0	0.491386	0.516218	0	0	0	0	0	0	0	0	0	0
C100535_c0_seq1_	1.79749	1.25444	2.052	0.858213	1.83796	1.44446	1.35568	0.778583	1.98732	0.774126	1.16525	1.14767	1.79458	2.16161	1.87599	0.886741	1.59879	1.04332	1.21689	1.98981
C100537_c0_seq1_	0.183063	0	0	0	0.143423	0.316684	0	0	0	0	0	0	0.350614	0	0	0.178365	0	0	0	0
C100539_c0_seq1_	0	0.420747	0	0	0.505774	0	0	0	0	0	0	0	0	0	0	0	0	0	0	0
C100541_c0_seq1_	0	0	0	0.264028	0	0	0	0	0	0	0.181619	0	0	0	0	0	0	0	0	0
C100542_c0_seq1_	0.314911	0.405716	0.283602	0.109186	0.254788	0.191568	0.323834	0.129262	0.314538	0	0.0741811	0	0.412672	0.0837225	0.0860747	0	0.117666	0.116975	0	0
C10055_c1_seq1_	0.371107	0.207736	0.305579	0.375731	0.20417	0.391241	0.0577426	0.776394	0.360521	0.20185	0.230305	0	0.351763	0.128151	0.140641	0.0879762	0.0971338	0.269168	0.17793	0
C10055_c2_seq1_	0.55908	0.557956	0.679797	0.707095	0.683702	1.19331	1.62599	1.14339	1.21871	1.30264	0.292568	0	0.802608	0.741616	0.853241	0.816369	0.988109	0.552542	1.28735	0.471151
C100561_c0_seq1_	1.16485	1.28619	0.97883	1.97239	1.62545	1.18714	1.42761	0.502739	1.94822	1.38875	1.46822	0.229027	1.53216	1.18543	0.793919	1.48633	1.25848	0.974064	1.5938	1.78691
C100569_c1_seq1_	2.26088	2.46718	2.19354	2.36281	2.39177	1.80527	1.63016	1.81885	2.71239	1.5251	2.52679	2.38904	2.59568	2.93312	2.21875	1.63602	2.0295	2.0354	1.77416	2.27044
C10057_c0_seq1_	0.184483	0.108567	0	0.177904	0.504797	0.405733	0.580103	0	0.480836	0.680826	0.122438	0	0	0	0	0.175837	0	0	0.233551	0
C100574_c0_seq1_	0.199226	0	0.714854	0.750324	0.345844	0.260087	0	0	0	0.294871	0.432425	0	0.612507	0	0.592096	0.692785	0	0	0.261108	0.296446
C10059_c0_seq1_	0	0	0	0.127792	0	0	0	0	0	0	0	0	0	0	0	0	0	0	0	0
C100596_c0_seq1_	0	0	0	0	1.08721	0	0	0	0	0	0	0.374686	0	0	0.976642	0.483037	0.558276	0	0	0
C100597_c0_seq1_	1.16004	1.21579	1.40649	1.63855	1.4705	1.18678	0.834697	1.40504	1.72	1.2426	0.765991	0.893551	0.923678	1.07977	1.16303	1.55469	1.31179	1.52266	1.1064	1.37164
C100603_c1_seq1_	0	0	0	0	0	0	0	0	0	0	0	0	0	0	0	0	0	0	0	0
C100610_c0_seq1_	0	0	0	0	0	0	0	0	0.427964	0	0	0	0	0	0	0	0	0	0	0
C100612_c0_seq1_	0	0	0	0	0	0	0	0	0	0	0	0	0	0	0	0	0	0	0	0.239858
C100619_c0_seq1_	0	0	0.105393	0.109138	0	0	0	0	0.0874788	0	0	0	0.149166	0	0	0	0.127214	0	0.0048474	0
C10062_c3_seq1_	2.46721	2.54287	1.79962	2.20048	2.08032	2.66516	1.21529	1.8219	2.24667	1.77516	1.45166	1.71809	2.29989	1.74116	2.39833	1.95603	0.82093	1.91329	1.72837	1.62004
C10062_c6_seq1_	0.343714	0.718196	0.270893	1.57814	1.54936	1.17708	0.918209	1.60102	1.85698	1.55834	0.216835	0	0.741468	0	0.817489	0.563331	0.330468	0.319151	1.09173	0.446752
C10063_c3_seq1_	0.401148	0.37975	0.379256	0.594327	0.115095	0.550654	0.391814	0.538859	0.712476	0.655202	0.127346	0.0367464	0.313064	0.068333	0.0833798	0.190016	0.110291	0.153816	0.480121	0.19421
C100643_c0_seq1_	0	0.114444	0	0.349837	0	0.124699	0	0	0	0	0	0	0	0	0	0	0	0	0	0
C100645_c0_seq1_	0	0	0	0	0.206715	0	0	0	0	0	0	0	0	0.1746	0	0	0	0	0	0.181052
C100647_c0_seq1_	0	0.177394	0.227895	0	0	0.153999	0	0	0	0	0	0	0	0	0	0	0	0	0	0
C100671_c1_seq1_	0.122706	0.1419	0	0.114273	0	0.0755546	0	0.401352	0	0.0934389	0	0	0	0	0	0.420462	0.131104	0.127964	0.0837296	0
C100678_c0_seq1_	0.2514	0	0	0	0	0.301249	0	0.430589	0.194421	0.188065	0	0	0	0	0	0.452035	0	0.264393	0	0
C100679_c0_seq1_	0.104013	0.338317	0	0.35308	0	0.221897	0	0.493807	0.144186	0	0	0	0.262304	0	0.277246	0	0	0	0	0
C100681_c0_seq1_	0.432536	0.593347	0	0.495817	0.218793	0.176221	0.62168	0.341128	1.10566	0.421854	0.343924	0	0	0	0.599238	0.27679	0	0	0.204178	0.198865
C100684_c0_seq1_	0	0	0.100027	0.215055	0	0	0	0	0	0	0	0	0	0	0.0880136	0	0	0	0	0
C10070_c0_seq1_	2.98691	2.96239	3.32206	2.75806	3.12226	2.21048	2.15593	2.52925	3.2287	2.54678	2.4268	2.1543	2.43451	3.12648	2.7862	2.83519	3.6074	2.85674	1.67033	2.70581
C100701_c2_seq1_	0	0	0	0.133093	0	0.0864774	0	0	0	0	0	0	0	0	0	0	0	0	0	0
C100710_c0_seq1_	0	0.211889	0.159197	0	0	0	0	0.311224	0	0	0.225796	0.135195	0	0	0.506374	0.312425	0	0.17213	0.447203	0
C100724_c0_seq1_	0	0	0	0	0	0.390586	0	0	0	0	0	0	0	0	0	0	0	0	0	0
C10073_c2_seq1_	1.2791	0.615643	0.851845	0.801805	0.554305	0.777118	1.42065	0.619932	1.06312	0.54124	0.595484	0.0990808	0.0945041	0.0938352	0.540922	0.635963	0.271919	1.20628	0.264714	0.61012
C100732_c0_seq1_	3.55115	3.53326	3.30067	2.89779	3.11657	3.48032	2.43231	2.46302	3.52933	2.7878	3.26762	2.89484	2.62924	2.87005	2.69099	3.39985	3.19171	3.38042	2.06823	3.00996
C100733_c0_seq1_	2.08304	1.88602	1.55185	1.72868	1.50401	2.13155	1.23004	1.84291	1.70626	2.44297	1.28637	1.43272	1.22637	1.456	1.71133	0.677993	2.21576	1.67175	1.88464	2.28297
C100738_c0_seq1_	0	0	0	0	0	0	0	0	0	0	0	0	0	0	0	0	0	0	0	0
C100744_c0_seq1_	0.0266574	0.0607625	0.134936	0.222851	0	0.0603402	0.0908827	0.171423	0.176916	0.182955	0	0.0698044	0.0335528	0.0677953	0.121481	0.0497178	0	0	0.171676	0.101373
C100751_c0_seq1_	0	0	0	0	0	0	0	0	0	0	0	0	0	0	0	0	0	0	0	0
C100759_c0_seq1_	1.92744	1.50902	1.95074	1.89729	2.34011	2.14747	2.0205	1.55128	2.2541	1.00928	2.55539	3.46319	3.08299	3.23018	2.37381	2.10957	1.99046	2.05846	1.70933	2.23061
C100760_c0_seq1_	2.02037	1.75757	1.84856	2.19818	2.10757	1.90002	2.00926	1.22758	1.93329	2.46422	1.48131	1.7265	1.90186	1.77119	1.85331	1.68461	1.69424	2.0631	2.16324	1.69437
C100766_c0_seq1_	1.30544	1.21498	1.27786	1.98997	1.86967	0.936704	0.982326	1.32945	1.61826	1.14676	1.20186	1.4839	1.50597	1.80606	1.15293	1.14017	1.29166	1.30013	1.39407	1.39126
C10077_c10_seq1_	0.0225222	0.104799	0.0390742	0.300729	0.0668919	0	0.0279738	0.0268965	0.064922	0	0	0	0.144226	0.095407	0	0.0421689	0.0455419	0.044933	0.0315946	0.0312763
C10077_c7_seq1_	0.395856	0.68199	1.20957	2.2159	0.402234	1.00091	1.05546	0.142943	0.629391	0.372056	0.10807	0	0	0	0.648086	0.667666	0.59592	0.593383	0.514282	1.03688
C100770_c1_seq1_	0.0660586	0	0.682884	0.121601	0.0990419	0.0800131	0.423038	0.151798	0.184679	0	0.0838155	0.176475	0.249808	0	0	0	0.379667	0.136983	0.171537	0.168609
C100772_c0_seq1_	3.77231	3.65625	3.62937	5.04635	4.08413	3.34724	3.23301	2.47755	3.58728	3.18715	2.66189	3.00274	3.01684	2.92211	3.23185	2.45032	3.11247	3.33349	3.64839	3.74171
C100773_c0_seq1_	0	0	0	0	0	0	0	0	0	0	0	0	0	0	0	0	0	0	0	0
C100786_c0_seq1_	0.122473	0.490588	0	0	0	0.141962	0.400851	0	0	0.180816	0	0.324625	0	0.163489	0	0.223921	0	0.236075	0.157954	0
C100790_c0_seq1_	0.360046	0.151778	0.710374	0.418638	0.347696	0.391787	0.078876	0.463467	0.953822	0	0.420866	0.0896308	0.369699	0.0859399	0.752465	0.118983	0.456609	0.542538	0.254151	0
C100797_c0_seq1_	1.45575	1.03488	1.08049	1.83085	1.40952	0.937261	0.906988	0.658473	1.27097	0.533072	1.07006	0.990587	1.07678	1.5877	1.02762	0.940592	1.09179	1.07766	0.796375	1.39212
C100800_c0_seq1_	1.70197	1.76134	1.43635	1.62326	1.36326	1.22376	1.80569	0.661179	2.07336	1.26394	1.29103	1.67662	0.934732	0.937276	1.31967	1.60957	1.31311	2.14822	1.47494	1.53946
C100802_c0_seq1_	0.417211	0.389797	0.151474	0.582382	0.129367	0.74929	0.0524022	0.275672	0.180572	0.389068	0.317507	0.674926	0.561142	0.473764	0.194888	0.231284	0.176845	0.0882719	0.166469	0.30065
C100830_c1_seq1_	0.601121	0	0.748449	0.295123	0.647697	0.102027	0.390561	0	0.124871	0.466384	0.115147	0.12647	0	0.719478	0.135631	0	0	0.182328	0	0.116268
C10084_c1_seq1_	4.86965	5.00835	5.36171	5.80807	5.17271	4.78206	4.86804	4.89622	5.03687	4.68131	4.88416	5.1085	5.15295	5.49908	4.95678	4.84002	5.35641	5.02492	5.30832	5.22824
C100857_c0_seq1_	0.178953	0	0	0	0.240039	0.514034	0	0.512248	0	0	0	0	0.440282	0	0	0.310216	0	0	0.23729	0.406023
C100859_c0_seq1_	0	0.241729	0.322435	0.344772	0	0.219958	0	0	0	0	0.235628	0	0.241578	0	0	0	0.3716	0	0	0
C100860_c0_seq1_	4.9596	4.69838	4.75732	5.08817	4.81603	4.4577	4.53341	4.20352	5.10285	4.09771	4.3743	3.93839	4.42387	4.57406	4.36721	4.23477	4.48298	4.62201	5.19866	5.02002
C100869_c0_seq1_	1.49429	1.55947	1.57348	1.5372	1.60679	1.8667	1.6704	1.28836	2.23723	1.58908	1.76933	2.10372	2.35194	2.01211	2.29573	1.56282	1.7517	1.68992	1.39013	1.36471
C100871_c0_seq1_	0	0.289822	0	0	0	0	0	0	0	0.401279	0	0	0	0	0	0	0	0.104283	0	0.137033
C100876_c0_seq1_	0.156017	0.092266	0	0.489811	0.222801	0.0900387	0.568154	0	0	0.330625	0	0	0.456264	0	0.222206	0	0.158219	0	0.108938	0.205733
C100891_c0_seq1_	0.837953	0.730453	1.45469	0.4865	0.570398	0.459525	0.166525	0.894741	0.836207	0.200972	0.190933	0	0	0.203601	0.21864	0.853094	1.78083	0	0.39894	0.812429
C100896_c0_seq1_	0.212531	0.206581	0.557011	0.316611	0.164195	0.388176	0.603969	0.702371	0.429512	0.260051	0.0911134	0	0.272731	0	0.16249	0.371205	0.216571	0.145058	0.187095	0
C1009_c10_seq1_	1.22198	1.00079	0.865209	0.324694	0.280713	1.26888	1.42435	1.34591	1.58797	1.41008	0.523625	0	0.363552	0.222956	1.12696	0.952001	0.727829	0.70959	0.793676	0.239522
C1009_c7_seq1_	2.01297	2.07658	1.61313	2.33536	2.39393	1.90494	1.69351	2.05316	2.43149	2.06208	2.4061	2.37698	1.91731	2.00639	1.81163	1.49035	2.18699	1.9116	1.61554	2.16896
C1009_c8_seq1_	0.985643	1.17743	1.74112	1.50095	0.578364	1.62937	2.01196	1.37629	1.4478	1.89379	0.203467	0	0.459731	0.116101	1.34641	1.26871	1.25235	0.620356	1.08257	0.876409
C100908_c0_seq1_	1.79928	2.85547	2.33269	1.40424	2.1094	2.30087	2.07603	2.27588	2.14446	1.66034	2.38846	2.79823	2.65964	1.97172	2.09225	2.39626	1.99033	2.46779	2.17353	1.21422
C100915_c0_seq1_	0.212276	0.126206	0.390726	0.550827	0	0	0	0.672834	0.444582	0	0	0	0	0.170716	0	0.400569	0	0	0	0
C100928_c0_seq1_	0	0.314228	0	0.638097	0	0.157852	0	0	0.192505	0	0.173233	0	0	0	0	0	0	0	0	0
C100929_c0_seq1_	0.302463	0.298909	0.163408	0.67712	0.141695	0.513403	0.115401	0.312468	0.375363	0.445157	0.340023	0.20199	0.361352	0.999016	0.385571	0.17249	0.0974632	0	0.182453	0.282169
C10093_c2_seq1_	0.610599	0	0.244371	0.844317	0.212381	0.450041	0.261425	0.534359	0.554382	0.502506	0.0946929	0	0	0.108969	0.110357	0	0.285264	0.148097	0.113782	0.112425
C100935_c0_seq1_	0.688501	1.41393	0	0.798101	0.906227	0.396454	0.432101	0	1.39334	0.875153	1.62557	0.698566	0	1.13181	0.966895	0	0.358576	1.42889	1.10564	1.10363
C10094_c0_seq1_	3.79893	3.96409	3.93305	3.52009	3.82068	3.50153	3.83278	3.56579	3.73546	3.40856	3.74524	3.90989	3.74065	3.54572	3.7298	3.35444	3.54031	3.61055	3.26936	3.72368
C100949_c0_seq1_	1.22302	1.15651	1.34873	2.1152	0.821248	1.35141	0.818946	0.933173	0.905917	0.679158	0.945296	1.10833	1.36709	1.60076	1.3669	0.85329	0.820471	1.3789	1.06188	1.43075
C100951_c0_seq1_	0.455625	0	0.710615	1.18956	1.04898	0.882354	0.628342	0.144681	0.6094	0.726895	0.525164	1.14178	0.745891	0.77787	1.07141	0.59325	1.19336	0.778301	0.58823	0.881368
C100958_c0_seq1_	0	0.273706	0	0	0.0941903	0	0	0	0	0	0	0	0.163231	0	0	0	0	0	0	0
C10097_c6_seq1_	0.0366379	0	0	0.0350186	0.0566303	0.0450361	0	0	0.0549982	0.105833	0	0	0	0	0	0.0345569	0.0772533	0	0.0244527	0.0920428
C100971_c0_seq1_	0	0	0	0	0	0	0	0	0	0	0	0	0	0	0	0	0	0	0	0
C100985_c0_seq1_	0	0	0.242905	0.0676535	0	0.0426735	0	0	0	0	0	0	0	0	0	0	0	0	0.148657	0
C100987_c0_seq1_	0	0	0	0.434861	0.787752	0.148091	0	0	0	0	0	0	0.163551	0	0	0	0	0	0	0
C100998_c0_seq1_	0.872164	0.380654	0.119847	0.541036	0.45953	0.4316	0.452211	0.821689	0.195579	0.299776	0.167522	0	0	0	0.106714	0	0.493397	0.263754	0.282352	0.191387
C1010_c11_seq1_	3.29174	3.46378	3.53874	3.15937	2.4423	3.22763	4.12116	3.86626	3.96368	4.05832	1.70665	0.688495	1.16587	1.20058	3.31054	2.91337	2.6888	2.75348	2.67196	2.60097
C1010_c5_seq1_	0.218646	0	0	0.20052	0	0	0	0.37547	0	0	0.139954	0	0	0	0	0	0.138141	0	0	0
C1010_c6_seq1_	4.95175	4.9763	4.99591	4.06681	3.87944	5.15524	6.20407	5.684	5.52009	5.97304	3.03433	1.5199	2.72126	1.7854	4.99366	5.07803	4.56254	4.44332	4.54703	4.33642
C1010_c9_seq1_	9.70507	9.73605	10.1948	10.3828	9.98942	9.79491	9.69884	9.68293	10.1332	9.40724	9.3516	9.5148	9.64078	9.80736	9.57585	9.43151	9.76109	9.85789	9.64353	9.9437
C101011_c0_seq1_	0.279301	0	0	0	0.668288	0.151368	0.161443	0	1.11546	0	0.169057	0	0.804075	0	0.528926	0.254821	0.873224	0.488204	0.912582	0.670338
C10102_c0_seq1_	0.674967	0.86418	0.472537	0.832105	0.414137	0.322273	1.33436	1.32129	0.699623	0.819208	0.353114	0.209031	0	0.46585	0.317959	0.382165	0.646329	0.737106	0.599669	1.05339
C101024_c0_seq1_	0.506153	0	0.183194	0.525349	0	0.537387	0.917719	0.245029	0.153426	0	0	0	0	0	0.309022	0	0.220089	0	0	0
C101027_c0_seq1_	1.34727	1.00858	1.26143	1.45699	1.13238	1.28927	1.30854	1.13354	1.37454	0.925544	1.46897	0.636244	1.52101	1.06921	1.33141	1.05257	1.17128	1.17992	1.57041	1.20101
C10103_c1_seq1_	2.84617	2.65577	3.15063	3.43308	2.87828	2.72599	2.7302	2.5969	2.95159	2.77937	3.27224	3.30732	3.12045	3.71689	2.77033	3.38721	2.51024	2.97803	3.43511	3.77608
C101042_c0_seq1_	2.22353	2.12198	2.23954	2.11695	1.87063	2.04433	1.53569	2.31736	2.09248	2.02334	1.92002	1.66372	1.44038	2.15755	2.24996	2.03754	2.53905	2.36945	1.7523	2.0342
C10105_c0_seq1_	0.141017	0.287878	0	0	0	0.187193	0.192498	0	0	0	0	0	0	0	0.429752	0	0	1.12865	0	0.178004
C10105_c1_seq1_	0	0	0	0.161715	0	0.111102	0	0	0	0	0	0	0	0	0	0	0	0	0	0
C101054_c0_seq1_	0.0752181	0.125237	0.267148	0.209996	0	0.0939778	0.14009	0.137425	0.268926	0.0582167	0.0478794	0.107202	0	0	0.178542	0.271994	0.158816	0.223251	0.100551	0.0487656
C101064_c1_seq1_	0.157691	0	0	0.523554	0.432258	0	0	0.183988	0	0.550217	0	0	0.345491	0	0	0.272694	0.299953	0	0	0
C101068_c0_seq1_	3.00941	2.67532	2.4021	2.27904	2.60232	2.92624	2.06407	2.60336	2.89196	2.43705	2.57312	2.36355	2.36772	2.53993	1.82322	2.41135	1.94965	1.68048	2.62116	2.40171
C101072_c0_seq1_	2.76908	2.28786	1.61762	1.71167	0.443884	3.37544	2.70571	2.04828	2.73436	2.93499	1.00562	2.98663	2.75445	1.88468	1.04779	2.18058	2.59296	2.39863	3.64646	2.97862
C10108_c0_seq1_	0.860341	0.902974	0.958606	0.40172	0.434022	0.623003	0.813003	0.485642	1.03851	1.26899	0.556398	0.210239	0.136414	0.204529	1.0627	0.565483	0.528651	0.468037	0.370265	0.744535
C101080_c0_seq1_	2.66022	2.53036	2.38511	2.96022	2.94282	2.52729	2.26754	1.85925	2.59094	2.63902	1.90574	2.1948	1.87052	2.97756	2.42304	2.35682	2.31004	1.86546	2.37201	2.15784
C101085_c0_seq1_	0.0986729	0	0	0	0	0	0	0	0	0	0	0	0	0	0.150369	0	0	0	0.250645	0
C101095_c0_seq1_	2.7824	2.63747	3.13604	2.32166	2.67503	2.59032	2.68018	2.25163	2.2669	1.71286	2.54438	3.1828	2.8457	2.65473	2.63926	2.33076	2.54297	2.84584	2.58633	2.62913
C101099_c0_seq1_	1.05097	0.80372	1.4538	1.06686	0.276848	1.17032	1.1334	1.21198	1.16428	0	0.22865	0.263728	0	0.269035	1.16689	0.621662	1.48498	1.1208	1.45736	1.05888
C1011_c0_seq1_	8.69647	8.51128	8.74931	8.39512	8.87765	8.65145	8.73432	8.29656	8.58843	8.2423	8.45555	8.03629	8.18273	8.67926	8.13283	8.19859	8.5854	8.7912	7.91179	8.27701
C101106_c1_seq1_	0.205627	0.236971	0.293277	0.45783	0.206929	0.234317	0.495242	0.0431271	0.493243	0.516068	0	0	0	0.0495586	0.157554	0.131154	0.213651	0.0727378	0	0.0475962
C101109_c0_seq1_	6.23604	6.70115	6.90855	6.86918	6.79393	5.91683	7.0124	6.89871	6.70419	7.50883	6.37374	6.41388	6.27296	6.96307	6.44366	6.59703	6.21454	7.49709	7.45095	8.08044
C101119_c0_seq1_	0.818497	0.964293	1.29861	2.1191	1.06276	0.42236	0.426488	0.958053	1.46801	1.05519	0.77638	1.89198	0.949808	1.50636	1.14837	1.09741	0.703736	1.33941	1.14557	1.92943
C101131_c0_seq1_	0.218743	0	0	0	0	0	0	0	0	0	0	0	0	0	0.313111	0	0	0	0	0
C101134_c0_seq1_	0	0	0.207518	0.218792	0	0	0	0	0	0	0	0	0	0	0	0	0	0	0	0
C101137_c0_seq1_	0.786599	0.947445	0.747548	1.14728	0.92939	0.52241	0.536398	0.452357	1.19704	0.75814	0.868691	0.783835	0.773461	1.12178	0.644226	0.669984	0.753177	0.631653	0.53267	0.994721
C10116_c1_seq1_	1.81037	1.30352	1.39591	2.34808	1.45919	1.393	0.778592	1.55065	1.43346	1.54725	1.28716	1.27857	1.13384	0.552646	1.6804	1.54119	1.25888	1.37541	1.6501	1.50616
C101160_c0_seq1_	1.01238	0.850463	1.15562	0.850524	0.827375	1.19315	0.935493	1.07853	1.2124	0.60357	1.16366	1.24673	1.445	1.41384	1.60955	1.1693	0.964334	1.27693	0.86373	1.23195
C101162_c0_seq1_	0.17553	0	0.162299	0.161306	0	0	0	0	0.838213	0.27097	0.224393	0	0	0.130665	0	0	0.354313	0	0.23358	0
C101165_c0_seq1_	2.18758	1.37141	1.45658	2.17864	1.63754	1.56613	2.25489	1.62252	2.98529	2.94855	1.81692	1.44896	2.10567	1.69397	1.45862	3.2034	4.14055	3.33526	4.49111	2.39353
C101166_c0_seq1_	1.60113	1.52398	1.04216	2.77071	1.38782	1.53687	0.590978	1.10957	1.90734	0.975945	2.16446	2.10048	2.07317	1.98992	1.75447	0.954772	1.27721	1.63022	1.3988	1.71573
C101171_c0_seq1_	0.0255557	0	0	0	0	0.0309737	0	0.0597424	0	0	0.0329549	0	0	0	0	0	0	0	0	0
C101177_c0_seq1_	0	0	0	0	0.0862638	0.310027	0	0	0	0.0788587	0	0	0.073996	0	0	0	0	0	0	0
C10118_c0_seq1_	0	0.426002	0.301622	0.578405	0.264446	0.711069	1.00213	0.403872	0.476547	1.83636	0.384367	0	0.203266	0	1.40292	0.995803	0.343207	0.825142	0.668016	0.470434
C101188_c0_seq1_	2.74128	2.18626	2.35467	3.05806	2.85751	3.13448	3.02085	2.21757	3.24993	1.37906	2.11639	2.96143	3.50366	3.05537	2.65361	2.06308	2.30589	2.26673	2.81211	2.76792
C10119_c0_seq1_	0	0	0	0.287724	0	0.19322	0	0	0	0	0	0	0.592384	0	0	0.296985	0	0	0	0
C10119_c9_seq1_	4.75262	4.67819	4.58431	3.94865	4.25494	4.33672	4.24787	3.96537	4.39592	3.71895	4.36334	4.86855	4.91702	4.59459	4.748	3.37817	4.24809	4.35408	3.90305	4.38824
C101190_c0_seq1_	1.35934	1.74566	0.941063	2.98561	1.64781	0.978891	0.281559	0	2.2278	0.62297	1.50956	1.32074	2.66868	2.05619	1.85709	0.406248	2.47685	1.08881	1.96506	2.43456
C101197_c0_seq1_	0.947411	0.838511	0.301985	1.52614	0	0.406224	0.413862	0	0.98911	0.276024	0.396131	0.868643	0.401901	0	0	0	0.34406	0.33369	0	0.224712
C101199_c0_seq1_	4.75316	0	2.70681	4.68495	1.43433	1.63347	3.56755	0.486861	4.46795	2.0538	4.02923	1.67862	3.4064	4.52507	4.26024	2.02718	2.42683	3.02791	4.28068	4.23493
C1012_c0_seq1_	0.243047	0.148271	0.217623	0.63612	0.18962	0.147735	0.532482	0.149336	1.01619	0	0	0.177271	0.794094	0.462111	0.793118	0.440757	0.472401	0	0.000162515	0.513583
C101201_c0_seq1_	2.15637	1.87115	2.22254	2.29879	1.59507	1.63711	1.61957	1.72625	1.42444	0.422719	1.61389	0.691585	1.27142	1.93896	1.53234	1.50257	1.90285	1.67205	0.541308	1.77804
C101203_c0_seq1_	0.559548	0	0	0.918259	0.230941	0	0.367657	0	0.235996	0.631572	0	0	0	0	0.469638	0.298087	0	0	0	0
C101208_c1_seq1_	0.123366	0	0	0	0	0.145124	0	0	0.175257	0	0.14813	0	0	0.156269	0	0	0	0	0	0
C10121_c1_seq1_	2.21081	2.50532	2.5041	2.53986	2.25639	2.94146	1.99514	1.52176	3.0474	2.92008	2.84923	2.40001	2.23137	2.98234	1.83323	2.54506	2.1419	2.20456	2.41564	2.27233
C10122_c0_seq1_	4.84694	4.3059	4.27811	5.65974	4.7144	4.6885	3.77694	3.87684	4.57951	3.75944	4.18757	4.22617	4.93044	4.75316	4.70752	4.12666	4.10845	4.10804	3.93885	4.2032
C101226_c0_seq1_	0.177857	0.13897	0.106756	0	0.175493	0.138297	0	0	0.0868466	0	0	0	0	0	0.0921575	0	0	0	0	0
C10123_c0_seq1_	6.30851	5.95364	5.91168	6.27425	6.03522	5.94799	6.09578	6.01317	5.87945	6.15709	6.08409	5.75776	6.10058	5.65517	5.79532	5.45175	5.75437	5.73162	6.06101	5.85931
C101232_c0_seq1_	0	0	0	0.178931	0	0.119082	0	0	0	0	0	0	0	0	0	0	0	0	0	0
C101242_c0_seq1_	0	0	0	0	0	0	0	0	0	0	0	0	0	0	0	0	0	0	0	0
C101247_c0_seq1_	2.89501	2.64662	2.59394	1.56506	2.56785	2.01441	2.03884	2.12858	2.48041	2.11618	1.2751	1.24966	1.39556	1.53386	2.33358	1.80686	1.31409	2.05991	1.78078	2.18385
C101249_c0_seq1_	2.50938	2.31506	2.40799	2.41252	2.62105	2.59742	2.44532	2.39159	2.61984	2.17949	2.20917	2.22522	2.17768	2.0248	2.28917	2.25821	2.28462	2.24703	2.56831	2.51441
C101252_c0_seq1_	2.78006	3.06499	2.56477	2.86157	3.50564	2.75288	2.81052	2.80186	3.35951	1.96769	2.9811	2.90382	3.03222	3.10997	2.60927	2.40665	2.82948	2.73092	2.19103	3.23754
C101256_c0_seq1_	0.114364	0	0.194277	0.205233	0	0	0.133445	0	0.308236	0.321198	0	0	0.146436	0	0	0	0	0	0	0
C101260_c0_seq1_	2.97464	3.03746	2.82074	2.64195	3.28248	2.75155	1.56783	2.91944	3.44136	2.6028	3.18022	2.92269	3.02121	2.72369	2.85912	2.48763	2.50836	2.8505	3.01749	3.49989
C101264_c0_seq1_	0	0	0	0	0	0.124927	0	0	0	0	0	0	0	0	0	0.192447	0	0	0.135172	0
C101278_c0_seq1_	0	0	0	0	0	0.139405	0	0	0	0	0	0	0	0	0	0	0	0	0	0
C101298_c0_seq1_	0	0	0	0	0	0	0	0	0	0	0	0	0.0690799	0	0	0	0	0	0	0
C1013_c1_seq1_	1.12934	1.07493	0.762056	1.09573	0.994361	1.08674	0.861771	0.831047	0.799919	0.450238	1.2469	1.05955	1.22593	1.34778	1.13686	0.639334	0.644797	0.327496	0.620318	0.590739
C101302_c0_seq1_	0	0	0.362925	0	0	0	0	0	0.305308	0	0	0	0.286161	0	0	0	0	0	0	0
C101303_c2_seq1_	0	0	0	0.0887318	0	0	0	0	0	0	0	0	0	0	0	0	0	0	0	0
C101307_c0_seq1_	0.134618	0	0.0807754	0.236351	0.137814	0.207832	0	0	0	0.525183	0	0	0.118833	0.0609634	0.0713688	0	0.0944977	0.0901153	0	0
C10131_c0_seq1_	0.0696744	0.155436	0.123769	0.126351	0	0.234259	0.426295	0.0834317	0.238263	0	0.0434929	0.0493378	0.0466429	0	0	0.066084	0	0	0.0471055	0.176482
C101319_c1_seq1_	1.31846	1.18668	1.05159	0.990422	1.04678	0.70836	0.467713	1.07147	0	0.259928	0.989784	0.932985	1.71033	0.527951	0.625417	0.602103	0.195541	0.285093	0.285172	1.37994
C10132_c0_seq1_	0.147673	0	0.668296	0	0.416135	0.0897968	0.502112	0.34229	0.112204	0	0.19118	0	0	0.206687	0	0.143972	0.307373	0.650213	0.198541	0.503767
C101322_c0_seq1_	0.588455	1.25709	0.683183	1.49168	1.26608	1.22497	1.78327	0.754075	1.13185	0.454018	1.1335	1.34755	0.829449	0.598265	1.55983	1.0816	0	1.13835	0	1.86186
C101325_c0_seq1_	0.0811195	0.176283	0.280546	0.281099	0	0.193101	0.101162	0.099757	0.236172	0.545296	0.0934028	0	0	0	0	0	0	0	0	0.108621
C101327_c0_seq1_	1.70207	1.30691	0.92507	1.20889	0.945466	0.785349	1.27073	0.463051	0.685624	0.865508	0.343671	1.9111	1.63055	1.02007	0.826762	1.45117	1.17125	1.38154	0.362532	1.16139
C101337_c0_seq1_	0	0	0	0	0.583552	0.772646	0	0	0	0	1.16141	0	0	1.01254	0.564509	0	0	0	0	0
C101338_c0_seq1_	1.6965	1.22334	1.62295	1.63081	1.89456	1.94814	1.43885	0.834564	2.34487	1.27875	2.33168	1.89258	1.95871	1.66814	1.82188	1.18577	1.97952	2.08807	1.92671	1.95181
C101339_c0_seq1_	0	0	0.447335	0.175383	0	0.480163	0	0	0.491499	0.144011	0	0	0	0	0.14031	0.325091	0	0	0	0
C10135_c0_seq1_	0	0	0	0.286589	0	0	0	0	0	0	0	0	0.408698	0.610145	0	0	0	0	0	0
C10135_c2_seq1_	0	0.151958	0	0	0	0.152339	0.161155	0	0	0	0	0	0.159503	0	0	0	0	0	0	0
C101356_c0_seq1_	0.840364	0.607415	0.782604	0.59053	0.601926	0.849207	0.951373	0.689265	1.23977	1.05155	0.785115	0.695744	0.837829	1.02594	1.04786	0.853558	0.748579	1.06778	0.736964	0.819328
C10136_c0_seq1_	0.285675	0	0.462768	1.60712	1.42789	0.784308	0	0.348002	1.22874	0.462315	0.374677	1.60955	2.41925	2.91373	0.933581	0	0	0.921939	0.413282	1.40503
C101367_c0_seq1_	1.62335	1.86745	1.67592	1.54367	2.26069	2.15608	1.72709	1.22323	1.90617	2.10262	1.42137	1.28211	1.53672	1.35461	1.81399	1.26172	1.03169	1.85803	1.5444	1.47484
C101368_c0_seq1_	0	0	0	0.733887	0.184938	0	0	0	0.508593	0	0.309048	0.450112	0	0	0	0	0.268457	0.472313	0	0
C10137_c12_seq1_	0.610484	1.12369	0.531391	0.795382	1.15958	0.849787	1.05389	1.22826	0.969722	0.722881	0.549613	0.763473	0.797711	0.744047	0.812243	0.159019	0.59731	0.67869	0.611764	1.181
C10137_c14_seq1_	0.127119	0.747448	0.67432	0.290305	0.355143	0.327058	0.332738	0.194603	0.389582	0.240665	0.111805	0.174379	0.584136	0.465607	0.255038	0.156807	0.0898864	0.169386	0.223189	0.166873
C10137_c20_seq1_	0.0516085	0.118232	0	0.266535	0	0.119505	0.539852	0	0	0	0	0.0682085	0.0628751	0	0	0.093122	0	0	0.0691681	0
C10137_c28_seq1_	0	0	0	0	0	0	0	0	0	0	0	0	0	0	0	0	0	0	0	0
C101371_c0_seq1_	0.574245	0.651753	0.796619	0.691594	0.831552	0.746193	0.260443	0	0.689032	0.572669	0.740359	1.06605	0.452549	0.559162	0.177601	0	0.75143	0.216309	0.150204	1.24647
C101375_c1_seq1_	0	0	0	0	0	0.274372	0	0	0	0	0	0	0	0	0	0	0	0.447663	0	0
C101378_c0_seq1_	0	0	0.620568	0	0	0.786448	1.14015	0	0	1.58446	0	0	0	0	0	0	0.712909	0	0	0
C10138_c0_seq1_	0.236908	0.342932	0.530572	0.551282	0.549115	0.638925	0.446681	0.55693	0.121371	0.22739	0	0.222363	0.310103	0.334552	0.126648	0	0.592603	0.454741	0.406063	0.315559
C101388_c0_seq1_	0	0	0	0	0	0.214789	0	0.369625	0	0	0	0	0	0	0	0	0	0	0	0
C101394_c0_seq1_	0.0597553	0.0663655	0.200177	0.281637	0.171096	0.135612	0	0	0.241058	0.0875434	0	0.165438	0	0	0	0.109931	0.238855	0	0.286274	0.0725142
C1014_c0_seq1_	0.139905	0.0417404	0.0604803	0.12782	0	0.118188	0	0	0.0987776	0	0	0	0	0.13462	0	0	0.0706639	0	0	0.0947788
C1014_c5_seq1_	4.5867	4.55805	4.6949	4.90222	5.03898	5.04044	5.39157	5.1088	5.6779	4.89962	4.79293	4.62673	4.76134	4.78746	4.40248	4.95699	5.38716	5.31835	5.07866	5.20981
C101405_c0_seq1_	0	0.402655	0	0	0.23952	0	0	0.367968	0	0	0.562771	0	0	0	0.265868	0	0.602216	0.586002	0	0
C101407_c0_seq1_	0	0	0.246852	0.262345	0	0.16927	0	0	0.541923	0	0	0	0	0	0.582525	0	0	0.276317	0.53143	0.516571
C10142_c0_seq1_	5.16713	6.00066	5.68307	5.72769	5.5885	6.48842	6.27604	4.96869	5.13591	5.79138	6.1799	5.5176	5.72193	5.77159	6.02857	5.93082	6.17041	5.80399	5.7954	6.07067
C101422_c0_seq1_	0.293096	0	0.45767	0	0.700632	0.301763	0.335227	0	0.379254	0	0	0	0.664815	1.16198	0.39974	0	0.547475	0.926618	0.380038	0.921318
C10143_c0_seq1_	7.91095	7.7979	7.92875	7.40194	8.3735	7.89451	8.54455	8.494	8.26512	8.15254	8.14201	7.55394	8.14148	7.71147	7.87597	8.25623	8.43516	8.47996	7.76897	7.85462
C101437_c0_seq1_	0.659888	0.332372	1.6199	1.05175	1.31979	0.985689	0.644241	1.16778	1.37915	0.359237	1.09069	0.980677	0.354862	0.72527	1.12777	0.588208	1.38981	1.11276	0.949598	1.11624
C10145_c0_seq1_	6.59979	6.517	6.90949	6.83375	7.28271	6.89429	7.0595	6.5681	6.95914	6.56246	6.79052	6.30929	6.54922	6.64349	6.83046	6.82956	6.85873	7.05094	6.54758	6.82108
C101468_c0_seq1_	0	0	0.550652	0	0	0	0	0	0	0	0	0	0	0	0	0	0.649889	0	0	0
C101486_c0_seq1_	1.16638	1.17825	0.499567	0.893935	1.29442	1.01112	0.649847	0.421936	1.33934	0.634093	0.605702	0.656052	1.04962	0.363493	0.529856	1.65863	0.960416	1.23398	0.70511	0.971763
C101491_c0_seq1_	0	0	0.177699	0	0.153777	0.332066	0.537904	0.11836	0.275709	0.294434	0	0	0.267159	0	0.291281	0.364762	0.211204	0	0	0
C101494_c0_seq1_	0	0	0	0.222699	0	0.0758798	0	0	0	0	0	0	0	0	0	0	0	0	0	0.0877339
C101513_c0_seq1_	0.0747676	0.25073	0	0	0.205263	0.242779	0.388119	0.239998	0.377044	0	0	0	0.0943592	0.100175	0	0	0	0	0.103382	0
C10152_c0_seq1_	0.103221	0	0.0635046	0.0636357	0	0	0	0	0.050892	0	0	0	0	0	0	0	0.0731476	0	0	0
C101529_c0_seq1_	0	0	0	0	0	0	0	0	0	0	0	0	0.372881	0	0	0.323826	0	0	0	0
C101540_c0_seq1_	0	0	0	0	0	0	0	0	0.674616	0	0.312984	0	0.323902	0	0	0	0	0	0	0
C101549_c0_seq1_	0.226694	0	0.300759	0.109218	0.332833	0.205048	0.795435	0.383704	0.462882	0.400804	0.0727115	0	0.625755	0	0.178466	0.111564	0.236656	0.12157	0	0.0775261
C101554_c0_seq1_	0.0907925	0.105535	0.0809915	0	0	0	0.217964	0	0	0	0.0575766	0.125257	0.283254	0	0	0.0850807	0	0	0	0.0594478
C101559_c0_seq1_	1.05552	1.1541	1.58081	1.18682	1.13348	0.948022	0.942069	1.28137	1.67565	1.39836	0.839775	1.37828	1.5257	1.137	1.158	0.642854	1.05537	1.19446	0.969931	1.65856
C101564_c0_seq1_	1.92119	1.92834	1.73819	1.82715	1.94827	1.89444	1.60054	1.67084	2.04796	2.12096	2.58889	2.9054	2.7404	2.33437	2.7117	1.89215	1.83636	1.63422	2.18198	2.00166
C101565_c0_seq1_	0	0.161224	0	0.131738	0	0	0.535621	0	0	0	0	0	0.0981424	0	0	0	0	0.14807	0	0
C101572_c0_seq1_	0.368684	0.650798	0.602322	1.29436	0.668237	0.291003	0.163452	0.291098	0.65016	0.203868	0	0	0.771321	0.949441	0.522876	0.24607	0.26421	0	0	0.330831
C101573_c0_seq1_	2.68102	1.83279	2.3851	2.99307	2.41829	2.28679	2.08498	2.10629	2.74679	2.18383	2.25755	2.36681	2.35623	2.90832	2.26087	2.2486	2.18702	2.04873	2.11448	2.45491
C101580_c0_seq1_	2.37661	2.63302	2.74152	3.34746	2.897	2.49844	3.32404	2.29189	2.82942	2.69334	2.63839	2.54969	2.20193	3.06059	3.25583	3.40737	3.51454	3.8947	1.74091	2.6526
C101586_c0_seq1_	0	0.0869556	0	0	0	0.0856792	0	0.405226	0	0.208949	0	0	0.0957686	0.292512	0	0	0	0	0	0
C101597_c0_seq1_	0	0	0	0	0.300011	0	0	0	0.273001	0	0	0	0	0	0	0	0	0	0	0.219938
C10160_c0_seq1_	5.09875	5.05928	4.94785	5.54307	5.36103	5.43737	5.1921	4.79199	5.75581	5.91035	5.05907	5.40251	5.09968	5.00606	4.57439	5.18107	4.69229	4.98786	5.89359	5.23902
C101600_c2_seq1_	3.21186	3.18875	4.01633	3.24154	2.85884	2.92739	2.29415	3.33417	3.37667	1.45988	3.11279	2.51839	2.74967	2.87643	2.53218	3.5731	3.77184	3.42027	2.5641	4.33478
C101609_c0_seq1_	0.165817	0	0	0.737092	0	0.373901	0.931673	0	0.239995	0.245833	0	0	0	0	0.252635	0	0	0	0	0
C10161_c1_seq1_	0.711346	0.920852	1.08336	1.04368	1.30087	1.14849	0.215347	1.51703	1.46391	0	1.21275	0.505145	1.09491	1.51729	1.83044	1.20767	1.42482	2.07996	1.29517	0.962664
C101620_c0_seq1_	0	0	0	0.0978884	0	0	0	0	0	0	0	0	0	0	0	0	0	0	0	0
C101631_c0_seq1_	0.110291	0.621355	0	0.53189	0	0.130595	0	0	0	0	0	0	0	0	0	0	0	0	0	0
C10164_c0_seq1_	1.61187	1.50541	1.60054	2.37842	1.80762	1.77712	1.3933	0.803369	2.04539	0.757606	2.31187	2.77242	1.70793	1.70262	1.24883	1.52353	1.29129	1.45978	1.81112	1.80716
C101643_c0_seq1_	0	0	0	0.206198	0	0	0	0	0.0845861	0	0	0	0	0	0	0	0	0	0	0
C101645_c0_seq1_	0.19947	0.154934	0.231586	0	0.103911	0.226798	0.628905	0.159013	0.0987635	0.87686	0.0905176	0	0.0943348	0	0.295936	0.358153	0.141537	0.263054	0	0
C101648_c0_seq1_	2.85278	3.10236	3.03807	3.43068	3.1896	3.11686	3.48131	3.14647	2.8753	2.20786	2.7439	1.85287	2.96473	3.02183	3.24002	2.50235	3.03685	3.36545	2.64363	3.3493
C101649_c1_seq1_	2.36447	1.8573	1.73096	2.49521	2.3274	1.52199	1.54971	1.63227	2.40388	1.78946	2.88574	2.07426	2.29193	2.82705	1.83211	1.88502	1.43454	2.07714	1.69995	2.33128
C101652_c0_seq1_	0.11972	0	0	0	0.324397	0	0	0	0.439037	0	0	0	0.154181	0	0	0	0.226086	0	0	0
C101653_c0_seq1_	1.36371	0.978046	1.5225	0.733332	1.02149	1.08524	0.672992	0.737564	1.12685	0.917488	1.34735	0.607047	1.7029	1.52931	1.43268	0.994593	1.46452	1.26957	1.15263	1.1426
C101663_c0_seq1_	0.0423544	0	0.211586	0.219723	0.181471	0.0931417	0.0519334	0.0985508	0.122129	0.184717	0.0499555	0	0	0.0557773	0.382693	0	0.0839594	0.160988	0.0570881	0.110453
C101673_c0_seq1_	0	0	0	0	0.378403	0.154712	0.579683	0	0.362142	0.200738	0	0	0.362572	0	0	0.940275	0	0	0.615472	0.17642
C101674_c0_seq1_	0.178131	0.240711	0.136459	0.105941	0.142892	0.214098	0.220846	0.434797	0.287692	0.212143	0.0237461	0.0268137	0.0255967	0.148716	0.0600788	0.0724651	0.120413	0.0787503	0.12294	0.0488448
C101676_c0_seq1_	1.07451	1.03956	1.8227	2.34346	0.782946	0.742452	1.57123	0.650111	2.90504	1.83381	1.38484	2.27267	0.954713	1.58869	0.608072	2.20013	1.59543	1.59149	1.20433	2.68697
C101679_c0_seq1_	1.46772	2.05511	2.30612	2.08396	2.05796	2.94145	2.49629	1.77446	2.89986	2.76927	1.94934	2.44363	2.34844	2.42452	1.83591	2.80809	2.93734	2.28927	2.82147	1.51165
C10169_c1_seq1_	4.82383	4.72982	4.81614	4.02935	4.88573	4.48905	4.80656	4.82866	4.73034	4.08755	5.58956	5.32629	5.66103	5.00341	5.19721	4.28738	4.61664	4.64463	3.75401	4.66451
C101708_c1_seq1_	0	0	0	0.0956907	0	0	0	0	0	0	0.0628331	0	0.0661802	0	0	0	0	0	0	0
C101713_c0_seq1_	0.184145	0	0.224066	0.323561	0.0983428	0.347159	0.227884	0	0.418815	0.187697	0	0	0.175216	0.0932983	0	0.238813	0	0	0.318886	0.560694
C101720_c0_seq1_	0	0.132848	0	0.64954	0	0.119345	0	0	0	0	0	0	0	0.375037	0.153233	0.359204	0.20154	0	0.153999	0
C10173_c2_seq1_	0.790121	0.474302	0.116171	0.802289	0.358154	0.43911	0.512112	0.291039	0.591878	0.470375	0.536279	0.406639	0.171275	0.213739	0.194479	0.529943	0.804536	0.470119	0.310421	0.584872
C101733_c0_seq1_	0.23153	0.476145	0.416909	0	0.770992	0.150361	0.426238	0.408788	0	0	0.430059	1.31646	0.57425	0.167828	1.00951	0	0	0.647538	0.300059	0.414305
C101745_c0_seq1_	2.73232	2.32344	2.76777	2.71087	2.84022	2.67863	2.28064	1.73384	2.33248	2.08517	1.92181	1.96779	2.45443	2.39462	2.68053	2.43756	2.67655	2.75596	2.8369	2.56388
C10175_c1_seq1_	3.14148	3.09264	3.23001	3.10605	3.39879	3.58347	2.72171	3.21052	3.80485	3.78998	3.38087	3.70961	3.51736	3.60246	3.41267	2.67295	2.96664	3.24934	2.91401	3.27775
C101754_c0_seq1_	0	0	0.170658	0.326788	0	0.114557	0	0	0	0	0	0	0	0.444874	0	0	0.37033	0	0	0.241815
C101768_c0_seq1_	1.30081	0.932746	1.26857	0.793159	0.830174	1.23849	1.00912	1.08625	1.36012	0.779873	1.19928	1.32636	1.33696	0.855469	1.27701	1.09861	0.993075	1.33998	0.953206	1.36085
C10178_c1_seq1_	3.29012	2.77152	2.27904	3.62252	2.82935	2.01252	2.23244	1.75957	2.97669	1.98687	2.61446	2.93701	2.85744	2.7463	2.63369	2.25423	2.473	2.00244	2.26667	2.83968
C101781_c0_seq1_	0	0	0.0944357	0.184247	0	0	0	0.0619896	0	0	0	0	0.0649438	0	0	0	0	0.105349	0	0
C101784_c0_seq1_	1.71333	1.0959	1.45077	0.737685	1.21476	1.67895	1.14987	1.4755	0.843802	1.48691	1.00936	2.17083	1.48592	0.974854	1.73142	1.54057	1.53197	1.29789	1.04593	1.19293
C10181_c0_seq1_	2.65068	2.3571	2.95801	2.63439	2.1246	3.06137	4.13988	3.68072	3.18532	2.88551	1.52623	0.354308	1.08777	0.909244	2.73301	2.91156	2.16605	2.59725	1.02035	2.32035
C101819_c0_seq1_	0	0	0	0.483598	0	0.161155	0	0	0	0	0	0	0	0	0	0	0	0	0	0
C10183_c0_seq1_	2.59362	2.78866	2.22009	2.69389	2.8213	2.82631	2.16037	2.29928	2.56088	2.63603	2.1918	2.06598	1.86117	2.07772	2.85492	2.22507	2.14144	1.66298	2.36374	1.91534
C101834_c0_seq1_	1.03185	1.38406	1.20992	0.233192	0.891308	1.11643	0.918051	1.32179	1.03063	1.57348	0.558847	1.15047	1.04354	0.761557	1.26672	1.18391	1.46236	1.34053	0.362012	0.647944
C10184_c0_seq1_	4.53191	4.18297	4.63565	4.62723	4.46996	4.15709	4.05499	4.06483	4.60915	4.01799	4.5547	4.61553	4.44431	5.00644	4.56491	4.22183	4.47453	4.44086	4.52591	5.04024
C101848_c0_seq1_	0.114595	0.0817677	0.0405022	0.125407	0	0	0	0.0269005	0	0.0343162	0	0	0	0	0	0.0436708	0	0	0.032201	0
C101853_c0_seq1_	0.205115	0.243792	0	0.640833	0	0	0	0	1.03599	0	0.473199	0	0.8521	0.903533	0.286613	0	0.381656	0.379566	0.271585	0.696906
C10187_c1_seq1_	0.175706	0.102389	0.0597066	0.742094	0.101568	0.112341	0.0817415	0	0.26785	0.190785	0.16044	0	0	0	0.188788	0.118206	0.0690881	0.133668	0.0400378	0
C101874_c0_seq1_	0	0	0	0	0.4154	0.174565	0	0	0	0	0.18762	0	0.909534	0	0	0	0	0	0	0
C101886_c0_seq1_	0.160721	0.951734	0.288981	1.07502	0.465199	0.807647	0.556929	0	0.449163	0.244937	0.9381	0.387041	0.545222	1.03095	0.250143	1.09641	0	0.578339	0.821289	0.831767
C101900_c0_seq1_	0.822129	0.926215	0.731865	0.308243	0.47321	0.962183	1.92721	2.06223	1.63855	1.99652	0.225056	0	0.125164	0	0.660449	0.778805	1.29764	0.827756	0.774231	0.431771
C10191_c1_seq1_	1.74033	1.59633	1.35498	2.9011	2.27395	1.7002	2.01276	1.8693	2.0035	1.27611	1.56911	1.68649	1.61183	1.34278	1.66343	1.29797	2.36725	1.84644	1.77914	2.55255
C101910_c0_seq1_	1.71751	1.20021	1.65212	1.41499	1.08952	1.66392	1.6512	1.77795	2.25385	2.08608	1.95727	2.13985	2.46689	2.15121	1.79421	1.48559	1.72376	1.80872	1.94626	1.61411
C101918_c0_seq1_	0.887762	1.10302	0.956485	1.08106	1.02322	1.22665	0.93399	0.676321	1.21696	0.887324	1.69075	1.36568	1.81954	1.79545	1.5423	0.548572	1.00592	1.41989	0.712987	1.18969
C101919_c0_seq1_	1.16561	0.946057	0.937706	1.11377	0.752651	1.07422	1.07788	0.451451	0.700559	0.557474	1.28268	1.21039	0.680763	1.07855	0.540417	0.653583	0.529817	0.246887	1.05325	1.04351
C10192_c1_seq1_	0.710871	0.316132	0.943081	0.374789	0.306569	0.628598	0.830164	0.48754	0.864177	1.12747	0.478984	0.195984	0.096441	0.366685	0.637896	0.135652	0.410933	0.142937	0.194775	0.362126
C101926_c0_seq1_	0	0	0	0	0	0	0	0	0	0	0	0	0	0	0	0	0	0	0	0
C101927_c1_seq1_	0	0	0	0.509082	0	0	0	0	0	0	0	0	0	0	0	0	0	0	0	0.110568
C101943_c0_seq1_	0	0	0	0	0	0	0	0	0	0	0	0	0	0	0	0	0	0	0	0.440722
C101947_c1_seq1_	0.894339	0.875349	1.19426	1.55281	1.14122	0.987463	0.984338	0.919742	1.37004	1.00607	1.03156	1.40191	1.3176	1.42008	1.08589	1.48981	1.70022	1.06425	1.07408	1.55859
C101949_c0_seq1_	0	0	0	0	0	0	0	0	0	0	0	0.139984	0	0	0	0	0	0	0	0
C101952_c0_seq1_	0	0	0	1.02396	0.86006	0	0	0	0	0	0	0	0	0	0	0	0	0	0	0
C101959_c1_seq1_	2.72454	1.83871	2.5593	1.32011	2.61776	1.79289	2.19388	1.36205	2.83932	1.75194	2.38098	3.31355	1.95865	2.58419	2.10037	2.86888	2.72082	3.2315	2.21674	2.50879
C101963_c0_seq1_	1.14984	0.509521	1.27584	0.524952	0.926052	0.715089	1.00789	0.253791	0.908912	0.172448	1.03786	0.375937	1.08871	1.27647	0.740694	0.391229	0.757535	0.508186	0.529568	0.898364
C101967_c0_seq1_	0	0	0.246968	0	0	0	0	0	0	0	0	0	0	0	0	0	0	0	0	0
C101972_c0_seq1_	0	0	0.208958	0.580174	0	0	0	0	0	0	0	0	0	0	0	0	0	0	0	0
C101983_c0_seq1_	0.595791	0.768644	0.682991	0.614295	0.385929	0.709312	0	1.08798	0.844252	0.513599	0.941344	0.54674	0	0.86595	0.803445	0.335965	0	0.184072	0.833004	1.06464
C102_c1_seq1_	9.66025	10.0674	9.67241	10.074	9.69531	9.78754	9.7255	9.5388	9.35083	9.93234	9.49105	9.86619	9.96613	9.79892	9.58945	9.54525	9.68465	9.33166	9.56534	9.07938
C102_c2_seq1_	8.64336	8.47138	8.17402	8.09143	8.35928	8.39712	8.37963	8.3114	8.27279	8.5478	8.67639	8.02788	8.39965	8.03458	8.36317	8.20776	8.08622	8.0388	8.27017	8.29239
C10200_c2_seq1_	3.84097	3.83788	3.45469	4.4398	4.11331	4.53785	4.16601	3.78506	4.18967	3.73855	4.0833	3.24561	3.24545	4.28073	3.27709	4.25724	4.31668	3.80907	4.57694	4.4742
C102004_c0_seq1_	3.37445	3.1487	4.10319	3.57865	3.16039	2.36085	0.701824	2.75135	0.318529	2.49761	3.50866	4.10168	3.31557	4.03254	4.07646	3.40061	3.07675	1.99526	0.983574	1.535
C102006_c0_seq1_	0	0	0	0.607849	0	0	0.422389	0	0.507449	0	0	0	0	0	0.80249	0	0	0	0	0
C102008_c0_seq1_	3.7943	2.94066	3.58294	2.79597	3.05742	2.60773	3.24489	1.81338	2.93068	2.54593	2.9544	3.10341	3.28208	3.35732	2.9976	2.42651	3.23258	3.48889	4.09532	3.10176
C102014_c1_seq1_	0.0808114	0	0	0.145914	0	0.0942719	0	0	0.227073	0	0	0	0.106598	0	0	0	0	0	0	0.201846
C102020_c0_seq1_	0	0	0	0.183789	0	0	0	0	0.151768	0	0	0	0	0.123216	0	0	0	0	0	0
C102022_c0_seq1_	0	0	0.326938	0.179445	0	0.116783	0.827597	0.225039	0.142645	0	0	0	0.155499	0	0.149274	0	0	0	0	0
C102032_c0_seq1_	2.25996	3.01429	2.54567	4.14258	2.67541	3.04123	3.06663	3.98325	3.83331	3.39607	2.33153	2.43126	2.47005	2.96933	2.88713	3.62548	3.36808	2.68868	3.3467	3.55506
C102037_c0_seq1_	1.79874	1.64119	2.16169	1.50957	2.01131	1.64835	1.77257	1.5578	1.86649	1.17249	2.28794	2.14695	2.19995	1.9635	2.00595	1.88423	1.85631	2.04683	1.99011	1.60048
C102042_c0_seq1_	0.138134	0.157887	0.116871	0.123619	0.0991634	0	0.158288	0.537195	0.0995217	0.196518	0	0	0.227423	0	0	0	0	0.12858	0	0
C102062_c0_seq1_	0.0641007	0	0.249247	0.129578	0	0.308571	0	0.0850139	0	0	0.0831781	0	0.0878339	0	0	0	0.136962	0	0	0
C102066_c0_seq1_	0.0252819	0.0853874	0.0921476	0.140768	0.154363	0.030582	0.0937069	0.174463	0.110334	0.0756749	0	0	0	0.138489	0.0393165	0.0940725	0	0.0521789	0.0343266	0.247212
C102075_c0_seq1_	0.144722	0	0.233508	0.458513	0.384648	0.305596	0	0.437978	0.194079	0.555864	0	0	0	0	0	0	0.27273	0	0.374468	0
C102076_c0_seq1_	0.756096	1.37301	0	1.65845	0.831719	0.35249	0	1.14301	0.444228	0.453235	1.02708	0.882509	1.11685	0	0	0	2.00218	0.600399	0.963741	1.17285
C102078_c0_seq1_	2.69966	3.19049	2.74999	3.29	3.24629	3.86903	3.63114	3.43872	3.85475	4.10218	2.11103	4.12075	3.42887	3.61345	3.14204	3.39719	3.89317	3.53988	3.76082	2.44677
C102113_c0_seq1_	0	0	0.0840505	0.390816	0	0	0	0	0	0	0	0	0	0	0	0	0	0	0	0
C102122_c0_seq1_	0	0	0	0	0	0.144456	0	0	0	0	0	0	0	0	0	0	0	0	0	0
C10214_c0_seq1_	3.6469	3.48659	3.31285	3.35767	3.56176	4.02988	2.85063	2.88954	3.99473	3.82023	2.65979	2.59615	3.26713	2.97808	3.1268	3.16583	3.40129	3.16419	2.86634	3.31956
C102143_c0_seq1_	0.0974044	0.403002	0.457735	0	0	0.407515	0	0	0	0.145057	0	0	0	0	0.145892	0	0.523961	0	0	0.126069
C10215_c0_seq1_	0.486588	0	0.423187	0.437475	0	0.829412	0	0.15035	0.183846	0.782162	0	0	0.166753	0	0.377806	0	0.26854	0.480317	0.188745	0.181584
C102151_c0_seq1_	2.66881	2.29172	3.15329	2.96794	2.41066	2.83011	1.7814	1.71291	2.81314	2.31983	2.90421	2.85048	1.54023	3.16346	2.13063	2.3271	1.92231	2.94364	3.03522	2.53064
C102154_c0_seq1_	0	0.167442	0.360571	0	0	0.0857244	0.091066	0	0.480655	0	0.0880455	0	0	0	0	0	0	0	0	0.358168
C10216_c0_seq1_	3.5118	3.41576	3.26628	2.97497	3.49206	3.03537	3.89374	3.27898	3.0169	3.32479	3.41209	3.07572	3.66874	2.84952	3.32489	3.35831	3.1943	2.86933	3.58416	3.32287
C102160_c0_seq1_	0	0	0	0.433346	0.129269	0.288555	0	0	0.241837	0	0	0	0.106293	0	0	0	0.174462	0	0.315663	0
C102176_c0_seq1_	1.06565	1.10519	0.988897	1.00658	1.13112	1.43204	1.1503	1.29495	2.28438	1.69974	1.25449	0.933764	1.4014	1.08949	1.07784	0.772189	1.53959	1.14082	1.00193	0.959294
C102186_c0_seq1_	0.697428	0	0.911923	0.197012	0.560936	0.245234	0.803881	0.933372	0	0.414539	0.254992	0.41446	0.268561	0.511957	0.584564	0.382219	0.223423	0.218016	0.603532	0.85303
C102189_c0_seq1_	0.769331	1.08621	0.840198	0.521317	0.409294	0	1.91907	0.63123	0.412466	1.29806	1.30473	0.752525	0.392705	0.74983	0.753054	0.519848	0.953104	0	0.741517	1.36586
C102196_c0_seq1_	0.276836	0	0	0	0	0.177896	0	0	0	0	0	0	0	0	0	0	0	0	0	0
C10220_c0_seq1_	6.28339	6.15707	6.20322	6.34827	6.43284	6.50818	6.64412	6.39681	6.6456	6.31813	6.48813	6.33046	6.41952	6.59172	6.94795	6.32783	6.25911	6.57788	6.16968	6.43437
C10222_c0_seq1_	2.40162	2.40717	2.46563	1.39532	2.07454	2.78497	3.79123	3.4432	3.16075	3.54613	1.03126	0.155958	0.665209	0.423535	1.99886	2.53432	2.37822	2.44638	1.78581	2.01293
C10223_c0_seq1_	0.461473	0.434171	0.444283	0.482345	0.53247	0.0610003	0.50798	0.175633	0.824021	0	0.485987	0.580516	0.932836	0.482194	0.478428	0.186899	0.465076	0.416878	0.161604	0.800005
C102235_c0_seq1_	0	0	0	0	0	0.257853	0	0.253133	0	0	0.268455	0	0.521842	0	0	0.678867	0	0	0	0.517348
C102237_c0_seq1_	0	0	0.309075	0	0	0.11002	0.333344	0	0.269506	0.288183	0.110926	0.348688	0	0	0	0	0.353464	0.185213	0	0.25405
C102248_c0_seq1_	0.0809215	0.331913	0	0.291439	0	0	0.104488	0	0.122343	0	0	0	0	0	0.131917	0.154333	0.330796	0	0.107541	0
C10225_c0_seq1_	0.205348	0.234874	0.181346	0.480904	0.430629	0.125979	0	0	0.639852	0	0	0	0	0.657359	0.161484	0	0.395465	0	0.143246	0
C10225_c1_seq1_	0	0	0	0.208641	0	0	0	0	0.313172	0	0	0	0.627175	0	0.319133	0	0	0	0	0
C102263_c0_seq1_	0	0	0.193948	0	0	0	0	0	0	0	0	0	0	0	0	0	0	0	0	0
C10227_c1_seq1_	0.271755	0.491236	0.754577	0.435258	0	0.990072	0.294644	0.46418	0.853899	1.40825	0.0821677	0	0.0828012	0	0	0.386503	0.755676	0	0.265177	0.977452
C102275_c1_seq1_	0.283408	0	0.161794	0.170463	0	0.210568	0	0	0	0	0	0	0.351252	0	0	0	0	0	0	0
C10228_c0_seq1_	1.59055	0.554303	1.09311	0.42427	0.358264	1.20304	2.04286	0.285349	0.487123	1.71011	0.539751	0	0.156516	0	1.26776	0.765271	0.955091	1.5994	0.340566	0
C102287_c0_seq1_	0	0	0	0.80976	0	0.250832	0	0.0680533	0	0	0	0	0	0.082655	0	0	0	0	0.082929	0
C102288_c0_seq1_	2.76876	2.54914	2.61198	3.20279	2.79921	2.66935	2.1499	2.11934	3.59151	2.51212	1.55627	2.14818	1.68902	2.10424	1.95441	2.47057	2.56587	2.32414	2.53207	2.85062
C10230_c0_seq1_	0.149554	0	0.13349	0.262871	0	0.330869	0.177106	0	0.311556	0.30184	0	0	0	0	0	0	0	0	0.103972	0.101659
C102300_c0_seq1_	0.279056	0	0	0	0	0	0	0.314118	0.204328	0	0.169394	0	0	0	0.207449	0.66953	0	0	0	0
C102304_c1_seq1_	1.0874	1.11179	0.71776	1.41124	1.38766	1.16668	0.881952	0.854832	0.995811	1.51197	0.988918	0.896503	1.45732	1.27949	1.45643	0.863516	0.988557	0.798712	0.643949	0.882145
C102307_c0_seq1_	0.475846	0.293995	0	1.10157	1.16039	0	0	0.930309	0.666668	0.526874	0.163566	0.349754	0.333392	0.877657	0.815563	0	0	0	0.176945	0
C102322_c0_seq1_	0.339748	0.388597	0	0	0	0.921952	0	0	0	0	0	0	0	0	0	0	0	0	0	0
C102338_c0_seq1_	0	0	0	0	0	0	0	0	0	0	0	0	0	0	0	0	0	0	0	0
C10234_c0_seq1_	0	0	0	1.43736	0.441684	0.351101	0	0	0	0.753604	0	0	0	0	0	0	0	0.557786	0	0.374823
C102342_c0_seq1_	1.61642	1.64028	1.67673	2.06144	2.05596	0.819826	1.28821	0.676197	1.86607	0.829687	1.19772	0.701191	1.45709	1.1222	1.68621	0.854618	1.72367	1.3403	2.09049	0.848771
C102344_c0_seq1_	0.224764	0.26359	0.369026	0	0	0.259051	0	0	0	0	0	0	0	0.288372	0.173148	0.208182	0.225172	0	0	0
C10235_c0_seq1_	0.485566	0.719478	0.762498	0.577902	0	1.04283	0.949554	0.385567	1.52413	1.43003	0.225927	0	0.232455	0	0.262882	0.566768	0.613269	0	0.61644	0.921123
C10236_c2_seq1_	0.95311	0.64093	0.762087	0.455136	0.469592	0.671237	0.631259	0.683678	1.26532	1.41606	0.273961	0.0552702	0.150139	0.0537094	1.02339	0.502546	0.364939	0.078371	0.152253	0.411847
C102364_c0_seq1_	0	0	0	0	0	0	0	0	0	0	0	0	0	0	0.139988	0	0	0	0	0
C102367_c0_seq1_	1.48565	1.94798	1.78194	2.6243	1.85823	0.980868	2.11049	1.88758	1.54554	1.70031	1.54645	2.49382	2.12345	1.53625	2.47788	0.868262	2.08925	0.931077	1.36966	1.14689
C102384_c0_seq1_	1.29168	0.299259	0.884516	1.58792	1.02754	1.12415	0.591779	1.10149	1.25412	1.10628	0.526332	1.50762	1.52902	1.48273	0.77598	1.39282	0.502364	1.32491	1.32969	1.87192
C102389_c0_seq1_	0	0	0	0.241377	0	0.155593	0	0	0	0	0	0	0	0	0	0	0	0	0	0
C10239_c0_seq1_	1.11411	0.527437	1.27542	1.24726	0.799906	0.80692	1.48943	1.384	1.3782	1.34499	0.234269	0.461892	0.579594	0.323801	1.03638	0.838286	0.414794	0.522392	0.64486	0.976808
C1024_c0_seq1_	6.54323	5.03057	5.02932	5.82324	5.41408	5.40626	4.92155	5.03154	5.06984	5.25971	4.90902	5.69574	5.38413	4.94593	5.24694	5.29948	4.29756	3.97388	4.91463	4.19987
C102403_c0_seq1_	2.63786	2.53277	2.13568	2.9674	2.6977	2.40958	2.01948	1.93541	2.3245	1.90906	2.63027	3.11987	2.57197	2.61558	2.20583	2.13892	3.20284	2.45954	2.75655	2.72625
C102418_c0_seq1_	0	0	0	1.19503	0	0	0	0	0.416868	0	0	0	0	0	0	0	0	0	0	0
C10242_c0_seq1_	0.0385711	0.0445789	0	0.249685	0.0556374	0	0	0	0	0	0	0	0.102728	0	0	0	0	0	0	0
C102422_c0_seq1_	0	0	0	0	0	0	0	0	0	0	0	0	0	0	0	0	0	0	0	0
C102443_c0_seq1_	0	0	0	0	0	0	0	0	0.263582	0	0	0	0	0	0	0	0	0	0	0
C102449_c0_seq1_	2.46407	2.22149	2.92121	1.27429	2.42828	2.26758	2.60811	2.22222	2.39094	1.54168	2.66696	2.05221	2.52775	2.91175	2.94086	2.28607	2.8125	2.39167	2.24802	2.94517
C10245_c1_seq1_	0	0	0	0	0	0.827908	0	0	1.72538	0	0	0	0	0.395159	0	0	0	0.904691	0	0
C102453_c0_seq1_	0	0	0	0	0	0	0	0	0	0	0	0	0.151986	0	0	0	0	0	0.169432	0
C102454_c0_seq1_	2.7436	2.82152	2.51717	3.54559	2.44031	2.34735	2.55726	1.83839	2.7135	1.4297	2.88615	2.68896	3.42984	3.58145	2.8023	1.91231	2.32591	2.49692	2.55742	2.76022
C10247_c3_seq1_	0.196591	0.847412	0.672395	0.480673	0	0.300813	0.881415	1.34774	0.263582	0.727062	0.222125	0	0.117165	0	0.489029	0.175521	0.355135	0.493992	0.270791	0.142184
C102474_c0_seq1_	0.281905	0	0.403684	0.780376	0.358134	0	0	0.298049	0.640114	0	0	0	0	0	0	0.448171	0	0	0	0
C102480_c0_seq1_	0.18969	0.050018	0.119657	0.0829876	0	0.105987	0.0816871	0	0.301542	0	0.027472	0.0618893	0.0293762	0	0.103169	0.0423048	0	0	0.0291041	0.0563168
C102481_c0_seq1_	1.35388	0.177156	1.20309	0.252204	0.701689	1.07727	0.470388	0.816857	1.26616	1.39667	0.588455	1.52342	0.603131	1.04895	1.21409	0.6839	1.45069	1.53295	0.81269	1.62005
C102496_c0_seq1_	0	0	0	0	0	0	0	0	0	0	0	0	0	0	0	0	0	0	0	0
C10250_c0_seq1_	0.247583	0.0776447	0.141141	0.872868	0.0940617	0.331717	0	0.499967	0.256189	0.626403	0.223887	0.0851048	0.155607	0	0.183179	0.322745	0	0	0	0.32644
C102506_c0_seq1_	0.770777	1.12364	1.21063	1.54536	0.638265	1.2669	0.632101	1.26072	1.21741	0.64678	0.929752	0.401722	1.53824	1.27485	0.748476	1.43802	1.87162	1.89994	1.24586	1.51493
C102515_c0_seq1_	1.69155	1.22076	1.4699	1.49202	1.45425	1.61839	0.396326	1.71838	0.953625	2.14103	0.537902	1.9287	1.45154	1.46666	1.77712	0.944497	1.47773	1.34677	0.794869	0.378963
C102521_c0_seq1_	0.932914	0.499023	0	0.70424	0.501551	0	0	0.414082	0	0	0	0.405781	0	0.266792	0.281362	0	0	0	0.25707	0
C102530_c0_seq1_	0.0197547	0	0.134902	0.139366	0.0880694	0.21086	0.0487068	0.0465523	0.138852	0.253915	0	0.111724	0.480621	0.140599	0	0.109679	0	0.192222	0	0.129466
C102536_c0_seq1_	2.01339	1.99878	2.47339	2.45442	2.08465	1.92877	2.32843	1.72766	2.22001	1.72181	1.41421	1.63711	2.42271	2.40114	2.23227	2.21105	2.03317	2.09889	2.43955	2.50029
C102544_c0_seq1_	1.56801	1.96698	1.88148	2.06022	1.82689	1.97118	1.73316	1.99304	2.07486	2.22314	1.54834	1.71785	2.11676	1.96369	1.55095	1.08247	2.30052	2.51257	2.31211	1.84863
C10256_c0_seq1_	6.97843	6.74546	6.5993	6.14186	6.08563	6.49488	6.1391	6.50013	6.42673	6.52924	5.90453	5.65293	5.68041	6.12174	6.53251	5.75347	6.1663	6.01874	6.31049	6.30361
C102561_c0_seq1_	0.704831	0.833105	1.60087	1.60893	1.26528	0.777163	0.448087	0.845933	1.6685	1.08377	1.65146	2.1261	1.31184	1.83033	1.42231	0.805897	1.58913	1.46648	1.46071	1.89672
C102562_c1_seq1_	2.52325	2.54983	2.99673	2.75575	2.99409	2.23816	2.59082	2.5314	2.64948	2.0388	2.28007	2.64521	2.73689	2.61472	2.81688	2.22261	2.62929	2.70073	2.16657	2.5588
C10258_c0_seq1_	3.95321	3.62631	3.85599	4.27851	3.40944	3.67624	3.38146	3.33136	3.79678	3.72299	3.32586	3.12911	3.47914	3.72167	3.10455	3.01433	3.43635	3.42395	3.25457	3.77032
C102581_c0_seq1_	0.333199	0.26841	0.520891	0.383179	0.315907	0.553265	0.824599	0.560339	0.447818	1.21815	0.138255	0.29395	0.265552	0.292173	0.584741	0.711228	0.601488	1.12243	0.663402	0.656965
C102588_c0_seq1_	1.83715	1.99669	2.9652	1.56274	2.47417	1.88641	2.0518	1.00352	1.52764	1.57936	2.45899	2.25892	2.60472	3.11892	3.0437	1.47266	2.60976	2.11816	2.61851	2.68801
C1026_c3_seq1_	0	0.15263	0	0.126148	0	0	0	0.231622	0.377227	0	0	0	0	0	0.112631	0	0	0.135077	0.0937948	0.0916247
C102620_c0_seq1_	1.67712	2.00646	2.39633	1.30876	1.80193	1.13198	2.26819	1.68492	2.23596	1.33109	2.08162	2.39542	1.80849	2.19626	2.09462	2.07216	1.65751	1.88655	1.23204	1.89009
C102622_c0_seq1_	0	0	0.704321	0	0	0.871962	0	0	0	0	0	0	0	0	0	0	0	0	0	0
C102640_c0_seq1_	0.047002	0	0	0.311408	0.070615	0.256064	0.0573587	0	0	0	0	0	0	0	0	0	0	0	0	0
C102648_c0_seq1_	2.89527	2.61067	2.8435	2.9552	3.16311	2.80949	2.91971	2.31742	2.51798	2.92665	2.77009	2.46852	2.4225	3.18672	2.79972	2.55604	2.79917	2.75327	1.97604	3.11825
C10265_c2_seq1_	2.3461	2.25503	2.48425	1.52467	1.79377	2.06395	3.18588	2.20185	2.30668	2.44666	1.61652	0.150221	0.777901	0.720028	2.4157	1.5372	1.45408	2.08768	1.69597	0.911865
C102657_c0_seq1_	1.63756	1.52196	0.950334	2.12914	2.9355	2.19476	2.22007	1.37905	2.06064	0	1.11333	2.09822	1.78834	1.59066	1.89837	1.28459	2.07091	2.01652	1.61241	0.421332
C102658_c0_seq1_	0	0	0	0.267619	0	0.17796	0	0	0	0	0	0	0.382337	0	0	0	0	0	0	0.18725
C102661_c0_seq1_	1.19646	0	0	0	0	0	0.339114	0	0	1.74472	0	0	0	0.395304	0	0	0.501814	0.871366	0	0
C102662_c0_seq1_	0.107035	0	0.185448	0.469051	0.0543564	0.0430827	0	0	0.154299	0.0550819	0	0	0	0	0.0558814	0.0670359	0	0	0.0489976	0.0954597
C102665_c0_seq1_	0.235636	0.699048	0.702221	0	0.339849	0.491775	1.08127	0.695356	0.330938	0	0.273857	0	0.744928	0.537723	0.343343	0.980484	0	1.48074	0	0
C102671_c0_seq1_	1.51324	0.876544	1.62388	0.998571	0.918034	0	0.243581	0	0.282421	0	1.07143	0.991607	2.10369	1.59919	0.918385	0	0	0	0.244405	0
C102682_c0_seq1_	0.0819837	0	0.271199	0	0	0.229202	0.279076	0	0.227678	0.234566	0.189878	0	0.148883	0.103541	0.124698	0	0.161526	0	0.259113	0.0555463
C102685_c0_seq1_	0.535201	1.16486	1.48771	1.84717	1.13319	0.822634	0.851701	1.31217	1.48848	1.39729	1.32859	0.258543	0.861448	0.321355	0.377133	0.802525	1.46931	1.68306	1.03242	1.01768
C102690_c0_seq1_	0.35807	0	0.3394	0.540971	0.107264	0.657224	0.739631	0.43038	0.723714	0.197356	0.243458	0.275756	0.0918332	0.34944	0	0.125311	0.476835	0.13761	0	0.825702
C102696_c0_seq1_	0	0.0792921	0	0	0	0.164017	0	0	0.101454	0	0.0935116	0	0.189295	0	0	0	0	0	0	0
C102697_c0_seq1_	0.0963258	0.211297	0.167559	0.457419	0	0.11305	0	0.786341	0.138509	0	0	0	0	0.238071	0.150605	0	0.197488	0	0.351305	0.121459
C102701_c0_seq1_	0	0	0	0	0	0	0	0	0	0	0	0	0	0	0	0	0	0	0	0
C102714_c1_seq1_	0.983975	0.568854	0	0.99192	0.255582	0.982996	0	2.41277	0.843553	0.268842	2.20074	1.37213	0.423786	0.72108	1.76353	1.32446	1.40819	0.339436	0.970279	0.772923
C102717_c0_seq1_	3.73328	3.76785	3.28335	2.44015	3.36309	3.28116	3.19926	3.05644	2.57317	2.87857	4.14487	3.79433	4.04631	4.35228	3.70395	3.06267	3.07845	3.42117	2.99901	3.44892
C102718_c0_seq1_	0	0.135657	0.203997	0.300833	0	0.0709296	0.0702155	0	0.165233	0.390749	0.0743822	0	0	0	0.180461	0	0	0	0	0.354415
C10273_c1_seq1_	0.331257	0.266416	0.180278	0.363462	0.297683	0.907249	0.244336	0	1.0863	0	0.257336	0	0.378026	0.145687	0.686943	0.671384	0	0.209709	0.304064	0
C102733_c0_seq1_	0.303783	0	0	0	0	0	0	0	0	0	0	0.422304	0	0	0	0.536432	0	0	0.395623	0
C10274_c1_seq1_	2.09199	2.04735	2.24298	1.89219	2.57165	2.23252	1.894	2.31917	2.57016	2.47526	2.31334	2.70101	2.09056	2.28625	2.58306	1.8015	1.38573	2.56225	1.70823	2.22185
C102751_c1_seq1_	0.149646	0	0	0.22591	0	0.410454	0	0	0	0	0.152288	0	0	0	0	0.221672	0	0	0	0
C102758_c0_seq1_	0.210815	0	0	0.384693	0	0	0.138158	0	0	0	0	0	0	0	0	0	0	0.218286	0	0.146254
C10277_c1_seq1_	0.709057	0.266497	1.05027	0.422648	0.371237	1.39493	1.18455	0.928764	1.17736	1.06372	0.24493	0.0736933	0.0714508	0.138202	0.746049	0.632581	0.539538	0.536908	0.603382	0.301118
C102770_c0_seq1_	0	0	0	0	0	0.0992854	0	0	0	0	0	0	0	0.325236	0	0	0.175038	0	0	0
C102771_c0_seq1_	0.378375	0.16021	0.302824	0.390247	0.137039	0.255087	0.26571	0.255882	0.0686711	0.137238	0.398087	0	0.223628	0.289679	0.320986	0.167746	0.0932981	0.176612	0.0648565	0.183023
C102776_c0_seq1_	0.264633	0.503388	0.122261	0.548731	0	0	0.0895112	0.0835787	0.293115	0	0.0887487	0.194997	0.478038	0.109123	0.0995301	0	0	0	0	0.276759
C10278_c0_seq1_	0.220092	0.172426	0.317497	0.137224	0.266493	0.216521	0.750152	0.461273	0.76257	0.439607	0.133065	0.0994349	0.268848	0.190155	0.17691	0	0.368467	0.22145	0.100882	0.00362685
C102785_c0_seq1_	0	0	0	0	0	0.137983	0	0	0	0	0	0	0	0	0	0	0	0	0	0
C102786_c0_seq1_	0	0	0	0	0	0	0	0	0	0	0	0	0	0	0	0	0	0	0	0
C10279_c2_seq1_	4.52053	3.86153	4.45271	3.21775	4.50406	4.19395	4.3906	4.30095	4.04817	3.72824	4.24111	3.17854	4.16267	4.2547	4.0336	4.07092	4.46269	4.62138	4.52043	3.92056
C1028_c1_seq1_	7.50031	7.52363	6.76852	6.91227	7.06713	8.11812	7.482	7.53485	7.58738	8.27703	6.01512	5.1019	5.71149	4.75141	7.0999	7.72425	6.37855	6.41672	6.86069	5.97102
C102813_c0_seq1_	0.570556	0.599819	0.709033	0.660759	0.23552	0.669849	0.926973	0.672437	0.360432	0.563319	0.526369	0.226995	0	0	0.167475	0.202167	1.01018	0.403072	0.0778388	0.514338
C102815_c0_seq1_	2.59794	2.94654	3.23103	3.91271	3.35295	2.29947	3.10476	2.46885	3.53182	0.458419	1.76645	2.55619	2.52833	2.2561	2.26954	1.96991	2.65862	2.19953	2.13367	3.24127
C102816_c0_seq1_	3.78769	3.8035	3.70515	4.04057	3.52107	4.12237	4.54063	3.47251	4.03038	4.03278	3.7474	3.08413	3.39579	3.62989	3.40021	3.68826	3.8799	4.00664	3.56473	4.66248
C102819_c0_seq1_	5.00168	5.17366	5.18586	3.73315	4.93206	4.513	5.20581	5.03405	4.36448	3.32394	5.61839	5.06897	5.34623	5.22632	5.05159	4.49874	4.40282	5.23943	4.54442	5.22492
C102823_c1_seq1_	0	0	0.225705	0.240681	0	0	0	0	0	0	0	0	0.175025	0	0	0	0	0	0	0
C102830_c0_seq1_	0.0606916	0.351594	0.325831	0.350656	0.0877759	0.230487	0.175679	0.346567	0.661508	0.256336	0.0372334	0.083645	0.0389388	0.119274	0	0.106051	0.415915	0.0573236	0.0819239	0.264745
C102842_c0_seq1_	2.25148	2.17659	2.43884	2.21637	2.55433	1.78741	2.59136	1.5252	2.86891	2.12884	2.32665	2.45887	2.98174	2.26717	1.63953	1.32101	3.17593	2.06332	2.94124	2.61989
C102844_c0_seq1_	0.151478	0.168267	0.133968	0	0	0	0	0	0.110226	0.312402	0	0	0.200539	0	0	0.393812	0	0.151253	0	0
C102846_c0_seq1_	1.90269	1.22202	2.39741	2.94229	1.39532	2.00299	1.89943	1.79993	2.735	1.75233	1.07774	1.66506	0.761282	2.25351	1.47115	1.40451	1.97309	2.0878	2.06786	2.47803
C102850_c0_seq1_	0	0	0	0.81175	0	0	0	0	0	0	0	0	0	0	0	0	0	0	0	0
C102854_c0_seq1_	0.179881	0.105549	0.161856	0.167858	0.0722217	0.161885	0	0.630291	0.370003	0.134733	0	0	0.0641437	0.066189	0.206596	0.0867614	0	0	0	0.0621218
C102861_c0_seq1_	1.48463	1.53127	2.42204	3.8182	2.8453	2.84349	3.1178	2.67902	3.16822	1.53119	4.737	4.54523	4.01624	2.86612	2.45557	1.29089	2.41454	2.10934	0.788451	3.54954
C102871_c0_seq1_	0	0	0	0	0.805826	0	0	0	0	0	0	0	0	0	0	0	0.972203	0	0	0
C102877_c0_seq1_	0.935554	0.979009	1.1647	1.44185	0.920678	0.961185	1.47903	0.790922	1.35754	0.581818	0.894714	1.20017	1.38477	1.11457	1.2124	0.841487	0.911997	1.63483	1.13546	1.06426
C102879_c0_seq1_	0.649253	0.541634	0.714334	1.19511	0	0.509497	0.728601	0	0	0.356072	0.690827	0.272969	0.268061	0.281885	0.35161	0.755559	0.462165	0.453033	0.828818	0
C102887_c0_seq1_	0.74027	0.205746	0.312695	0.306975	0.266941	0.207018	0	0	0.254641	0	0.220899	1.09951	0.235823	0.948896	0.85693	0.32922	1.09697	0.645039	0.444201	0
C102897_c0_seq1_	3.31649	3.11591	2.95148	4.01502	3.87312	3.14401	1.49659	2.77333	2.17557	2.52497	2.13385	3.3252	2.1807	3.84176	2.20743	2.79232	2.18227	2.13237	2.84163	3.45767
C102898_c1_seq1_	0	0	0.201176	0	0.331517	0.132681	0	0	0	0	0	0	0.431902	0	0	0	0	0	0	0
C102899_c0_seq1_	0.339653	0.138024	0.709148	0.967618	0.673984	0.501651	0.607996	0.379652	0.804699	0.397978	0.469938	1.09658	0.544643	0.674917	0.353933	0.67209	0.360601	0.627331	0.562539	0.739453
C102904_c0_seq1_	0.606364	0	0	0.973667	0	0	0	0	0	0	0.431991	0.478292	0	0	0	0	0	0	0.775052	0.80588
C10291_c1_seq1_	0.979197	1.84091	0	2.00523	0	0.462168	0	2.16479	0.982217	0.586277	0.449483	0	0.450617	0.857312	1.93195	1.47338	2.33899	1.19838	1.18986	1.17395
C10293_c0_seq1_	2.74495	2.182	2.80034	2.65864	2.90909	2.08644	1.4508	1.73385	2.04656	1.37864	2.7921	2.77745	2.98247	2.23119	2.66069	2.21563	2.66751	1.93706	2.74905	2.30558
C102932_c0_seq1_	1.09467	1.44774	1.69152	2.26069	1.94711	1.73076	1.93277	1.81565	1.69849	0.991068	1.46337	1.84298	2.09142	1.70071	1.90619	1.65548	1.24446	2.09391	1.97145	1.43556
C102939_c0_seq1_	0	0	0	0	0	0	0	0	0	0	0	0	0	0	0	0	0	0	0	0
C102942_c0_seq1_	0	0	0.194383	0.385698	0	0.132365	0	0	0	0	0	0	0	0	0	0	0	0	0	0
C102950_c0_seq1_	0	0	0	0	0	0	0	0	0	0	0	0	0	0	0	0	0	0	0	0
C102955_c0_seq1_	1.28544	1.14567	1.31645	1.48967	1.26546	1.29943	1.01607	0.810632	1.44868	0.742552	1.35409	1.31245	1.63643	1.14019	1.22941	1.08702	1.27444	1.20036	0.950299	1.38162
C102956_c0_seq1_	0	0	0	0	0	0.0958081	0	0	0	0	0	0	0	0	0	0	0	0	0	0
C102959_c0_seq1_	0	0	0.38874	0.387345	0	0	0	0	0	0	0	0	0	0	0	0	0	0	0	0.298134
C102963_c0_seq1_	2.56172	2.46381	2.72374	3.56322	2.07715	2.75078	2.1134	2.36554	2.39683	2.53961	1.76816	1.36999	1.5581	1.8612	1.24096	2.4251	2.14808	2.26756	2.72521	2.15492
C102992_c0_seq1_	0	0	0	0	0	0.111076	0.0591654	0	0.262133	0	0	0.0709273	0	0	0.144134	0	0.0999526	0	0	0
C102996_c2_seq1_	1.46676	0.862115	1.41408	1.30329	1.52142	0.909987	1.45153	1.09642	1.42793	1.34614	1.17419	1.38462	1.52503	2.08442	1.37972	0.789714	1.25549	1.0823	0.761826	1.33877
C103021_c0_seq1_	0.129554	0.287534	0.559368	0	0.342395	0.788258	0.830398	0.147197	0.181442	0.185463	0.531463	1.16849	0.297605	0	0.351626	0.749034	0.245622	0	1.49235	0.595562
C10304_c0_seq1_	0	0	0	0.0610922	0	0	0	0	0	0	0.0405871	0	0.0865408	0	0	0	0.067179	0	0	0.124258
C103043_c0_seq1_	0	0.0634828	0.270926	0.287947	0	0	0.245322	0	0	0	0	0	0.329125	0	0	0	0	0	0	0.0736443
C103044_c1_seq1_	2.45101	2.20482	2.2456	2.85094	2.59947	2.87079	2.28667	2.41192	2.69366	1.6987	2.44859	2.53315	1.91412	2.2989	2.32872	1.9358	2.51524	2.52991	2.41534	2.84568
C103046_c0_seq1_	0	0	0	0	0	0	0	0.224364	0	0	0.0601159	0	0	0.0653758	0	0	0	0	0	0.276576
C10306_c3_seq1_	0.500766	0.674505	1.42252	1.41728	0.669109	1.13716	1.07669	0.390404	1.10652	0.321953	0.646838	1.58979	0.527451	0.559382	0.850571	0.743014	1.00903	0.679754	0.482462	0.608093
C103068_c0_seq1_	3.33869	3.3277	3.57955	2.46709	3.41874	3.62029	3.30855	3.34983	3.17982	4.1533	3.88107	4.11306	3.70208	3.7022	3.9061	3.34364	3.01707	3.43834	3.12619	3.28638
C103069_c0_seq1_	0	0	0.181386	0.502834	0	0	0	0	0	0	0	0	0	0	0	0	0	0	0	0
C10307_c1_seq1_	5.16904	5.5739	5.3442	3.24149	4.61787	4.02562	4.94564	4.3806	4.57703	4.27524	4.77613	3.86468	4.54334	4.41897	4.35307	4.33895	5.03382	4.78779	3.54457	3.95589
C103074_c0_seq1_	1.69122	1.48355	1.01811	2.07937	1.34586	0.637394	1.71915	0.291167	1.79071	1.20284	0.845419	2.0957	1.32993	2.27074	1.95928	0.638209	1.29157	0.477219	1.39742	1.36913
C103075_c0_seq1_	1.44358	1.49251	1.87096	1.63743	1.60787	1.71689	2.12603	1.96401	2.31046	1.55582	2.08245	1.94048	2.49277	2.34989	2.60121	1.18427	1.85255	1.68887	1.32331	2.01031
C10309_c1_seq1_	1.42667	1.81652	1.21702	2.06348	1.88878	1.42267	0.920829	1.37233	1.77883	1.61333	1.31337	1.43395	1.19064	1.35359	1.02327	1.5372	1.40294	1.03829	1.24358	1.76127
C103096_c1_seq1_	4.86174	4.7979	4.71138	4.31863	4.484	4.4939	5.34219	4.16127	4.76986	3.8793	4.12169	4.23921	4.95282	4.87291	3.9636	5.07937	3.92658	4.70771	4.53314	4.70595
C103098_c0_seq1_	1.13767	0.6973	0.474508	0.775568	1.06593	1.42522	0.940915	0.964067	0.572015	1.1534	0.333866	1.11427	0.188615	0.578376	0.726926	0.764209	1.06906	0.824676	0.946356	1.10602
C103099_c0_seq1_	0.0868453	0.101887	0.150439	1.22334	0	0.344594	0	0	0.345164	0.24707	0.10957	0.239175	0.217839	0	0.118601	0	0.172706	0.470764	0	0
C10310_c14_seq1_	2.37395	2.21284	2.08818	2.10298	2.33193	2.18314	2.34777	2.32751	2.29575	2.02356	2.19119	1.86987	2.50966	2.3557	2.18748	2.01832	2.24635	2.0772	2.12381	2.0159
C10310_c16_seq1_	3.75127	3.51438	3.52981	3.18103	3.56132	3.60812	3.25993	3.48957	3.6914	2.85701	4.51903	4.32551	4.7215	3.21216	4.15634	3.2046	3.85551	3.16189	2.95431	3.33276
C10310_c4_seq1_	0	0.267688	0	0	0	0.354891	0.100726	0.195048	0.239591	0.124564	0.103229	0	0	0	0.345517	0.299508	0.17474	0.172126	0.216623	0
C103103_c0_seq1_	0.580324	0.847758	0.704714	0.74047	1.05994	0.355778	0.385517	0.446975	0.238161	0.661148	0	0	0.205744	0.114104	0.242945	0.154703	0.79375	1.04246	0.222816	0.116482
C103105_c0_seq1_	0	0	0	0	0	0	0	0	0	0	0	0	0	0	0	0	0	0	0	0
C103109_c0_seq1_	0	0	0	0	0	0	0	0	0	0	0	0	0	0	0	0	0	0	0	0
C103115_c0_seq1_	0	0	0.242071	0.131492	0	0.128744	0.899086	0	0	0	0	0	0.0983634	0	0	0	0	0	0.0992547	0.184688
C103121_c0_seq1_	0.0977173	0	0	0	0.154715	0	0	0	0	0.147986	0	0	0	0	0	0	0	0	0	0
C103125_c0_seq1_	0	0	0.0927925	0	0	0	0	0	0	0	0	0.0752354	0	0	0	0.100152	0.10941	0	0	0
C103128_c0_seq1_	0.0819499	0.0624245	0.0983916	0.100975	0	0.0658868	0.0669524	0.298894	0.329791	0	0	0	0.0708613	0.035392	0.0442661	0	0.0586558	0	0.106315	0
C103141_c1_seq1_	0	0	0	0	0	0	0	0	0	0	0	0	0	0	0	0	0	0	0	0
C103152_c0_seq1_	0.143312	0.559649	0.258126	0	0.734434	0	0.250072	0.850672	0.484003	0.103219	0.654896	0.190236	0.748318	0.743221	0.585554	0.266073	0.160032	0.526906	0.269102	0.551643
C103155_c0_seq1_	1.50854	2.29382	2.00124	1.93772	1.25856	0.703147	0.425468	0.570064	1.44173	2.4472	3.59684	2.81166	3.29625	3.7687	3.12128	1.04294	1.2896	3.00107	2.76235	1.86059
C103157_c0_seq1_	0	0	0	0	0	0.225676	0	0	0	0	0	0	0	0	0	0	0	0	0	0
C103173_c0_seq1_	1.35225	1.33171	1.2555	2.48383	0.978172	1.58936	0.842759	1.11868	1.97895	1.6272	1.49985	1.6521	1.19559	1.90794	1.4026	1.44281	1.35988	1.10285	1.32515	1.38419
C103185_c0_seq1_	0	0	0	0	0	0	0	0	0	0	0	0	0	0	0	0	0	0	0	0
C103187_c0_seq1_	2.58796	2.90987	2.34926	2.2606	2.37623	2.80465	3.04049	2.31416	2.79341	1.4893	2.91283	3.07292	3.694	2.26183	2.92175	1.834	2.79787	2.25761	2.81747	3.23316
C103188_c2_seq1_	1.26013	1.17245	1.43541	1.16866	1.7302	0.919646	2.03333	1.44635	0.78434	1.29256	1.11958	0.848424	0.805077	0.68177	0.79994	1.96421	1.36688	1.80102	1.39034	0.935531
C103208_c0_seq1_	0.219865	0.832181	0	0	0	0.437207	0	0	0	0	0	0	0	0	0	0.369495	0	0	0	0
C10321_c0_seq1_	5.1608	6.01652	5.8732	5.74159	5.63076	4.73376	4.95638	6.01283	5.86992	5.44071	4.9885	4.70469	4.58013	5.50916	5.38218	4.81808	5.50514	5.45052	5.46464	5.80419
C103210_c0_seq1_	0	0	0	0.440514	0	0	0	0	0	0	0	0	0	0	0	0	0	0	0	0.178632
C103221_c0_seq1_	0	0	0	0	0	0	0	0	0	0	0	0	0	0	0	0	0	0	0	0.376699
C103226_c0_seq1_	0.124165	0.0731724	0.105308	0.112694	0	0.0726924	0	0	0.256503	0.0914158	0.0691385	0	0.0712469	0	0.0943742	0	0.120729	0.113922	0	0
C103238_c0_seq1_	0	0	0	0.0877087	0	0.1092	0	0	0	0	0.112911	0	0	0	0	0	0	0	0	0
C103239_c0_seq1_	0	0	0	0	0.680066	0.548819	0	0	0	0	0	0	0	1.32345	0	0	0	0	0	0
C10324_c0_seq1_	0.0917226	0.292178	0	0	0	0.201391	0.111814	0	0.127704	0	0.11527	0	0	0	0.134394	0.162496	0	0.174716	0.120957	0.116558
C103241_c0_seq1_	2.36448	1.1731	2.55252	1.72007	2.71687	2.0979	2.12442	1.47331	2.20379	1.46158	2.67364	2.89013	2.57583	2.66395	2.25893	1.75328	2.60806	2.29417	1.45386	1.84919
C103250_c1_seq1_	0	0	0	0	0	0	0	0	0	0	0	0	0	0	0	0	0	0	0	0
C103255_c0_seq1_	0	0	0.200067	0	0	0	0	0	0	0	0	0	0	0	0	0	0	0.22438	0	0
C103256_c0_seq1_	0	0	0	0	0	0	0	0	0	0	0	0	0	0	0	0	0	0	0	0
C103265_c0_seq1_	3.69609	3.70725	3.47464	3.89726	3.11506	3.7107	3.47976	3.4158	3.78163	3.51558	3.71344	3.76338	3.54539	3.41837	3.5317	3.3785	3.14037	3.31875	3.57227	3.57646
C103268_c0_seq1_	0.513301	0.190703	0.508564	0.621476	0	0.342563	0.471794	0.528995	0.990976	0	0.566347	0	0.266329	0	0.513712	0	0.317796	0	0	0.219905
C10328_c0_seq1_	5.08027	4.97243	4.50551	4.73771	4.54719	4.99017	4.81842	4.23628	4.9548	4.62831	4.91353	4.26891	4.63845	4.69158	4.69542	4.60631	4.64108	4.28241	4.69109	4.87507
C103280_c0_seq1_	0.597371	0.792042	0.622571	0.529673	0.333764	0.529717	1.75342	1.13552	0.905642	1.31094	0.374017	0.230726	0.568304	0.10777	0.472828	0.762795	0.700224	0.437901	0.688994	0.643562
C103281_c0_seq1_	0	0	0	0	0	0	0	0	0	0	0	0	0.0748698	0	0	0	0.114095	0	0	0
C103288_c0_seq1_	1.98138	1.35439	1.97059	2.26819	2.01264	1.79598	1.79741	2.63016	2.27596	1.24785	2.05003	1.31569	1.78974	2.1052	1.84537	1.8433	2.23853	2.26862	1.80385	2.85454
C103289_c0_seq1_	1.84442	1.60754	1.8087	2.10786	1.69134	1.94369	1.28578	1.38808	2.00974	2.10601	1.78817	2.08328	1.73033	1.45237	1.90544	1.62087	1.63488	1.88461	1.66411	1.75783
C103291_c1_seq1_	0.468806	0	0	0.236926	0.208168	0.433216	0	0	0	0	0	0	0	0	0	0.240638	0	0	0	0
C103293_c0_seq1_	0	0	0	0	0	0	0	0	0	0	0	0	0	0	0	0.122549	0	0	0	0
C103299_c0_seq1_	0.227239	0	0.391615	0	0.326904	0	0	1.55456	0	0	0	0.302879	0	0	0	0.40597	0.445742	0.772238	0.278608	0.874018
C1033_c8_seq1_	1.8537	2.15659	1.82704	1.60451	2.40861	2.44057	1.98056	1.97301	1.41056	1.88198	1.45216	1.37581	1.42981	1.70021	2.10515	1.31739	1.04166	1.80878	2.00574	1.4436
C103309_c0_seq1_	0	0	0	0	0	0	0.967262	0.28362	0	1.1515	0	0	0.595608	0	0	0	0	0	0.354575	0
C103314_c0_seq1_	0.877148	0.340605	0.311773	0.313633	0.858042	1.03054	0.870528	0.54942	1.34279	0.487626	0	1.25318	0.443254	0	0	0.572441	0	0.343836	0.732198	0.404768
C103324_c0_seq1_	1.69182	1.73188	1.72973	1.939	1.86301	1.61238	1.77316	1.41807	1.55045	1.97391	2.18536	2.26943	2.56862	2.38629	2.0098	1.44104	1.92357	1.68204	1.71684	1.66188
C10333_c15_seq1_	0	0	0.119816	0.131203	0.290747	0.161893	0.237523	0.436927	0.37071	0.296722	0.172852	0	0	0	0	0.130533	0	0.137173	0.0989699	0.0999774
C103332_c1_seq1_	1.43444	1.32406	2.33812	1.52732	2.12205	2.0621	1.7544	0.991109	2.44352	0.579438	2.38708	1.90694	1.92927	1.85322	2.06236	1.62669	1.73669	2.21198	1.53647	1.26562
C10334_c1_seq1_	1.74382	1.77406	2.64825	2.12106	2.28936	2.24037	1.8198	1.82414	1.85769	1.48409	0.993466	2.29905	1.90871	1.34248	1.95298	1.48932	1.42953	1.56076	1.1977	1.73883
C103348_c0_seq1_	0.175463	0	0	0.313779	0.138912	0	0	0	0	0	0	0.332269	0	0.411247	0	0	0	0	0	0.121692
C103356_c1_seq1_	0.0920421	0.21196	0.14093	0	0	0.181778	0	0	0.229915	0	0	0	0	0	0	0	0	0	0	0
C103359_c0_seq1_	0.120785	0	0	0.713349	0.168854	0	0	0	0	0	0	0	0	0	0	0.207725	0	0	0	0
C103366_c0_seq1_	0	0	0	0.424524	0	0	0	0	0	0	0	0	0.317098	0	0	0	0	0	0	0
C10337_c0_seq1_	3.88285	3.81025	3.99401	4.20745	4.1748	3.73213	3.95883	2.95483	3.30342	3.23129	3.83396	3.27146	3.5668	3.00096	3.83658	3.35091	3.39786	3.85956	3.1937	3.1738
C103376_c0_seq1_	0	0	0.344239	0.338803	0	0.245152	1.08176	0.982981	0.563279	0	0	0	0.27949	0.292253	1.17627	0	0	0	0.277272	0.657905
C103394_c0_seq1_	0.281623	0.378287	0	0.413839	0	0	0.589795	0.18847	0.427393	0.42875	0	0	0	0	0	0	0.171862	0.166199	0.0997257	0.187204
C103394_c1_seq1_	0.245882	0.185423	0.311809	0.969001	0.140861	0	0.31157	0.390234	1.11362	0.131469	0	0	0	0.107405	0	0	0.185641	0.179833	0.397353	0.106807
C103396_c0_seq1_	0	0	0	0	0	0	0	0	0.189624	0.18738	0	0	0	0.376168	0	0	0	0	0	0
C103402_c0_seq1_	3.41419	3.8422	3.45826	3.43922	3.38446	3.96787	3.10687	3.28526	3.92832	2.84601	3.11381	3.63179	3.51763	3.32973	3.39344	3.32731	3.45086	3.18003	3.70382	3.65928
C103403_c0_seq1_	1.58787	0.6616	0.997107	1.77601	1.32859	0.540997	1.06514	1.49186	1.69765	1.43966	0.795303	1.6468	1.20747	1.02508	0.905772	1.0633	0.898803	1.12601	1.1508	1.10054
C103414_c0_seq1_	3.05573	2.87986	2.72135	2.76441	2.50887	2.9889	3.01008	2.02594	2.5992	2.10443	3.04814	2.43385	2.92653	2.48749	2.75037	2.58134	2.53603	2.54563	2.1992	3.1208
C10343_c0_seq1_	1.43004	0.924888	0.648479	0.831889	0.637356	0.614024	0.431698	0.833132	0.183908	0.788054	0.639399	1.19938	0.737689	1.33793	0.942196	0.3413	0.259875	0.659196	0.181196	0.60504
C103430_c0_seq1_	0	0.179322	0.101935	0	0.087386	0.13325	0	0	0.358614	0.156537	0	0	0	0	0	0	0	0	0.147637	0
C103435_c0_seq1_	1.2877	1.05408	1.27844	0.797487	1.75113	1.40516	1.06328	0.700495	0.815263	1.00683	1.00105	0.764665	1.01696	0.988478	1.03723	0.630294	1.47144	1.5726	0.995279	1.08801
C10344_c0_seq1_	4.08594	3.78751	3.91615	3.57986	4.12316	3.72545	3.40093	3.481	3.83165	3.31387	3.85288	2.98405	3.00154	4.00209	3.12205	3.45484	3.60481	3.8884	3.41121	3.94897
C103442_c0_seq1_	0	0.236135	0	0	0.440115	0	0.354879	0	0	0	0	0	0	0	0	0	0	0	0.145054	0
C103451_c0_seq1_	0.38029	0.759032	1.46346	1.40876	1.84413	1.10972	0.590413	1.59398	1.54848	1.55201	0.916107	0.777847	1.05034	0.986392	1.39869	0.6272	1.61636	0	0.94864	1.11545
C103456_c0_seq1_	0.117863	0	0	0.303595	0	0	0.151013	0	0	0	0	0	0.154725	0	0	0	0	0	0	0
C103457_c0_seq1_	0	0	0	0	0	0	0	0.231574	0	0	0	0	0	0	0.163753	0	0	0	0	0.143807
C103459_c0_seq1_	0.676035	0	1.47033	0.840282	0.938066	0.744369	0	0	0	0.714806	0.742926	0.33429	0.767811	0	0	0.430889	0.468894	0.798384	0.868688	0.644184
C103461_c0_seq1_	0.0448119	0	0	0.154602	0	0.0501971	0	0	0.186675	0	0	0	0	0	0	0	0	0	0	0
C103464_c3_seq1_	0	0	0	0	0	0	0.114773	0	0	0	0	0.136987	0	0	0.0705848	0	0	0	0.169869	0
C103466_c0_seq1_	0	0	0.228753	0	0	0	0.156189	0	0	0	0	0	0.456731	0	0	0.433361	0.265641	0	0	0
C103472_c1_seq1_	1.15497	1.27187	1.23172	1.20888	1.23543	1.13743	1.54921	1.38313	1.37131	0.815144	1.31706	0.694429	1.13302	1.22175	0.97875	0.993632	1.02479	0.913762	1.12035	1.0112
C103478_c0_seq1_	0	0	0	0.41022	0	0	0	0	0	0	0	0	0	0	0	0	0	0	0	0
C103479_c0_seq1_	0	0	0	0	0	0	0	0	0	0	0	0	0	0	0	0	0	0	0	0
C103495_c0_seq1_	1.58272	1.26838	1.3369	2.01591	1.5604	1.66022	1.59768	1.12156	1.86441	1.28273	1.70998	1.57703	1.31949	1.08179	1.76497	1.43205	1.12647	1.24255	1.7734	1.64886
C103499_c1_seq1_	1.43362	1.47554	1.49078	2.30088	1.51556	1.54983	1.20962	1.24767	1.6744	1.30273	1.66354	1.81558	2.6427	2.249	1.30772	1.61033	1.69725	1.32005	1.16681	1.87313
C1035_c0_seq1_	0.494084	0.737022	0.530457	0.306191	0	0.514056	0	0.529856	0	0	0	0	0	0	0	0	0	0.328098	0.656202	0
C103505_c0_seq1_	0.125383	0.0731434	0.110273	0.117435	0	0	0	0	0	0	0	0	0	0.167892	0.352665	0	0	0	0	0.0831385
C103508_c0_seq1_	0	0	0	0	0	0	0	0	0	0	0	0	0	0	0.337004	0	0	0	0.282713	0
C103511_c0_seq1_	0	0	0	0	0	0.217425	0.322027	0	0	0.27475	0	0	0	0.142036	0	0	0.191571	0	0	0
C10352_c0_seq1_	4.43991	4.37644	4.29636	4.01618	3.97069	4.04648	4.78501	4.22975	4.37917	3.71846	4.65604	4.23485	4.36544	4.92429	4.38064	3.91718	4.74473	4.87012	3.86493	4.66347
C103531_c0_seq1_	0	0.370601	0.259418	0	0.224276	0.480755	0.356113	0	0.423529	0	0	0	0.360549	0.377274	0.228804	0.28126	0	0.290022	0	0
C103541_c0_seq1_	0.0644826	0.037572	0.211456	0.112422	0	0.108345	0	0.0369624	0.253614	0	0	0	0.0411328	0.0814805	0	0.0586219	0.127511	0	0	0
C103548_c0_seq1_	2.57346	2.27035	2.20662	2.74741	1.95537	2.36679	2.26339	1.99795	2.56546	1.8829	2.45197	1.68175	2.19106	1.96874	2.20141	2.16802	2.02949	2.96262	1.80379	2.35096
C103571_c0_seq1_	1.01206	0	0.553078	0.564369	0	0.390047	0.984402	0	0	1.12047	1.60415	1.06759	0.433094	0.441754	1.1222	0.568606	0.617718	0	0.76759	0.754907
C103573_c0_seq1_	0.729312	0.688092	0.826092	0.972526	1.07624	0.616386	0.607278	0.824665	0.880937	0.376536	0.538064	0.828717	0.811702	1.17571	0.590363	0.730582	1.12721	0.825257	0.981668	0.901103
C103574_c0_seq1_	0.27114	0.759607	0.463616	0.249633	0.211775	0.582771	0.891061	0.153066	0.197046	0	0	0.187292	0	0	0.72045	0	0	0.278546	0.18227	0.722148
C103583_c0_seq1_	0.524052	0.36026	0.160837	1.14209	0.299562	1.00384	0.630903	0.382111	0.460483	1.71892	0.113293	0	0.52779	0.120595	0.138479	0.314981	0.350161	0.176557	0.422696	0
C1036_c1_seq1_	2.41127	2.29511	2.42624	2.15621	1.96901	2.79589	2.29836	2.02869	2.55555	2.16751	1.59432	2.08591	1.86149	1.76824	2.50318	2.23344	3.00332	2.40117	2.64361	2.21386
C103609_c0_seq1_	0	0	0	0	0	0.390583	0.638272	0.714455	0.596623	0.652295	0.156336	0	0.29669	0	0.183097	0	0	0	0.192261	0
C103612_c0_seq1_	0	0	0.135177	0.136254	0	0	0	0	0	0	0.0967639	0	0.295072	0	0	0	0	0	0	0
C10362_c0_seq1_	4.41009	4.07945	3.84434	3.71524	4.40444	4.18763	3.83336	3.73973	4.28127	4.0083	4.46674	4.12889	4.15708	4.53048	4.25145	3.64671	4.21175	4.09774	3.86541	4.05816
C103622_c0_seq1_	0.63035	0.655764	0.464727	0.822349	0.4334	0.537014	0.390161	0.347629	0.808407	0.106821	0.579727	0.72459	0.602314	0.928532	0.651446	0.138792	0.300018	0.68475	0.430606	0.616461
C103623_c0_seq1_	1.32082	1.28027	2.12924	1.66123	1.17224	1.16148	1.70826	0.900719	1.0726	0.931069	0.745944	1.56178	1.09007	1.1859	0.871383	0.255526	1.22338	1.02558	0.769078	1.44427
C103631_c0_seq1_	1.80128	1.10602	2.43856	4.02889	2.45688	1.596	1.32951	1.73257	2.75791	1.32014	1.74892	2.54398	1.27989	2.71006	1.35086	1.54065	1.36645	1.62115	2.35701	2.75428
C10365_c0_seq1_	5.31692	5.11964	5.51648	5.46493	5.52034	5.15149	5.70321	5.1868	5.24667	5.17765	4.66917	4.31888	4.83356	4.56143	4.96883	5.21908	5.78293	5.40475	5.24561	5.23116
C10365_c1_seq1_	0.460489	0.192792	0.288403	0.391434	0.391816	0.307592	1.00313	0.660937	0.779514	0.45909	0	0	0.0718513	0	0.0865861	0.208564	0	0	0	0.0769192
C103650_c0_seq1_	0.142165	0	0.528873	0.43369	0.203631	0	0.557512	0	0	0	0	0	0	0.526349	0.203005	0	0.27574	0	0.188703	0
C10366_c0_seq1_	0.200165	0.0482611	0.288279	0.153957	0	0.172106	0.131124	0.174174	0.0946373	0.0973936	0	0	0.0555801	0.0570934	0.128189	0.119306	0	0.0869321	0.136843	0.0819617
C103660_c0_seq1_	1.76136	0.430729	1.05139	1.76001	0.941267	2.05936	1.4567	2.76675	0.908155	2.77709	1.66768	0	0.466	0.487294	1.24175	0	0	0	2.37769	0
C103662_c0_seq1_	0.167553	0	0.270928	0	0	0.353042	0	0	0	0	0	0	0	0	0	0	0	0	0	0
C103674_c0_seq1_	1.07399	0.901874	0.905855	0.857308	1.22187	1.59894	0.638182	0.233944	2.05242	2.435	0.612866	0.620263	0.389838	0.485845	1.07297	0.870478	1.43818	0.757318	0.260313	1.88547
C10368_c2_seq1_	0.142468	0.242176	0.124607	0.134175	0.309698	0.243565	0.254038	0.390753	0	0.107986	0	0.537515	0.0961237	0	0.477201	0.371655	0	0	0.854351	0.290659
C103689_c0_seq1_	1.62546	1.36724	1.17839	0.683626	1.43414	1.25595	0.59712	1.18436	0.777437	0.723473	0.934927	0.75878	0.885066	0.539649	1.69762	0.915239	0.407914	1.38942	0.155127	0
C103691_c0_seq1_	0.0807894	0	0.200752	0	0.221985	0.336288	0.413416	0.21462	0.309311	0.2666	0.182834	0	0.0979737	0	0.118005	0.0738888	0	0.152334	0.254457	0.10416
C1037_c2_seq1_	4.11871	2.96334	2.48151	3.49094	2.6037	4.09811	2.85679	2.80642	3.06369	3.08256	3.09123	3.63614	4.76567	4.05875	3.8144	2.33734	2.43827	3.43179	2.79687	3.4949
C1037_c8_seq1_	3.40873	3.38763	2.70174	3.12312	3.16365	3.14695	2.82099	2.65616	2.99994	2.84531	3.59177	2.97844	3.08885	3.59362	2.88226	2.53334	2.88016	2.84966	3.15237	3.36292
C1037_c9_seq1_	2.53936	2.69481	2.50108	2.0686	2.42879	2.5885	2.18066	2.11666	2.5796	2.19132	2.55895	2.52643	2.44614	2.36185	2.50108	1.902	2.12377	2.7743	2.12971	2.45253
C10371_c3_seq1_	2.43045	2.57095	2.57342	2.45524	2.63418	2.7014	2.02664	2.03709	2.43968	2.52852	2.31908	2.46591	2.76013	2.57122	2.32021	2.00898	2.0637	2.22011	2.01695	2.40255
C10371_c4_seq1_	0.492426	0.564586	0.730415	0.444872	0.660126	1.45682	0.31203	0.938713	1.90238	0.692415	1.02453	0.688746	1.25806	1.46503	1.96347	0.78923	0.850553	1.11339	0.65072	0.881386
C10371_c5_seq1_	1.4141	1.59034	1.79046	1.45338	1.58577	1.65888	1.53098	1.59315	1.76168	1.22927	1.25895	1.75907	1.77877	1.77802	1.71955	1.34037	1.63277	1.4078	1.167	1.84933
C103712_c0_seq1_	2.18227	2.14569	2.29854	2.54596	2.45885	2.50111	2.31537	1.77329	2.52941	1.94858	2.44366	1.66558	2.2635	1.9136	2.21759	1.96595	2.56195	2.09255	2.24615	2.47462
C103715_c0_seq1_	0.183701	0	0	0	0	0	0	0.429193	0	0	0	0	0	0.204769	0	0	0	0	0	0
C103722_c0_seq1_	1.28135	1.47014	1.07974	1.6134	1.48254	1.44317	1.64268	1.31449	1.95703	0.684332	1.19393	1.50515	1.39931	1.25567	1.467	1.10765	0.931516	1.14144	1.10416	1.55787
C10374_c2_seq1_	3.56721	3.70741	3.53717	3.22741	3.8747	3.057	3.14223	3.75144	3.99313	2.80083	3.52012	3.68966	3.60834	4.45019	3.50831	2.7864	3.90014	3.4471	2.98457	3.91554
C103746_c0_seq1_	0.0680668	0.356751	0.109145	0.32688	0	0.284768	0	0.0759568	0	0	0	0	0	0	0	0.12102	0	0	0	0.0945136
C103747_c0_seq1_	0	0	0	0	0	0	0	0	0.191176	0	0	0	0	0	0	0	0	0	0	0
C103749_c0_seq1_	0	0	0	0.34742	0	0.212694	0	0	0	0	0	0	0	0	0	0	0	0	0	0
C103751_c0_seq1_	0.121407	0.171804	0.0566025	0.217641	0.0477714	0.299775	0.0761323	0	0.218619	0.137344	0	0	0.121323	0.0423101	0.0483369	0.0594988	0.0662019	0	0.0816715	0
C103752_c0_seq1_	0.110604	0	0.171273	0.185098	0.151078	0.114246	0.126347	0	0.278441	0	0	0.38387	0	0	0	0	0	0	0.285363	0
C10376_c2_seq1_	0.98287	0.901473	0.963491	1.70268	1.33651	1.77891	0.989885	0.82302	1.58752	1.60021	0.862172	1.69761	0.95839	1.34115	1.43558	1.23709	1.31809	1.28957	1.3499	0.981626
C103766_c0_seq1_	3.59393	3.58115	3.59147	4.39	3.81802	3.66547	3.96292	3.41796	3.77254	2.9496	3.11614	3.03299	3.37152	3.74409	3.59717	3.60051	3.90869	3.54291	3.65583	3.77579
C103774_c2_seq1_	0.0776801	0.0871814	0	0	0	0	0	0.0970542	0.121679	0	0	0	0.381816	0	0	0	0	0.308111	0	0
C103784_c0_seq1_	0.531006	0.326403	0.378933	0.986085	0.662182	0.734492	0.751885	0.545346	0.851927	0.113795	0.190285	0.929524	0.20064	0	0.233078	0.708171	0.158	1.08913	0.66829	0.869537
C10379_c2_seq1_	0.291696	0	0.105511	0	0.09018	0.265343	0	0.139623	0	0	0.0703151	0	0.139662	0	0	0	0	0	0	0.0812691
C10379_c3_seq1_	0.248705	0.343535	0.118635	0.444262	0.56138	0.419969	0.192197	0.153837	0.549845	0	0.156197	0.0878462	0	0.207073	0.488865	0	0.376494	0.306363	0.0882683	0.359654
C103791_c0_seq1_	1.47543	0.881173	1.97696	1.40307	1.03197	1.03543	1.16928	1.76821	1.59361	1.02529	1.75678	1.70022	2.31409	2.57735	2.01046	0.928281	2.36574	1.8202	1.12323	2.05975
C103792_c0_seq1_	0.0728672	0	0	0	0.110609	0.0895135	0.0893528	0	0	0	0.161069	0	0	0.0853839	0	0.572215	0.289	0.270215	0	0.176604
C103793_c0_seq1_	0.126771	0	0	0	0	0.394307	0.273413	0.137087	0.32583	0	0	0	0	0	0	0	0.239813	0.224654	0	0.16695
C1038_c0_seq1_	3.76324	3.21596	3.90144	3.63512	2.84163	3.72399	4.81139	3.71691	3.67703	2.61613	2.18564	0.926454	1.18537	2.53937	4.10554	3.2064	4.2697	3.20698	2.36674	3.22673
C103804_c0_seq1_	3.23388	3.46507	3.69044	3.81065	4.64197	3.52619	4.04238	3.44507	4.05976	3.66943	4.05411	2.81662	3.25949	4.84023	4.38845	4.00277	4.1084	4.14251	3.87945	4.49525
C103805_c0_seq1_	0.284531	0.133378	0.132159	0.138824	0.167884	0.351134	0	0.132657	0.0560953	0.220167	0.0499932	0	0.37467	0.640379	0.0563423	0.0725989	0.078853	0.0787461	0.10504	0
C103806_c0_seq1_	0.480646	0.54001	0.185595	0.194155	0.300609	0.701805	0	0.434633	0.747505	0.285035	0.378089	0.149373	0.386914	0.386674	0.57235	0.195112	0.844652	0.544468	0.613534	0.138788
C103808_c0_seq1_	0.380616	0.233327	0.184376	0.962282	0.158456	0.635111	0.470461	0.349902	0.150366	0.306689	0.138017	0.149211	0.144124	0.964742	0.438357	0.520236	0.215249	0.547215	0.381767	0.908914
C103816_c0_seq1_	0	0.2076	0.333377	0	0	0.119734	0	0.299766	0.389206	0	0	0	0.0987975	0	0	0	0	0	0.135895	0.13325
C103820_c1_seq1_	0.254659	0.236221	0.279407	0.277487	0.162689	0	0	0.0661631	0.230573	0.164441	0	0.162872	0.155346	0.363719	0.392755	0.299206	0	0.113415	0.279121	0.329774
C103821_c0_seq1_	1.67617	1.70054	1.65708	3.15663	0.84944	1.31736	2.26154	1.00594	2.69	1.52214	2.08069	2.47322	2.23108	2.81082	1.1338	2.0514	2.08102	2.24285	2.08748	2.70392
C103822_c0_seq1_	1.71298	1.49842	1.85804	2.54118	1.31695	1.59856	1.22329	1.60759	2.49592	1.36683	1.35823	1.44028	1.40343	1.69793	1.32165	1.05109	1.48625	1.44435	1.87533	2.19797
C10383_c8_seq1_	0	1.27151	2.26108	1.15021	1.25446	1.67803	0	0	0	0	1.61141	0	1.56712	0	0	0	0	0	1.01535	1.62347
C103830_c0_seq1_	4.15081	4.32692	3.89822	3.42199	4.27406	3.93251	3.88481	3.9969	4.25822	3.51498	4.91001	4.39412	4.65378	4.596	4.00148	4.18862	4.31462	4.31453	3.76173	4.51357
C103850_c0_seq1_	0.345556	0.145076	0	0	0	0.600904	0.742565	0.283388	0.721942	0	0.154934	0	0	0.167184	0.181263	0	0	0.2375	0	0
C103851_c1_seq1_	0	0	0	0	0.206217	0	0	0	0	0	0	0	0	0	0	0	0	0	0	0
C103857_c0_seq1_	0	0	0	0.398716	0	0.481276	0	0	0	0	0	0	0	0	0	0	0	0	0	0
C103873_c0_seq1_	0.600276	1.06014	0.835372	0.504941	0.120957	1.07701	0.98554	0.618689	1.25433	1.49294	0	0	0	0.113299	0.227097	1.18112	0.4308	0.422635	0.207542	0.543899
C103879_c0_seq1_	1.39236	1.10072	1.71717	1.30966	1.86042	1.90914	1.343	2.0823	2.4179	1.38895	2.84061	1.31737	1.78753	1.92824	1.80212	1.36153	1.42222	1.02681	1.68478	2.10207
C10388_c1_seq1_	2.50935	2.25701	2.88391	2.76905	2.76045	2.29133	2.7817	3.10801	3.26242	2.23327	2.52404	3.34914	2.88307	2.68109	2.47427	2.5712	2.79425	3.39643	2.78354	3.37977
C103885_c0_seq1_	2.15971	2.68199	2.80162	1.66265	2.98569	2.60447	2.65376	2.87498	2.51395	2.59485	2.74511	3.30686	3.07306	2.99702	2.98521	2.37409	2.7035	2.83574	1.57241	2.6593
C103887_c0_seq1_	0.209009	0.247654	0.32885	0	0	0.224152	0	0	1.45144	0	0	0	0.259414	0	0	0	0	0	0	0
C10389_c0_seq1_	3.69538	3.5421	3.65178	3.62679	3.76182	3.90718	3.69976	3.64607	3.97708	3.45017	3.2019	2.8741	3.26525	3.07428	3.56339	3.47156	3.62319	3.36634	2.88392	3.10319
C1039_c0_seq1_	4.29104	3.88192	3.98595	4.91812	3.89881	3.23643	3.05096	3.59761	4.26252	4.36754	3.43101	3.87883	4.34977	4.1229	4.28699	3.37175	3.05243	3.72677	4.10192	4.15517
C103919_c0_seq1_	0	0	0	0.383252	0	0	0	0	0	0	0	0	0	0	0	0.214471	0	0.232916	0	0
C103927_c0_seq1_	0	0	0	0	0	0	0	0	0	0	0	0	0	0	0	0	0	0	0	0
C103932_c0_seq1_	0.144221	0.0881928	0.116146	0.547726	0	0.188342	0	0	0	0	0.0843157	0	0.0839373	0	0	0	0	0	0	0
C103933_c0_seq1_	0.524375	0.137061	0	0.534653	0.601888	0	0	1.09735	0	0	0.297864	0	0.43807	0.327655	0.174741	0.22336	0.243812	0	0	0.153447
C103942_c0_seq1_	0	0	0	0.34034	0	0.416004	0	0	0	0	0	0	0	0	0	0	0	0	0	0
C103943_c0_seq1_	0	0.0737476	0	0.313739	0	0.141924	0	0.0733819	0	0	0	0	0	0	0	0	0	0	0	0
C103945_c0_seq1_	1.02332	0.644997	0.161938	0.472232	0.497483	0.837455	0.807035	0.39559	1.35033	1.46125	0.325793	0.13191	0	0.249547	0.274073	0.705436	0.192543	0.633645	0.246672	0.244552
C103950_c0_seq1_	0	0	3.99836e-11	0.257687	0	0	0	0	0	0.213715	0	0	0	0	0	0	0.156231	0	0	0
C103956_c0_seq1_	0.153069	0	0.279014	0.287523	0	0.359142	0	0	0.919865	0	0	0	0.260343	0.251247	0	0	0.321148	0	0	0
C103957_c0_seq1_	2.23257	2.31967	2.76506	3.15164	2.20268	2.63331	2.60088	2.28808	2.64592	1.8976	2.28479	2.08421	2.43347	2.58738	2.44054	2.36209	2.79953	2.74196	2.44372	2.62236
C103964_c0_seq1_	0	0	0	0	0	0.697845	0.718759	0	0	0	0	0	0.344499	0	0	0	0	0	0	0.966995
C103973_c0_seq1_	0	0	0	0	0	0.212771	0.215199	0	0	0.645214	0	0.256983	0	0	0	0	0	0	0	0
C103982_c0_seq1_	0	0.332646	0	0	0.885842	0.760998	0.496191	0.33026	0.218149	0.867018	0.197834	0	0	0	0.244945	0.517412	0.309536	0.297596	0.375432	0
C103984_c0_seq1_	2.55643	3.28315	3.10495	4.31181	2.93672	5.11253	4.53335	4.91356	5.5871	4.50038	3.03211	3.37269	3.05147	3.94584	4.05407	4.52788	5.23317	5.20945	4.0974	5.47581
C103987_c0_seq1_	1.31064	1.91971	1.52701	1.39359	1.67186	2.00796	1.79717	1.5824	1.74323	1.77872	1.14711	1.43361	1.76414	1.12102	1.58626	1.70488	1.62935	1.23161	1.09897	1.50486
C10399_c4_seq1_	0	0	0	0.526894	0	5.38831e-09	0	0	0.102824	0.109462	0	0	0.0928414	0	0	0	0	0	0	0.101821
C103992_c0_seq1_	1.88	1.96428	2.1642	1.70888	1.81989	2.10207	1.86285	1.54457	2.53523	2.33324	2.18346	2.362	2.44827	2.42921	2.26501	2.28523	1.78872	2.35333	2.27048	1.88016
C104_c15_seq1_	3.18832	3.52182	3.63227	3.34448	4.07183	3.08755	3.58418	2.96874	3.0469	3.10241	2.73864	3.7729	3.84317	3.43122	3.52131	2.6424	3.10581	3.25119	2.66835	3.55854
C104_c2_seq1_	2.0765	2.09848	2.28803	2.86033	2.46858	2.10137	2.03427	1.74041	2.57892	2.11981	2.44805	2.47585	2.51311	2.19031	2.33842	2.03012	2.1904	2.44201	2.24677	2.2555
C104_c3_seq1_	1.51289	1.87576	1.99985	2.50678	0.939757	2.04033	1.88149	2.40658	3.07545	2.3691	0.355207	0.194677	0.271235	0.204695	1.4124	1.76463	1.65299	1.56845	1.79026	1.68884
C104_c5_seq1_	4.74207	4.62964	5.39009	5.87009	5.42971	4.84139	4.68851	4.96082	6.30929	4.73139	4.20135	5.04995	5.03834	5.14625	5.14069	4.67511	4.97194	4.92089	4.99555	5.65132
C104004_c0_seq1_	0	0.139734	0	0	0	0.26879	0.49698	0.25163	0.579358	0.163457	0.275093	0	0	0	0	0	0	0	0.161479	0.42877
C104011_c0_seq1_	0	0	0	0.132324	0	0	0	0	0	0	0	0	0.516506	0	0	0	0	0	0	0.0961461
C104016_c0_seq1_	0.620688	0.190402	0.735283	0.0623739	0.144768	0.254651	0.0404467	0.557947	0.0484329	0.480281	0.610041	0.135514	0	0	0.59939	0.291598	0	0.508204	0.608777	0.0458589
C104019_c0_seq1_	0	0	0	0	0	0	0	0	0.493752	0.25946	0	0	0	0	0	0	0	0	0	0
C104020_c0_seq1_	0	0	0	0	0	0.0778661	0	0	0	0	0	0	0	0	0.104209	0.123713	0	0	0	0
C104025_c0_seq1_	0	0	0	0	0	0.091908	0	0	0	0	0	0	0.0517905	0	0	0	0	0	0	0
C104031_c0_seq1_	0.0819716	0	0	0	0	0	0	0	0	0	0	0	0	0	0	0	0	0	0.110204	0
C104047_c0_seq1_	0	0	0.213986	0.419226	0	0	0	0	0	0	0	0	0	0	0.187479	0	0	0	0	0.612757
C104074_c0_seq1_	0	0	0	0	0	0	0	0	0	0	0	0	0	0	0	0	0	0	0.241424	0
C104082_c0_seq1_	0.57273	0.878853	0.810005	0.467907	0.770521	0.868076	0.420751	0.827005	0.600305	0.30381	0.980994	0.641311	1.30111	1.0671	0.906652	0.304372	0.598108	0.864607	0.167307	1.05991
C104084_c0_seq1_	1.74843	1.38967	1.3978	1.05976	1.12368	1.29763	1.47313	1.76809	1.3148	0.773026	1.49742	1.54759	2.07022	1.99089	2.15804	1.24571	1.61981	1.70701	1.60055	1.53553
C10409_c1_seq1_	2.13265	2.45512	2.20361	2.20092	1.8215	2.17082	2.55447	2.38134	2.70569	2.30928	1.75006	0.749518	0.434882	1.17365	1.82394	2.45806	2.06868	2.213	1.33423	2.49393
C104093_c0_seq1_	2.91007	2.63697	2.8099	2.94593	2.60639	2.61599	2.38091	2.17303	2.80263	2.01051	3.06948	3.1636	3.29141	3.12073	2.7186	2.3544	2.30884	2.63481	2.77252	2.95726
C104097_c1_seq1_	0.152258	0	0.31365	0.202076	0	0.178869	0.602025	0.0868939	0.4356	0.159908	0	0	0	0	0.174199	0.0711374	0.152299	0.0748365	0.101357	0.404604
C1041_c1_seq1_	7.7889	7.85498	8.20321	8.2643	8.08552	7.78677	7.63396	7.73825	8.01433	7.55552	7.91373	8.06294	8.15984	8.11851	8.31273	7.79501	8.15747	8.00543	8.03018	8.00562
C104102_c0_seq1_	0.134186	0.428823	0.208019	0.221578	0.349249	1.28691	0.918095	1.18706	1.13317	1.27497	0	0.17593	0	0	0.183571	0.225084	0	0	0	0.489349
C10411_c0_seq1_	0.321157	0	0.137793	0	0.116968	0.184627	0.0994245	0.0947063	0.501768	0	0	0	0	0	0	0	0	0	0	0.113899
C104114_c0_seq1_	0	0	0.132469	0	0.113868	0	0	0.246557	0.39475	0.207213	0	0	0.0984858	0	0	0	0.289327	0.277557	0	0.183821
C104120_c0_seq1_	0	0	0	0.473288	0	0	0	0	0	0	0	0	0	0	0	0	0	0	0	0
C104121_c0_seq1_	3.21501	1.58709	2.86889	3.99383	4.44962	2.98147	4.50792	3.71932	3.67737	3.37621	2.74149	3.78434	3.96212	3.56015	2.36289	3.97202	4.3706	4.51625	4.44451	4.21814
C104131_c1_seq1_	0	0	0	0.353576	0.285195	0	0	0	0	0	0	0	0	0	0	0	0	0	0	0
C104132_c0_seq1_	0.542638	1.65206	1.4773	1.07971	1.6563	1.61203	1.11291	1.60401	0.571445	1.82403	1.24778	3.27083	2.75214	1.93515	2.14928	1.47075	1.6893	0.975884	1.23549	1.27224
C104137_c0_seq1_	0.384599	0.789758	1.02195	1.05198	0.914409	0.409767	0.455198	1.59816	0.922682	0.776558	0.784383	1.69855	1.31959	1.79899	0	0	1.1179	0.660543	0.50314	0.697685
C104138_c0_seq1_	4.09754	4.09194	4.12395	4.82332	4.18741	3.97787	3.85773	3.53064	4.11851	3.82648	3.90294	3.82086	3.56765	4.36594	4.09011	3.91641	3.85414	4.02152	3.47895	4.20405
C10414_c1_seq1_	3.71993	3.5023	3.74553	3.26198	3.89574	3.72475	3.8429	3.30237	3.23655	2.86821	3.89481	3.66344	3.73943	3.75888	3.69296	3.16355	3.49303	3.65202	3.15347	3.46234
C104148_c0_seq1_	1.16247	1.5663	1.97979	1.85185	1.68127	1.0282	1.7622	0.710602	2.03316	0.67325	0.726886	0.802307	0.18854	1.0068	1.36254	1.45491	1.43324	1.33948	0.963055	1.55788
C10416_c0_seq1_	0.995698	0.594301	1.24128	1.46417	1.70265	0.508658	0.936511	1.1095	1.31434	1.47439	1.09689	1.56961	1.03772	0.997193	1.55808	0.912774	1.15635	1.42651	1.19387	0.927081
C104166_c0_seq1_	0.0645946	0	0	0	0	0	0.0756482	0	0	0.0923569	0	0	0.28858	0	0	0	0	0	0	0
C104170_c0_seq1_	1.18427	1.11148	1.54173	1.09477	1.31535	1.00414	1.3822	1.30961	1.08331	0.327786	1.73506	2.08824	2.06582	1.54331	2.00614	1.10382	1.36716	1.96507	1.0615	1.39663
C104174_c1_seq1_	0.108582	0	0	0	0	0	0	0	0	0	0	0	0	0	0	0	0	0	0	0
C10418_c0_seq1_	0.101507	0.376979	0.413372	0.351139	0.0805381	0	0.243008	0.76862	0.147952	0.484685	0.127267	0	0.259653	0.0702421	0.421873	0.0955803	0.297828	0	0.258002	0
C10420_c0_seq1_	0.754544	1.32598	1.02326	1.1531	0.818359	1.38897	1.60752	1.44952	1.91484	0.648674	1.31275	1.36945	0.9901	0.939784	0.85493	1.03918	1.40773	1.3714	1.79223	1.23613
C10421_c0_seq1_	0	1.07831	0.803898	0.479334	0.210942	0.456844	1.09483	1.15234	0.681138	0.703741	0.838301	0	0.353112	0	1.00294	0.259695	0.530403	0.498903	0	0.35835
C104217_c0_seq1_	2.67662	3.12443	2.92458	4.17986	2.94775	3.16755	3.44913	2.86589	3.51862	3.35354	2.5506	2.64877	2.83749	2.08232	2.38941	3.42652	3.38902	3.02912	3.24783	3.06694
C10422_c1_seq1_	0.120549	0.0703495	0.302705	0.404836	0.177832	0	0.205925	0.0714255	0.167988	0	0	0.253323	0.08726	0	0.0961164	0.41998	0.458879	0	0.0813505	0.0792141
C104229_c0_seq1_	1.19683	1.21752	1.16942	0.911663	0.307968	0.345104	0.823625	0.797875	0.419102	0.166316	0	1.24973	0.709785	0.842109	0.674459	0.531161	0.580512	0	0.528955	0.718362
C104236_c0_seq1_	0.216566	0.230824	0	0.206961	0	0.46678	0.132677	0.252598	0	0.305012	0.135571	0	0.283472	0	0	0	0	0.367469	0	0
C104238_c1_seq1_	1.77705	1.9805	1.76609	1.66781	2.25505	2.27958	1.97017	0.618661	1.57316	1.78059	2.55946	2.63682	1.7631	2.26254	1.5347	1.4443	2.02991	1.52752	2.7325	1.95927
C10425_c0_seq1_	5.46936	5.39047	5.30872	4.71863	5.48751	5.36522	5.37776	4.71957	4.70152	5.11036	5.06829	4.53293	4.67549	5.09467	5.0035	4.50813	5.20274	4.82174	4.63998	4.61799
C104250_c0_seq1_	0.260505	0	0	0	0	1.28698	0.742625	1.72932	1.20771	0.388262	0	0	0.253894	0	0	0.176828	0.893234	0.189472	0.334568	1.29618
C10426_c0_seq1_	0.305052	0.106257	0	0.166702	0.0702104	0.344411	0.351489	0.573267	0.193884	0.194317	0.0549891	0.0615144	0	0.0605767	0.0720003	0	0.182467	0	0.0633768	0.121753
C10426_c1_seq1_	0.0925446	0	0	0.601508	0	0.111296	0.218962	0.205408	0.135822	0	0	0.139086	0.254796	0	0	0	0.1922	0.187335	0	0
C10426_c8_seq1_	0.29366	0.0605739	0.191579	0.442241	0.0836627	0.185355	0	0.186435	0.0804244	0.355365	0.477252	0	0.45126	0	0	0.101274	0.114856	0	0	0.0693938
C104266_c0_seq1_	0.367861	0.224534	0	0.239199	0.45398	0.0811539	0.16764	0.373308	0	0.205043	0.164727	0	0.252207	0.325791	0.20623	0.25012	0.14307	0.137588	0	0.0886523
C10427_c0_seq1_	2.69257	2.31716	2.4015	3.52156	2.49502	2.53476	2.14937	2.2692	2.37081	2.44393	1.97324	1.62346	2.20142	2.3521	2.20235	1.64708	2.45195	2.08813	2.58371	2.23841
C10428_c3_seq1_	0.0438028	0.0336496	0.0262312	0.203784	0	0.0686966	0.0182655	0	0	0	0.0527605	0	0.018937	0.0191612	0.0444785	0	0	0.0865982	0	0.0938029
C104282_c0_seq1_	2.8962	2.87514	3.01925	3.47675	2.84558	2.73362	2.7921	3.36714	3.65906	2.8342	3.30098	3.71804	3.419	3.39776	3.23678	3.15318	3.25827	2.31128	3.21816	3.3208
C104285_c0_seq1_	3.1586	3.56863	2.67119	2.70046	2.97503	1.78916	2.94558	2.32674	2.39955	2.82238	3.48053	3.1849	4.05616	4.16508	3.14433	2.61823	2.8597	2.85312	2.7521	2.98291
C104286_c0_seq1_	0	0	0	0	0	0	0	0.112891	0	0	0	0	0	0	0	0	0	0	0	0
C104287_c0_seq1_	0.655055	0.468495	1.21642	1.16262	0.24949	0.786963	1.20183	0.597128	0.858676	0.552741	0	0	0.109045	0.116814	0.253534	0.772335	0.720534	1.09218	0.525221	0.231867
C10429_c1_seq1_	0.184674	0	0.297751	0	0	0.106635	0	0.296812	0	0.1356	0.114482	0.120307	0	0	0	0	0.34405	0	0	0
C104290_c0_seq1_	0	0.190636	0	0	0	0	0	0	0	0	0	0	0	0	0	0	0	0	0	0
C104291_c0_seq1_	0.510494	0.130392	0	0	0	0.139537	0.8041	0.367569	0.178382	0	0	0	0	0	0	0	0	0.226439	0	0
C104292_c0_seq1_	0.269933	0.0570615	0.408928	0.331106	0.221378	0.116253	0.336945	0.331664	0.216643	0.567385	0.123395	0.0670012	0.066142	0.131544	0.221512	0.268084	0.201893	0	0.128539	0.0650073
C104295_c0_seq1_	2.70087	2.3921	2.30526	3.93923	2.66884	2.7307	2.94174	2.72649	3.13069	2.74968	2.78237	2.51316	3.7105	3.2383	2.22691	3.28015	3.46032	2.84455	2.44689	2.80602
C1043_c0_seq1_	4.1214	4.02207	3.37117	4.24162	2.84304	4.67815	5.08908	5.33607	4.01652	5.7748	1.57745	0	0	0	4.16513	4.7693	2.71375	2.06216	2.59295	1.39988
C10430_c0_seq1_	0	0	0	0.407686	0	0	0	0.268081	0	0	0	0	0	0	0	0	0	0	0	0
C104304_c0_seq1_	0	0	0	0	0	0.839952	0	0	0	0	0	0.492647	1.49489	0	0	0	0	0	0.578751	0
C10431_c0_seq1_	0	0	0	0	0	0	0	0.383245	0	0	0	0	0	0	0	0	0	0	0	0
C10432_c1_seq1_	4.31132	4.49709	4.13823	3.64237	4.09598	4.06051	3.79823	3.9873	3.77261	3.59618	4.86627	4.37335	4.16569	4.13035	4.21544	3.29388	3.77326	4.22801	3.31202	3.87514
C10433_c0_seq1_	0	0.0886528	0	0	0	0	0.17828	0.0881975	0.108977	0.216496	0	0	0	0	0.11929	0	0.158728	0	0.101332	0.188031
C104353_c0_seq1_	0.0451692	0	0.0772164	0	0	0.102483	0.285882	0	0.491983	0.183012	0.055399	0	0.16536	0.116053	0	0	0.176338	0.16989	0.0626542	0.119576
C104363_c0_seq1_	1.75831	1.41382	1.9582	2.39196	1.87936	1.84531	1.83083	2.49472	2.61551	1.81552	1.26215	1.55486	1.72414	1.4668	2.25556	1.56323	2.26332	1.71365	1.7946	2.28266
C104371_c1_seq1_	0.634113	0.436797	0.280869	1.47513	0.34504	0.51272	0.966235	0.515891	0.964817	0.2443	0.560955	0.422838	0.866099	0.67239	0.362346	0.772159	0.829427	1.17732	0.801717	0.70311
C104376_c0_seq1_	0	0	0	0.345042	0	0	0	0	0	0	0	0	0	0	0	0	0	0	0	0
C104385_c0_seq1_	0	0	0.313128	0.56551	1.00966	0	0	0	0.474022	0	0	0	0	0.274351	0	0	0	0	0	0
C10439_c1_seq1_	0.911943	0.56311	1.08172	1.077	0.818672	1.01139	0.69381	0.97002	1.18825	0.726908	0.739697	0.67335	0.880089	1.00639	1.1008	0.846891	1.18529	0.855845	1.10826	1.09138
C10439_c2_seq1_	1.38053	0.863669	1.0764	1.43127	0.473667	0.913585	0.401049	1.72142	0	0	1.50939	0.957057	0.885979	1.09766	1.33081	0.570232	1.49289	1.02804	1.22032	0.971188
C10440_c0_seq1_	5.19868	4.62739	5.07352	4.17946	4.8918	4.7854	4.96236	4.54913	4.8575	4.41719	4.6029	4.19528	4.23015	4.70038	4.53526	4.25163	4.72055	4.8899	4.04859	4.61782
C104417_c0_seq1_	0	0	0	0	0	0	0	0.0740932	0	0.255397	0	0	0.0779742	0	0	0	0	0	0	0
C104421_c0_seq1_	1.22504	2.10266	2.31141	1.53043	1.62637	1.72388	2.44753	1.49251	1.63184	1.95115	0.919403	1.22547	1.13405	1.1844	0.711062	0.912355	1.57091	1.76411	1.37528	1.4127
C104422_c0_seq1_	0.140995	0	0.243487	0	0	0	0	0	0	0.409182	0	0	0	0	0.235151	0	0	0	0	0
C104437_c0_seq1_	0.0947352	0.111205	0.24193	0.0868521	0.271998	0.257344	0.539713	0.111894	0.482074	0.140039	0.273121	0	0	0.0650643	0.072028	0	0.274578	0.0960787	0.0651139	0
C104443_c0_seq1_	0.308063	0.0956778	0	0	0	0.0930031	0	0	0.222253	0	0	0	0.186678	0	0	0	0	0	0	0
C104464_c1_seq1_	0.702095	0	0	0	0	0	0.60974	0.321341	0	0	0	0	0	0	0	0	0.520523	0	0.360457	0
C104466_c0_seq1_	1.10956	0.649032	1.35107	1.50954	0.988412	0.856303	0.913622	0.924634	1.39981	0.561409	0.902657	0.543629	0.820686	1.02473	0.784574	0.345743	0.682354	0.851703	0.964393	1.02459
C10447_c0_seq1_	7.10317	6.63651	6.67866	7.2036	6.83852	6.03811	7.03231	7.58476	7.00015	5.60683	5.60037	4.42373	5.37964	6.75258	6.37102	7.37243	6.54768	7.01284	5.24187	6.43988
C104489_c0_seq1_	0	0	0	0.177426	0	0.114377	0.321529	0	0	0	0	0	0	0	0	0	0	0	0	0.0714785
C104490_c0_seq1_	0.11645	0.133057	0.108377	0	0.1794	0.0702258	0.148082	0.386715	0.321165	0.40342	0	0	0	0	0	0.109933	0	0	0.0786854	0
C104492_c0_seq1_	3.39049	3.4215	3.69972	3.84029	3.22742	3.67034	2.97062	2.6993	3.54447	2.93533	3.49867	3.64634	3.6471	3.25583	3.23128	3.3279	3.19935	3.36739	3.10767	3.011
C1045_c0_seq1_	4.51768	4.49845	3.61071	4.70277	4.16076	2.29845	2.34665	3.19088	3.46714	2.77962	3.32159	3.73745	3.59113	3.32284	3.11392	3.49798	2.60682	3.23296	2.76177	3.76925
C104503_c0_seq1_	0.366343	0.0590877	0.17908	0.420084	0.0779758	0.119784	0	0	0	0.0779081	0	0.14771	0	0.610565	0.0804228	0.0983863	0.10813	0.105259	0.137416	0.134137
C104512_c0_seq1_	0.460737	0.39181	0.352402	0	0	0.450461	0.599538	0	0.298982	0	0.339352	0	0	0	0.109166	0	0.402334	0.299903	0	0.598257
C10452_c0_seq1_	5.20667	4.79291	4.7144	5.3463	4.88975	4.55262	4.51214	4.30108	5.27692	4.37011	5.96428	6.26754	6.18803	5.88467	5.50503	4.74146	5.05904	4.89644	5.15366	5.33188
C104522_c0_seq1_	0	0.114692	0	0	0	0.240117	0	0	0.285495	0.243337	0.0202254	0	0	0	0.162285	0	0.209241	0	0	0
C104525_c0_seq1_	0.334615	0.383593	0.292469	0.299219	0	0.196733	0	1.28399	0.44885	0.755112	0	0.125533	0.329164	0	0.248561	0	0	0.335601	0	0
C10453_c1_seq1_	3.7998	3.76343	4.31945	3.82003	4.10445	4.03463	3.94068	3.91202	4.2827	4.11725	3.36339	3.75284	3.98798	3.63179	3.90661	3.73279	3.77313	3.93863	3.58654	3.82942
C104535_c0_seq1_	0	0	0	0	0	0	0	0	0	0	0	0	0	0	0	0	0	0	0	0
C10454_c1_seq1_	0.271038	0.306221	0.236697	0.453884	0	0.770902	0.456147	0.963728	0.930891	1.41666	0.163667	0.180304	0	0	0.203582	0	0	0	0.192496	0
C104552_c0_seq1_	1.23942	1.45497	1.78636	1.14487	1.2181	1.62446	1.76174	1.79269	1.67513	0.83267	1.55969	0.941487	1.28277	1.53162	1.51012	1.24911	1.38625	1.51199	1.74288	1.28692
C104554_c1_seq1_	0.551644	0.517072	0.817027	0.34482	0.746421	0.398506	0.798045	0.595379	0.663812	0.105796	0.87874	0.862743	1.20115	0.793667	0.858744	0.570081	0.4046	0.707285	0.703279	0.898586
C104558_c0_seq1_	0	0	0	0	0	0	0	0	0	0	0	0	0	0	0	0	0	0	0	0
C104559_c0_seq1_	0	0.482086	0.439709	0.473708	0	0.432488	0.592207	0.322177	0	0	0	0	0	0	0.383407	0	0	0	0	0
C104566_c0_seq1_	0	0.0378423	0	0.0602567	0.0965687	0	0	0.0376375	0	0	0	0	0	0	0	0	0	0.0640478	0	0
C104577_c0_seq1_	1.00459	0.511871	0.420251	1.55846	1.73969	0.985651	0.310659	0.759375	0.888181	0.804525	0.589984	1.63851	1.75905	1.64219	1.88983	0.926204	0.664715	0.256997	0.173018	0.588509
C104589_c0_seq1_	0	0	0	0	0	0	0	0	0	0	0	0	0	0	0	0	0	0	0	0
C10459_c2_seq1_	1.88287	1.81579	1.15191	2.15401	1.3302	0.979777	1.33559	1.4021	1.37555	0.844591	1.49967	1.98786	1.43303	2.08661	1.48077	0.850492	1.17477	0.995437	0.939181	1.29641
C1046_c0_seq1_	4.5592	4.59794	4.93968	4.34154	3.84021	4.99508	5.45861	5.1427	5.04759	5.44227	3.98378	3.36029	3.62899	3.06431	4.4421	4.05685	4.16733	4.09329	4.00385	3.77285
C104600_c0_seq1_	0	0.0680455	0.298079	0	0	0	0	0.134899	0	0	0	0.0743982	0	0	0.0947011	0	0	0.116808	0	0.0760567
C104608_c0_seq1_	1.44252	1.1404	1.49693	1.7149	1.14355	1.68676	1.3081	1.45639	1.10244	0.88112	2.35409	2.1305	1.90848	1.58331	1.12828	1.34968	1.25444	1.63544	1.36214	1.63358
C104609_c0_seq1_	0.464346	0	0	0.795316	0	0.29099	0.967484	0.299833	0.892477	0.372517	0.29702	0	0	0.574322	0.646753	0.761176	0.811402	0	1.01882	0
C104610_c0_seq1_	1.76237	1.02135	1.10965	1.76085	0.981178	1.59369	1.64618	1.7673	2.19905	1.89661	1.3996	1.36207	1.48479	1.32602	0.422242	1.41797	0.956652	1.2265	0.674531	2.17602
C104613_c0_seq1_	0.0182284	0	0	0.077583	0	0	0.0225265	0	0	0	0	0	0	0	0	0	0	0	0	0
C104615_c0_seq1_	0.67457	0.426772	0.596875	1.34892	0.885631	0.988266	0.684634	1.32339	0.764034	0.532497	0.326728	0.347196	0.746274	0.346023	0.664411	1.06094	0	0.828076	0.318994	1.72098
C104618_c1_seq1_	0.0864698	0.0200028	0.0633517	0.0944053	0	0.105679	0.0413815	0.10005	0.0510983	0.0973272	0.0214329	0	0	0.0211892	0.0290616	0.0333384	0.0371579	0	0.0233008	0.0660135
C10463_c0_seq1_	0.133924	0.0799027	0.327218	0.33425	0.959704	1.28785	0	0.358566	0.705423	0.586207	0	0.276316	1.53221	0.574528	0.280748	0.241907	0	0.134029	0.0930949	0.0924145
C104630_c1_seq1_	0.581044	0.325073	0	0	0.12106	0.5521	0.269791	0.557434	0.117983	0.225004	0.100677	0.407287	0.105372	0.310383	0.229401	0.148019	0.436762	0.42777	0.205881	0.296987
C104633_c0_seq1_	0	0.0826921	0.0691571	0.322593	0.113645	0.0906461	0	0	0.208054	0	0.0479868	0	0	0	0.119873	0.141596	0.0794836	0.0759624	0.0501139	0
C10465_c0_seq1_	1.1308	0.595076	0.2489	0.839315	0.412132	0.168481	0.733813	0	0.212142	0.218127	0.193658	0.41497	0.542182	1.07519	1.17074	0	0.283681	0	0.207188	0.924423
C104658_c0_seq1_	0.0846311	0	0	0.145993	0.122539	0	0	0	0	0	0	0	0	0	0	0	0	0	0	0
C10466_c3_seq1_	0.026719	0	0	0.181507	0.0403061	0.0312889	0.0333757	0.031941	0.149181	0	0.0339062	0.0367671	0.321999	0.0726084	0.0405344	0	0.0559328	0	0	0.0683346
C10466_c5_seq1_	1.78056	2.11472	2.08435	1.75512	2.18986	2.38108	1.8798	1.57667	2.17639	1.43922	1.86611	1.754	1.72763	1.9317	2.0015	1.73957	1.76767	1.80612	1.63262	1.77506
C104661_c0_seq1_	0.11198	0	0	0.674036	0	0.493274	0.138387	0	0.444246	0.305176	0	0	0	0	0	0	0	0	0	0.258519
C104671_c0_seq1_	1.08114	1.00408	1.02905	1.26191	1.15395	1.37786	1.41327	1.37887	1.67271	0.567476	0.835446	0.444119	1.29291	0.692083	0.981483	1.00155	0.997481	1.35617	0.696836	1.43638
C104683_c0_seq1_	0	0.14101	0.202248	0.211565	0	0	0	0	0	0.0933233	0	0	0.231274	0	0	0	0	0	0	0
C10469_c0_seq1_	5.84144	5.62666	6.00872	5.29395	5.54502	6.2316	5.98784	6.14358	5.88163	5.40754	5.25195	4.67101	5.15915	4.63413	6.02062	5.39067	5.4627	5.29913	5.28326	5.26208
C104691_c0_seq1_	0	0	0	0	0	0.392832	0	0	0	0	0	0	0.422807	0	0	0	0	0	0	0
C104693_c0_seq1_	1.62493	0.610488	1.73386	2.32044	0.862592	1.3437	1.35293	1.17853	0.613922	0.633396	0	1.91869	0	1.08623	1.86131	1.01437	0	0.846589	1.51938	1.53617
C10470_c2_seq1_	1.42565	1.26982	1.60823	1.7554	1.75819	1.50603	1.78857	1.05571	1.61162	1.17859	0.760054	1.0771	1.45231	0.430788	2.04684	0.652192	1.14925	1.78357	2.04061	1.17633
C104706_c0_seq1_	0	0	0	0.423965	0	0	0	0	0	0	0.566301	0	0	0	0	0	0.474377	0	0.318035	0
C10471_c1_seq1_	4.15074	4.32411	4.00749	3.98145	4.23393	4.09872	3.99892	4.0773	4.56913	4.20144	4.57873	4.54459	4.43478	4.35875	4.10227	3.98794	4.23077	4.28892	3.98311	4.23188
C104719_c0_seq1_	0	0.464833	0	0	0.4089	0	0	0.163323	0	0	0	0	0	0	0	0	0	0.297027	0	0
C10473_c0_seq1_	1.00899	1.23723	0.853825	0.725461	0.613133	1.53233	0.804537	0.778017	0.883314	0.472906	0.381894	0	0	0.226079	1.26942	0.53004	0.972746	0.776341	0.610067	0.415407
C104730_c0_seq1_	0.114444	0.25956	0	0.198091	0	0	0	0	0	0	0	0	0	0	0	0	0	0	0	0
C104741_c0_seq1_	0	0	0	0.198908	0	0.128832	0	0	0	0	0	0	0	0.15278	0.162717	0.537169	0	0	0	0
C10475_c2_seq1_	0.498864	0.58418	0.948994	1.16436	0.26925	0.394576	0.744227	0.112833	0.842978	0.804314	0.117688	0.132666	0.430362	0.737423	0.486941	0.322769	0.180273	0.179427	0.12999	0.1314
C104757_c0_seq1_	0	0.10005	0.299148	0	0	0.29132	0.209349	0.376298	0.354936	0	0	0.119895	0.320987	0	0.137053	0	0.337786	0.470061	0.325483	0
C104768_c0_seq1_	0	0.304552	0	0.719841	0	0	0	0	0	0	0	0	0	0	0	0	0	0	0	0
C104772_c0_seq1_	3.45732	3.24348	3.2669	3.47801	3.49178	3.49098	3.37106	2.80499	3.82939	3.63086	3.47045	4.22388	3.70605	3.79471	3.73276	3.037	3.2038	3.56101	3.38747	3.17073
C104788_c0_seq1_	0.911941	0.971535	1.2733	1.16384	1.43751	0.863728	0.600611	0.981226	1.48135	0.597822	1.19619	1.3574	0.956548	1.7138	0.881787	0.588489	1.00362	1.51736	1.00972	1.30213
C1048_c0_seq1_	2.79366	2.3608	3.16378	2.88685	3.0258	2.48058	2.86291	2.46771	3.56591	2.68243	2.7407	2.89994	3.27206	2.8549	2.43781	2.8152	3.11637	2.80983	2.8902	2.95676
C1048_c2_seq1_	2.57423	2.34505	2.25102	1.82625	2.27299	2.81297	2.87904	3.11605	2.59257	2.68703	2.91203	3.01156	3.69124	2.75154	2.6731	2.30575	2.13706	1.95729	2.24903	1.7267
C104809_c0_seq1_	0.1065	0	0	0	0	0.0656022	0	0	0	0	0	0	0	0	0	0	0	0	0	0.197061
C104823_c0_seq1_	0	0	0	0.214163	0	0	0.13489	0	0	0	0	0	0	0	0	0	0	0	0	0
C104824_c0_seq1_	0	0	0	0.588826	0	0.0902445	0	0	0	0	0	0	0	0.112335	0	0	0	0.310622	0	0
C104829_c0_seq1_	4.16329	4.2261	3.20852	4.34463	3.86079	3.97117	4.07782	3.53336	4.87421	2.34454	3.91953	2.89615	3.40449	2.97596	3.32557	3.08885	3.86289	4.17651	3.29505	4.64148
C104832_c0_seq1_	1.10648	1.93921	1.68426	2.58203	1.70086	1.39063	1.33576	0.90397	1.99199	1.62601	1.067	0.272016	1.52994	1.58104	1.12235	1.65899	1.28765	1.58911	1.47551	2.142
C104833_c0_seq1_	0.931539	0.610631	0.379799	0.400641	0.714149	1.0638	0.860949	1.692	1.39856	0.170978	1.22083	0.992447	0.840006	0.565056	0.822831	1.45385	1.44621	1.32511	0.57266	0.896228
C104834_c0_seq1_	0	0	0	0.115392	0	0	0	0	0	0	0	0	0	0	0	0	0	0	0	0
C104843_c0_seq1_	0	0.171163	0.189483	0.0965654	0	0.125359	0	0.305376	0	0	0.135527	0	0	0.147191	0.0827901	0	0.113975	0	0	0
C104844_c0_seq1_	0.144124	0.242519	0.543528	0.470207	0.108526	0.16254	0.176675	0.321701	0.469172	0.31712	0	0	0	0	0	0.362999	0.394668	0	0	0
C104848_c0_seq1_	0	0.13966	0	0.118332	0	0	0	0	0	0	0	0	0.169783	0	0	0	0	0	0	0
C10485_c1_seq1_	0.755309	0.888559	0.80428	1.10311	0.710019	0.848139	1.20998	0.843276	1.17822	0.691668	0.54819	0.0993903	0.27381	0	0.983989	0.376855	0.287745	0.275758	0.190239	0.347121
C104863_c0_seq1_	1.165	1.09134	1.00966	1.16661	1.16488	1.18495	0.934117	0.906467	1.69806	0.404631	1.09541	1.1419	1.95553	1.08029	1.46672	0.378701	1.14379	1.192	0.901332	0.883004
C10487_c2_seq1_	0.222717	0.159605	0.15322	0.374253	0.416597	0.415978	0.257066	0.500029	0.498963	0.479828	0.109852	0.342861	0	0	0.19717	0.444091	0	0.0887908	0.184182	0.234182
C104870_c2_seq1_	0	0	0	0	0	0.25472	0	0	0	0	0	0	0	0	0	0	0	0	0	0
C104873_c0_seq1_	0	0.279319	0	0.726175	0	0.581902	0	0	0.171737	0.945587	0.283311	0	0	0	0.48139	0	0	0.231184	0	0
C104874_c0_seq1_	0.568642	0.350473	0.377939	0.820883	0.66853	0.104545	0.776142	0.87926	0.952334	0.831411	0.384743	0.250446	0.484774	0.413746	0.389386	0.330555	0.95442	0.576105	0.754152	0.982853
C104889_c0_seq1_	0	0	0	0	0	0.345737	0.361386	0.184105	0.223631	0.235691	0	0	0	0	0	0	0	0	0	0
C104891_c0_seq1_	0.13042	0	0	0	0	0	0	0	0	0	0	0	0	0	0	0	0	0	0	0
C1049_c0_seq1_	10.789	10.963	10.7682	11.0179	11.1593	11.2311	10.9899	11.1303	11.2347	11.251	10.8705	11.1537	10.8126	10.4989	10.9651	11.2249	10.7164	11.273	10.5331	11.0075
C104913_c0_seq1_	0.146575	0.450576	0.469597	0.263766	0.11355	0.40464	0.0910451	0.247621	0.308393	1.12929	0	0.201777	0.186787	0	0.113124	0.261333	0	0	0.0976368	0
C104917_c0_seq1_	1.05317	1.24179	1.27611	1.672	1.40487	0.965276	0.694272	1.08557	1.49931	0.773368	1.05753	0.637775	0.980252	1.10942	0.86125	0.975207	1.36525	1.09569	0.98996	1.24073
C104918_c0_seq1_	0	0	0	0	0	0	0	0	0	0.49758	0	0	0	0	0	0	0	0	0	0
C104919_c0_seq1_	0	0	0.344719	0.360955	0	0.227395	0	0	0	0	0	0	0	0	0	0	0.716683	0	0	0.787675
C104920_c0_seq1_	0	0	0.583258	0	0	0	0	0	0	0	0	0	0	0	0	0	0	0	0	0
C104924_c0_seq1_	2.9799	3.41617	2.28265	4.15979	2.89034	2.58036	2.13041	2.05319	3.06479	2.15617	1.83784	3.01217	2.5306	3.56167	1.9518	1.97897	2.20046	2.0933	3.11834	2.94737
C104929_c1_seq1_	0.229304	0	0	0.209025	0	0	0	0	0	0.48147	0	0	0	0	0	0	0	0	0	0
C10493_c3_seq1_	0.833544	0.358896	0.95376	0.419875	0.778478	0.345653	1.0965	0.683357	1.24655	0.533072	0.185525	0	0.517082	0	0.693463	0.29009	0.565242	0.160821	0.114618	0.586568
C10493_c4_seq1_	0.186245	0.0501744	0.149942	0.29289	0	0	0.268053	0.100207	0.392956	0.347045	0.153099	0.0298478	0.0825551	0.0854788	0.160763	0.0412572	0.173708	0.0862032	0.0591431	0.0574592
C104932_c0_seq1_	0	0	0	0.730166	0.240522	0	0	0	0	0	0	0	0	0.753107	0	0	0	0	0	0
C104938_c0_seq1_	0.317808	0.292039	0.155983	0.164048	0.258387	0.438203	0	0.203985	1.47702	0.375115	0.651503	0.353862	0.12031	0.253857	0.446531	0.770868	0.935171	0	0.328483	1.54209
C10494_c0_seq1_	3.64343	1.48469	3.24118	2.47916	1.36275	2.81802	3.43019	4.31983	4.06597	3.7281	1.52892	2.52533	0.962206	1.6004	3.25008	3.16253	1.65378	2.8388	4.11904	2.04739
C104941_c0_seq1_	1.62023	1.21696	0.844766	0.948562	1.07144	0.940347	1.05101	0.614348	0.978047	0.626391	0.858506	1.37632	1.63796	1.5225	0.843524	0.877071	0.703876	0.20646	0.895092	1.3534
C104942_c0_seq1_	0.0929642	0.107151	0	0.160748	0.133807	0	0	0	0.194195	0	0	0	0	0	0	0	0	0	0	0
C104958_c0_seq1_	2.22085	2.33117	2.43702	2.79246	2.31322	1.9393	2.1732	1.93485	2.79674	1.24248	2.02505	1.92931	1.94684	2.73307	2.11756	1.98612	2.52522	1.85833	2.48202	2.9385
C10497_c1_seq1_	3.9153	3.2868	3.49601	3.51109	3.10086	3.10969	3.26988	2.77558	3.3548	2.30772	4.0091	3.87495	4.30915	3.98516	4.11871	3.10978	3.73347	3.293	3.45692	3.88621
C104976_c0_seq1_	0.792786	0.443147	0.987659	0.43152	0.128699	0.518678	0.984565	0.855915	0.443108	1.09264	0.105581	0	0.216	0	0.554364	0.550185	0.325054	0.457617	0	0.326726
C10498_c1_seq1_	1.44322	0.868849	1.88747	0.909145	1.54684	1.18521	1.45431	1.84108	2.13964	2.61656	0.511644	1.27441	1.19353	0.950231	1.11576	1.75131	1.38351	1.81951	1.13556	1.84992
C10498_c2_seq1_	0.561684	0.481469	0.767769	0.214838	0.092737	0.551085	0.849493	0.874132	0.871471	0.789835	0.07763	0	0.158927	0.161985	0.0948148	0.113398	0.350284	0.335494	0.15867	0.483704
C10498_c3_seq1_	0	0	0	0	0	0	0	0	0	0	0	0	0	0	0	0	0	0	0	0
C104983_c0_seq1_	0.729213	0.685005	0.745864	0.990075	1.1724	0.815726	0.644236	0.596338	1.14634	0.355241	0.238867	0.477558	0.667337	0.935703	0.66665	0.348895	1.01721	0.317747	0.294225	1.09886
C104989_c0_seq1_	0.12591	0.0753553	0	0.220744	0	0.275256	0.0789998	0	0.492595	0.565817	0	0	0.16179	0	0	0	0	0	0.168748	0.0874163
C104996_c0_seq1_	0	0	0	1.17669	0	0.249744	0	0	0	0	0	0	0	0	0	0	0	0.752127	0	0
C104998_c0_seq1_	1.07138	0.863573	1.01405	1.60397	1.62387	1.74482	1.54195	0.77343	1.51331	1.30827	0.252456	0.796105	0.656691	0.798021	1.09754	1.35463	1.65895	1.02311	0.614834	1.51474
C105_c101_seq1_	0	0	0	0	0	0	0	0	0	0.241301	0	0	0	0	0	0	0	0	0	0
C105_c12_seq1_	0	0	0	0	0	0	0	0	0	0	0	0	0	0	0	0	0	0	0	0
C105_c121_seq1_	0.332405	0.104554	0.366248	0.380555	0.258606	0.298895	0.0542543	0.249019	0.727312	0.469446	0.301623	0.121983	0	0.172432	0.0719813	0.38404	0.341793	0.175712	0.0626485	0.060012
C105_c133_seq1_	0	0.0374193	0	0.550502	0.0506803	0.0373418	0	0	0	0	0	0.0457672	0	0	0	0	0	0	0	0
C105_c15_seq1_	3.78083	3.64059	3.90837	2.76292	4.10988	3.78341	3.6092	3.97874	4.00301	3.78392	4.07786	4.42641	4.78749	3.71711	3.98781	3.87897	3.69397	4.46552	3.91754	3.81574
C105_c153_seq1_	2.12665	1.51229	1.78104	1.15106	0.314759	2.0378	1.98435	2.57993	2.23426	2.26296	1.04247	0.601152	0.290832	0.316914	1.41076	1.88044	0	0.396528	1.56134	0.564763
C105_c16_seq1_	0.696372	0.51007	0.361935	0.712272	0.20917	1.10263	0.636931	0.628321	0.741701	0.464438	0.268929	0.112653	0.224044	0.107081	0.504477	0.60801	0.165627	0.188017	0.173098	0.261988
C105_c17_seq1_	7.63718	7.71658	7.25315	7.30864	7.22435	7.13635	5.73156	6.35981	5.84838	7.67576	7.35029	6.26049	7.30021	6.72807	7.60808	5.71111	6.66065	5.9626	6.92294	6.90533
C105_c177_seq1_	0	0	0	0	0	0.0787924	0	0	0	0	0	0	0.135288	0	0	0	0.0712721	0	0.0452101	0
C105_c180_seq1_	0	0	0	0.3301	0	0.166236	0.0600754	0	0	0	0.0636078	0.0707963	0.248429	0	0	0.180682	0	0	0	0
C105_c185_seq1_	4.39296	4.47281	4.43032	4.93076	4.63064	4.83636	4.53545	4.12092	4.31693	4.45144	4.0203	3.33129	3.70088	3.79497	3.73843	3.98628	4.12453	4.22996	4.40894	4.24478
C105_c197_seq1_	0.121117	0.3965	0.373619	1.17116	0	0.260147	0.281502	0	0	0	0	0	0.301371	0	0	0.213882	0.236499	0.605776	1.71578	0.162234
C105_c210_seq1_	0.711253	0.708366	1.04152	0.788334	0.911998	0.945456	1.50085	0.375365	1.02605	1.12102	0.484289	0.912481	0.849541	0.616637	0.55071	0.407945	0.923248	0.831758	0.514651	0.669253
C105_c219_seq1_	0.352407	0	0	0	0	0	0	0	0	0	0	0	0	0	0	0.22087	0	0	0	0
C105_c72_seq1_	5.0085	4.92191	4.87151	5.01433	5.11618	5.45721	5.04585	4.87733	5.03079	5.13072	5.24489	4.66221	4.98879	4.80653	4.73833	5.10674	4.94552	5.09962	4.9958	5.02087
C105_c8_seq1_	1.00747	0.407783	1.0625	0.753464	1.37496	1.0173	1.12603	1.33874	0.71349	1.05245	0.72924	0	0	0.811698	1.2533	0.75231	0.452687	0.620832	1.29579	0.940864
C105_c93_seq1_	0.0390495	0.0878063	0	0	0.165056	0.0443854	0	0	0	0.0567053	0.0492903	0	0	0	0	0	0	0	0	0.0499599
C105_c95_seq1_	0.191505	0.368552	0.445693	0.527014	0.138955	0.349802	0.587159	0.262964	0.316987	0.336701	0.175591	0	0.239775	0	0.548385	0.175671	0.10099	0.189687	0	0.306985
C105007_c0_seq1_	0	0.0807428	0	0.684153	0	0	0	0.0800611	0	0	0	0	0	0	0	0	0	0	0.09593	0
C10501_c4_seq1_	1.30103	1.64065	1.45943	2.16584	1.44761	1.50892	1.85405	2.12094	2.32979	2.1278	2.86979	2.85082	2.99843	3.27755	2.12373	1.72473	1.78393	2.11191	1.89483	2.89393
C105010_c1_seq1_	0	0.456007	0	0	0	0	0	0	0.607461	0	0	0.519839	0	0	0	0	0	0	0	0
C10502_c4_seq1_	1.51475	1.48142	1.66963	1.80014	1.85945	1.18527	1.31839	0.961868	1.6212	0.807234	1.24582	1.08087	1.27751	1.66749	1.62874	1.07839	1.26408	1.24005	1.49577	1.66769
C105020_c0_seq1_	0.0664648	0.216451	0.343668	0.335938	0.204045	0.0782069	0.0861809	0.0818885	0.363882	0.102838	0.160987	0	0.257431	0.405238	0.10219	0.126249	0.146653	0.278127	0.165448	0.234674
C10503_c2_seq1_	0.433293	0.359115	0.783936	0.688779	0.212001	0.868981	0.617853	1.1066	1.07956	1.35749	0	0	0.176717	0	0	0.476719	0.279234	0	0.593543	0.425006
C105030_c0_seq1_	2.53871	2.38006	2.2942	2.40185	2.40036	2.31993	2.43311	2.15781	2.74878	1.74374	2.74633	2.63624	3.09029	3.30339	2.55272	2.32514	2.31914	2.53163	2.22708	3.33434
C105033_c0_seq1_	1.90756	2.16205	2.65278	2.15279	1.87735	1.58456	1.53816	1.66483	2.11485	1.44242	1.79438	1.67218	1.86015	2.2807	2.11739	2.04236	1.84493	1.74831	1.70976	2.23578
C10504_c0_seq1_	5.10379	4.79805	5.15819	4.24288	5.19228	5.02981	4.50442	5.07645	5.51251	5.15049	4.495	4.49013	4.61907	4.48623	5.13736	4.76961	5.13973	4.90561	4.10418	4.68681
C105043_c0_seq1_	0	0	0	0.101072	0	0	0	0	0	0	0.0345307	0.0376685	0	0	0.0840844	0	0	0	0	0
C10505_c2_seq1_	0.98621	0.546629	0.634725	0.366349	0.110901	0.943252	0.953521	0.842261	0.845454	0.789711	0.521516	0	0.143177	0	0.364122	0.375519	0.217581	0.274729	0.242459	0.278763
C10505_c3_seq1_	0.6093	0.288904	0.11237	0	0.344247	0.145446	0.524147	0.216279	0.181519	0.339552	0.369836	0.256259	0.165373	0.456818	0.591299	0.437398	0.374935	0	0.170954	0.746347
C105059_c0_seq1_	0	0.118585	0	0	0	0.108344	0.219828	0	0.134731	0	0	0	0	0	0	0	0	0	0	0
C105061_c0_seq1_	0	0	0.190026	0.200335	0	0	0.572908	0.250565	0.159324	0.45099	0	0	0	0	0	0	0	0	0	0.275743
C105078_c0_seq1_	0	0	0	0	0	0	0	0	0	0	0	0	0	0	0	0	0	0	0	0
C105088_c0_seq1_	0.422353	0.448253	0.389951	0.242007	0.0526913	0.226531	0.202603	0.195869	0.36066	0.669127	0.0882519	0	0.0938938	0	0.288172	0.127054	0.206471	0.32708	0.218121	0.174645
C105099_c0_seq1_	0	0	0	0	0.129422	0	0	0	0	0	0	0.433994	0	0	0	0.161492	0	0	0	0
C10510_c0_seq1_	3.62323	3.18458	3.31519	3.39801	2.86857	3.74029	2.76153	3.40906	3.45322	3.24229	3.47393	4.05576	4.03335	3.74327	3.58975	2.76046	3.56751	3.1779	3.41221	3.71257
C105100_c0_seq1_	0.0780265	0	0.135634	0	0	0.214947	0	0.129246	0.395173	0.0547685	0	0	0.0947374	0	0.120092	0.0726702	0	0	0.152858	0.198844
C105102_c0_seq1_	3.46669	2.48794	2.92998	1.73332	1.07872	1.8827	1.26095	0	1.88569	0.908505	2.37643	2.19738	0.606697	3.3695	0	1.29545	2.73125	0.466159	0	0.308736
C105106_c0_seq1_	0	0	0	0.855588	0.703633	0	0	0	0	0	0	0	0	0	0.707792	0	0	0	0	0
C105107_c0_seq1_	0.0893683	0.121783	0	0.429112	0	0.202221	0.111911	0.207922	0	0.263018	0.206347	0	0	0.586706	0	0.168092	0	0	0.119148	0.11382
C105115_c0_seq1_	1.72549	0.531714	0.943599	0.50829	1.4012	1.13124	1.51948	1.21008	1.48128	0.245214	1.92189	1.173	1.60192	2.06925	2.12013	0.394798	1.45159	1.61999	0.654495	1.89311
C105134_c2_seq1_	0.171542	0	0.102989	0.108303	0.0880656	0	0	0	0.238062	0.169696	0.0743701	0	0	0	0.0910511	0	0.122278	0.116972	0.0781765	0.149713
C105146_c0_seq1_	1.9733	2.43816	2.6089	2.49131	2.20864	2.64441	1.93679	2.69823	2.74972	2.60194	1.92691	2.18794	1.92557	1.67602	2.49867	2.19051	2.47553	2.13658	2.07584	2.15647
C105153_c0_seq1_	0	0	0	0	0	0	0	0.384163	0	0	0	0	0	0.441217	0	0	0.619537	0	0	0
C105158_c0_seq1_	0	0	0	0	0	0	0	0	0	0	0	0	0	0	0	0	0	0	0	0
C105168_c0_seq1_	0.0562589	0	0.0493074	0.0530643	0	0	0	0.0331218	0	0.198416	0	0	0.107185	0	0	0.0521616	0	0	0	0
C105178_c0_seq1_	0.208891	0.610325	0	0	0	0.125903	0	0	0.155877	0.160472	0.117211	0	0	0.129106	0.305746	0	0	0.201889	0	0.268711
C105179_c0_seq1_	2.40237	2.60749	2.39808	2.63598	2.15675	2.30048	1.39118	1.32897	1.84455	2.11352	3.00883	1.92027	2.70254	2.43121	1.77579	1.43601	2.14629	2.53169	2.7251	2.62695
C105181_c0_seq1_	1.81932	1.55825	1.53569	1.6917	1.6194	2.06062	1.42107	1.52563	1.56831	1.74363	2.21194	1.83281	2.13381	1.69543	1.37268	1.17259	1.75856	1.0305	1.39385	1.4051
C105206_c0_seq1_	0	0.0952806	0.0758147	0.147221	0	0.0487526	0	0.14781	0.0627476	0	0	0	0.11612	0	0	0	0	0	0	0
C105226_c0_seq1_	0.527954	1.13435	0.647271	0.830356	0.838974	0.72872	0.466753	0.992496	0.830543	0.784561	0.735193	0.536636	0.930853	0.731634	1.02408	0.727964	0.799959	0.654565	0.43121	1.0247
C10523_c1_seq1_	2.10414	1.66934	2.34337	1.54511	2.54245	2.13199	2.32764	1.8779	2.25708	2.47745	1.57608	1.55433	1.9869	1.56886	2.62098	1.71885	1.8963	2.80207	1.80866	1.52973
C105237_c0_seq1_	0.784152	0.234325	0.573389	0.476248	0.499663	0.831849	1.35487	0.410388	0.930989	0.153627	0.333123	0.137448	0.344006	0.136984	0.139978	0.342253	0.515684	0.363046	0.500367	0
C10524_c0_seq1_	4.80466	5.09774	4.8949	4.8836	4.751	4.352	4.34524	4.66907	5.09461	4.31446	4.61239	4.64721	4.84199	5.01233	4.87272	4.33094	4.7227	4.71645	4.93468	5.13478
C105242_c0_seq1_	0.287095	0	0	0.249968	0	0	0	0	0	0	0	0	0	0	0	0	0	0	0	0
C105246_c0_seq1_	1.01775	0.685894	1.01643	0.988346	0.677059	1.26493	1.17145	0.637806	1.30271	0.506637	0.605039	0.789171	1.01103	1.2268	1.05782	0.983431	0.967048	0.525875	0.808133	1.28145
C105249_c0_seq1_	2.39543	2.09816	1.59523	2.11997	2.70367	3.04746	2.45115	2.55395	2.6531	1.82286	2.60398	1.38718	2.16207	2.51221	2.53085	1.89902	2.69346	2.25588	2.89383	2.63493
C105250_c0_seq1_	0.118679	0.136669	0.103784	0.202983	0.0866699	0.13613	0.0696385	0	0.308064	0	0	0.311334	0	0	0.0927128	0.214922	0.12464	0	0.0808294	0
C105267_c0_seq1_	0.936677	1.32545	0.947295	1.36772	0.555298	1.96759	0.812829	1.02247	0.850471	0.365337	0.797466	0.248773	0.78437	0.933278	1.05816	1.04181	0.506051	1.00248	1.40399	0.862008
C10527_c0_seq1_	4.45575	4.2619	4.25925	4.07122	4.54201	5.00078	4.22085	4.3457	5.21614	5.12389	4.39803	3.99503	4.47976	4.19549	4.60989	4.25508	4.53215	4.18223	3.92357	4.18331
C10527_c1_seq1_	0.441548	0.357508	1.11623	0	0.229147	0.468424	0.35705	0.338792	0.590117	0.2215	0	0.423264	0.378957	0.417335	0.592953	0.701016	0.295006	1.22065	0.414012	0.87279
C105274_c0_seq1_	0.0437309	0	0	0.347609	0	0.0491693	0	0	0	0	0	0	0.108324	0	0	0	0	0	0	0
C105280_c0_seq1_	0	0	0	0	0	0.188057	0	0	0	0.241715	0	0	0	0	0	0	0	0	0	0
C105281_c0_seq1_	0.368906	0.705221	0.286657	0.753979	0.393002	0.196465	0.205898	0.263136	0.38327	0	0.0748191	0.238452	0.224666	0	0.539947	0.109714	0.525885	0.42441	0.152228	0.463259
C105283_c0_seq1_	0	0	0	0	0	0.22147	0	0	0	0	0	0	0.604042	0	0	0	0	0	0	0
C105285_c0_seq1_	0	0	0	0	0	0	0	0.0495875	0	0	0	0	0	0	0	0	0	0	0	0
C105297_c1_seq1_	0	0	0	0	0	0	0	0	0	0	0	0	0	0	0	0	0	0	0	0
C105316_c0_seq1_	0	0.353062	0.225275	0.236133	0	0.356411	0.237093	0	0.191617	0.376492	0	0	0.173538	0	0.194819	0.124718	0	0	0	0
C105317_c0_seq1_	1.29949	1.23362	1.55487	1.42366	1.5979	1.20259	1.15875	0.950149	1.08126	0.978587	1.16325	1.25877	1.30676	1.25693	1.46924	1.11986	1.01871	1.60467	1.04239	1.4027
C105326_c0_seq1_	0.175999	0.0702301	0	0.106435	0	0.0709872	0.440752	0	0.315342	0	0	0	0.078212	0	0.0917701	0.10838	0.118392	0	0.0808819	0.221946
C105349_c0_seq1_	0.573984	0.410775	0.526906	0.386318	0	0.824673	0	0	0	0.178887	0	0	0	0	0	0.412166	0	0.613559	0.322343	0
C105351_c0_seq1_	0.874138	1.09331	1.60113	1.45761	1.47599	0.725997	1.00222	0.849178	1.30146	0.372355	1.15397	1.31383	1.207	1.22913	0.979275	0.663174	0.875448	0.806569	0.903566	1.17048
C105355_c1_seq1_	0.470242	0.12703	0.199005	1.01755	0.169484	0.45681	0.88552	0	0	0.468123	0.697597	0.434129	0.422499	0.158254	0.2981	0.386128	0.223326	0.599716	0.276768	0.386166
C105367_c0_seq1_	0	0	0	0	0	0	0	0	0	0	0	0	0	0	0	0	0	0	0	0
C105372_c0_seq1_	0.990277	0.546907	0	1.47639	0.370247	0.53447	1.31323	1.26404	0	0.970112	0	1.48281	0	0	0.3838	0.73292	0	0.502774	0.606086	0.346801
C10538_c1_seq1_	2.50237	2.51592	1.98059	2.38432	0.936736	2.31014	2.9007	2.84749	2.25425	2.86044	1.10892	0	0.0972159	0.108653	1.9185	2.21259	2.4855	1.09078	1.32957	1.26633
C10538_c2_seq1_	0	0	0	0.272329	0	0	0.493549	0	0	0	0	0	0	0	0	0	0.302098	0	0	0
C105395_c0_seq1_	0	0.222034	0	0.335303	0	0	0	0	0	0	0.339183	0	0.339265	0	0	0	0	0	0	0
C1054_c0_seq1_	10.6059	10.6741	10.9755	10.736	10.7905	10.7927	10.7793	10.5446	10.3778	10.6119	10.606	10.7392	10.9532	10.418	10.7805	10.6535	10.6574	10.5762	10.5535	10.2742
C105423_c0_seq1_	0.650025	0.375958	0.195513	0.538296	0.324058	0.24562	0.267922	0	0	0.32645	0.144029	0.429849	0.400078	0.32271	0.438073	0	0.421002	0.423032	0.417414	0.547471
C105424_c0_seq1_	3.91451	3.92126	3.76598	4.08295	4.2224	5.18402	4.89407	4.08539	4.98845	4.78747	3.21033	2.78308	2.94071	2.78203	2.77219	4.63581	5.23991	4.94057	3.95843	4.49801
C105425_c0_seq1_	0.955924	0.4906	0.613648	0.602006	0.623418	0.973633	0.532274	0.852078	0.77481	0.858998	0.847246	0.400193	0.534885	0.107707	0.235308	0.290475	0.313407	1.22513	0.206916	0
C105433_c0_seq1_	1.70164	1.30603	1.71592	2.44735	1.30374	1.34671	1.47433	1.48012	2.34413	1.33891	1.5849	1.5642	2.27519	1.59437	1.26671	0.957648	1.11459	1.24414	1.6487	2.09166
C105436_c0_seq1_	0	0	0.173128	0.479127	0	0	0	0	0.403613	0	0	0	0.640848	0	0	0	0	0	0	0
C105437_c0_seq1_	0	0	0	0.384617	0	0.127694	0	0	0	0	0	0	0	0	0	0	0	0	0	0
C10544_c0_seq1_	0.249846	0	0.506575	0.153768	0.122346	0.183038	0	0.184384	0.32477	0.347494	0.297093	0	0.107976	0.120404	0.341999	0.15637	0.167802	0	0.122054	0.119698
C10544_c1_seq1_	0.0297662	0	0.164261	0	0	0.0393245	0	0	0	0.0456761	0	0	0.040575	0	0.0491583	0	0.0650044	0.17729	0.0397865	0
C10545_c0_seq1_	4.02481	3.92407	4.16383	3.77272	4.36358	3.90796	4.15529	4.19361	4.4008	3.92523	3.88781	3.76253	4.08026	4.02784	4.30258	3.97276	4.20251	4.05731	3.69347	4.04507
C10546_c0_seq1_	0	0	0.175895	0	0	0	0.0625067	0	0.0736053	0.075123	0.0648945	0	0	0	0.0794166	0.351796	0.106878	0	0.0700666	0
C105461_c0_seq1_	2.70109	2.84003	2.84367	3.43442	3.52326	3.15744	2.53459	2.32234	3.37595	3.02038	2.14499	2.19731	1.78751	2.77456	2.96711	2.96954	3.33167	2.99804	3.05387	3.45511
C105469_c0_seq1_	0	0	0	0.277395	0	0.0940728	0.0956418	0	0	0	0	0	0	0	0	0	0	0	0	0
C105486_c0_seq1_	0	0	0	0	0	0	0	0	0	0	0	0	0	0	0	0	0	0	0	0
C105494_c0_seq1_	0.11075	0	0	0	0.165989	0.350983	0	0.130918	0	0	0	0	0	0	0	0	0	0	0.158269	0.155707
C105503_c0_seq1_	0	0	0	0	0	0.113281	0	0	0	0	0	0	0	0	0	0	0	0	0	0
C105511_c0_seq1_	4.84694	5.12379	5.11756	4.22557	4.99789	5.07293	5.07537	5.08083	4.71217	4.18735	4.40942	4.66266	4.70107	4.66776	4.74484	4.76605	4.63273	4.87786	4.08438	4.80964
C105520_c2_seq1_	0	0	0.148085	0	0	0	0	0	0	0	0	0	0	0	0	0	0.173495	0.169431	0	0
C105521_c0_seq1_	0	0.106092	0.155217	0	0.131826	0.532346	0.563634	0.539309	0.35802	0.135617	0.104728	0	0.297458	0	0.24622	0	0	0	0.123473	0.23626
C105524_c0_seq1_	3.14634	3.04253	2.99562	3.46274	2.89389	2.30588	2.60365	2.4754	2.9656	1.75666	2.85852	2.50206	2.97995	3.56489	2.80089	1.90507	2.43939	2.67143	2.46278	2.98021
C105539_c0_seq1_	0.533601	0.089702	0.141585	0.143075	0.120516	0.743868	0.193698	0.420126	0.729937	0.967295	0	0	0	0	0	0.275659	0.165131	0.302397	0.102208	0.0990543
C105557_c0_seq1_	0.856347	0.13232	0.192734	0.371607	0	0.463576	0.499267	0	0	0.337575	0	0.910785	0.603442	0.291989	0.309586	0.536383	0	0	0	0
C105568_c0_seq1_	0.688461	0.886543	0.808866	1.68367	1.0806	0.993283	1.14028	0.835245	1.33437	1.00288	0.922436	1.01351	1.19444	1.40667	0.916557	1.06199	0.970034	1.11399	1.16443	1.2081
C105574_c0_seq1_	0	0	0	0	0	0	0	0	0	0	0	0	0	0	0	0	0	0	0	0
C10558_c0_seq1_	4.9401	4.2278	4.55102	4.03917	4.57761	4.17688	4.61666	3.59892	4.3186	3.84123	4.73878	4.04216	5.29182	4.77459	5.29479	3.92667	4.75914	3.3029	4.41529	4.83549
C10559_c4_seq1_	0.170772	0.082908	0.274105	0.135116	0.029425	0.113036	0.115585	0.171071	0.0279372	0.108586	0.11224	0.0506538	0	0.0480622	0.18542	0.103731	0.181142	0	0.0967971	0.0240552
C10559_c8_seq1_	0	0	0	0	0.407551	0.618569	0.61767	0.824875	1.16483	0	1.03938	0.371686	0.637021	0	0	0	0	0.519693	0.394691	0.370961
C105590_c0_seq1_	0	0	0	0	0	0	0	0	0	0.224499	0	0	0	0	0	0	0	0	0	0
C105591_c0_seq1_	0	0	0	0	0	0	0	0	0.442146	0	0	0	0.202348	0	0	0	0	0	0	0
C105595_c0_seq1_	0.0242978	0	0.173597	0.132847	0	0.0861218	0.302684	0	0.0714541	0	0	0	0	0	0.0377213	0.0916673	0	0	0.063055	0.0622978
C1056_c16_seq1_	0	0	0	0.562197	1.07247	0.654298	0.694752	0.684497	0	0.999678	0	0	0.221408	0.253839	0.250458	0	0.33871	0	0	0
C1056_c3_seq1_	3.18522	2.5642	2.73631	3.5527	2.17013	2.13248	1.11993	3.01584	2.4613	3.27594	2.63321	3.51675	2.89291	2.7301	1.69951	1.89659	1.88308	2.41886	2.603	1.70014
C105608_c0_seq1_	0	0	0	0	0	0	0.384599	0.366717	0	0.469826	0	0	0	0	0	0	0	0	0	0
C10561_c0_seq1_	0.797516	0.151267	1.18886	0.43686	0.483575	0.699906	0.934176	0.616972	0.611505	0.364374	0.507704	0	0	0	0.956328	0	0.249923	0.248997	0.322912	0.702425
C105611_c0_seq1_	0.116148	0	0	0	0	0	0	0	0	0	0	0.0653413	0	0	0	0	0	0	0	0
C105615_c0_seq1_	1.29714	0.971902	1.39376	1.25511	1.06326	1.46186	0	1.07042	1.35587	0	0.638741	0.878677	1.3535	1.69667	0.556236	0.667787	0.986742	1.37313	1.45222	0.877968
C105629_c0_seq1_	0	0	0	0	0	0	0	0	0	0	0	0	0	0	0	0	0	0	0	0
C105644_c1_seq1_	0	0	0.409024	0.674476	0	0.26474	0	0	0	0	0.142695	0	0.147874	0	0.589149	0	0	0	0	0
C105659_c0_seq1_	0.298911	0.339766	0.730457	0.351175	0.288383	0.124848	0.352954	0	0.632336	0.547323	0.645011	0.703567	0	0.134868	0.306665	0.514894	0.391095	1.0333	0	0.487041
C10566_c0_seq1_	0	0	0.26343	0.441961	0	0.218484	0.0503465	0.308586	0.116308	0.0624033	0.0505854	0	0.104003	0	0.171343	0.143147	0.157181	0.154397	0.103563	0.151804
C105663_c0_seq1_	0	0	0	0	0	0	0	0	0	0	0	0	0	0	0	0	0	0	0	0
C105667_c0_seq1_	0	0	0	0	0	0	0	0.187593	0	0	0	0	0	0	0.124957	0	0.16192	0	0.0996953	0.0974109
C10569_c0_seq1_	1.82149	1.67887	1.58454	1.82549	1.19357	2.32093	2.31644	2.10686	1.97828	2.69833	1.14339	0.929442	1.05411	1.24673	1.56703	1.17207	1.44061	1.46934	1.42314	1.11121
C1057_c11_seq1_	8.75052	8.6221	8.31069	8.51153	8.47283	8.03372	8.1711	7.89626	8.34301	7.85714	8.8075	8.80622	8.73657	8.58858	8.30846	8.27234	8.07893	7.93101	8.61796	8.74709
C1057_c3_seq1_	2.42065	2.55716	3.19169	3.01128	2.72297	2.92695	3.05903	3.33382	3.9595	2.74035	2.23708	1.56608	1.6451	1.73112	3.1811	2.57645	3.12354	2.88273	2.19877	3.36762
C105704_c0_seq1_	0	0.375695	0.6062	0	0	0	0.433648	0	0	0.500198	0	0	0	0	0	0	0	0	0	0
C105716_c0_seq1_	0	0.171434	0	0	0	0	0	0	0	0	0	0	0.555343	0	0	0	0	0	0	0
C105718_c0_seq1_	0.0660503	0	0	0	0	0	0	0	0	0.0894955	0	0	0.0769495	0	0	0	0	0	0	0
C105719_c0_seq1_	0	0	0	0	0	0	0	0	0.0581652	0	0	0	0.108082	0.0581595	0	0	0	0	0	0
C10572_c1_seq1_	1.90414	1.58414	2.22319	2.70355	1.9683	2.21457	2.21505	2.187	2.38287	2.20521	1.7118	1.01656	1.55122	1.71058	2.05341	1.45903	1.75317	1.8629	1.53162	1.69869
C105731_c0_seq1_	0.0501212	0	0.183493	0.344105	0.485662	0.124396	0	0.117324	0.0759644	0	0	0	0	0	0	0	0	0	0.0667304	0.184013
C105739_c0_seq1_	1.5821	1.43605	1.69816	1.27138	1.76125	1.67654	2.18901	2.26821	2.37629	1.02987	0.901947	1.34972	1.68129	1.43911	1.56355	1.00763	1.5158	0.696059	0.5095	0.938115
C105741_c0_seq1_	0.745147	1.08618	1.56756	0.975128	0.821713	1.0367	0.902511	0.600393	1.34187	0.614663	1.14154	1.68881	1.68158	1.00964	0.968521	0.53386	1.04688	1.74174	0.775648	1.48597
C105743_c0_seq1_	1.62748	1.10629	1.16202	2.13515	1.13858	1.48464	0.779418	1.46944	1.94159	0.780336	0.392963	1.34585	1.55231	1.57546	1.43063	1.62382	1.80828	1.28563	1.39987	1.53675
C105746_c0_seq1_	2.27141	2.02675	2.20415	1.91806	2.14061	2.09682	2.02132	2.19671	2.18005	0.909982	2.09148	1.73078	2.6665	2.2537	2.53259	1.7013	2.64277	2.51245	2.63054	2.46476
C105749_c0_seq1_	0.269244	0.111015	0	0	0.141485	1.06743	0.978767	0.308769	0.483666	0.258578	0	0	0.237907	0	0.394923	0.463831	0.776056	0.35184	0.247872	0
C10577_c2_seq1_	5.00436	4.89447	4.3603	4.023	4.5371	4.51241	4.76952	4.61678	4.01752	4.24722	4.61996	4.10972	4.69089	4.28058	4.62252	3.90268	4.27542	4.36911	3.5963	4.60521
C105777_c1_seq1_	0	0.486784	1.09573	2.69549	0.476454	0.190557	0	0.543942	0.423664	0.819422	0.201734	0.408413	0.403461	0.23261	0.241893	0	0.600146	0	0.812119	0.720574
C105791_c0_seq1_	1.24138	1.23878	1.47801	1.89688	1.75189	0.634954	1.06851	1.01582	1.23358	0.87183	1.21823	1.35059	1.69123	1.5143	1.60881	0.60731	1.30257	1.02969	0.87864	1.36009
C1058_c0_seq1_	0.499881	0.315111	0.162025	0.450768	0	0	0.31747	0.112964	0.135305	0	0.570643	0	0	0	0.393703	0	0.356857	0.185736	0.353454	0.124041
C10580_c2_seq1_	0	0	0.349283	0	0	0	0	0	0	0	0	0	0	0	0	0	0	0	0	0
C105808_c0_seq1_	0	0	0	0.215541	0	0	0	0	0	0	0	0	0.224099	0.0807269	0	0	0.127757	0	0	0
C105814_c0_seq1_	0.184428	0.392238	0	0.212746	0.0888209	0	0.323818	0	0	0.168707	0	0	0	0	0.092796	0	0	0.426268	0.0855198	0
C105819_c0_seq1_	0.064939	0	0	0.115149	0.181595	0	0	0	0.379644	0	0	0	0.158515	0	0	0	0	0	0	0
C10582_c0_seq1_	0.652589	0.27978	0.435304	0.442557	0	0	0	0	0.892633	0	0.311107	0.637502	1.19172	0	0	0.769508	0	0	0	0
C105821_c0_seq1_	0.0465474	0.2076	0.0800713	0.164672	0	0.053718	0	0	0.409496	0.0675003	0.0580053	0	0.0595566	0.0621412	0	0	0	0.0899736	0	0
C105824_c0_seq1_	0	1.06152	0.565502	0	0.862347	0	0	0	0	0	0	0	0	0	0.534082	0	0	0	0.49498	0.49116
C105837_c0_seq1_	1.1594	0.535213	0.833161	1.19435	1.57201	1.96698	1.07212	1.31548	1.84227	0.891685	2.47781	1.52404	1.72045	2.15506	2.06635	1.15716	1.4354	1.07371	1.37534	1.59415
C10584_c0_seq1_	7.64428	7.53206	7.81011	7.03147	7.59062	7.60297	7.31664	7.40397	7.07081	7.15077	7.04571	6.23935	6.66782	7.18112	6.90866	7.15837	7.79007	7.77333	6.43083	7.41312
C10584_c2_seq1_	0.817697	0.700768	1.19138	0.56754	0.25663	0.959416	1.60383	0.716476	1.28937	1.18704	0.419187	0.248793	0.158758	0.320846	0.724492	0.490308	0.535259	0.42971	0.787302	0.446914
C105855_c0_seq1_	0.544127	0.305893	0.268569	0.486728	0.120692	0.253608	0	0.0950361	0.661585	0	0.444418	0.867457	0.851059	0.213829	0.561081	0.141141	0.661372	0.163346	0.186312	0.491371
C105868_c0_seq1_	0	0	0	0.287422	0.243483	0	0	0	0	0	0	0	0.22677	0.607993	0	0	0	0	0	0
C105870_c2_seq1_	0.193812	0.770409	0.286426	1.09053	0.25016	1.01426	1.09579	1.17516	0.820868	0	0	0	0.223898	0.261646	0.464453	0	0	0.333345	0	0.776073
C105876_c0_seq1_	1.22406	0.684796	0.596895	1.15365	1.58256	0.953247	0.478321	0.357538	0.510366	0.826016	0.819327	1.13597	1.23088	0.933377	1.38794	0.971782	0.717356	0.519055	0.754921	0.460511
C10588_c0_seq1_	0.398889	0.380347	0.24662	0.376825	0.301414	0.388316	0.235932	0.361563	0.375212	0.444193	0.158251	0	0.23792	0.0893953	0.490224	0.470669	0.144933	0.265056	0.361193	0.188571
C10588_c4_seq1_	0.26406	0.206349	0.555978	0.170361	0.262404	0.300965	0.485569	0.106513	0.9092	0.849912	0.313584	0	0.31314	0.119483	0	0.317875	0	0.481429	0.231152	0.23486
C10588_c6_seq1_	0.718725	0.948484	0.840919	0.499813	0.548036	1.47759	1.12876	1.44255	1.64522	1.38746	0.329795	0.159949	0.216849	0.474713	1.08056	0.578368	1.00215	0.430825	0.516856	0.511358
C10588_c7_seq1_	4.53812	4.41066	4.86064	4.68124	4.72948	4.36539	4.19196	4.13193	4.47066	3.96507	4.14533	4.15241	4.51058	4.90054	4.40586	3.98905	4.45457	4.18281	4.45046	4.66012
C105883_c0_seq1_	0.577787	1.72882	0.532035	1.47309	1.09454	1.11753	0.259181	0.251786	0.784048	1.10886	0.990648	0.721852	1.39227	0.739022	0.168077	0	0	0.221873	0.914529	0.914283
C105884_c0_seq1_	0	0	0	0	0	0.0854377	0	0.162964	0	0	0	0	0	0	0.109344	0	0	0.137348	0	0
C105885_c0_seq1_	0	0	0	0	0	0	0	0	0	0	0	0	0	0	0	0	0	0	0	0
C105891_c0_seq1_	0.374554	0.783786	0.743138	1.05047	1.20327	1.27923	0.996314	0	1.52299	0	0.531795	1.20996	0.761043	0.722726	1.43985	1.05593	0.48105	1.11905	0.756982	1.16501
C105896_c0_seq1_	0	0.185254	0.44122	0.270655	0	0	0	0	0	0	0	0	0	0	0	0	0	0	0	0
C105908_c0_seq1_	0	0.989585	0	0	0	0	0	0	0	0	0	0	0.325586	0	0	0	0	0	0	0
C10593_c1_seq1_	0	0	0.164475	0	0	0.206767	0.11036	0.105311	0	0	0.116973	0.125811	0	0	0	0	0	0	0	0
C10593_c2_seq1_	1.09658	1.49462	1.86314	1.31407	1.47581	1.3751	1.49302	0.658965	1.64222	0.708289	1.39356	1.3754	1.36614	1.80595	1.47998	0.532057	1.40649	1.5415	0.926739	1.2695
C10593_c4_seq1_	0	0.157306	0	0.636079	0.197342	0.154112	0	0	0.194384	0.386474	0.705694	0	0.724179	0	0	0	0	0	0	0.344695
C105936_c0_seq1_	0	0	0	0	0	0	0	0	0	0	0	0	0	0	0	0	0	0	0	0
C105941_c0_seq1_	1.86787	1.85728	1.61876	2.52055	1.85918	2.44201	2.30191	1.97529	2.28477	2.05977	2.3899	2.41131	2.80532	1.7167	2.27548	2.31894	2.14442	1.90628	1.9087	2.11705
C105953_c0_seq1_	1.11285	0.653732	0.794572	2.04197	1.38832	1.23074	1.05049	1.29447	0.746741	0.75021	0.788155	0.936317	0.986131	0.992619	0.70352	0.654335	0.889453	0.946757	0.927308	1.72294
C10596_c0_seq1_	1.64724	1.20778	0.774366	1.68284	0	1.80799	1.94358	1.75865	1.29054	0.687969	1.11555	0	0.699194	0.169885	0.839257	1.32832	1.97414	1.38591	0.868391	1.14751
C105962_c0_seq1_	1.37342	1.0281	1.8455	0.912315	1.33348	2.08287	2.02568	1.13625	2.35511	0.434206	2.02863	0.961352	0.971084	1.35473	1.41756	1.95141	0.84173	1.49718	1.06554	1.59772
C10597_c3_seq1_	8.04758	8.22122	7.75794	8.49351	7.76287	7.91625	7.99555	7.93794	7.98907	7.93174	7.89497	7.82979	7.72317	8.09298	7.58355	7.97678	8.23435	8.12462	7.72376	8.31127
C105978_c0_seq1_	0.172797	0.198492	0.101843	0	0	0.131046	0.201565	0.132239	0.438745	0	0	0	0	0	0	0.109534	0.229447	0.117196	0	0
C105983_c0_seq1_	3.77826	4.1809	4.13908	4.0652	3.19936	4.32722	3.28455	3.60911	3.79697	4.33023	4.36163	3.49699	3.82349	3.83808	4.15253	3.74679	3.69299	3.73683	4.09772	3.09084
C105996_c0_seq1_	0.24054	0	0.113501	0	0.499057	0.148215	0	0.349296	0.554611	0.276889	0.155357	0.171077	0.236896	0	0.272539	0.12123	0	0	0	0
C1060_c0_seq1_	5.70032	6.00987	5.84794	6.26269	6.16565	6.00546	5.82459	5.91709	7.24462	7.1946	5.99043	5.6326	6.09664	5.99445	5.64309	5.87311	5.67923	6.01454	4.61779	5.39689
C1060_c3_seq1_	0.907444	1.1706	0.965422	1.04201	0.916528	1.42813	1.40628	1.29724	1.37667	1.71565	0.943029	1.12792	0.858936	0.799745	1.51308	1.00986	1.34363	1.51965	0.97758	0.950578
C106001_c0_seq1_	0	0	0	0.695794	0	0	0	0	0	0	0	0	0	0	0	0	0	0	0	0
C106017_c0_seq1_	0.255911	0	0.238577	0.649249	0	0.164563	0	0	0.202744	0.402722	0.473126	0	0.186867	0.351073	1.16621	0	0	0	0	0
C106026_c0_seq1_	0	0	0	0.111766	0	0.143259	0	0	0	0	0	0	0	0	0	0	0	0	0	0
C10604_c1_seq1_	0.277631	1.12057	0.531505	1.94378	0.410047	1.84298	0.685519	0.241363	1.23348	1.01996	0.351812	0.478584	0.728548	0.433522	0.247556	1.08163	1.065	1.22284	0.170295	0.929484
C10605_c0_seq1_	0.804849	0.166472	0.292363	0.763196	0	0.54681	0	0.374835	1.07193	0	0.374296	0	0	0	0.473847	0.294344	0.322821	0.581065	0.198897	0
C106051_c0_seq1_	0	0	0	0.229664	0	0.143838	0	0	0	0	0	0	0.442924	0	0	0	0	0	0	0
C106056_c0_seq1_	0.110022	0.350883	0.0653769	0.130538	0.10662	0.212751	0.0432905	0.124815	0.0532447	0.05316	0	0	0	0	0	0	0.149009	0.139002	0	0
C106058_c0_seq1_	0	0	0.37447	0	0	0	0	0	0	0	0	0	0	0	0	0	0	0	0	0
C106065_c0_seq1_	0.882717	1.05866	0	1.24986	0.733954	1.57077	1.58933	0.606276	1.57627	0	1.25793	0.79483	0.201692	0.193601	0.743094	1.28152	1.08281	1.34189	1.2812	1.16163
C106073_c0_seq1_	0.284973	0	0	0	0	0.116121	0	0	0.26543	0	0	0	0	0	0	0	0	0	0	0.243735
C10608_c1_seq1_	0	0	0	0.228923	0	0.0779426	0	0	0	0	0	0	0	0	0.101402	0	0	0	0	0
C10610_c0_seq1_	0.295573	0.298901	0.0708856	0.497047	0.17292	0.0924592	0.38665	0.047107	0.317053	0.224519	0	0.88188	0.292537	0	0.178631	0.145822	0.37392	0.15562	0.0539063	0.483898
C106102_c0_seq1_	1.28113	1.46685	1.45361	1.54926	1.39894	1.02735	1.47892	2.19833	0.833371	1.06726	1.6423	1.83188	2.0748	1.82315	1.7281	1.5378	2.99435	1.78171	0.360387	1.98842
C106102_c1_seq1_	0	0	0	0.127839	0	0	0	0	0.104579	0	0	0	0	0	0	0	0	0.388727	0	0.101213
C106105_c0_seq1_	2.28091	2.57705	2.25199	1.71341	2.67422	1.855	2.59664	2.17603	2.27107	2.47271	2.81946	2.58549	2.35834	2.34513	2.508	2.06995	2.50325	2.48926	2.79335	1.73996
C106106_c0_seq1_	0.190054	0.0748185	0	0.228533	0.0997889	0.152018	0	0	0.0942557	0.0965168	0	0	0.0852755	0.330672	0	0.126246	0.268148	0	0	0
C106120_c0_seq1_	2.17184	2.09242	1.81232	2.35898	1.7403	2.21861	2.1261	2.19887	2.58027	2.02305	2.08733	1.82658	2.10493	2.51485	1.98186	1.73772	2.30216	2.0575	2.06048	2.28051
C106123_c0_seq1_	1.00036	0.415236	0.776706	1.59105	1.7481	1.39097	0.279649	0.776615	1.23442	1.1872	1.52448	1.38657	2.24407	0	0.799867	0.979356	0.737616	0.424503	0.332989	0
C106129_c0_seq1_	0	0	0	0	0	0	0	0.274536	0.32746	0	0	0	0	0	0	0.226367	0	0	0	0.915179
C10613_c0_seq1_	0.25296	0.951851	1.65376	0.707235	0.815856	1.37941	1.73035	0.692761	2.02623	2.53103	0.274252	0	0.51759	0	1.38383	0.722043	0	1.4241	0.834793	0
C106135_c0_seq1_	0.347154	0	1.0941	0.320704	0	0	0	0.379145	0.636144	0	0.228738	0	0	0.263936	0	0	0	0	0	0
C106145_c0_seq1_	0.113779	0	0.382919	0	0	0.265674	0.142025	0	0	0	0	0	0	0	0	0	0.226957	0	0	0.275428
C106151_c0_seq1_	0.43315	0.678281	0	0.853145	0.611103	0.137245	0.80808	0	0	0.615096	0.418159	0.166459	0	0.165627	0.611993	0.583302	0	0	0.159208	0
C106152_c0_seq1_	1.20031	1.05871	0.678604	0.803639	0.95878	1.35801	0.923758	1.48468	1.40249	0.892334	1.13171	0.54475	1.04284	0.382427	0.921574	0.531194	0.670508	0.654372	1.08297	0.223333
C106159_c0_seq1_	3.39162	3.48241	3.26872	3.30093	3.36865	3.31049	3.26705	2.97448	3.18712	2.23907	2.6524	1.65661	2.87091	2.94494	2.79748	2.56931	3.37954	3.4122	1.80821	2.74252
C106169_c0_seq1_	0	0.108831	0.319233	0	0	0	0	0	0.380507	0.387281	0	0	0	0	0.289895	0	0	0	0	0
C10617_c1_seq1_	1.38591	1.05069	1.05346	0.800342	1.03502	1.08867	1.12351	1.12643	1.0663	0.653662	1.00639	0.655037	1.35913	1.38268	1.4396	1.01119	1.21281	1.24162	0.941562	1.34269
C106174_c0_seq1_	2.33626	2.0782	2.52985	3.37771	2.26992	2.25638	2.33478	2.39536	2.7001	1.03445	2.89858	2.59786	2.32449	2.91307	2.26543	2.34893	2.73254	2.47299	2.75769	3.09035
C106176_c0_seq1_	0	0	0	0.226338	0.17922	0.270191	0	0.280535	0.180494	0.348667	0	0	0.160203	0	0.188717	0.225863	0.458182	0	0.333399	0
C106189_c0_seq1_	2.26177	1.82588	2.40396	2.99012	2.30661	2.25069	1.56677	1.66417	2.2567	2.5083	1.59875	1.27751	1.28867	1.61222	1.49339	2.13094	1.75335	1.93155	2.25612	2.14554
C10619_c0_seq1_	0.200437	0.119953	0.530429	0.342653	0.281261	0.275621	0.601569	0.326774	0.547373	0.285406	0.239574	0	0.129858	0.069823	0.423313	0.273225	0.296269	0.527286	0.438247	0.259456
C106190_c0_seq1_	0	0	0	0	0	0.410835	0	0	0.188682	0	0	0	0	0	0	0	0	0	0	0
C106198_c0_seq1_	0	0	0	0.226632	0	0.146139	0	0	0	0	0.157918	0	0	0	0	0	0	0	0	0.17611
C10620_c0_seq1_	3.92578	4.44193	4.38945	3.30297	4.1251	3.76956	4.3411	3.95273	4.28621	3.67689	3.87617	4.16628	4.49781	3.49229	4.17183	3.3535	3.94211	4.88891	3.42019	3.56483
C106201_c0_seq1_	0.110497	0.179306	0.153252	0.155158	0.130319	0.101159	0.164307	0.0971489	0.416332	0.0401646	0.205749	0.354221	0.218033	0.400648	0.129591	0.248838	0.378847	0.222205	0.036798	0.435361
C106202_c0_seq1_	0	0	0	0	0	0	0	0.385631	0	0	0	1.08168	0	0	0	0	0	0	0	0
C106207_c0_seq1_	0	0	0	0	0	0	0	0	0	0	0	0	0	0	0	0	0	0	0.371391	0.353417
C106214_c0_seq1_	0	0	0	0	0	0	0	0	0	0	0	0	0	0	0	0	0	0	0	0
C106218_c0_seq1_	1.22405	1.51151	2.01417	1.96776	1.85136	1.13227	1.77275	1.499	1.84758	1.07085	0.959778	1.67388	1.02138	1.02783	1.73679	1.81194	2.34843	0.991166	1.02872	1.7106
C106229_c0_seq1_	0.226336	0.247694	0	0	0	0	0.506392	0	0.116603	0	0.100307	0	0	0	0.122676	0	0.165265	0.306564	0.105334	0
C10623_c1_seq1_	5.0791	4.60545	4.74217	3.41606	4.91222	5.2366	4.69191	4.06866	4.00797	4.35931	4.6423	4.33001	4.39759	3.98247	5.36183	4.26796	4.34065	4.25252	3.90347	3.84951
C106234_c0_seq1_	1.33865	1.29726	1.41019	1.52637	1.02156	0.977281	0.206553	1.26654	0.546632	1.26195	1.52865	1.62621	1.22441	1.65114	1.4038	0.542475	0.818163	1.28537	1.16873	1.17314
C106235_c0_seq1_	0.967218	1.05892	1.44256	0.946718	1.31834	1.79516	1.40848	0.88489	2.10379	2.4477	0.980382	1.34855	1.3456	1.27625	1.18974	0.773095	0.703844	0.944127	0.682887	0.905234
C106241_c0_seq1_	0.0464229	0	0	0.237984	0	0.10276	0	0	0	0	0	0	0.060091	0	0.0689529	0	0	0.0897695	0	0
C106244_c1_seq1_	0.87513	0.685664	0.918442	1.55389	0.208718	1.12495	1.20331	0.582963	0.379748	1.10837	0.33782	0.205507	0	0.553017	1.51213	1.11554	1.0476	0.504795	1.38444	0.771633
C106267_c0_seq1_	0	0	0	0	0	0	0	0	0	0	0.26936	0	0.514309	0	0	0	0	0	0.270491	0
C106270_c0_seq1_	0	0.298562	0.0981059	0.365617	0.166222	0.189214	0.0699875	0	0.083389	0.243136	0	0	0.0735493	0.0744756	0.313823	0	0.216361	0.110476	0.148072	0.272539
C106274_c0_seq1_	3.64521	3.78985	4.00457	3.80245	3.78391	3.19622	3.42954	2.70075	2.98165	3.53942	3.33382	3.35123	3.14611	3.70552	3.34405	3.42458	3.6232	4.01083	2.46392	2.57573
C106281_c0_seq1_	3.80113	3.60767	3.94926	2.99327	3.90414	2.35126	3.04462	2.17057	2.44368	1.16389	2.48249	1.84587	3.25397	3.41119	2.8483	1.90174	3.22892	3.10519	1.95006	2.95714
C106298_c0_seq1_	0.0515726	0	0	0.183715	0.080025	0	0.182041	0	0.0777021	0	0	0	0	0	0	0	0.107273	0	0.0680521	0.0651133
C10630_c0_seq1_	0.963619	1.05896	1.56153	0.523617	0.426254	0.80398	1.23297	1.67392	1.81792	1.15134	0.0937084	0.139117	0.0692192	0.0332178	1.0336	0.593535	1.03756	0.978298	0.159788	0.696104
C10630_c1_seq1_	0.618053	1.26461	0.660601	1.927	0.593295	0.466468	0	0.468428	1.26531	1.03384	0.81867	0	0	1.85685	0	1.47889	0	1.16087	1.85991	0.816004
C106303_c0_seq1_	0	0	0	0.159929	0	0	0	0.106398	0.129715	0	0	0	0	0	0	0	0	0	0	0
C106307_c0_seq1_	0	0.579422	0	0.473808	1.16324	0	0	0.957781	0	0	0	0.695621	1.10839	0	0	0	0	0	0	0.366237
C106308_c0_seq1_	3.02907	3.2386	2.50866	3.06571	2.69853	3.37764	3.2608	3.42809	4.29049	2.14212	3.57059	2.25774	2.39294	3.13266	2.7667	3.03747	2.4724	2.56652	1.90619	3.03139
C106311_c0_seq1_	0.0765996	0.0891459	0.126273	0	0.106264	0	0	0	0.103414	0	0	0	0	0	0	0.259682	0	0	0	0.0993938
C106316_c0_seq1_	0.277312	0	0	0	0	0.562545	0	0	0	0	0	0	0	0	0	0	0	0	0	0
C106318_c0_seq1_	1.63484	1.55649	1.11128	1.51023	2.55837	2.05071	1.3229	1.96694	1.80618	1.72366	2.74204	0.150644	1.66191	2.33263	1.81242	0.10652	0.221854	1.14268	0.0823719	1.38974
C106322_c0_seq1_	0	0	0.135397	0.390556	0	0	0	0	0	0	0	0	0.188968	0.359457	0	0	0	0	0	0
C106331_c1_seq1_	0	0	0	0.162311	0	0.0513237	0	0	0	0	0	0	0.0571114	0	0	0	0	0	0	0.0647516
C106339_c0_seq1_	0	0	0.498551	0	0	0	0.187516	1.05743	0.217961	0	0	0	0	0	0	0	0.324239	0	0.216658	0
C10634_c0_seq1_	4.06375	3.76055	3.98285	3.83783	4.54683	3.55537	3.86744	3.92084	4.31135	3.71692	4.29268	4.23278	4.3953	4.61124	4.36988	3.63102	4.25614	4.33736	4.17159	4.31305
C106340_c0_seq1_	1.28656	1.58907	2.16447	0.351594	1.09587	1.77703	1.49166	2.01895	2.32398	1.17276	1.8237	1.28078	1.705	1.86404	1.93455	0.904616	1.78937	2.40562	2.08291	1.40964
C106346_c0_seq1_	1.57195	2.14715	1.74798	2.49149	2.00524	2.30172	1.55142	2.02308	0.931438	0.542492	1.22505	1.08247	1.95528	1.59399	1.72533	1.35356	1.65401	1.76464	1.40767	1.66936
C106350_c0_seq1_	3.1616	2.593	3.03663	1.47155	2.86414	2.84538	2.89427	2.45503	2.47715	2.2031	2.8986	2.10102	2.34073	3.06333	2.49489	2.42542	2.07734	2.96222	2.38827	2.89292
C106358_c1_seq1_	1.00453	0.79053	0.884312	1.61615	0.354865	0.354351	1.37721	0.370123	0.762778	0.453629	0.958467	1.25596	0.416364	1.22403	1.07908	0.387058	0.603097	0.222817	0.883796	0.770525
C106363_c0_seq1_	0.286256	0.432708	0.69623	0.596663	0	0.307274	0	1.22435	0.496106	0.283858	0.239666	0	0.127112	0	0.267292	0.179966	0	0.19412	0.139415	0
C10637_c0_seq1_	5.8398	5.90852	5.86233	5.7734	5.64355	5.58825	5.87395	5.40099	5.49514	5.66303	5.39223	5.42323	5.88615	5.73987	5.19589	5.45013	5.73534	5.7064	6.44981	6.03268
C106381_c0_seq1_	0.735551	0.980949	0.845977	1.72565	0.947338	0.829508	1.14824	1.22861	1.38253	0.758421	0.732405	0.791279	1.29446	1.43707	1.20751	0.726727	1.41944	1.60821	1.52155	1.73699
C106384_c0_seq1_	0.0858267	0	0.156924	0.156492	0.135428	0	0	0	0.132914	0	0	0	0	0.302269	0	0.442123	0	0	0	0
C106387_c0_seq1_	0	0.311285	0	0.445383	0	1.24987	0	0	0	1.74085	0	0	0	0	0	0	0	0.482394	0	0
C106388_c0_seq1_	1.29559	1.09709	1.14927	1.01997	1.05984	0.909274	0.967702	1.06235	1.20749	0.98579	0.851454	1.02034	0.910724	1.10665	1.06025	0.903293	1.22433	0.996056	0.938426	1.35034
C106395_c0_seq1_	0	0.262419	0.232654	0	0.371023	0.157559	0	0	0.351284	0	0	0	0.310582	0	0	0.237827	0	0	0.454547	0
C106405_c0_seq1_	0	0.338417	0	0	0	0	0	0	0.227123	0	0	0	0	0	0	0	0	0	0	0
C106410_c0_seq1_	0.819803	1.29761	1.37202	1.27043	1.00364	0.818486	1.45667	1.05534	0.969691	0.255436	0.400298	1.16286	1.59591	1.45953	1.55781	0.970764	1.21149	1.01342	1.1321	0.421006
C106411_c1_seq1_	1.03449	1.05561	0.554232	1.17428	1.66131	1.19903	1.27453	1.14512	1.62543	0.583389	0.562353	0.373208	1.82627	0.530599	0.48729	0.592302	2.21346	1.96993	2.21023	1.48405
C106425_c0_seq1_	1.24454	0.829964	1.47431	1.91777	1.16823	0.745573	1.0228	0.524489	0.98991	0.359152	1.20895	0	0.579348	0.3346	1.3187	1.05971	1.57047	0.244864	0.889081	0.342948
C106430_c0_seq1_	0.0683985	0	0.442882	0.128888	0	0.310001	0	0	0	0	0.0891361	0	0.187575	0	0	0.12561	0	0	0	0.0877883
C10644_c0_seq1_	1.57802	2.26096	1.62856	1.50229	1.48982	2.33058	2.25848	2.75913	2.31115	2.90973	1.4895	1.14627	1.23944	0.47534	1.89006	2.35821	1.15319	1.68137	1.53163	1.6295
C10646_c0_seq1_	1.42189	0.277637	0	0.696937	0	0.468905	1.21769	0.665633	0	1.20348	0	0	0.259046	0	0.58883	0	0.422233	1.20386	0.569485	0.761931
C106463_c0_seq1_	0	0	0	0	0	0	0	0.103357	0	0	0	0	0	0	0	0	0	0	0.134518	0.130289
C106466_c0_seq1_	0	0	0	0	0	0	0	0	0	0	0	0	0	0	0	0	0	0	0	0
C106478_c0_seq1_	0.564712	0.444527	0.657501	0.888728	0.961669	0.243297	0	0	0.940299	0	0.273098	0	0	0.519629	0.798328	0.696042	0	0	0	0.509228
C10648_c0_seq1_	2.68683	1.30945	1.32193	1.83656	1.78381	2.00044	1.56661	2.09953	1.77308	1.77634	2.12368	1.89586	2.38038	1.18854	0.98254	1.64808	1.98021	1.22352	1.235	1.82951
C106490_c0_seq1_	0	0	0	0.193909	0	0.139389	0	0	0	0.167446	0.116574	0	0	0	0	0	0	0	0	0
C1065_c0_seq1_	2.35232	2.14345	2.00192	2.28221	1.68432	2.29012	2.5354	1.82083	2.6637	2.22282	1.32948	1.03177	1.45	1.57661	1.65873	1.52392	1.63346	1.56124	1.77286	2.07701
C106506_c0_seq1_	1.29856	0.770891	0.875404	1.07009	0.804017	0.517072	1.00392	0.875549	0.620103	0.928268	0.782501	0.22663	0.820719	0.449618	0.544274	0.605709	0.821092	0.59498	0.666059	0.607677
C106508_c1_seq1_	1.58858	1.20183	1.4551	0.229622	1.47879	1.16595	1.26802	1.08061	1.13731	0.863659	2.33096	2.18692	2.61821	2.31032	1.593	1.07258	1.7348	2.07378	1.05399	1.54336
C106509_c0_seq1_	3.76045	3.39375	3.69603	2.89969	3.69931	3.05864	2.32403	2.68449	2.92989	2.44793	3.62079	2.7978	3.61233	4.04469	3.68489	2.78271	2.81663	2.90745	2.52487	3.19849
C10652_c0_seq1_	3.97019	3.77451	3.54783	3.62422	3.89953	3.78455	2.98232	3.47683	3.85262	3.69336	4.30691	3.66228	4.04424	3.61193	3.83758	3.47746	3.62471	3.31821	3.82039	3.3894
C10654_c0_seq1_	3.68953	3.40424	3.40446	3.99943	3.3609	3.14606	2.91938	2.99796	3.58156	2.85189	3.71421	3.81926	3.90471	4.36511	3.12678	2.48758	2.88044	2.97378	3.02088	3.43133
C10654_c2_seq1_	0	0	0	0.751998	0	0	0	0	0	0	0	0	1.54085e-13	0	0	0	0	0	0	0
C106541_c0_seq1_	1.61139	0.867573	1.09055	1.89142	1.28781	0.631595	0.665592	0.952743	0.944659	2.04962	0.723463	0	1.0737	0.325673	0.585442	1.51696	0	1.42508	0.766184	0.305544
C106547_c0_seq1_	0	0	0	0.586463	0	0.709174	0.231045	0	0	0	0	0	0	0	0	0	0	0	0	0
C106554_c0_seq1_	0.144232	0.396362	0.519917	0.719848	0.609694	0.541171	0.52129	0	0.855024	0	0.163894	0.350349	0.518047	0.503075	0.855471	0	0.266615	0.581436	0	0.913307
C106560_c0_seq1_	0	0.163882	0	0.272352	0	0.181234	0.180627	0	0.21498	0.213049	0.33595	0	0.521199	0	0	0	0.294636	0	0	0.18137
C106563_c0_seq1_	1.81051	1.12608	1.86385	2.07866	1.63531	2.19971	1.84594	1.6704	1.83564	0.976399	2.38255	2.30409	2.05673	1.82338	1.93437	1.22944	1.59842	1.81078	1.80295	1.87742
C106567_c0_seq1_	0	0	0	0	0	0	0	0	0	0	0	0	0	0	0	0	0	0	0	0
C106568_c0_seq1_	4.11625	3.49402	4.46531	4.5822	4.89256	4.01956	4.2079	4.31268	4.54427	4.38155	4.16144	4.32326	4.15274	3.83705	3.59963	3.95663	4.2603	4.22739	4.49658	3.99646
C106575_c0_seq1_	0.369381	0	0	0	0	0	0	0	0	0	0	0	0	0	0	0	0	0	0	0
C106578_c0_seq1_	0	0	0	0	0	0	0	0	0	0	0	0	0.566276	0	0	0	0	0	0	0.563931
C10658_c1_seq1_	0.381557	0.11226	0.322702	0.228444	0.190798	0.149949	0.0816239	0.0397224	0.265046	0.408559	0	0.0472971	0.324092	0.131341	0.101125	0.180926	0.320233	0.255376	0.244669	0.200923
C106582_c1_seq1_	1.5659	1.5915	1.78595	1.74588	1.77462	1.46756	1.38222	1.33072	1.85557	0.885898	1.97181	2.24392	2.25162	2.09638	1.71457	1.39117	1.73775	1.70145	1.42411	1.84451
C10660_c0_seq1_	1.12692	0.627427	0.833849	0.284997	0.446962	0.601729	0.932736	0.640765	1.1712	1.59558	0.371102	0.349529	0.336317	0.210759	1.0441	0.102482	0.582402	0.484412	0.754769	0.325946
C106600_c0_seq1_	0	0	0.324113	0.472204	0	0.220624	0	0	0	0	0.23016	0	0	0	0	0	0	0	0	0.131577
C106628_c0_seq1_	1.46857	0.312869	0	1.86144	0	0.344421	0	0	0	0	0.907541	0.417681	0.392534	0	0.432602	0	0	0.917376	0	0.376402
C106646_c0_seq1_	0	0	0	0.0396474	0.0610924	0	0	0.0230274	0.0300987	0.0296939	0	0	0	0	0	0	0	0	0.0289475	0.0270578
C106649_c0_seq1_	0.76411	1.15243	0.58854	1.04376	0.814503	0.112988	0.117398	0.403626	0.502636	0.862168	0.419388	0.563877	0.760674	0.487163	0.505168	0.616324	0	0	0.366641	0.134485
C10666_c2_seq1_	0.0493154	0	0	0	0	0.0551141	0	0	0	0	0	0	0	0	0	0	0.0962042	0	0	0
C106670_c0_seq1_	0.431386	0.111878	0.322933	0.174183	0	0	0.216101	0.692022	0.482251	0.369436	0.117312	0	0	0	0	0	0	0.354874	0	0
C106677_c0_seq1_	0	0	0.109813	0.112818	0.0945671	0	0.210576	0	0	0.255208	0	0	0.232521	0.0831765	0.181261	0.113261	0	0.124718	0	0
C10668_c2_seq1_	2.82563	2.72071	2.89389	2.33962	3.02508	2.70469	3.15098	3.38259	2.84898	2.55712	2.69608	2.67891	3.25548	2.13077	3.60288	2.6768	2.63003	3.03216	2.70671	2.46426
C106689_c0_seq1_	0.700318	0.639458	0.590213	0.915543	0.742951	0.491232	0.785452	0.771431	0.445895	0.602401	0.61176	0.777181	0.718565	1.50783	0.780821	0.61327	0.791441	0.933966	0.771616	0.741533
C10669_c0_seq1_	1.41434	1.27329	1.11009	0.979894	1.86382	1.32071	1.67373	1.51285	1.06498	1.57847	1.35818	1.3413	1.29597	1.0331	1.26571	1.25656	1.26362	1.20979	0.808993	1.30156
C106698_c0_seq1_	0.926435	0.987596	0.487582	1.53923	0.703666	0.936708	0.349068	0.279197	1.30772	0.556022	0.674069	0.433055	1.25763	1.00567	0.503274	0.512985	1.01342	1.06072	0.851472	1.3547
C106703_c0_seq1_	0.144812	0	0.251823	0	0.0743885	0	0.559085	0.672488	0.144847	0	0	0	0.113694	0.0606558	0	0.178777	0	0.275659	0	0.0647944
C106708_c1_seq1_	0.0665411	0	0.119368	0.229661	0.101379	0.155249	0	0.0807542	0.190346	0.785809	0.0819312	0.315877	0	0	0.448975	0.345102	0	0	0	0.162734
C10671_c0_seq1_	3.69049	3.23976	3.73137	3.47103	3.48457	4.17234	4.11933	3.61425	3.7162	3.78265	2.94495	1.86507	2.46285	1.65193	3.78436	3.37007	3.53493	3.29909	2.91328	3.27628
C106715_c0_seq1_	0.0514797	0.0600296	0.180224	0.0961241	0	0	0.19446	0	0	0.16477	0	0	0	0.196791	0	0	0	0	0.129987	0.0698501
C10672_c1_seq1_	4.54986	4.50534	4.41124	4.11831	4.31051	4.34156	4.16852	4.17373	5.03908	4.54527	4.93752	5.40268	5.3854	4.4466	4.86351	3.80918	4.09726	4.13879	4.69697	4.10376
C106723_c0_seq1_	0.325401	0	0	0	0.113277	0	0	0	0	0	0	0	0	0	0	0	0.409395	0.145024	0	0.177812
C106737_c0_seq1_	3.65539	3.2045	1.62156	2.75633	3.37856	3.86938	2.32453	1.24311	2.73661	3.6357	3.91416	4.30225	4.33528	3.8016	3.14764	2.60457	2.70101	3.36822	3.68852	3.38335
C106756_c0_seq1_	0.27166	0.315353	0.587635	0.781813	0.649184	0.40809	0.159644	0.414322	0.501717	0.375295	0	0.172566	0.157996	0.172607	0.668974	0	0	0.959685	0	0.633159
C106760_c1_seq1_	1.60192	1.63771	1.94628	2.08644	1.62687	1.37509	1.48459	0.880492	1.92112	1.77766	1.56093	1.90756	2.22227	1.88426	1.7858	0.871839	1.51351	1.55276	1.65322	1.89943
C106774_c0_seq1_	0	0	0	0	0	0	0	0	0	0	0	0	0	0	0	0	0	0	0	0
C10678_c0_seq1_	4.30727	4.07146	4.45173	3.96672	4.64939	4.75908	4.37176	4.42791	4.84565	3.24879	4.56577	5.74153	5.74828	5.15492	4.99003	3.97108	5.14465	4.89253	4.30702	4.64689
C106795_c0_seq1_	2.58044	1.64101	1.43088	2.65007	1.94008	1.97475	0.798077	2.52433	2.3759	1.52146	1.92948	3.07713	1.46554	3.08231	2.11962	2.90599	1.8295	2.73376	1.46768	1.77791
C106803_c0_seq1_	2.1275	1.89278	2.24626	2.07112	2.04969	1.78422	1.77576	2.00976	1.98572	1.83535	1.9172	1.18308	2.18426	2.40944	2.37097	1.78836	1.9253	2.19041	2.00186	2.64617
C106809_c0_seq1_	0.988109	0.538223	1.48122	1.87423	1.50553	0.569434	0.602402	0.808399	0.707	1.19296	0.775841	0	0.314794	0.309911	0.385545	1.10032	1.37441	1.76475	0.610756	1.39247
C106812_c0_seq1_	0	0	0.588665	0	0	0.425802	0	0	0	0.291626	0	0	0	0	0.287801	0	0	0.365524	0	0
C106813_c0_seq1_	1.75783	1.41643	1.73421	1.29311	2.40071	1.64211	1.92867	1.69755	2.55405	1.84893	2.0418	2.09314	2.37325	1.76947	2.02862	1.63645	1.93007	2.13589	1.42902	1.89633
C106818_c0_seq1_	0	0	0	0.805487	0	0.544028	0	0	0.362807	0	0	0	0	0	0	0	0	0	0	0
C106825_c0_seq1_	0.368936	0.306722	0.570151	0.757103	0.6441	0.285379	0	0.744841	0.348312	0	0.565523	0.188556	0.173833	1.40451	1.26146	0	0	0	0.347721	0
C106826_c0_seq1_	0.629126	0.325444	0.40091	0.230835	0.732092	0.27443	0.250148	0.472373	0.11587	0.71589	0.337783	0.152825	0.330949	0.499366	0.562597	0.291808	0.441677	0.365737	0	0.110751
C106839_c0_seq1_	0	0	0	0	0	0	0	0	0	0	0.343592	0	0	0	0	0	0	0	0	0
C106846_c0_seq1_	0	0	0	0	0	0.138493	0	0	0.333906	0	0	0	0	0	0	0	0	0	0	0
C106861_c0_seq1_	0.92624	0.87356	1.19119	1.26872	0.874464	1.25173	1.25039	1.14202	0.725604	0.760737	1.21363	0.664944	0.865297	1.08895	0.907875	1.08791	1.22776	1.1202	1.04928	1.51694
C106862_c0_seq1_	1.39554	1.67084	1.70394	1.45507	1.2894	1.75605	1.58153	1.53913	1.81162	0.814406	1.28772	0.942305	1.28116	1.32454	1.42766	1.68831	1.31077	1.67331	0.990316	1.22388
C106865_c0_seq1_	0	0	0.0898039	0	0	0	0	0	0	0	0	0	0	0	0	0	0	0	0	0
C106866_c0_seq1_	1.19051	0.457993	0.603536	1.42052	1.46954	1.4309	1.64567	1.43543	2.50517	2.00797	0.433509	1.82734	0	1.95319	0.514561	1.05631	1.47943	1.12957	0.552196	0.884041
C106896_c0_seq1_	2.24417	2.07231	1.24396	2.03898	2.20969	1.99056	1.06575	1.54978	2.24299	2.1672	2.25848	1.64209	2.18036	1.16341	1.56921	1.6991	2.19119	2.09445	1.55068	1.7224
C106897_c0_seq1_	0	0	0	0.268416	0	0	0	0	0	0.11809	0	0	0.197495	0	0	0	0	0.000168368	0.297069	0
C10690_c0_seq1_	3.45793	3.73685	3.61769	4.04763	4.04697	3.88394	3.51475	3.32677	3.96544	3.68258	3.49211	4.02766	3.91749	3.72122	3.68939	3.66265	3.76485	3.86794	3.27493	3.73344
C10691_c1_seq1_	2.69147	2.63055	2.99715	1.89356	2.18934	3.22285	2.35865	1.81067	2.81138	2.01132	2.67851	1.99491	2.39305	2.21319	2.43323	2.53249	2.37802	2.89101	2.21171	2.00626
C10691_c2_seq1_	2.2935	2.39767	2.81639	2.16344	2.33488	2.854	2.9157	2.73813	3.23003	2.25879	2.40014	1.5998	1.86792	2.4131	2.53303	2.34702	2.76808	2.53844	2.45513	2.05694
C10693_c0_seq1_	0.817737	0.446537	0.526853	0.755276	0.357985	0.455674	0.683139	0.287032	0.781791	0.126405	0.391887	0.4262	1.05141	0.482658	0.365246	0.851529	0.831636	0.457616	0.498831	0.896326
C106937_c0_seq1_	0.390411	0.334539	0.541275	0.610448	0.0877878	0.201503	0.142431	0.31795	0.0843933	0.597848	0.0794965	0.164731	0.160338	0.956573	0.419786	0.114438	0	0.122006	0.31377	0.0807846
C10694_c0_seq1_	0.361726	0.898573	1.46947	1.04714	1.07505	1.56548	2.10076	1.5868	1.52616	1.18571	0.226359	0	0	0	0.494443	0	0.890951	1.27549	0.480801	0.265061
C106943_c0_seq1_	0	0	0	0	0	0.126766	0	0	0	0	0	0	0	0	0	0	0	0	0.0729456	0
C106949_c0_seq1_	0.212312	0	0.64688	1.08421	1.27664	0.633609	0.482687	0.251094	1.52575	0.969068	0	1.55146	1.31111	0.907344	1.29701	0.373106	0.721692	1.1919	0	0.269115
C106957_c0_seq1_	0.296763	0	0.742829	0.352568	0.528705	0.327778	0	0.228066	1.18206	0.403428	0.463196	0.693314	0	0.850294	0.655319	0	0.218213	0.210233	0	0.56375
C106965_c0_seq1_	0	0	0	0	0	0	0	0	0	0	0	0	0	0	0	0	0	0.409525	0	0.289286
C106975_c0_seq1_	0.193524	0.275979	0.31131	0.774303	0.455282	0.530868	0.997179	0.52994	0.582988	0.269797	0.286143	0.319467	0.0642745	0.25677	0	0.478847	0.192939	0.188929	0.0697197	0.522747
C10698_c0_seq1_	2.77356	1.94868	2.33184	2.79561	2.70737	2.48086	2.41911	2.33241	2.17435	2.19628	2.64473	3.09135	2.88377	3.29558	2.87212	2.2048	2.4783	2.58981	2.18591	2.17026
C106985_c0_seq1_	0.0804598	0	0	0.157821	0	0	0	0	0.129224	0	0	0	0	0	0	0	0	0.168351	0	0
C106987_c0_seq1_	0.642427	0.319373	0	0.369299	0.0565073	0.725922	0.331286	0.429417	0.110252	0.434485	0.0464801	0.0991842	0.302541	0.613865	0.35701	0	0.512427	0.273672	0.0520142	0.359268
C106988_c0_seq1_	2.13646	1.93423	2.66581	2.91685	2.51708	2.26018	1.92543	2.53642	2.7545	2.15805	2.60982	2.90675	2.36295	2.8254	2.26056	1.46201	1.38535	2.02569	1.83044	2.91981
C107001_c0_seq1_	1.5888	1.29902	1.13636	0.533639	1.23964	1.9596	0.882975	2.26825	2.03766	2.07531	1.05435	0.698228	0.361075	0	0.430818	0.873484	1.73438	1.21377	0	1.88685
C107004_c0_seq1_	0.931424	0.606039	0.39818	1.10258	0.752532	1.64919	0.522328	1.32136	0.179608	0.743114	0.313355	0.621379	0.469845	0.713324	0.898131	0.234592	0.248717	0.24441	0.576824	1.19446
C107012_c0_seq1_	0	0	0	0.744371	0.339961	0.271905	0	0.511556	0	0	0	0	0	0	0	0	0	0	0	0
C107029_c0_seq1_	0.995946	0.511341	1.13395	1.29377	0.718955	1.14615	0.800354	0.797478	0.733349	0.625083	0.412313	0.330839	0.833643	0.688886	0.449756	0.486584	0.878563	0.350973	0.548408	0.763746
C10703_c2_seq1_	2.92653	1.93101	2.61633	1.63741	1.98852	1.77642	2.04991	1.94392	1.75724	0.959202	1.76192	1.7711	2.17753	2.26197	2.19122	1.97768	2.47066	2.23188	1.58624	1.94463
C107038_c0_seq1_	0	0	0	0.520217	0	0.835935	0	0	0	0	0	0	0	0	0	0	0	0	0	0
C107039_c0_seq1_	0	0	0	0	0	0.53892	0	0.539296	0	0	0.867274	0	0	0	0	0.75915	0	0	0	0
C107049_c0_seq1_	0	0	0.349665	0	0	0.237894	0	0.563868	0.565664	0.462397	0	0.275515	0.131193	0	0.842827	0.199172	0	0.693753	0	0
C10705_c0_seq1_	0	0	0	0.608447	0	0	0.165291	0	0	0	0.440299	0	0.789025	1.19247	0	0	0.262422	0.258028	0	0
C107054_c0_seq1_	0.160485	0.425283	0.137927	1.06035	0.52984	0.0946595	0.101662	0.35649	0.747431	0	0.201425	0.420167	0.550037	0.323396	0.119052	0	0	0.301804	0.316208	0
C107056_c1_seq1_	0	0	0	0.284622	0	0.0510927	0	0	0	0	0	0	0	0	0	0	0	0	0	0
C107070_c0_seq1_	0.575482	0.291263	0.672648	0.644298	0.292074	0.227694	0	0.440631	0.41254	0.729768	0.0627104	0.137693	0.287209	0.193155	0.358022	0.444168	0	0.300423	0.273446	0.143579
C107079_c0_seq1_	3.10609	2.83277	2.99099	4.463	3.23847	3.35008	2.77291	2.66241	3.37912	2.98598	2.48251	3.00218	3.13026	2.93599	2.13095	3.06233	3.11841	2.83944	3.28856	3.26086
C107083_c0_seq1_	0	0	0	0	0	0	0	0	0	0	0	0	0	0	0	0	0	0	0	0
C107093_c1_seq1_	2.47948	2.24034	2.00597	2.04355	2.17595	1.90086	1.92419	1.63704	2.23269	1.27163	2.103	1.96686	1.81648	2.62875	2.10817	1.79901	2.06784	2.06132	1.89527	2.14954
C107094_c0_seq1_	0	0	0	0.539329	0	0	0	0	0	0	0	0	0	0	0	0	0	0	0	0
C1071_c1_seq1_	0	0.140245	0.211858	0.404349	0	0.51844	0.150957	0.143248	0	0.188176	0.160995	0	0.59005	0	0.728108	0	0	0	0.169099	0.537813
C1071_c4_seq1_	0.808628	0.729332	0.960896	1.36075	0.805603	0.898565	0.683319	0.75832	0.969303	0.717976	0.658792	0.875	0.730465	0.859316	0.939773	0.586654	0.920739	0.927647	0.53348	1.12943
C1071_c5_seq1_	2.12686	1.70078	2.2834	2.4936	2.40802	2.04603	2.11247	2.04584	2.71788	1.99828	2.66425	2.73338	2.26045	2.35139	1.98741	1.83653	2.42478	2.10766	2.13464	2.57139
C1071_c9_seq1_	0.691419	0.166647	0.259788	0	0.430183	0.173369	0	0.486522	0	0	0	0	0	0	0	0.482921	0	0	0.197576	0.80239
C10710_c0_seq1_	4.31006	3.42575	3.99428	5.02267	4.54704	3.08944	3.84639	4.55336	4.91781	4.82315	3.36828	4.53937	4.27575	3.49181	4.93044	4.03606	4.4266	3.34842	3.89116	5.06462
C10711_c0_seq1_	0.291257	0.996856	0	0	0	0	0.589136	0	0.394012	0	0.348299	0	0.659881	0	0	0	0	0.530174	0	0.908591
C107137_c0_seq1_	0.451787	0	0.24101	0.447535	0	0.165462	0.457202	0.166598	0.375229	0.376314	0	0	0	0	0	0	0	0	0	0
C10714_c0_seq1_	0.218954	0.128712	0	0.102905	0	0.255362	0.577132	0.131219	0.081724	0.239841	0.14025	0	0	0	0.0897533	0.106944	0	0	0.284382	0
C107144_c0_seq1_	1.75776	1.91469	2.08527	2.23379	2.18619	2.2843	1.66502	1.83533	1.88727	1.41256	2.14842	1.28964	1.59566	1.55251	2.01566	1.81466	2.16663	1.99401	1.99445	2.08664
C107149_c0_seq1_	0	0	0	0	0	0	0	0.261386	0	0	0	0.315874	0	0	0	0	0	0	0	0
C107150_c0_seq1_	0.376384	0.160446	0.427705	0	0	0.289827	0.876916	0.299379	1.01333	0.532362	0	0	0	0	0.795575	1.05237	0.261551	0.466735	0	0.499637
C107175_c0_seq1_	3.30378	3.10799	3.10397	3.50143	2.83625	3.10567	2.68532	3.06808	2.90036	3.24315	3.42039	3.42357	3.08867	3.88359	2.55279	2.74374	2.87456	3.36079	3.0262	3.41926
C107180_c0_seq1_	0	0	0.18024	0	0	0	0	0.23607	0	0	0	0	0	0	0	0	0	0	0	0
C107184_c0_seq1_	0.177496	0	0	0	0	0	0	0	0	0	0	0	0	0	0	0	0	0	0	0
C10719_c1_seq1_	6.21826	6.21163	5.96626	5.76881	6.31026	6.15277	6.04232	6.05179	5.81443	5.61285	6.32628	5.21813	5.9477	5.82639	6.22141	6.03641	5.84595	5.85474	5.63303	5.94092
C10719_c8_seq1_	4.8615	4.09756	3.01362	3.42912	3.37291	3.84063	4.04481	3.48567	3.43968	2.50392	4.69099	3.77069	4.63219	4.48368	4.21673	3.35951	4.66558	3.40977	3.46107	3.70352
C1072_c1_seq1_	5.06158	4.74918	4.55406	4.83656	4.30162	5.48365	5.41794	5.30017	5.51534	5.43294	3.79358	2.35201	3.63556	3.09067	5.06455	5.03676	4.48322	4.64589	4.11894	4.16113
C107213_c0_seq1_	0.993277	1.31289	1.30796	0.82993	1.37224	1.18934	0.768569	1.36575	1.40925	0.721841	0.95533	0.753128	0.922538	1.94741	1.51519	0.922259	0.969826	1.48186	0.734114	0.954427
C107220_c0_seq1_	0	0.0661381	0.0931335	0.098805	0.0806509	0.062008	0	0	0.0784212	0	0	0	0.259665	0	0	0	0	0	0	0
C107224_c1_seq1_	0.0431406	0.0980546	0.144526	0.220286	0.180994	0.232962	0.190623	0.227947	0.225202	0.119631	0	0.0598289	0	0.213771	0	0.0789681	0.168812	0.31098	0.223269	0.0564204
C107240_c1_seq1_	0	0	0	0.162895	0	0.206502	0	0	0.130734	0	0	3.27736e-09	0	0	0	0	0	0	0	0.11685
C107243_c0_seq1_	2.71598	2.38721	1.99782	2.38917	2.43656	2.19641	2.23665	1.92013	2.30654	2.1358	3.40403	2.80366	3.06305	3.14364	2.40517	1.7774	2.31967	2.34818	3.2253	2.63383
C107256_c0_seq1_	0.643543	0.396257	0.572472	0	0	1.65645	0.787583	0.418123	0	0.907757	1.4908	0	0.808175	0	0.810422	0.596711	0	0	0.457014	0.823291
C107258_c0_seq1_	0.22323	0	0	0.204513	0	0	0.13034	0	0	0.431143	0.142993	0	0.406761	0	0	0	0	0	0	0
C107262_c0_seq1_	0	0.173728	0.473419	0	0	0.322006	0	0	0	0	0	0	0	0	0	0	0.290445	0	0.52736	0
C10727_c0_seq1_	0.50561	0.733472	0.556434	0.791345	0	1.05863	1.76648	0.685972	1.62632	0	0	0	0.57747	0.454003	1.01202	0.320423	0	0.848342	0.251008	0.80338
C107275_c0_seq1_	1.62056	1.58261	1.15476	0.432371	1.13916	0.540562	1.21516	1.31158	0.991703	1.09729	1.62072	1.38191	1.21384	0.896412	1.05811	1.09784	1.05305	1.61933	0.606698	1.51376
C10728_c2_seq1_	3.81327	4.25999	3.92008	4.3278	4.51778	3.85223	4.41377	4.70506	4.16881	4.47703	4.41514	5.01698	4.53674	4.65669	4.06009	4.05814	3.96726	4.69006	4.00698	4.74397
C107298_c0_seq1_	8.45965	8.84105	9.16495	8.29562	8.65155	7.64507	7.19462	8.7572	7.17444	7.58152	8.10852	7.36213	6.74434	9.22848	8.46813	7.2538	8.09771	8.10763	4.98292	7.88195
C107299_c0_seq1_	1.62234	1.12893	1.32396	0.619951	1.34225	0.797754	0.915796	1.09896	1.0373	0.854925	1.06802	0.486353	0.879665	0.635691	0.613853	1.18151	1.19785	0.86102	1.03093	1.09995
C107303_c0_seq1_	0.791574	0.368691	0.279542	0.287112	0.446516	0	0	0.196254	0	0	0	0	0.212003	0.735757	0	0	0	0	0	0.412776
C107306_c0_seq1_	0.0973973	0	0	0.174872	0	0	0	0	0	0	0	0	0	0	0	0	0	0	0	0
C107311_c0_seq1_	0	0.480485	0	1.58819	0	0	0	0	0	0	0	0	0	0	0	0	0	0	0	0
C107313_c0_seq1_	0	0	0	0	0.427233	0	0	0	0	0	0	0	0	0	0	0	0	0	0	0
C107315_c0_seq1_	0.566318	0.374926	0.426953	0.207281	0.550114	0.509722	0.186386	0.261395	0.795107	0.22653	0.785321	0.941876	0.405897	0.835774	1.21177	0.449824	0.365211	0.832858	0.257074	0.333963
C107317_c0_seq1_	0	0.634153	0.480854	0.508317	0	0.332568	0.346348	0	0	0	0.672937	0	0	0	0	0.519252	0	0.553099	0.561789	0
C107322_c0_seq1_	2.37913	2.94769	2.54289	3.26247	1.91546	2.53777	1.79792	1.47717	2.66306	1.33613	1.96504	1.90645	2.29547	2.80597	2.21612	1.37774	2.46004	1.21975	1.72727	1.4902
C107324_c0_seq1_	0	0	0	0	0	0	0	0	0.434117	0	0	0	0	0	0	0	0	0	0	0
C10733_c1_seq1_	0.427838	0.0565844	0.375703	0.162439	0.0701642	0	0.609596	0.157044	0.465462	0.625662	0.174917	0.128587	0.124234	0	0.144244	0.0894894	0.277696	0.0949587	0.0654342	0.0627665
C10733_c3_seq1_	2.75178	2.40524	2.58252	2.77461	3.23883	2.34722	2.30008	2.35741	2.64111	1.51434	3.34421	3.14376	3.30914	3.37389	2.89507	2.52125	2.86524	2.95818	1.73238	2.73599
C107332_c0_seq1_	0.0607588	0.0345679	0	0.227954	0.0491401	0	0.343742	0	0.0460557	0	0	0	0.240717	0	0	0.0588666	0	0.126913	0.0395298	0.0778219
C107346_c0_seq1_	0	0	0	0	0	0	0	0	0	0	0	0	0	0	0	0	0	0	0	0
C107357_c0_seq1_	0	0	0	0	0	0.189528	0	0	0.229517	0	0.209251	0	0	0	0	0	0	0	0	0
C107365_c0_seq1_	0	0	0.599687	0	0	0.416552	0	0	0.538052	0.979658	0	1.60958	0.45227	0.850765	0.92501	0.629447	1.45943	0	0.519978	0
C10737_c2_seq1_	1.65708	1.88289	1.99941	1.97036	1.80325	1.7254	1.69553	1.73785	2.07503	1.63399	1.91708	2.08124	2.024	2.28863	2.01083	1.87546	2.187	2.00954	1.63069	1.78487
C107372_c0_seq1_	2.51137	2.71631	2.85505	2.86022	2.01825	2.56634	3.17443	1.79005	3.74026	2.22497	4.37818	3.86132	3.52736	4.1932	2.31973	2.34903	3.88536	4.00511	2.84082	3.01446
C107379_c0_seq1_	0	0.337921	0	0	0	0	0.344894	0	0	0	0	0	0.360165	0	0	0	0	0	0	0
C107389_c0_seq1_	0.342869	0.554915	0.301374	0.544781	0	0.687526	0.216514	0.554543	0.649196	0	0.231764	0	0	0.253602	0.262352	0.593726	0	0.347001	0.237968	0
C107391_c1_seq1_	3.50806	3.70664	3.68841	3.68157	3.67584	2.56754	2.7649	3.14534	3.2791	2.47493	3.14957	2.53678	3.19107	3.08482	3.42169	3.29607	3.97878	3.19713	2.66558	3.70406
C1074_c0_seq1_	0.245849	0.221917	0.178784	0.188658	0.164131	0.297522	0.239399	0.166738	0.14448	0.069599	0	0.261611	0.124248	0	0	0	0	0	0.0730094	0.32561
C1074_c1_seq1_	1.22289	1.56148	1.37093	1.60134	0.902387	1.30473	2.50971	2.37389	1.74162	1.60002	0.728587	0.233038	0.272183	0.154613	1.50647	1.35938	1.2876	1.30871	0.518886	1.54065
C10740_c0_seq1_	6.41031	6.31455	6.53935	6.17965	6.24384	7.32323	6.58006	6.83312	6.80272	6.9477	5.53113	5.56518	5.65406	5.60663	5.98893	6.42188	6.6876	7.16518	5.61604	6.33194
C107415_c0_seq1_	1.82779	1.67967	2.14022	2.03447	1.50486	1.61408	0.766153	1.71713	2.159	0.198995	1.60494	2.43175	1.40987	2.00998	1.26714	1.47978	2.12876	1.56826	1.17486	1.72407
C107424_c1_seq1_	0	0.171146	0.464903	0	0.213254	0.329334	0.603498	0	0.388633	0.21526	0.489437	0.204854	0.648018	0.509773	0.420087	0.265158	0.762224	0.908759	0.648774	0.497683
C10743_c0_seq1_	1.91233	1.36514	1.66761	2.25302	1.49227	1.86618	1.36729	0.663909	0.99622	0.984726	0.82408	0.26295	0.253504	0.969772	0.646146	1.56091	2.24047	1.75782	0.736917	1.56223
C107434_c0_seq1_	1.06929	1.12984	1.2464	1.65758	1.28117	1.2626	0.921197	0.896768	1.8065	0.862667	0.529965	0.572872	0.638505	0.765983	0.830579	0.0949563	0.694521	0.795063	0.827185	0.918375
C10744_c3_seq1_	0.394811	0	0	0.639126	0.27894	0.229411	1.66107	0.901445	0.279835	1.2483	0	0	0.223735	0	0	0.492008	0.677754	0.359014	0	0
C10745_c0_seq1_	0.0753052	0	0.639806	0.470227	0.213998	0.517702	0.542082	0	0.692866	0.112343	0.0906066	0.283368	0.0967349	0.505814	0.481535	0.469285	0.403082	0.393917	0.362175	0.358118
C10745_c1_seq1_	2.81944	2.00243	3.96518	2.11876	3.08541	2.48388	3.17016	1.76553	3.67966	1.57001	3.24756	2.33032	2.42316	2.69288	3.29741	2.82334	3.10818	2.58749	2.41194	3.3854
C10745_c3_seq1_	2.62724	2.38051	2.09372	2.62242	3.14702	2.72946	2.36788	2.01944	2.60802	1.95148	1.98565	2.12584	1.62274	1.88045	2.61398	2.23437	2.74651	2.10268	2.23243	2.13922
C107459_c0_seq1_	2.89277	3.13234	2.35339	2.45789	3.13822	4.1446	2.89191	1.83219	3.36927	2.96979	3.34005	2.90077	3.49371	2.88914	3.27135	3.69229	2.38661	1.97435	2.67563	3.26062
C10747_c0_seq1_	0.909536	1.7299	1.38823	0.625932	0	0.769149	1.06654	2.27712	2.03329	0.92653	0.821236	0	0	0	0.938889	0.660135	0	0	0	0
C107482_c1_seq1_	0.718943	0.598848	0	0.782128	0	0.55895	0.305665	0	1.04195	0.189995	0	0	0.583273	0	0.677202	0.440826	0.669356	0	0.79548	0.308169
C10749_c0_seq1_	4.33804	4.5704	4.63904	3.2607	4.24077	4.669	4.45383	4.64549	5.61344	3.96106	3.32947	2.69939	3.60528	4.21854	4.01968	3.52393	4.55867	4.78543	4.60846	5.2176
C107515_c1_seq1_	0	0	0	0	0	0.111174	0	0	0	0	0	0	0	0	0	0	0	0	0	0
C107521_c0_seq1_	0.173844	0.455512	0.570967	0.167549	0	0.209557	0	0	0.37503	0.584796	0	0	0.252839	0	0.487069	0	0.356422	0.349565	0.23653	0.426738
C107526_c1_seq1_	0	0	0	0	0.441965	0	0	0	0	0	0	0	0	0	0	0	0	0	0	0
C107537_c0_seq1_	0	0	0	0.239456	0	0.0794909	0	0.232389	0	0.202713	0	0	0	0	0.198292	0.455658	0	0	0	0
C10755_c2_seq1_	0.709201	0.244166	0.905556	0.663855	0.569379	0.448451	0	0.644929	0.550174	0.558759	0	0	0	0	0.567499	0.691882	0.756044	0	0	0.511075
C107550_c2_seq1_	2.52964	2.14253	2.17567	3.14156	2.80323	2.63205	1.84642	1.95068	2.1644	2.2488	2.36971	2.39606	2.04	2.81456	2.05175	2.11262	2.02548	2.07258	2.88729	2.6289
C107551_c0_seq1_	0.104003	0	0.306367	0.177521	0	0	0	0	0	0	0	0	0.571773	0	0	0	0	0.181103	0	0
C10756_c0_seq1_	3.51751	2.59	2.19762	2.88034	2.22793	2.07362	2.03047	2.23704	2.48203	2.72905	2.75166	2.78753	2.84756	3.07624	2.4506	2.01148	2.32482	1.8168	1.62285	1.84613
C107571_c0_seq1_	0	0.149274	0.22228	0.632419	0.370454	0.828202	0.860764	0	0.518028	0	0.15114	0	0	0	0	0	0	0	0.168868	0.333683
C107572_c0_seq1_	4.12861	3.81981	4.39062	4.05393	4.70431	4.21584	3.71862	4.21558	4.17779	3.7369	4.15366	4.5082	4.18001	4.04899	3.98328	3.65636	3.8336	4.39936	3.99203	4.08465
C107578_c0_seq1_	1.28853	1.43802	1.15925	2.21797	1.61601	1.63102	1.15138	1.22992	1.35336	1.00665	1.28955	1.14476	1.92156	1.54439	1.02542	1.35669	1.08555	0.939019	1.53089	1.07194
C107579_c0_seq1_	0.251419	0	0	0	0	0.288443	0	0	0	0	0	0	0	0	0	0	0	0	0	0
C107580_c0_seq1_	0	0	0	0	0	0	0	0	0	0	0	0	0	0	0	0	0	0	0	0
C107581_c0_seq1_	0.465716	0	0.497634	0.652539	0.535691	0.269471	0.376635	0.841996	0.853918	0.458867	0	0.44911	0.113615	0	0.242231	0.846805	0.167128	0.44787	0.344993	0.232747
C107586_c0_seq1_	0	0	0	0.317345	0	0.108839	0.1122	0	0.132085	0	0.234815	0	0	0	0	0	0	0	0	0.122199
C107588_c0_seq1_	2.36004	1.83119	2.84262	1.28243	2.3327	2.19852	3.39034	1.67043	2.11495	1.04313	2.55677	2.25439	2.29407	3.05448	2.4397	2.56	2.94483	2.36905	2.94588	3.571
C107597_c0_seq1_	0.145721	0	0	0	0.320291	0.0875109	0	0	0	0.00633271	0	0	0.102422	0	0.313496	0	0	0	0	0.101835
C1076_c2_seq1_	4.71649	4.73678	4.08786	4.62035	3.83481	4.87277	5.652	5.1514	5.0308	6.36603	4.02458	3.6742	4.58612	3.49105	4.44021	4.86839	4.72404	3.71825	4.88656	4.53635
C107601_c1_seq1_	0.503122	0.209182	0.494115	0	0.297554	0.780789	0.23653	0.518919	0.522211	0.508246	0.244913	0	0	0.254152	0	0	0	0	0	0
C107610_c0_seq1_	0	0	0.18946	0	0	0.354335	0	0	0	0	0	0	0	0	0	0	0	0	0	0
C10762_c0_seq1_	2.35331	2.32249	2.8118	3.14784	2.44452	1.68965	2.26276	1.44756	2.76893	2.35104	2.62013	3.05285	2.7385	2.9465	2.35583	2.2171	2.54289	2.67058	2.58202	3.19788
C107622_c2_seq1_	0.14487	0.253136	0.23797	0.128819	0	0	0.471248	0.245767	0.292855	0.112088	0	0.0982774	0.254313	0	0.292959	0.133827	0.143764	0.142852	0.194274	0.289169
C107625_c0_seq1_	0.44169	0	0.317819	0.324036	0.145135	0.398298	0.666679	0.213598	0.135763	0.275059	0.119317	0	0	0	0.277498	0.184176	0	0.195248	0.270409	0.486842
C107626_c0_seq1_	0.408426	0.132668	0.545576	0	0	0.167838	0.396075	0.12714	0.750749	0.521723	0.0853729	0	0.244153	0	0.215046	0.20017	0.146945	0.0724479	0.0530969	0.370262
C107634_c0_seq1_	0	0	0	0	0	0	0	0	0	0	0	0	0	0	0	0	0	0	0	0
C10764_c1_seq1_	0	0	0	0	0	0	0	0	0	0	0	0	0	0	0	0	0	0	0	0
C10764_c2_seq1_	2.3314	2.70358	2.80974	2.53684	3.06884	2.0398	1.88565	2.5908	2.39122	1.67776	1.72062	2.39558	1.91019	2.03378	2.16117	1.80109	2.29202	1.8088	1.92064	1.92265
C107643_c0_seq1_	0	0	0	0	0.203696	0.175264	0.693554	0.665706	0.901241	0	0.308894	0	0	0.156107	0	0	1.05728	0	0	0.183279
C107647_c0_seq1_	0.254492	0.293949	0	0	0	0.288466	0	0	0	0	0	0	0	0	0	0	0	0	0	0
C107654_c0_seq1_	3.58812	3.23288	3.53949	3.39266	3.37403	2.79278	2.32594	2.59737	3.18857	2.10381	3.5392	3.10815	3.34089	3.48397	3.45067	2.36177	2.66947	2.3435	2.55837	2.88108
C107662_c1_seq1_	0.672193	0.600949	0.367916	0.830125	0.581543	0.251174	1.02572	0.685117	0.796175	0.725011	0.13899	0	0.601168	0	0	0.389651	0	0	0.162462	0.312761
C107668_c0_seq1_	0	0.542092	0.286932	0	0	0	0	0.204578	0	0	0	0	0	0	0	0	0	0.596811	0	0
C107670_c0_seq1_	0.340068	0.200732	0.331936	0	0	0.222395	0	0	0	0	0	0	0.469029	0	0	0	0	0.371716	0	0.439098
C107689_c0_seq1_	0.617769	0	0	0.33446	0	0.229514	0	0.440035	0.279898	0	0.579098	0.65997	0.626678	0	0	0.347475	0	0	0	0
C107697_c0_seq1_	0	0	0	0.373479	0	0.668044	0	0	0.58125	0	0	0	0	0	0	0	0	0	0.268346	0
C107709_c1_seq1_	0.165594	0.0986893	0.144965	0	0	0	0.529841	0	0.332886	0	0	0	0	0	0	0.153735	0.16613	0	0	0
C107719_c0_seq1_	2.3498	2.57742	2.29046	1.93046	2.06903	2.68736	2.48213	3.11739	2.86793	2.43033	2.9371	2.62888	3.08108	2.70796	2.36904	2.17359	1.85945	2.83487	2.09396	2.17268
C10772_c6_seq1_	0.382037	0.438664	0.690959	0.644302	0.623864	0.713125	0.168769	0.306558	0.522706	0.105842	0.255235	0	0.271778	0.446505	0.460202	0.629534	0.140288	0.763034	0.345669	0.183564
C107723_c0_seq1_	0.223743	0.291319	0.517307	0.320732	0.113253	0.172483	0.22456	0.177137	0.165079	0.0583766	0.0877738	0.0978677	0	0.0951761	0.116553	0.0725852	0.29741	0.347053	0.105086	0.371477
C107728_c0_seq1_	1.2619	1.38045	1.22247	0.640216	1.7048	0.803623	0.746247	1.62476	0.826178	0.57804	1.04168	0.986077	1.70899	1.75036	0.984109	1.04676	1.36811	1.25443	0.922828	1.11783
C107731_c0_seq1_	0	0	0	0.296764	0	0	0.45735	0	0	0	0	0	0	0	0	0	0	0.164265	0.115583	0
C107737_c0_seq1_	1.7868	1.32992	1.43767	1.95669	1.34693	1.37613	1.58999	1.15022	1.95926	1.28995	1.5098	1.32984	1.40202	1.61085	1.40122	1.32657	1.73651	1.60843	1.22369	1.0634
C10777_c0_seq1_	0.773378	0.504425	0.260141	0.278762	0.737016	0.735261	0.734289	0.715532	0.577046	0	0.180402	0.367098	0.1857	0	0.229432	0	0	0	0	0.210893
C107770_c0_seq1_	0.194534	0	0.586853	0.182458	0	0.112133	0	0	0.13987	0	0.24148	0	0	0	0	0	0	0	0	0
C107772_c0_seq1_	0	0	0	0	0	0	0	0	0	0	0	0	0	0	0	0	0	0	0	0
C1078_c0_seq1_	0.0655975	0.211093	0	0.414408	0.181446	0.280574	0.0760313	0.144891	0.559401	0.0912307	0	0.248416	0	0.445538	0.274401	0.119495	0.131947	0.128179	0	0.161852
C107803_c0_seq1_	0	0	0	0	0	0	0	0	0	0	0	0	0.572584	0	0	0	0	0	0	0
C107805_c2_seq1_	0	0	0	0	0	0.0954737	0	0	0	0	0	0	0	0	0	0	0	0	0	0
C107811_c0_seq1_	0	0	0	0	0	0	0	0	0	0	0	0	0.159566	0	0	0	0	0	0	0
C107813_c0_seq1_	0.139165	0	0.221265	0	0	0	0.159703	0	0	0	0	0	0	0	0.519864	0.441776	0	0	0	0
C107819_c0_seq1_	2.12152	2.35438	3.30798	2.54996	2.37796	1.82199	2.47556	2.80329	1.90107	2.17827	1.38783	1.22965	1.95253	1.23687	1.95657	2.21701	0.719822	2.07538	1.52554	2.70215
C10783_c0_seq1_	4.23161	4.136	4.06727	4.04411	4.0257	3.84072	3.79141	3.53669	4.12741	3.61058	4.32994	4.68463	4.70978	4.27352	4.13187	3.55247	3.81933	3.74061	3.7135	3.89652
C107845_c0_seq1_	0.109832	0.123715	0	0.907591	0.302792	0.452708	0.971052	0	0.299681	0.768789	0.118124	0	0.124369	0.127674	0.163476	0	0.216663	0	0.268968	0.781001
C107849_c0_seq1_	2.64442	3.17126	3.15663	2.25035	2.6842	1.85429	2.35249	2.41399	2.95682	2.13488	2.38357	2.65585	1.67928	2.35041	2.08957	2.39284	2.54623	2.16512	1.051	2.92947
C10785_c3_seq1_	1.57059	1.61076	1.59896	1.85558	1.42326	1.53848	1.74579	1.33066	2.14672	1.22906	1.16945	1.33991	1.3471	1.74671	1.3975	1.09067	1.3761	1.60918	1.4651	1.54315
C107873_c2_seq1_	0	0	0	1.25474	0	0	0	0	0	0	0	0	0	0	0	0	0	0	0	0
C107876_c1_seq1_	0	0	0	0.481005	0	0	0	0.0718501	0	0	0	0	0	0	0	0	0	0	0	0
C107879_c0_seq1_	0.849413	1.48066	1.19117	1.94608	1.41331	2.3034	1.08768	0.893536	1.34903	1.73616	0.59531	2.61536	1.80844	0.92271	2.05692	1.86469	0.451703	1.29005	1.10544	0.627958
C107881_c0_seq1_	0	0	0	0	0	0	0	0	0	0	0	0	0	0	0	0	0	0	0	0
C10789_c3_seq1_	4.51293	4.74081	4.18987	3.52548	3.9679	3.723	3.76109	4.04909	3.93995	3.61433	3.56709	4.73152	4.00437	4.42374	4.11044	4.15081	3.86861	4.69972	3.98468	4.54276
C107895_c0_seq1_	1.81982	1.38889	1.69721	2.60511	1.9052	1.83668	1.03323	0.88969	2.11779	1.81974	1.62008	1.32976	1.82505	1.20001	2.15983	1.50612	1.01658	1.75718	1.28663	2.14605
C107899_c0_seq1_	0.100235	0	0	0	0.154921	0	0.0584442	0.0529128	0.203057	0	0	0	0	0	0.150729	0.0964697	0	0.102888	0.0681209	0
C107902_c0_seq1_	0	0	0	0.0921705	0	0	0	0	0	0.0774874	0	0	0	0	0	0	0	0	0	0
C107909_c0_seq1_	0	0	0	0	0	0	0	0	0	0	0	0	0	0	0	0	0	0	0	0
C107910_c0_seq1_	0	0	0	0	0	0	0.195704	0	0	0	0	0	0	0	0	0	0	0	0	0.385229
C10792_c0_seq1_	3.01125	2.86701	3.23953	2.67687	3.42995	3.02277	2.98076	2.86699	3.36069	2.67896	2.86477	2.7051	2.71354	3.08248	2.87567	3.00156	2.71334	3.09042	3.02739	3.00901
C107933_c0_seq1_	1.85167	0.551809	0.22953	1.06926	0.795885	1.28138	1.06101	0.298412	1.50661	1.14553	1.21326	1.80059	1.07517	1.01104	0.776947	0.640184	1.1507	0.262669	0.51531	1.09524
C107937_c0_seq1_	0	0.154737	0.756666	0.422513	0.509508	0.155844	0	0	0.178125	0.199426	0	0.649676	0	0	0	0	0	0	0	0
C107942_c0_seq1_	0	0	0	0.47718	0	0.332779	0.145037	0.547852	0.392815	0.41503	0	0	0	0	0	0	0.120748	0.115016	0	0.0774654
C107945_c0_seq1_	2.10892	2.04118	2.56049	2.73063	2.3619	2.57244	0.412753	0	1.51689	2.15927	2.41494	2.59641	2.65821	2.82577	2.86097	2.25309	2.03673	2.04017	2.88614	2.3866
C107951_c0_seq1_	0	0.0624796	0	0.279075	0.232192	0	0	0.435142	0.412446	0	0	0	0	0	0	0.102086	0	0.112409	0.209492	0.0693113
C107952_c0_seq1_	0.464477	0	0.286409	0.421413	0	0.66278	0	0.677481	0.243023	0.133807	0.215398	0.120912	0	0	0.559447	0	0	0.169241	0.511499	0.424562
C107954_c0_seq1_	0	0.207799	0.257122	0	0	0	0	0	0	0	0	0	0	0	0	0	0	0	0.433502	0.591837
C107961_c0_seq1_	1.11293	1.36185	2.14867	1.34294	1.26281	1.25201	2.2136	0.840519	1.93923	1.0918	2.70373	1.96473	2.40365	2.26465	2.18932	1.14478	2.66258	2.02995	1.57767	2.00505
C107964_c0_seq1_	0	0	0	0.162151	0	0.155719	0	0	0	0	0	0	0	0.0624543	0	0	0	0	0	0
C107968_c0_seq1_	0.0542818	0	0	0.270751	0.0791396	0.385658	0.127244	0.0629969	0.525929	0.0808601	0	0	0.195428	0	0	0	0.104309	0	0	0
C10797_c5_seq1_	1.84775	1.80466	2.06213	2.31533	1.67413	2.23823	2.88554	2.57487	2.716	2.52309	1.00457	1.1086	1.9404	1.75271	2.06734	2.29787	2.90826	2.44347	1.80942	2.12172
C107974_c0_seq1_	0	0	0	0	0	0	0	0	0.676172	0	0	0	0	0	0	0	0	0	0.513815	0.19014
C107979_c0_seq1_	2.1673	1.87835	2.14642	2.45049	2.21396	2.30281	2.37652	1.9318	2.25063	1.83916	2.26171	2.37859	2.44998	2.35143	2.70031	2.52331	2.38488	1.97804	1.64774	2.02454
C107990_c0_seq1_	0.24243	0	0.209004	0.582367	0.184371	0.389243	0	0	0	0.497856	0	0	0	0.17882	0	0	0	0.441992	0	0
C107993_c0_seq1_	0	0	0	0.755956	0	0.140571	0	0	0.309581	0.686859	0	0	0	0	0.477842	0	0	0	0	0
C108_c0_seq1_	10.6902	10.851	11.2528	11.9132	10.8992	10.939	10.4894	10.6399	11.3245	10.6718	10.183	10.4884	10.7916	10.7954	10.724	10.5968	10.7667	10.6881	11.1969	11.2737
C108009_c0_seq1_	0	0	0.203459	0.212414	0	0	0	0	0	0	0	0	0	0	0	0	0	0	0	0
C10801_c2_seq1_	0.0826233	0	0.789569	0.511153	0.238943	0.562398	0	0	0.824018	0	0.395012	0.237387	0.222829	0.511673	0.440952	0.292982	0.168298	0	0	0
C108010_c0_seq1_	0.034038	0.0764976	0	0.0632017	0	0.0417116	0.12559	0	0.050757	0	0.0418442	0	0	0	0	0	0	0.0662893	0.171976	0.0871225
C108015_c0_seq1_	0.37708	0.595541	0.313814	0.783915	0.0782882	0.391044	0.853753	0.119086	0.342154	0.812574	0.195663	0.151012	0.73526	0.201832	0.23822	0.282653	0.568316	0.105809	0.264726	0.398876
C108015_c1_seq1_	0	0	0	0	0	0	0	0	0	0	0	0	0	0	0	0	0	0	0	0
C108017_c0_seq1_	0.495445	0.258296	0.480424	0.429706	0.416354	0.51043	0.283963	0.337376	0	0.260476	0	0	0.142476	0	0.266976	0.221884	0.345628	0.430351	0.429579	0.158203
C10802_c0_seq1_	0.481772	0.265953	0.587509	0.345642	0.27922	0.29018	0.368303	0.60941	0.758198	0.237302	0.480207	0.270192	0.252375	0.0478804	0.559277	0.293239	0.136227	0.472741	0.183259	0.416045
C10802_c3_seq1_	1.33971	1.32598	1.39894	1.70645	1.59848	1.0682	1.01887	1.67242	1.14367	0.284572	0.794935	0.511505	1.87728	1.41077	1.39273	0	0.363376	1.71082	0.825092	1.35827
C10803_c1_seq1_	5.9346	5.74405	5.59143	5.94928	5.66501	6.04996	5.74938	5.53317	6.06137	5.40681	6.60363	6.43393	6.32625	6.20303	6.35681	5.35647	5.81824	5.80678	5.4939	5.61064
C10803_c2_seq1_	2.51066	3.1339	2.96423	2.71905	2.6545	2.26259	1.62394	2.24784	3.26001	2.33191	3.04228	2.64929	2.60995	3.62021	2.99409	2.8432	2.5585	2.31102	2.41285	3.03518
C10803_c3_seq1_	0.725452	0.371254	0.404111	0.115501	0.186736	0.275585	0.472658	0.445326	0.727901	0.561182	0.283045	0	0.162226	0	0.186132	0.326428	0.361045	0.126034	0.160969	0.424294
C10803_c5_seq1_	3.87131	3.58194	3.61476	4.13733	3.4849	3.4685	3.41079	3.35097	3.90351	3.81321	4.27592	4.27965	4.41654	4.04803	4.12514	3.01287	3.72845	3.31705	3.5606	3.80264
C108030_c0_seq1_	1.64798	2.08179	0	0.771757	2.04268	0	0.662504	0.540597	2.03896	0.193001	0.168895	0.749668	2.09159	2.63804	1.68771	1.75454	0.696616	2.16641	1.99327	0.170797
C108042_c0_seq1_	1.66284	1.89291	1.62269	1.96554	1.34077	1.55145	1.39936	1.60578	2.11503	1.31783	1.71097	1.92254	1.9606	2.21191	1.53888	0.922457	1.86624	1.71355	1.44649	2.36045
C108046_c0_seq1_	0	0	0.232406	0	0	0.157149	0	0.155471	0	0	0.293959	0	0	0	0.20335	0	0	0	0	0
C108050_c0_seq1_	0.16471	0.188836	0.279395	0	0.365938	0.0992593	0	0	0	0	0.394371	0.695484	0	0.517552	0.622086	0	0.167674	0	0.950038	0
C108055_c0_seq1_	0	0	0.129993	0.374451	0	0.159166	0.337624	0	0	0	0	0	0	0	0	0	0	0.285914	0	0.203263
C108063_c0_seq1_	1.01475	1.12345	1.73534	1.12772	0.994054	0.330622	0.860804	1.34952	1.84234	0.989059	1.28889	1.98058	1.37707	1.32958	1.20821	1.90275	0.907251	0.902553	1.06034	1.6446
C108072_c0_seq1_	0	0	0	0.212441	0	0	0	0	0	0	0	0	0.152337	0	0	0	0	0	0	0
C10808_c0_seq1_	6.54191	6.37764	6.0209	6.40235	5.99274	6.65679	5.85887	6.20741	6.08145	6.03635	6.53071	6.04904	6.2755	5.75773	6.79601	5.94577	6.25123	6.03628	5.92932	6.14624
C108089_c0_seq1_	0	0	0	0.210358	0	0	0	0	0	0	0	0	0.15573	0	0.182422	0.212391	0	0	0.148394	0
C108096_c0_seq1_	0	0	0	0	0.302151	0.0849522	0	0	0	0	0	0	0.0962187	0.0923698	0	0	0	0	0	0
C1081_c0_seq1_	3.2647	3.46516	3.32267	3.09633	2.73311	4.08523	4.58943	4.00641	3.96268	4.50213	2.25658	1.75827	1.62036	1.52481	3.48509	3.14639	3.26846	3.27115	2.78692	2.92272
C10810_c0_seq1_	4.56506	4.59504	4.39224	4.22719	4.61314	4.68846	4.38497	4.18989	4.66999	4.34469	5.4289	6.07794	5.73191	5.1767	5.123	4.25638	4.40949	4.6666	4.64178	4.70542
C108102_c0_seq1_	0.278946	0.0843526	0.255576	0	0	0.0890625	0	0	0.488806	0.323777	0	0	0	0.195149	0	0	0	0.286197	0	0
C10812_c0_seq1_	0.233313	1.19803	0.867425	0	0.76069	0.710982	1.38583	1.37565	0.617545	0.46664	0.148238	0.440103	0.156025	0.162726	0.194714	0.23053	0.471808	1.07299	0.958242	0.752019
C108128_c0_seq1_	0.951318	0.769136	0.427094	0.747932	0.974378	0.792865	1.42993	0.0814443	1.0442	0.451156	1.07709	0.927744	0.839252	1.32409	0.83658	0.992609	0.582595	1.48018	1.36799	1.12583
C108137_c0_seq1_	0	0	0	0.209877	0	0	0	0	0.167803	0	0	0.154266	0	0	0	0	0	0.120631	0	0
C10814_c1_seq1_	4.66673	4.51724	4.30276	4.65401	4.55667	4.7739	4.28465	4.11911	4.60064	4.72303	4.30847	4.37016	4.132	3.91232	4.3368	4.5934	4.09966	4.49786	4.74452	4.7061
C10814_c2_seq1_	1.34662	1.16065	1.11694	0.260567	0.883412	1.37174	2.31045	1.94223	1.893	1.83721	0.517728	0	0.235483	0.136372	1.22203	1.40635	1.27813	1.13872	0.953634	0.801667
C108149_c0_seq1_	3.0153	2.73331	3.77716	2.69342	2.98318	2.70234	2.87596	3.29993	3.16784	3.89344	1.82122	2.48284	2.82715	3.58193	2.10084	3.44	3.29013	4.05297	1.79607	4.00485
C10816_c1_seq1_	2.83795	2.41525	2.81598	2.60851	2.45205	2.68301	2.48978	2.45809	2.82507	2.93512	2.22452	2.28592	2.47898	2.15386	2.66756	2.73353	2.08304	2.71048	2.41645	2.34293
C108166_c0_seq1_	5.97423	5.85279	6.33956	4.78139	5.31673	5.8512	5.23941	5.65546	4.67942	5.54105	5.04774	4.32975	4.60588	5.54423	4.97661	5.84366	6.30144	5.65762	3.19207	5.6378
C10817_c0_seq1_	0.816197	0.899869	0.381825	0	1.04354	0.672034	1.19364	0.356932	0.904379	0	0.144941	0	0.292508	0	0.331956	0.686226	1.01517	0.733002	0.282998	0.515953
C10819_c0_seq1_	4.39839	3.57356	3.8406	3.62773	4.21522	4.17371	3.39103	3.74807	4.12967	3.6436	3.80956	4.09391	3.64812	4.39465	4.03059	3.47115	3.31433	3.81719	3.43219	2.90697
C1082_c1_seq1_	0.082906	0.271324	0.50391	0.220639	0.0630345	0.426243	0.28612	0.506567	0.562272	0.345025	0.0993381	0	0.148655	0	0.180029	0	0	0.303461	0.110248	0.162137
C10820_c46_seq1_	0.256451	0.201624	0.272803	0.424409	0.125931	0.571301	0.670747	0.998442	0.437512	0.940466	0	0.11925	0	0	0.447285	0	0.316775	0.310801	0	0.232163
C108208_c0_seq1_	0.0185724	0.0213056	0	0.0333739	0.0274504	0.0218198	0	0	0	0	0	0	0	0	0	0	0	0	0	0.0239752
C10822_c0_seq1_	3.96187	3.91629	3.80892	3.87711	4.02243	3.81971	3.88466	3.73897	3.79767	3.47676	3.94067	3.83256	3.909	3.63235	3.95423	3.52531	3.83703	3.85334	3.29411	3.59979
C108226_c0_seq1_	0.7567	0.766561	0.905539	0.718644	0.616308	0.467865	1.70081	2.00399	0.922129	1.29519	0.207777	0.229369	0.112253	0.0595604	0.827954	0.531127	0.928171	0.612902	0.498481	0.706797
C108229_c0_seq1_	1.69628	1.69963	1.74164	1.83223	1.66457	1.8922	1.68063	0.719362	1.78	1.21099	1.69266	1.24417	1.12738	1.27131	1.8121	1.30452	1.71853	1.94528	1.79271	1.08895
C108242_c0_seq1_	1.31723	1.00855	0.767632	0.776139	1.13523	1.27603	0.921788	1.07257	1.7305	1.3718	1.3542	2.07796	2.18296	1.57027	1.97602	1.43447	1.32047	1.05237	1.73634	1.41884
C10825_c1_seq1_	1.2323	1.30393	1.25849	0.987833	1.39106	1.02363	1.08887	1.14787	1.26245	0.654143	1.6596	2.4411	2.03879	1.8568	1.4697	0.838062	1.18293	1.11347	0.829833	1.351
C108254_c1_seq1_	0	0.41563	0	0.601656	0	0.407396	0.598439	0.587339	0.857595	1.05049	0	0	0.415738	0	0.278875	0.331066	0.639623	0	0.467416	0.653401
C10826_c0_seq1_	1.57351	0.998521	1.07715	0.485815	1.07012	1.44925	1.25199	0.83918	1.46687	2.48976	0	0	0.178963	0	0.721611	0.695482	1.0813	1.05761	0.735426	0.860994
C108260_c0_seq1_	0	0.172883	0.242573	0	0	0	0	0	0	0	0.170967	0	0	0	0	0	0	0	0	0
C108268_c0_seq1_	2.89766	2.36748	2.57512	2.79733	2.29608	3.20175	2.77154	2.61479	3.27	3.39727	3.54394	2.87329	2.89644	2.91691	2.75683	3.03564	2.81718	2.39534	3.2578	2.73916
C108271_c0_seq1_	0.22281	0.332477	0.2643	0.144286	0.33087	0.255713	1.19594	0.825433	0.569137	0	0	0	0.373963	0.484077	0.225624	0.61151	0	0.297653	0.296806	0.104224
C108272_c0_seq1_	0.716926	0.995553	1.62375	0	1.49706	0.741646	1.00322	1.27427	0.672803	0.672457	1.16603	0.897008	0.803416	0.65473	2.19806	0.465109	1.95784	2.09476	0.946028	1.89021
C108274_c0_seq1_	0.678509	1.28849	0.833653	0.761972	0.505629	0.646298	0.491038	0.720552	0.313041	0.564197	0.737197	0.29162	0.564216	0.380287	0.559168	0.77569	0.413492	0.41107	0.442949	0.658518
C108299_c0_seq1_	0.0298413	0	0	0.205733	0.0460233	0.103912	0.0729049	0.0351886	0.165449	0.0450498	0	0	0.0404701	0	0.0907031	0	0.0626683	0.176484	0.116343	0.150615
C1083_c0_seq1_	6.49147	6.45494	6.30172	5.53699	4.94537	6.66842	7.18789	7.14151	6.61738	7.22491	4.55188	3.28948	3.79701	3.04762	6.48034	6.5105	5.93291	5.87952	6.04634	5.59169
C108313_c0_seq1_	0.435214	0.706365	0.928797	0.999552	0.493136	0.751444	0.696363	0.299217	0.487827	0.559237	0	0.541517	0.459238	0.347447	0.518559	0.200586	1.05487	0.401172	0.412873	0.60089
C108326_c0_seq1_	0	0	0.186456	0.190758	0	0.129244	0	0	0.518028	0	0	0	0	0	0	0	0	0	0	0
C108328_c0_seq1_	0.157269	0	0.263582	0	0.428968	0	0	0	0	0	0	0	0	0	0	0	0.300253	0	0	0
C108330_c1_seq1_	0	0	0	0.409431	0	0	0	0	0	0	0	0	0	0	0	0	0	0	0	0
C10834_c0_seq1_	1.51845	1.4766	1.19201	2.54929	1.57348	1.4974	2.15152	1.76388	2.23225	1.01265	1.55944	1.18438	1.36615	1.64284	1.31755	1.15298	1.36377	1.18557	1.34884	1.3955
C108341_c0_seq1_	0	0	0	0	0	0	0	0	0	0	0	0	0	0	0	0	0	0	0	0
C108361_c0_seq1_	1.48322	0.651785	1.30976	0.225744	1.63924	1.25675	0.95637	0.534294	2.36173	0.666198	1.2002	1.82635	1.41175	1.41826	1.56201	0.906196	1.72981	1.32813	1.87424	0.60153
C108368_c0_seq1_	0	0	0	0.548885	0	0	0	0	0	0	0	0	0	0	0	0	0	0	0	0
C108377_c0_seq1_	1.02866	0.823922	1.38471	1.32927	1.10184	1.21599	1.27685	1.44879	1.72615	0.813189	1.57357	1.52247	1.50998	1.34514	1.25319	1.35316	1.07365	1.60738	0.935447	0.648387
C108384_c0_seq1_	0	0	0	0.367618	0	0.085948	0	0	0	0	0	0	0	0	0.214706	0	0	0	0	0
C108406_c0_seq1_	0.840671	0.612092	1.41297	0.515114	0.44332	0.862447	0.362539	1.49333	1.62644	0	0.666504	0.584619	0.702223	0.58373	0.43809	0.284803	0.789574	0.559609	0	0.209784
C10841_c1_seq1_	2.25227	1.9391	2.35828	2.60624	2.89901	2.57218	2.58759	2.70815	2.68381	2.2058	1.97569	1.52296	1.89649	1.65744	2.36803	2.31784	2.20057	2.78983	2.01496	2.08119
C10841_c4_seq1_	2.43991	2.49264	2.36059	3.21726	2.35213	2.38226	2.52276	2.49953	2.93825	2.27051	2.29166	2.57077	2.32106	2.5837	2.045	2.06723	2.57522	2.4794	2.60963	2.9838
C10841_c6_seq1_	1.30943	0.525781	0.784117	1.0563	0.446726	1.18544	0.650911	0.722721	1.5119	0.672694	0.437065	0.15795	0.757878	0.0802411	0.587248	0.631192	0.820962	0.871913	0.493613	0.747769
C108414_c0_seq1_	3.12355	2.53225	3.31232	4.551	3.53134	3.34138	2.81969	2.95127	4.14932	3.03533	2.45105	2.85666	2.69416	2.32607	2.52522	2.57816	2.81434	2.36521	3.67933	3.39073
C108425_c0_seq1_	0	0	0	0	0	0	0	0	0	0	0	0	0	0	0	0	0	0	0	0
C108426_c0_seq1_	0	0	0	0	0	0	0	0	0	0	0	0	0.15064	0	0	0	0	0	0	0
C108428_c0_seq1_	0.580549	0.221529	0	0.450567	0.256574	0.107706	0	0.769708	1.0532	0.265143	0.566574	0	0.319516	0	0.143829	0.328658	0.192212	0	0	0
C108436_c2_seq1_	0	0	0.226894	0.126608	0	0.297055	0	0	0	0.534307	0	0.0895475	0	0	0	0.123669	0.13806	0	0	0.253035
C10844_c0_seq1_	4.52424	4.16519	4.39696	3.66314	4.88217	4.77156	4.53325	4.27683	4.47122	4.63057	4.07682	4.14062	4.07614	3.756	4.03213	4.16991	4.36648	4.06204	4.15197	3.97666
C108448_c0_seq1_	0.439709	0	0.316594	0.171557	0	0	0.117684	0	0.1398	0	0.239706	0	0.361093	0	0.281303	0	0.374515	0	0	0.55836
C10845_c0_seq1_	1.37525	1.27808	2.03777	1.64485	1.42448	0.762446	0.736823	1.43353	0.984375	1.52686	2.06829	1.94788	1.60473	1.31957	1.80354	1.19427	1.68117	2.17888	1.63009	1.00494
C10845_c1_seq1_	4.72696	4.10183	4.37665	4.78422	4.66636	4.30245	3.91449	3.94356	4.15734	4.08898	4.71699	4.48957	4.56698	4.62415	4.59843	3.81167	4.19532	4.08152	4.27951	4.36749
C108452_c0_seq1_	0.111533	0.026213	0	0.0816095	0	0.0528215	0.0259317	0.122527	0.183139	0.0613613	0	0	0.0271558	0	0.069788	0	0	0.0430918	0.0310251	0
C10848_c0_seq1_	5.27659	5.32524	5.27177	4.70221	5.2711	4.95803	5.1093	4.9525	5.28165	4.84522	5.15615	4.92012	5.36127	5.16548	5.17357	4.8545	5.15409	5.06787	5.35229	5.03205
C108499_c1_seq1_	0.202916	0.23094	0.183802	0.761008	0.303718	0.532966	0.973117	0.127516	0.297883	0.778826	0.134432	0.608212	0.597892	0.141273	0.162393	0.193979	0.401481	0.547324	0.266614	0.259998
C1085_c2_seq1_	2.1069	2.33424	2.43079	3.13957	2.34188	1.87558	2.1113	1.50391	2.85379	1.64303	1.85955	2.00091	2.05934	2.37243	2.10721	1.73277	1.99282	2.30467	2.06095	2.45019
C10851_c1_seq1_	5.53952	5.12931	4.86592	5.30081	4.63682	4.86798	5.11252	4.72163	4.64925	3.99307	5.16083	4.48474	4.75646	5.23716	4.44133	4.85227	5.43414	5.52654	5.18183	5.38307
C108516_c0_seq1_	1.05488	0.418344	0.628149	0	0	0.241334	0.905651	0	0.28293	0.275528	0	0	0.477837	0	0.576126	0.362385	0	0.673409	0.269612	0
C108520_c0_seq1_	1.50124	1.58233	0.813138	1.36454	1.01266	1.53458	1.18879	1.34498	1.16891	1.601	2.01759	2.45953	2.69706	2.30187	1.90286	0.219134	0.61985	1.93531	1.37713	1.42564
C108524_c0_seq1_	4.51607	4.13252	4.33178	3.7435	4.79602	4.1669	4.4094	4.16394	3.91572	3.37483	4.55273	3.96255	4.27099	4.54673	4.61626	4.04056	4.50772	4.57895	3.77428	4.23853
C108532_c0_seq1_	3.3035	1.92493	0.265395	3.18776	1.43436	4.19223	2.0698	2.09154	4.74284	6.50057	0.876877	1.8839	2.16127	1.37822	0.903307	4.34152	0.79251	2.40692	2.87024	3.36165
C108538_c1_seq1_	0	0	0	0.165907	0	0.206422	0	0	0.132884	0	0	0	0.120929	0	0	0	0	0	0	0.245678
C108548_c0_seq1_	0.110441	0.453947	0.283631	1.03229	0.0875464	0.25454	0.32972	0.0695696	0.616541	0.0866212	0.140745	0.774765	0.537548	0.529094	0.242582	0	0.588425	0.313347	0.2868	0.398352
C10856_c0_seq1_	4.22088	3.7649	4.00246	4.29171	4.76755	4.49164	4.38298	4.23279	3.94875	3.64152	3.41605	3.72157	3.76727	3.36629	4.32058	3.46831	4.1639	3.78603	3.67565	3.66169
C108564_c0_seq1_	1.69457	1.29867	1.91524	2.3941	1.72679	2.14488	1.36543	1.49851	1.90579	0.737325	1.72438	0.644636	2.04037	2.0581	2.11207	2.27341	1.6315	2.12925	1.80976	1.76875
C108565_c1_seq1_	0.114584	0	0	0	0	0	0	0	0	0	0	0	0.227839	0	0	0	0	0	0.157054	0.159289
C108566_c0_seq1_	0	0	0	0	0	0	0	0	0	0	0	0	0	0	0	0	0	0	0	0
C108568_c0_seq1_	1.59135	1.38317	1.36302	2.02382	1.67494	0.802294	0.860478	0.783344	1.62544	1.76668	1.04237	1.58204	1.44735	1.10343	1.22608	1.08757	0.994964	1.37341	1.43476	1.46863
C108570_c0_seq1_	0	0	0	0	0	0	0	0	0	0	0	0	0	0	0	0	0.158204	0	0	0
C108572_c0_seq1_	0.33408	0.150023	0.327488	0.337916	0.0507883	0.519724	0.117285	0	0.311677	0.049362	0.201424	0.135774	0.550048	0.1808	0.483969	0.125935	0.379923	0.133809	0.337926	0.133025
C108581_c0_seq1_	0	0	0.12576	0	0	0	0	0	0.189397	0	0	0.0982009	0	0	0	0	0	0	0	0.0907663
C108586_c0_seq1_	2.39427	2.37689	2.72473	2.23862	2.20028	2.48034	2.78746	2.355	2.08344	2.36085	2.00663	1.94241	2.10653	2.00871	2.97972	2.36022	2.35043	2.49247	2.08811	2.11294
C10859_c1_seq1_	0.152832	0.037298	0.113197	0.32302	0.0960208	0.215103	0.191811	0	0.374502	0.191716	0.0792166	0	0.122455	0	0	0.17472	0.13063	0.065842	0.164119	0.083129
C108599_c0_seq1_	0.67034	1.02771	0.952098	0.71955	0.909742	1.153	1.22283	0.672202	0.95078	0.346625	1.03967	1.1391	1.33586	1.22006	0.891006	1.15494	0.683911	0.918505	0.688277	0.770346
C1086_c0_seq1_	5.14036	5.867	5.57337	5.72155	5.08832	6.25086	6.74114	6.63932	6.28026	6.81664	3.97334	2.12445	2.67074	2.19501	5.4148	5.62685	4.90987	5.38009	4.18547	5.1314
C108600_c1_seq1_	2.37162	0.57267	0.74301	0.844842	2.12616	1.35413	1.26748	1.35579	2.04395	2.37895	2.69034	0.374109	2.75545	1.48168	1.47791	1.09777	1.62234	1.93457	0.357179	1.03636
C108601_c1_seq1_	0.107918	0.539233	0.486182	0.864953	0.155525	0.228179	0.868128	0.422884	0.794897	0	0.936671	0.29806	0.715155	0.291507	1.27318	0.367339	0.218551	0	0.962035	0.691163
C10861_c0_seq1_	1.19684	0.835126	0.932825	0.344988	0.728789	0.988601	2.06278	1.00959	1.42603	0.339363	0.333653	0	0.350858	0	1.11341	1.14201	0.739838	1.10235	0.652897	0.989978
C108613_c0_seq1_	0	0	0	0	0	0	0	0	0	0.188354	0	0	0	0	0	0	0	0.248471	0.182384	0
C108621_c0_seq1_	2.00137	1.75209	1.80052	2.02974	1.60998	1.89132	1.35085	1.30995	2.15293	2.04061	1.71965	2.21988	1.62643	1.94627	1.73406	1.22916	1.25222	1.91036	2.22268	1.78821
C108635_c1_seq1_	2.01356	1.92367	2.18895	2.63763	1.84806	1.92773	2.12075	1.91995	2.30823	1.78042	1.80524	2.10295	2.08657	2.21776	1.7004	1.72264	2.32557	1.79013	2.24804	2.43494
C10864_c1_seq1_	0.605599	0.514742	0.587215	0.427688	0.308861	0.291121	0.68929	0.375785	1.00596	1.32646	0.210761	0.0629547	0.11565	0.056998	0.743013	0.761982	0.170424	0.16631	0.315302	0.495424
C108640_c0_seq1_	0.495481	0	1.03529	0.469773	0.373751	0.301383	0.799933	0.312072	0	0	0	0	0	0	0.389353	0.452696	0	0	0	0
C108642_c0_seq1_	0.649527	0.0782516	0.303213	0.738744	0.092705	0.446	0.456287	0.79191	0.888734	0.864917	0	0	0	0.514905	0	0.43502	0.12759	0.12471	0.664773	0.363073
C108657_c1_seq1_	0	0	0	0.512136	0	0	0	0.444537	0	0	0	0	0	0	0.432427	0	0	0	0	0
C108659_c0_seq1_	0	0.489284	0	0.619287	0	0	0	0	0	0	0	0	0	0	0	0	0	0	0	0
C10867_c1_seq1_	0.411826	0.198075	0.551698	0.462525	0.260553	0.0426672	0.0458591	0.610143	0.0531045	0.0554073	0.527061	0.797238	0.224098	0.0951523	0.158113	0.196068	0.349732	0	0	0.0924096
C10867_c4_seq1_	0.343702	0.210702	0.734518	0	0.650466	0.120835	0.249297	0.236401	0.40567	0.157015	0.125519	0.280113	0	0	0.154502	0.183417	0.396503	0.389003	0.243194	0.23975
C108672_c0_seq1_	1.10144	0.550715	1.13057	0.941879	1.21936	1.12042	0.840797	0.487426	1.02925	0.782167	0.904118	1.26517	0.800835	1.02715	0.567909	0.460467	1.02602	0.920061	1.10426	0.959243
C108683_c0_seq1_	0	0	0	0	0	0	0	0	0	0	0	0	0	0	0	0	0	0	0	0
C108685_c0_seq1_	0.780108	0.807249	1.64276	1.01404	1.56605	0.557466	0.933069	1.3844	1.45508	1.45865	0.385701	1.71709	1.60116	1.00683	1.70083	0.804583	1.19512	1.29704	0.619747	0.806172
C108686_c0_seq1_	1.10825	1.63014	0.562626	1.04064	1.64601	1.62449	1.37576	1.51887	1.72188	1.2619	0.641793	0	0.254767	1.30117	1.86731	1.20584	0.609633	1.54498	2.305	2.18235
C108697_c0_seq1_	0	0	0	0	0	0.564005	0	0	0	0	0	0.234831	0	0	0	0	0	0	0.439654	0
C1087_c0_seq1_	0.247802	0	0	0.985239	0	0.3043	0	0.453084	0.201824	0.209032	0	0	0.336035	0.509064	0	0	0.272437	0	0	0.483695
C10871_c0_seq1_	2.21655	1.72676	2.40224	2.11504	2.03386	2.21019	2.12018	1.6904	2.36587	1.92761	2.07253	1.47434	1.73957	2.20847	2.14575	1.72857	1.75112	1.87349	1.70391	2.08031
C108711_c2_seq1_	2.02914	0.665488	1.30275	2.8151	1.80705	1.77824	1.6672	2.1275	0.969107	1.25428	2.33128	1.05885	0.998793	1.08402	1.20265	0	1.44499	0.880549	2.10439	2.48396
C10872_c0_seq1_	2.02004	1.98154	2.68855	2.84497	2.64014	1.90398	1.10526	1.58406	3.28241	2.04231	1.83602	1.84498	1.4386	2.06131	1.9448	1.76019	2.15727	2.229	1.73473	2.99362
C108724_c0_seq1_	2.11558	1.88637	2.41358	2.57685	3.06579	2.01744	1.47449	1.78551	1.45276	0	1.74352	2.11076	2.67204	2.673	2.09323	0	2.21394	2.03243	2.2625	2.79159
C108734_c1_seq1_	0.514115	0.573555	0.147661	0.789434	0.788062	0.196874	0.868595	0.7993	0.536727	0.352182	0.0952615	0.732811	0.0978247	0.0937718	0	0.420995	0.169099	0.438662	0.976908	0.542111
C108740_c0_seq1_	2.35277	1.60732	2.72955	3.12293	3.72084	1.87783	2.19977	2.36047	3.03346	1.48197	1.1245	0	0.690875	1.35754	2.1624	2.06957	2.70619	0.633949	2.17689e-05	2.47603
C108752_c0_seq1_	0	0	0.349356	0.647832	0	0	0.712839	0	0	0	0.134259	0	0.270559	0	0.163066	0.192381	0	0.205625	0.142589	0.139045
C108761_c0_seq1_	0	0	0.319941	0	0	0.217905	0	0	0	0	0	0	0	0	0	0	0	0	0	0
C108776_c0_seq1_	0.043165	0	0.0741887	0	0	0.0495286	0	0.096158	0.118875	0.233385	0	0.169224	0.053292	0	0	0	0	0.0818582	0	0
C108784_c0_seq1_	1.10247	0.892803	1.14718	1.38661	1.24666	1.17647	1.27649	1.24347	1.341	0.886921	1.23421	1.33946	1.63265	1.37332	1.21363	1.04366	1.30766	0.995584	1.00496	1.23908
C108785_c0_seq1_	0	0	0	0	1.01945	0.473793	1.15023	0	0.973572	0.612464	0	0.942492	0.906316	0	0	0	0	1.3276	0.615486	0.581969
C108795_c0_seq1_	0.205402	0.439496	0	0	0.394386	0.218154	0	0	0	0	0	0	0	0	0	0	0	0	8.30158e-06	0
C108798_c0_seq1_	0	0	0	0.409216	0	0	0	0	0	0	0	0	0.692773	0	0	0	0	0	0	0
C10880_c1_seq1_	0.732366	0.635373	0.555893	1.42382	0.339183	0.601689	0.984962	0.328462	0.332156	1.40047	0.495353	0.164203	0.149547	0	0.767805	0.224504	0.802854	0.759039	0.473108	0.172519
C108804_c0_seq1_	0.224277	0	0.261452	0.26967	0	0.0893576	0	0	0.112173	0	0	0	0	0	0.11519	0.143658	0	0.156932	0.1058	0.103422
C10881_c0_seq1_	1.77596	0.738605	1.27908	0.832932	1.15062	2.03137	2.31295	1.7238	2.41257	3.39152	0	0.373494	0	0.92965	1.12067	1.70328	0	1.94727	0.329463	1.03081
C108815_c0_seq1_	0.315109	0.372355	0	0.277552	0	0.17891	0.652712	0	0.59256	0	0	0	0.346768	0	0.2337	0	0	0	0	0
C10882_c2_seq1_	2.45358	2.88397	2.73013	2.68204	1.49834	2.46162	3.52769	3.40485	2.69036	3.89757	0.38986	0.569331	0.256026	0.186505	2.43661	2.48619	2.5067	2.4547	2.138	1.92206
C10882_c3_seq1_	0	0.119872	0	0	0	0	0	0	0.279484	0.288846	0	0	0	0	0	0	0	0	0	0
C108823_c0_seq1_	1.07017	1.64831	2.18982	0.855285	0.965615	1.38436	1.20034	2.20509	1.95666	1.14743	0.862256	0.919733	1.43066	2.36807	2.19913	1.51286	2.76278	2.42256	0.875555	1.60949
C10883_c1_seq1_	5.5593	5.45799	5.5916	5.60542	5.97824	6.10952	5.82993	5.96952	5.96042	5.76575	5.96936	5.26557	5.47201	5.41448	5.76233	5.72692	5.90575	6.44806	6.08836	5.95735
C108846_c0_seq1_	0	0.136541	0.385206	0.381323	0	0.134069	0	0	0.164521	0	0	0	0	0	0	0	0	0	0	0
C10885_c0_seq1_	4.5895	4.06307	3.83389	3.552	4.56309	4.45826	3.62496	3.95111	4.166	3.77532	5.04187	4.46547	4.96286	4.01432	4.73936	3.85248	3.67703	3.7557	3.68765	3.73678
C10887_c0_seq1_	0.446093	0.228961	0.165056	0.591879	0.140331	0.324741	0.956777	0.41053	0.687564	0.279602	0.217552	0.242914	0.421333	0	0.28268	0	0	0.624944	0.375094	0.25588
C108871_c0_seq1_	0	0.0642281	0	0.0970894	0	0	0	0.356069	0	0.083824	0	0	0.13355	0	0	0	0	0	0	0
C108875_c0_seq1_	2.9894	2.62122	2.99605	3.7289	3.03277	2.80807	2.85743	2.94123	3.57928	2.68521	2.04627	2.34044	2.90611	3.13094	2.71256	2.18908	3.15925	2.63021	2.63935	2.91165
C108876_c0_seq1_	3.07495	3.51843	3.5213	3.77811	3.64901	3.4708	3.90459	3.60634	3.73634	2.83658	3.12661	2.52171	2.77674	4.25682	3.4965	3.70954	4.23123	3.92024	3.78949	4.49088
C108898_c0_seq1_	0.06155	0	0	0	0	0.135352	0	0	0	0	0	0	0	0	0	0	0	0	0	0
C108904_c0_seq1_	1.96546	1.7635	1.45491	2.33477	1.55436	2.10679	1.20121	2.75606	2.89576	0.967858	1.83152	0.859314	1.65455	2.2874	1.63085	1.23842	1.85896	1.30538	2.43232	3.03796
C108914_c0_seq1_	0.49264	0.108715	0.604315	0.331427	0.277686	0.113398	0.328482	0.115733	0.503455	0.499477	0	0	0.449743	0	0	0.18287	0.209179	0.375389	0.342673	0.119688
C108914_c1_seq1_	0.187669	1.06461	0.82119	1.01018	0.896962	0.858229	0.75294	0.720349	0.861731	1.00844	0	0.966323	0.44451	0.977968	0.876611	0	0.664258	0	0.455686	0.627976
C108921_c1_seq1_	0	0.342663	1.16964	0	0	0.349346	1.124	0	0	0	0	0	1.37981	0	0	1.21551	0	0	1.22977	0.419476
C108923_c0_seq1_	0.509305	0	0	0.531996	0.245788	1.95686	2.7212	0.098357	0	0.349205	0	0	0.320786	0	0	0.30075	0.727318	0.81743	1.73973	1.95298
C108925_c0_seq1_	2.4368	2.71976	2.92578	2.45958	2.77478	3.25275	3.16795	3.5456	3.0444	1.85209	3.88387	3.92166	3.53021	4.31757	3.6861	3.06655	3.28301	3.33191	2.86901	3.6098
C108926_c0_seq1_	0	0	0.310694	0	0.274234	0.206973	0	0.210256	0.663725	0	0	0	0	0	0	0	0	0	0	0
C108937_c0_seq1_	0	0.0882161	0.136063	0.138189	0.0591475	0.260984	0	0.437245	0.357534	0.111657	0.0485652	0.292717	0.100646	0.0976213	0.121292	0	0.231105	0	0.10178	0
C108938_c0_seq1_	4.64128	5.16802	4.30799	4.35083	4.52724	4.57955	4.59542	4.50008	4.47517	4.73839	5.20002	4.23769	4.44155	4.63301	4.69129	4.1588	3.79994	4.70017	4.96807	4.72644
C108944_c0_seq1_	0	0	0	0	0	0.302374	0	0	0.131391	0.362424	0	0	0	0	0.138889	0.163361	0	0	0.118326	0
C10895_c0_seq1_	0.576317	0.469899	0.837093	2.1025	1.60914	0.235481	0	0.638022	0	0.32992	0.604265	0.473763	0.606685	2.10839	0.771682	0	0.393023	1.33627	1.47169	1.20579
C10896_c0_seq1_	1.01041	0.570025	1.23198	0.588435	0.494761	0.847498	1.30985	1.00802	1.14863	0.989143	0.6826	0.213842	0.317284	0.0747691	1.43635	0.515449	0.890315	0.464059	0.334747	0.268535
C108960_c1_seq1_	0.209341	0	0	0	0	0	0	0	0	0	0	0	0	0	0	0	0	0	0	0.142053
C108969_c0_seq1_	0	0	0	0	0	0	0	0	0	0	0	0	0	0	0	0	0	0	0	0
C108976_c0_seq1_	1.19163	1.17911	1.43412	0.948503	1.33063	1.10254	0.70485	0.686716	1.1608	0.819544	1.17928	1.20437	1.50522	1.56308	1.71498	0.98269	1.68424	1.90118	0.61778	1.24745
C108978_c0_seq1_	0.0689977	0.0795415	0.397136	0.344483	0	0.320748	0	0	0.114036	0.150425	0	0.047232	0	0.0446635	0	0	0	0	0	0
C108979_c0_seq1_	0	0	0	0	0	0	0	0.18998	0	0	0	0	0	0	0	0	0	0	0	0
C10898_c3_seq1_	0	0	0	0.128195	0	0.226678	0	0.234129	0	0	0	0.18797	0.174877	0	0	0	0	0	0.278597	0
C10899_c0_seq1_	0.44931	0.277568	0.727049	0.437691	0	0	0	0.295493	0	0.885457	1.58539	0.350099	0	0.320823	0.897529	0	0	0	0.960736	0
C108992_c1_seq1_	0	0.239648	0	0.601001	0	0.218186	0	0	0	0	0	0	0.239642	0	0	0	0	0	0	0.503127
C109_c0_seq1_	3.59087	2.87806	2.08544	3.1286	2.40727	2.77775	1.77272	3.17668	3.10208	3.25618	2.40104	2.74693	3.00512	3.26998	2.59257	2.95624	2.28716	2.16275	2.50471	2.35918
C1090_c0_seq1_	10.2507	10.9979	10.4674	11.4296	11.2635	10.9812	10.9399	10.9809	10.9371	10.7601	10.7824	10.1757	10.2478	10.6547	10.5857	10.8682	10.5541	11.1372	9.87627	11.3332
C1090_c1_seq1_	11.3401	11.1044	11.4226	10.4489	11.3069	10.1072	10.6058	10.6724	10.148	9.93313	11.2796	11.1842	11.2311	10.8266	11.1814	11.1055	10.8091	10.6574	10.698	10.3248
C10900_c0_seq1_	1.42289	1.13905	1.92736	0.547427	0.800951	1.87216	1.31549	1.51564	1.67854	1.5815	1.40485	0.647609	1.37253	1.57982	1.91717	1.07488	1.03038	1.33456	1.24684	1.96859
C109007_c0_seq1_	0	0	0.281819	0.105645	0	0	0	0	0	0	0	0	0.350417	0.0785331	0	0	0	0	0	0
C10902_c3_seq1_	3.17193	2.98619	3.18648	2.58746	3.33386	3.52575	2.73596	2.76771	2.95066	3.24384	2.86209	2.68852	3.01592	2.97789	3.18093	2.44413	2.73225	2.69078	2.59923	2.70229
C109020_c0_seq1_	0.623532	0.863797	1.30162	0.465951	0	0.76642	0.994113	0	0	0	0.278829	0.332809	0	0	0.66775	0	1.40567	0	0	0
C109031_c0_seq1_	0.149677	0	0.485675	0	0	0	0	0	0	0	0	0	0	0	0	0	0	0	0	0
C10904_c0_seq1_	0	0	0	0	0	0	0	0	0	0	0	0	0	0	0	0	0	0	0	0
C109048_c0_seq1_	4.05388	4.67506	3.56603	2.27949	4.61927	5.08744	5.17177	4.3761	4.26574	3.29782	3.94247	2.3147	2.49632	4.41358	3.64639	3.99789	4.65299	4.07281	2.20565	3.5522
C10905_c0_seq1_	0	0	0	0.245939	0	0	0	0	0	0.205077	0	0	0.32521	0	0	0	0	0	0.177262	0
C10906_c0_seq1_	4.55274	4.77468	4.86671	4.92132	4.74832	4.6231	4.32675	4.68119	4.96299	4.6402	4.30343	4.35941	4.3338	4.66313	4.20492	4.11729	4.46408	4.40205	4.53448	4.99468
C109077_c0_seq1_	0.140408	0.0817739	0	0	0.207089	0.0824773	0	0	0	0	0.0908266	0	0.0944506	0	0	0.130995	0.144223	0.269853	0.0943742	0.179236
C109078_c0_seq1_	0	0	0	0	0	0.184338	0	0	0	0	0	0	0.102051	0	0	0	0	0	0	0
C10908_c1_seq1_	0.253782	0.152964	0.504297	0.528086	0.101227	0.482824	0.94373	0.583171	1.02542	1.04983	0.303034	0.0920496	0.0868516	0.0440071	0.327542	0.179773	0.614998	0.356249	0.260935	0.1741
C109091_c0_seq1_	0	0	0	0	0	0.306986	0.323007	0	0	0	0	0	0	0	0	0	0	0	0	0
C109095_c0_seq1_	1.64043	1.93877	1.5162	1.39091	1.31114	1.35281	1.34891	1.78406	2.20821	1.12058	1.60873	1.78445	1.69849	0.84958	1.70592	0.887134	1.51405	1.77534	1.63608	2.37534
C1091_c0_seq1_	1.30196	1.65671	0	1.76038	0.527824	1.14771	1.17751	0.877948	1.03071	1.34451	0	0	0.257223	0	0.544283	0.347246	1.15151	0.36642	0.963818	0.24306
C109102_c0_seq1_	0.554455	1.06226	0.338373	0.355026	0.286919	0.223448	0.235224	0	0	0.279303	0	0	0	0.277369	0.522281	0.361984	0	0	0	0.271217
C10911_c0_seq1_	0.844315	0	0.404217	1.06533	0	0.977328	0	0	0.871957	0	0	0	0.278563	0	0.674368	0	0	0	0.319261	0.572572
C10911_c3_seq1_	2.00687	1.12905	1.43008	1.55702	0.788014	1.48928	0.822441	0.87716	1.46189	1.84281	2.01358	0.8224	1.09294	1.76147	1.34204	0.891609	0.890648	0.68436	0.611309	0.699967
C109119_c0_seq1_	0.913493	1.03872	0.735779	1.54991	1.19841	1.24016	1.13697	0.469392	1.72396	0.632982	1.97201	1.54981	1.8411	1.88482	1.35801	0.930936	1.27795	1.46472	1.74763	1.60995
C109124_c0_seq1_	0.213968	0.464198	0	0	0	0.240474	0.395267	0	0.619998	0.380206	0	0.085685	0.213985	0	0.107832	0	0	0.263942	0.194852	0
C10913_c2_seq1_	0.803294	0.948293	0.880551	1.33869	0.498623	0.539567	0.525318	1.04934	1.18581	0.792884	0.903762	1.53501	1.09889	1.84255	0.966331	0.458159	1.17642	1.26586	1.49879	2.02056
C10913_c3_seq1_	3.88676	3.32009	2.36984	3.33759	2.66479	3.67558	1.79414	2.67467	2.08555	5.12338	3.65265	3.63845	2.93237	3.64623	2.93741	3.33559	2.38251	2.63466	2.74124	3.34675
C109138_c0_seq1_	1.50718	1.47609	1.38815	1.89147	1.4071	1.51207	1.19037	0.956366	1.53356	1.65843	1.38781	1.13971	1.25204	1.56504	1.67976	1.77946	1.54794	1.79029	1.45015	1.47251
C109153_c0_seq1_	0.66316	1.25949	0.990393	1.35075	0	0.404416	0.415592	1.54173	1.76734	1.46955	0	0	0	0	0.503253	0.617556	1.731	0	0.508338	0.485659
C109156_c0_seq1_	0.078584	0.400085	0.135152	0	0.224285	0.18145	0.757395	0.0927811	0.853217	0.331657	0	0	0	0.100664	0.125105	0	0.866476	0.289511	0	0.63536
C10919_c2_seq1_	3.94341	3.43353	3.49034	3.57043	3.85464	4.13763	3.71214	3.56836	4.09907	4.06176	3.81891	3.66901	3.86304	3.51937	3.54963	3.63602	3.58026	3.39461	3.32992	3.75352
C109194_c0_seq1_	0	0.353504	0	0.885146	0	0	0	1.21006	0	0.414609	0	0	0.689086	0	0	0	0	0	0.402013	0
C109199_c0_seq1_	0.73056	0.261399	1.11212	0.199056	0.499012	0.823631	0.460611	0.829145	0.655559	0.368837	0.930176	0.0778719	0.976933	0.651461	0.619693	0.531411	0.569204	1.07213	1.14084	0.753879
C1092_c1_seq1_	7.64939	7.42044	7.50463	7.3518	7.53582	7.98651	7.4872	7.57703	7.1616	7.39477	7.65028	6.91756	7.47304	6.82404	7.69555	7.32162	7.15186	7.51234	6.57463	6.97992
C1092_c2_seq1_	0.102327	0	0.19018	0.881621	0.440418	0.34425	0	0.961432	0.54231	0	0.258322	0.152214	0.712595	0.273648	0.540139	0	0	0	0	0
C109204_c0_seq1_	0.605001	0.437114	0.839099	1.46229	1.00224	0.834538	0.777891	0.17433	0.698255	1.54718	0	0	0.392121	0.201874	0	1.29008	0	0.288566	0.99002	0.863828
C109216_c0_seq1_	0.399423	0.644371	0.528934	0.863364	0.612891	0.68635	0.53276	0.263293	0.488717	0.321606	0.420306	0.421733	0.607982	0.465319	0.711391	0.43315	0.476364	0.422195	0.354206	0.448488
C10922_c11_seq1_	0.30624	0.231333	0.747203	0.869365	0.726749	0.520092	0.460905	0.140398	0.969694	0.354729	0.674554	0.458641	1.17468	0.180806	0.524346	0.115472	0.525678	0.615044	0.345056	0.427038
C10922_c8_seq1_	0	0	0.811253	0	0	0.217515	0	0	0	0	0	0	0	0	0	0	0	0	0	0
C109226_c0_seq1_	0	0	0	0	0.105647	0.0809397	0	0	0	0.0981592	0	0	0.185142	0	0	0	0	0	0.0870516	0
C109228_c0_seq1_	0	0.596357	0.229375	0	0.399298	0.160244	0	0.566854	0.197735	0.855625	0	0	0.483864	0	0.5377	0.249205	0.499042	0.853934	0.204009	0.551444
C10923_c1_seq1_	0.0522404	0.230421	0.31756	0.408303	0.142951	0.26783	0.429205	0.0602544	0	0.289749	0.0598547	0	0.338431	0	0.215426	0.0932652	0	0	0.0712201	0.0695078
C109239_c1_seq1_	0	0	0.211144	0	0	0.144809	0	0	0	0	0	0	0	0	0	0	0	0	0	0
C109240_c0_seq1_	0.111627	0.362701	0.48359	0.19234	0	0	0	1.34184	0.288499	0	0	0	0	0	0.158929	0	0.214609	0	0	0
C109250_c0_seq1_	0	0	0	0.224091	0	0	0	0	0	0	0	0	0	0	0.185358	0.224721	0	0	0	0
C109253_c0_seq1_	1.22838	0.693587	1.42322	0.785974	0.68157	1.29813	0.881313	1.39611	2.06249	1.41579	1.0607	1.73319	1.49979	1.29333	0.711453	1.17771	1.26408	1.86217	0.779247	1.42903
C10926_c1_seq1_	0.382971	0.229192	0.611542	0.352688	0.103934	0.94244	0.674029	0.548929	0.900837	0.525437	0.0874747	0	0.176522	0	0.297539	0.357179	0.390089	0.379275	0.417324	0.17761
C109268_c0_seq1_	0	0	0	1.02426	0	0	0	0	0	0.511944	0.439082	0.487856	1.07016	0	0	0	0	0	0	0
C10927_c1_seq1_	2.46237	2.14202	1.92835	2.3162	2.28336	2.47379	2.86317	3.0354	2.44488	2.60969	2.63083	3.05333	3.05848	2.7794	2.38543	1.33065	2.18539	2.33383	2.3424	2.51977
C109272_c0_seq1_	0	0.0998804	0	0	0	0	0	0	0	0	0.220655	0	0	0	0.138671	0	0	0	0.115483	0
C109282_c0_seq1_	0.302784	0.443492	0	0	0.539124	0.417748	0.341874	0.410817	0.708865	1.34036	0	0	0.353613	0	0.291946	0.355887	0.385308	0.37557	0.285265	0
C109292_c0_seq1_	1.09581	1.10134	0.63361	1.25006	1.59162	1.16881	0.576671	0.99986	1.37506	1.82919	1.00324	1.31043	1.23795	1.51868	0.771112	1.22221	1.6885	0.970366	1.16097	1.27806
C10930_c0_seq1_	1.63808	1.89928	2.07319	1.70319	1.5398	2.05686	3.31587	2.22977	2.51665	2.35244	0.88681	0.184022	0.638338	0.63028	1.95098	1.5392	2.29213	1.83245	2.16613	2.35537
C109308_c0_seq1_	1.53294	2.39091	1.73458	2.38465	1.37719	0.971893	1.44411	1.39622	2.04402	0.704017	1.62354	2.84042	2.50049	2.77517	1.8255	0.701263	0.230916	0.89501	0.640667	1.38518
C10932_c0_seq1_	1.42389	1.57894	0.348436	1.14789	0.663901	1.52496	1.5364	0.249896	1.44289	0.162895	0.814643	1.60043	0.867782	0.69434	0.684496	0.793632	1.88332	0.388962	1.16212	0.920106
C109338_c0_seq1_	0	0	0	0	0	0	0	0	0	0	0	0	0	0	0	0	0	0	0	0
C10934_c0_seq1_	3.72822	3.79698	3.60723	3.36542	3.61633	3.57784	3.50033	3.44129	3.5215	3.3288	3.95293	3.33896	3.84285	3.89005	3.70188	3.3451	3.45823	3.61695	3.57853	3.67556
C10936_c1_seq1_	0.535929	0.624171	1.42947	0	0	0.837839	0.727605	1.65732	1.23428	0.269004	0.402242	1.03787	0	0.454079	0.731774	0	0.377014	0.643371	0	0.263129
C109362_c0_seq1_	0.71219	0.378198	1.34552	1.09101	1.21564	0.973116	1.06442	1.13288	1.03967	0.999104	0.217018	1.51365	0	1.3251	0.446019	0.77151	1.48105	0.822748	0.597543	1.32897
C109363_c0_seq1_	0	0	0	0	0	0	0	0	0.547961	0	0.916999	0	0	0	0	0	0	0	0	0
C109369_c0_seq1_	2.3579	2.22093	2.66279	3.37806	2.5822	2.56964	2.71368	2.85096	3.09373	2.42198	2.13923	2.53021	2.96957	2.59492	2.92696	2.88337	2.29278	2.6983	2.76555	2.79074
C109382_c0_seq1_	0.905608	0.98944	0.428499	1.73784	0.370819	1.58738	2.2397	1.6634	1.68755	0.352561	1.11375	0.337994	0.988251	1.32286	0.680897	1.06346	0.837686	0.84517	0.94246	2.01711
C10939_c0_seq1_	3.27793	3.29751	3.76746	3.41648	3.6558	3.06105	3.14445	3.08442	3.19562	2.92895	2.89705	2.79197	2.88439	3.80606	3.18723	2.58839	3.15432	3.15121	2.56905	3.46326
C109409_c0_seq1_	0.681337	0.505583	1.05258	0.886554	0.644328	1.00632	0	0.540639	1.08157	0.657397	0.958096	0.753625	0.839965	0	0.447177	0.305749	1.17805	1.01904	2.58567	1.47352
C109414_c0_seq1_	0	0	0	0	0	0	0	0	0	0	0.184903	0	0	0	0	0	0	0.161086	0	0
C109429_c0_seq1_	0	0.24328	0	1.2138	0	0.849453	2.01373	1.72911	0.856502	0.727074	0	0	0	0	0	0	0.890853	0	0.519019	0
C109456_c0_seq1_	3.27136	2.86801	3.04186	2.91478	3.65956	2.77284	3.09506	3.14095	3.41327	1.91913	4.10704	3.77517	3.04874	3.75095	2.66753	2.8552	3.21178	3.30174	2.01893	2.07663
C109465_c0_seq1_	1.01094	0.547575	0.483006	1.23569	0.647837	1.03462	0.553366	0.535395	0.411594	0.851427	0.670279	1.14815	0.388698	0.627172	0.754515	0.652486	1.07731	0.693675	0.617756	0.951981
C109476_c0_seq1_	0.220276	0.312314	0.593631	0.541663	0.579596	0.299753	0.849127	0.256413	0.309111	0.821014	0.557817	0.571213	0.286679	0.238357	0.511775	0.304702	0.591898	0.596796	0.300133	0.537188
C109483_c0_seq1_	0	0	0	0	0	0.224037	0	0	0	0	0	0	0	0.211731	0	0	0	0	0	0
C109485_c0_seq1_	0	0	0	0.127903	0	0.0447716	0.047186	0	0	0	0	0.0971369	0	0.0484915	0	0.0706524	0	0.0772564	0.0483279	0.0467724
C109487_c0_seq1_	0	0	0	0	0	0	0	0	0	0	0	0	0	0.490755	0	0	0	0	0	0.16563
C109496_c0_seq1_	0.163392	0.217863	0.37703	0.0620425	0.0513246	0.190013	0.0418927	0.354231	0.394138	0.145661	0.154798	0.0872751	0	0	0.15129	0.123006	0.258562	0.130878	0.172618	0.246688
C109498_c0_seq1_	0.0937445	0.0533245	0	0.169976	0.142132	0	0.318494	0.111958	0	0.0706655	0	0	0	0	0	0.08797	0	0.267345	0.175754	0.169536
C109516_c0_seq1_	0.0184678	0	0.0688592	0.10372	0	0.0461615	0.154163	0	0.0555582	0.106848	0	0	0	0	0.02997	0.139154	0	0.0752728	0.0246579	0.0475482
C109525_c0_seq1_	0	0	0	0	0	0	0	0	0	0	0	0	0	0	0	0	0	0	0	0
C109526_c0_seq1_	1.85465	1.964	2.14147	2.78468	1.6543	2.4568	2.2209	2.11472	2.4901	1.38944	1.338	1.33056	1.91436	2.76251	1.73592	1.78288	2.07405	1.09867	1.64628	2.12328
C109530_c1_seq1_	1.86213	1.73721	1.72783	2.75528	1.97143	1.43528	1.14382	1.69509	2.36124	1.60905	1.78279	2.31353	2.10036	2.23853	1.84064	1.32295	1.6182	1.68193	1.49158	1.85349
C109534_c0_seq1_	1.33359	0.583059	0.750152	0.775205	1.11641	0.74348	1.10943	0.374648	0.522481	0.673847	0.97191	0.622747	1.03369	0.702004	0.289614	0.976616	1.25499	0.654702	0.091066	0.704164
C109535_c0_seq1_	0	0	0	0	0	0	0	0	0	0	0	0	0	0	0	0	0	0	0	0
C10954_c3_seq1_	0	0	0	0	0	0.426914	0	0	0.569132	0.223161	0	0	0	0	0	0	0	0	0.200819	0.180216
C10954_c4_seq1_	0.289592	0.321067	0.847387	1.15558	0.35472	0.392401	0.733148	0.278126	0.853077	0.395873	0.485081	0.195712	0.0654744	0.0648577	0.235222	0.427209	0.304481	0	0.417292	0.636699
C109546_c0_seq1_	0.0972265	0.110389	0	0	0	0	0.210512	0	0.360716	0.75004	0	0	0	0	0.142986	0.166698	0	0	0.238506	0
C10955_c0_seq1_	0.317632	0.362343	0.40761	0.488712	0.386229	0.729612	1.11156	1.17458	0.9492	1.41723	0.181785	0.0901301	0.237434	0	0.429523	0.484368	0.490852	0.54302	0.415992	0.246615
C109552_c0_seq1_	0	0	0	0.780838	0	0	0	0	0	0	0	0	0.53877	0.112553	0	0	0	0	0	0
C109556_c0_seq1_	1.23792	0.959178	1.43013	0.990173	1.66819	1.04085	1.30769	1.25642	1.80578	0.864395	1.39688	0.249068	0.601493	1.09573	1.13427	0.595285	1.25993	1.25568	0.930561	0.443881
C109565_c0_seq1_	0.532003	0.125087	0.586203	1.7254	0.602241	0	0.429335	0	0.68758	0.154111	0.127204	0.26781	0.557641	0.144401	0.403994	0.187733	0	0.526849	0.141753	0.701586
C109568_c2_seq1_	1.76829	1.37391	1.51659	1.70786	2.01178	1.58044	1.53641	0.748228	1.83837	1.31594	1.24982	1.415	0.42662	0.338326	1.73475	1.9123	1.56056	1.43882	0.910368	1.4675
C109581_c0_seq1_	0.208161	0	0.181561	0.355716	0.15464	0.341875	0	0.235674	0.415476	0	0	0	0.360379	0	0.16782	0.492188	0	0	0	0
C109586_c0_seq1_	0	0	0	0	0	0	0	0	0	0	0	0	0	0	0	0	0	0	0	0
C1096_c1_seq1_	0	0	0	0	0	0	0	0	0	0	0	0	0	0	0	0	0	0	0	0
C1096_c13_seq1_	1.88809	1.60079	1.09378	2.52488	1.63822	2.68218	0.856218	1.44698	2.24103	1.91781	2.06413	1.70729	2.90556	1.56781	2.54977	1.23034	1.35999	1.54662	1.15412	1.35671
C10961_c0_seq1_	2.30014	2.5944	2.31929	3.17112	2.47564	2.55204	2.15082	2.08925	2.61524	2.66939	1.63601	2.28148	2.00859	1.54054	2.03066	2.16798	2.11284	1.82193	2.14452	2.27719
C109620_c0_seq1_	0	0	0	0	0.28774	0.124006	0.128023	0	0	0	0	0	0.137839	0	0	0	0	0	0	0
C109626_c0_seq1_	0	0.20032	0	0.538806	0	0.186129	0	0	0	0	0	0	0	0	0	0	0	0	0	0
C109630_c1_seq1_	0.564878	0.844632	0.946934	0.738959	0.964008	0.704216	1.46778	0.620013	1.36074	0	1.00558	0	0.952159	1.22954	1.33148	0.420827	0.450125	0.442124	1.22388	0.472867
C109641_c0_seq1_	0.101983	0	0	0.347038	0	0.438613	0	0	0.410523	0	0.0614269	0	0	0.188702	0	0.0944747	0	0	0.0712053	0.131256
C109643_c0_seq1_	1.51452	0.969587	1.22885	1.49137	2.08573	1.31531	0.476283	0.660817	1.5088	0.555236	0.682412	0.833546	0.793649	0.491738	1.13135	0.95024	1.44091	0.985549	1.1586	1.19984
C109644_c0_seq1_	0.502277	0.696447	0.665611	0.267388	0	0.174461	0	0	0	0	0.182285	0	0	0	0	0.271822	0.530117	0	0.6692	0.202592
C109650_c0_seq1_	0	0	0	0.163608	0	0	0	0	0	0	0.125605	0	0	0	0	0	0	0	0	0
C109654_c0_seq1_	1.94438	1.64719	1.95198	1.55554	2.02138	1.84437	1.86305	1.56176	1.94892	1.67889	2.53849	2.59728	2.56753	2.56647	2.22804	1.65334	1.79309	2.02417	1.42596	1.86975
C109658_c0_seq1_	0.131395	0.0757494	0.742213	0.692462	0.6511	0.288593	0.296748	0.351637	0.186657	0.356556	0.218895	0.726029	0	0.431246	0	0	0.136321	0.358947	0	0.165088
C109662_c0_seq1_	0	0.516192	0	0.302912	0	0	0	0	0	0	0	0	0	0	0	0	0.343149	0	0	0
C109666_c0_seq1_	0.70857	0.470319	0.597148	2.12299	1.70525	1.4497	1.56148	1.0914	2.14776	0.596353	0.50949	0	1.48248	2.54151	1.71222	1.43546	2.03424	0	1.21567	1.67007
C10967_c0_seq1_	2.46524	1.33998	1.27975	1.86364	1.69853	1.60688	1.89909	1.04557	1.10362	2.20749	1.13218	1.78593	0.363501	1.67038	1.46092	1.28436	0.435464	0.42163	0.503762	1.15612
C109671_c0_seq1_	0.931006	0.851254	1.15228	2.1782	1.13602	0.771696	0.667095	0.774995	1.18946	0.854401	0.968931	0.817324	0.790636	1.09017	0.56785	0.816854	0.761078	0.840314	0.936405	1.00594
C109672_c0_seq1_	0.160522	0	0	0	0	0	0	0	0	0	0	0	0	0	0	0	0	0.30674	0	0.207195
C109674_c0_seq1_	1.44298	2.04135	2.26202	2.58454	1.19477	1.43879	1.53973	1.4778	2.8763	0.762269	2.39274	1.96957	1.91037	2.21308	1.17174	1.14894	2.57362	2.04065	1.62185	2.47389
C109677_c0_seq1_	2.62284	3.09958	3.09494	3.6345	2.93734	2.50836	2.96204	2.38859	3.47317	2.52605	2.6981	3.57765	3.23419	4.24771	3.19613	2.0998	2.61548	2.53336	3.1513	3.54595
C109698_c0_seq1_	0.376718	0.769066	0.564896	0.609809	0.264759	0.570209	1.87294	1.37009	1.48288	0.70345	0.233791	0	0	0	0.896924	0.612774	1.11723	0.636487	0	0.662351
C109699_c0_seq1_	0	0	0	0.504618	0	0	0	0	0	0	0	0	0	0	0	0	0	0	0	0
C10970_c0_seq1_	0.515397	0.364592	0.594842	0	0	0.623651	0.812333	0.335321	0.217257	0.589	0.284128	0	0.102682	0.216872	0.602363	0.149506	0.311003	0.160521	0.113537	0.21782
C10972_c1_seq1_	3.86316	3.63666	3.98151	3.83158	4.24161	3.98278	3.7488	3.90433	4.17279	3.69	3.71417	3.93729	3.80039	3.64727	3.63544	3.64226	3.86427	3.54348	3.29697	3.56631
C109725_c1_seq1_	0.139891	0.477496	0.486967	0.382455	0.138215	0.159355	0.453025	0.108208	0.417397	0.777669	0.323846	0.129391	0.17873	0.0612798	0.381852	0.381479	0.266548	0.176988	0.242969	0.343237
C10973_c0_seq1_	3.99557	3.80817	3.74754	4.04794	3.84992	4.02342	3.71401	3.58691	3.93494	3.66067	3.92458	3.81512	4.04842	3.77769	3.95447	3.44559	3.6097	3.54158	3.57742	3.59499
C109734_c0_seq1_	0	0	0	0	0	0	0	0	0	0	0	0	0	0	0	0	0	0	0	0
C10974_c2_seq1_	2.17902	1.66319	1.99482	1.84021	1.57279	1.83268	2.63161	1.79961	2.46192	2.44449	0.92261	0.16451	0.336328	0.563041	1.456	1.8068	1.66988	1.97578	1.14692	1.09539
C10975_c0_seq1_	2.49297	2.61496	2.43681	1.70893	3.11104	2.69672	2.49925	2.39295	2.882	2.16121	2.3163	1.99954	2.67522	2.2316	2.77258	1.96641	2.32495	2.39935	2.36547	2.66704
C109755_c0_seq1_	0.152348	0.0924058	0.258983	0.848296	0	0.17119	0	0.180792	0.216899	0.000549936	0	0.213315	0	0	0	0.14653	0.305958	0	0	0.196567
C109760_c0_seq1_	0.43816	0.144312	0	0.215994	0	0	0.411992	0.143615	0.173644	0	0.152054	0	0	0	0	0.215436	0	0	0.314116	0.450158
C109761_c0_seq1_	0.835006	0.723152	0.461466	0.478046	0.581989	0.459996	0	0.170227	0.392961	1.03982	0.176301	1.29331	0.355989	0.346017	0.56639	0.471395	0.890537	0.498908	0.339599	1.12092
C10977_c1_seq1_	4.45954	3.79697	4.49777	3.11326	4.35725	4.29832	4.25066	4.18531	4.30411	4.0483	4.68903	4.19571	4.83702	4.57491	4.71862	3.62273	4.40214	4.3645	3.54926	4.41924
C109775_c0_seq1_	0.374957	0.299629	0.223341	0.759461	0.18679	0.148569	0	0.42168	0.759469	0	0.161433	0	0.456119	0	0.189865	0	0.483291	0	0	0.176406
C109779_c0_seq1_	1.22455	1.02634	1.6007	0.731418	1.07114	0.867144	1.11491	0.262652	1.41375	0.268977	0.826123	0.796963	1.28221	1.6984	1.24672	0.602215	1.2397	0.87497	0.708643	1.57636
C10978_c0_seq1_	0.551211	0	0.555136	0.860399	0.482204	0.876202	0.644618	0.811233	0.611366	0.650152	0.141686	0	0.281724	0	0.616733	0.413242	0	0.230555	0.174322	0
C109784_c0_seq1_	2.49922	2.10865	3.32113	0	2.05772	0	0	1.62729	0.504179	2.58899	2.04316	0	0	0	3.64787	2.79827	0	2.44675	2.50066	1.43441
C109791_c0_seq1_	2.28289	1.89549	2.2386	2.56339	2.39409	1.8083	2.09344	1.5472	2.15276	1.39775	2.00475	1.53975	1.71855	1.93992	1.71653	2.14113	1.9169	1.84849	1.96333	2.17711
C109819_c0_seq1_	1.91272	1.7135	1.84568	3.11313	2.55679	1.58903	1.50273	1.49568	2.75965	1.21679	2.04043	2.0256	1.17876	2.74355	1.358	1.90809	1.81125	1.99375	2.26855	2.10203
C109820_c1_seq1_	0	0	0	0.118178	0	0	0	0	0	0	0	0	0	0	0	0	0	0	0	0
C109824_c0_seq1_	0	0	0	0.400465	0	0	0	0	0	0	0	0	0	0	0.192378	0	0	0	0.310666	0.303994
C10983_c0_seq1_	0	0	0	0	0	0.222554	0	0	0	0	0	0	0	0	0	0	0	0	0	0
C109848_c0_seq1_	1.57415	1.11763	1.35137	1.37443	1.30693	1.19678	1.3059	1.0091	1.51438	1.12141	1.13264	1.61924	1.39379	1.43197	1.47875	1.06318	1.1077	1.39998	1.23444	1.54457
C109862_c0_seq1_	0	0	0	0.176876	0	0	0	0	0	0	0	0	0	0	0	0	0	0	0	0
C109866_c0_seq1_	1.6585	2.14106	2.32346	2.08364	2.30479	1.06515	1.6503	1.29481	2.34106	0.18048	1.94805	1.90709	1.75507	2.24779	2.54178	1.57716	1.27096	2.69856	0.0592229	2.12436
C10987_c0_seq1_	0.520013	0.380215	0.30631	0.585696	0.345163	1.13223	1.3875	1.04384	0.918367	1.25593	0.884457	0.163898	0.421445	0.161237	0.751527	0.315155	0.446974	0.692975	0.612125	0.431981
C109876_c0_seq1_	0	0	0	0	0	0	0	0.103216	0	0	0	0	0	0	0	0	0	0	0.116484	0
C10988_c2_seq1_	7.26039	7.45892	7.37658	6.94496	7.54464	7.40026	7.4383	7.22185	7.27344	6.86577	7.34423	6.63564	6.96016	7.04149	7.31648	7.01373	7.37619	7.38006	7.29188	7.14413
C109886_c0_seq1_	0.497292	0	0.459402	0.470707	0.211751	0.881521	0	0.169272	0.546463	0.21585	0.473616	0.368858	0	0.198201	0	0	0.282941	0	0.193547	0.193049
C10989_c0_seq1_	2.87508	1.94081	3.47416	0.396754	3.07331	3.03656	2.98862	1.94497	3.01465	2.14231	2.02162	1.54215	2.60351	1.36537	3.50227	2.17042	2.92085	1.42574	2.2739	2.9715
C109896_c0_seq1_	0	0	0	0	0	0	0	0	0	0	0	0	0	0	0	0	0	0	0	0
C1099_c0_seq1_	7.17156	7.69811	8.21275	8.85558	7.31521	7.56166	7.10262	7.4626	7.66879	7.26366	6.68577	6.68555	8.01282	7.40316	7.53301	7.37831	7.68772	7.74942	7.29804	8.34359
C10990_c2_seq1_	1.44801	0.354141	0.592866	0.331074	0.35885	0.576376	0.159277	0.801548	0.438269	1.3781	1.12855	1.46721	1.39663	1.01796	1.24534	0.241539	0.58288	0.255231	0.887952	0.466514
C109926_c0_seq1_	0	0	0.117954	0	0	0.224643	0	0	0	0	0	0	0	0.0947339	0	0	0	0	0	0
C109927_c0_seq1_	0.663569	0.424723	1.84401	0	0.520057	1.56155	0.444121	0	0.883877	1.49628	0.445871	0.488107	0.454618	1.76495	0	0	1.47259	1.12665	0.832701	1.3701
C109933_c0_seq1_	4.00666	3.77423	3.89113	4.28674	4.28481	3.96955	4.08561	3.38851	4.28222	3.54359	4.02062	3.98117	4.08003	4.44438	4.0663	3.35536	3.99183	3.91635	3.74138	4.7935
C109939_c0_seq1_	1.32613	1.0309	2.1915	1.37412	1.64131	1.352	1.5927	1.38807	1.86412	1.44791	1.80812	1.91687	2.01721	1.77256	1.54652	1.62233	1.24887	2.27783	2.85706	1.32995
C109944_c0_seq1_	2.15992	1.6223	1.63123	2.35284	1.72372	1.68606	1.60525	1.76155	1.98756	2.28256	2.01962	1.12705	1.81686	2.67243	2.0627	1.81761	1.80866	2.03296	2.26953	2.04465
C10995_c0_seq1_	2.04041	1.71184	1.4988	3.57589	1.50151	2.38263	1.93232	1.1853	2.5021	2.02271	1.49292	1.06809	1.99507	1.62593	1.38122	1.67656	1.49311	1.13591	1.66552	1.32907
C109952_c1_seq1_	2.17533	3.19363	2.82993	2.29507	2.56694	3.27964	1.78622	2.46169	2.8011	2.34626	2.50374	2.2569	2.35963	2.19897	1.94211	2.74628	2.41136	2.66775	2.52384	2.17325
C109953_c0_seq1_	0	0	0	0	0	0.349462	0	0	0	0	0	0	0	0	0	0	0	0	0	0
C10996_c1_seq1_	0.123582	0.402365	0.103117	0.108669	0	0.317223	0.762058	0.141203	0.390987	0.738954	0.156009	0.17301	0.0819824	0	0.457023	0.110775	0.234261	0.430077	0.391011	0.243825
C109963_c0_seq1_	1.06681	0.984196	1.59612	1.46177	0.891092	1.55865	0.908254	0.421966	1.61458	1.86477	0.62593	0.969068	1.03122	0.763977	1.04671	0.783473	0.850253	0.360336	1.1207	1.72445
C109969_c0_seq1_	0	0.276637	0.275119	0.409036	0	0.272166	0	0.2796	0.330425	0.943979	0	0	0	0.224728	0	0.296165	0.171907	0.453435	0.113544	0
C109972_c0_seq1_	0	0	0	0	0	0.342099	0.500236	0	0.217933	0	0	0	0	0.202197	0.238582	0	0	0.287784	0	0
C109974_c0_seq1_	0	0	0	0	0	0	0	0	0	0	0	0	0	0	0	0	0	0	0	0
C10999_c0_seq1_	1.67231	1.67331	1.75132	2.50903	1.54364	1.5992	1.85317	1.74003	2.2139	1.22755	1.85191	2.14126	2.0429	1.87428	1.88911	1.73236	2.01315	1.59831	2.12799	1.70148
C109999_c1_seq1_	0	0	0	0	0.492198	0	0	0	0	0	0	0	0	0	0	0	0.338938	0	0	0
C110_c10_seq1_	0.180266	0.63575	0.910286	0.451349	0.252311	0.980429	0.96537	0.298007	0.648259	0.766583	0.102757	0.118621	0.204325	0	0.361556	0.43308	0.172252	0.168755	0	0.239565
C110_c16_seq1_	5.73524	4.34251	4.73765	4.18853	5.23975	4.13135	4.65913	3.5274	4.24695	3.28442	3.61114	3.90215	4.39782	4.1258	4.07299	3.17251	4.85648	4.42492	3.6835	3.8737
C110_c18_seq1_	0	0.112915	0	0.603249	0	0.111278	0	0	0	0	0	0	0	0	0	0	0	0	0.130048	0
C110_c19_seq1_	0.40395	0.283167	0.393065	0.373478	0.0943156	0.27385	0.681828	0.243218	0.509851	0.494717	0.18501	0.0874243	0.194433	0.205896	0.306334	0.223239	0.242803	0.179963	0.431858	0.211474
C110_c29_seq1_	0.719912	0.52971	0.624051	0.635531	0.356769	0.95033	0.483849	0.653994	0.86535	1.21342	0.221441	0.0879273	0.197434	0.0845332	0.240414	0.339382	0.476391	0.0664185	0.401758	0.395007
C110_c33_seq1_	0	0.0507449	0	0.155505	0	0.145693	0.521688	0.475611	0	0.0637597	0	0	0.111238	0.117714	0.0651224	0	0	0	0.174515	0
C110_c36_seq1_	0.361381	0.875796	0	0.590252	0	0.492455	0.96667	0.225434	1.09623	0.409763	0	0	0.479598	0	0.280903	0.34108	0.367096	0.648048	0.85079	0.561876
C110_c37_seq1_	1.91251	1.39239	2.05074	1.83159	1.82655	1.78507	0.427645	1.12755	0.507154	1.1974	1.08985	0.957852	1.30679	1.94811	1.82345	1.0159	0.87296	1.53178	1.62327	1.22654
C110_c4_seq1_	4.36946	4.22827	4.26702	3.95703	4.37627	4.3475	3.72127	3.98192	4.27939	3.95795	4.54759	4.34173	4.49849	4.47614	4.30294	3.62854	3.70465	3.80902	3.63959	3.88538
C110_c48_seq1_	0.207511	0.380365	0.0621909	0.24147	0.104243	0.271765	0	0.0855216	0.246201	0.395809	0.175911	0.0507259	0.0475451	0.0489511	0.0546938	0.309518	0.330972	0.0712508	0.141403	0.18126
C110_c51_seq1_	0	0	0	0.0788085	0	0	0	0	0.234362	0	0.210542	0	0	0	0	0	0	0.0880846	0	0
C110_c55_seq1_	0.316079	0	0	0.540409	0	0.340845	0	0	0	0	0.372166	0	0	0	0	0	0	0	0.407735	0
C110_c58_seq1_	0.512267	0.487093	0.383458	0.406885	0.40669	0.202878	0.445454	0.206896	0.812288	0.329207	0.570972	0.161385	0.150585	0	0.256895	0	0	0.431015	0.158518	0.158328
C110_c59_seq1_	1.7801	2.00376	1.66617	1.81874	2.01304	1.91172	1.80118	2.15341	1.93009	1.60189	1.22862	1.10325	1.2852	1.70596	1.31997	1.65085	1.19614	1.39599	1.46663	1.79982
C110_c62_seq1_	6.82085	6.4318	6.41723	6.57524	5.92194	6.71496	6.79096	6.61978	6.51246	6.6892	6.45294	5.78791	6.17845	6.24903	6.6115	6.29449	6.62646	6.31806	6.6261	6.19873
C110_c65_seq1_	0.599411	0.541871	0.492623	0	0	0.354135	0	0	0	0.260901	0	0.235124	0.56963	0.403333	0	0	0.305392	0	0	0.226776
C110_c75_seq1_	10.9826	11.1491	11.174	11.1486	11.2507	11.1223	11.1905	11.173	11.3942	11.2999	10.973	11.3856	11.4663	11.1356	11.4269	11.0323	11.2021	11.0022	11.6653	11.4531
C11000_c6_seq1_	0.0638345	0	0	0.113456	0.0492502	0.0754433	0.0793945	0	0.378377	0	0.0399698	0.0456467	0.0428306	0	0.098988	0.0597781	0.0665665	0.0644181	0.0427238	0.0817456
C110008_c0_seq1_	1.45037	2.23684	1.16371	0	1.78678	2.22218	0.372456	3.11671	2.39884	1.50353	0.65728	0.991246	1.29392	1.78894	1.15269	2.40161	2.45921	1.53218	1.6596	2.4282
C110017_c0_seq1_	0	0	0	0.148305	0	0	0	0.0933799	0	0.116158	0	0	0	0.105821	0	0.395435	0	0	0	0
C110019_c0_seq1_	0.35443	0	0	1.45713	0	0	0	0	0	0	0	0	0	0	0	0	0	0	0	0
C110033_c0_seq1_	0	0	0	0	0	0	0	0	0	0	0	0	0	0	0	0	0	0	0	0
C110036_c0_seq1_	2.76308	2.82438	2.2471	3.32327	3.43687	3.30049	2.63748	3.0977	3.44809	2.46079	3.49596	2.79467	3.51635	3.31656	2.66622	3.16062	2.89646	2.88937	2.35956	3.31163
C11005_c0_seq1_	0	0	0	0	0	0	0	0	0	0	0	0	0	0	0	0	0	0	0	0
C11005_c2_seq1_	0.723333	1.34717	0.673223	1.14787	1.16397	1.26088	1.26289	1.00695	1.40343	1.52705	0.787559	0.883953	0.988077	1.00432	0.503894	0.801693	0.856406	0.761328	0.732251	0.411339
C110058_c0_seq1_	0	0	0	0	0.372249	0	0	0	0	0	0	0	1.06068	0	0	0	0	0	0	0
C110067_c0_seq1_	0.205406	0	0	0.335341	0	0	0	0.228411	0	0	0	0	0.483278	0	0	0	0	0	0	0
C11007_c0_seq1_	4.49703	4.07525	4.61008	4.47009	4.63568	4.75054	4.14298	4.12516	4.40079	3.70028	4.30824	4.44727	4.69455	4.18386	4.48258	3.75135	4.13175	4.31879	3.79847	3.97348
C11007_c2_seq1_	5.02063	4.47598	4.71403	4.15404	5.09115	3.766	4.13571	4.24836	4.64455	3.21614	4.18703	4.13567	4.19627	4.50915	4.56069	4.17799	4.11123	3.85721	3.71829	3.01964
C110074_c0_seq1_	0	0	0	0	0	0	0	0	0	0	0	0	0	0	0	0	0	0	0	0
C110076_c0_seq1_	0	0	0	0	0	0.338796	0	0	0	0	0	0	0	0	0	0	0	0	0	0
C11008_c4_seq1_	2.53689	2.7023	2.66702	3.70861	2.66945	1.80615	2.66077	2.41593	3.21175	2.21248	2.61245	3.20996	2.47726	3.27072	2.5885	2.38966	3.01595	2.66073	3.15875	3.51851
C110080_c0_seq1_	0.0954484	0.109276	0	0	0	0.33104	0	0	0	0	0.118803	0.131684	0.125478	0	0.149899	0	0	0	0.124295	0
C110086_c0_seq1_	2.09449	1.65437	2.04568	1.08851	1.86228	1.53562	1.74693	1.00881	1.83496	1.73052	1.37894	1.49278	1.86667	2.19693	1.88519	1.5875	0.905811	2.52694	1.79875	2.62626
C110096_c0_seq1_	0.577517	0	0	0	0	0	0	0.257385	0.303851	0.596382	0	0	0	0	0	0	0	0	0	0
C11011_c0_seq1_	1.28606	1.5384	1.23838	0.630127	1.30563	1.03888	1.30178	0.993036	1.0556	1.25164	0.470393	0.230247	1.10896	0.501223	1.04107	0.837214	0.930669	1.45177	0.575613	0.666467
C110117_c0_seq1_	3.88343	3.08857	4.05177	3.62493	3.37886	2.57679	3.29506	2.98254	3.90665	1.86754	4.47458	4.12915	3.56169	5.24136	3.24123	2.76831	3.40662	3.31691	2.78631	3.75781
C110126_c0_seq1_	0.536514	1.16876	0.176253	0.760519	0.293049	0	0	0.327181	0	0.15101	0.559455	0.285803	0	0	0.290972	0.189149	0	0	0.61538	0.280039
C11014_c0_seq1_	3.05646	2.8409	3.33887	2.44079	3.32327	3.07974	2.87316	2.93414	3.24508	2.74184	2.80182	2.816	3.33988	2.99945	3.00129	2.89651	2.93564	2.83634	3.15931	3.17122
C110154_c0_seq1_	0.253282	0	0	0.419894	0	0.522928	0	0	0	0	0.587398	0	0.608678	0	0	0.429526	0	0	0	0
C110167_c0_seq1_	0.138458	0.156435	0	0	0	0	0	0	0	0	0	0	0	0	0	0	0	0	0	0
C11017_c1_seq1_	2.53357	2.38345	2.55915	2.79266	2.24754	2.38832	2.33108	2.03154	2.94049	2.01343	2.27862	2.50141	2.53015	2.97651	2.10081	2.0615	2.4152	2.55683	2.49809	3.09329
C110174_c0_seq1_	1.80026	2.048	2.74518	3.13585	1.97781	1.88186	2.9751	2.16585	2.26225	1.70398	1.98734	1.27663	1.66489	1.72602	1.5084	1.93498	2.41062	1.45812	2.6425	2.96639
C110174_c1_seq1_	1.14576	0.430513	0.981887	0.96508	0.536458	0.351773	0.0667005	0.780675	0.919205	0.618533	0.58756	1.05189	1.38903	1.08423	0.449633	0.621446	0	0.640522	0.14265	0.143083
C110178_c0_seq1_	1.25132	1.23425	1.37829	1.46064	0.878887	0.996892	0.247164	0.82965	1.7033	0.461682	0.761583	1.03288	1.04474	0.411184	1.01212	0.813423	0.703714	1.00753	0.940889	0.584162
C110182_c0_seq1_	0.252997	1.63693	0.695641	1.69995	0	0	0	0	0	0	0	0	1.68074	0.643379	1.18187	0	0	0	0	0.31067
C11019_c0_seq1_	5.89901	5.51783	5.44615	5.23424	5.34385	5.75655	5.75285	5.35452	5.80058	5.34887	5.91826	6.03233	6.05361	6.09045	6.15188	5.04061	5.87136	5.66248	5.3853	5.68364
C110194_c0_seq1_	0.0570957	0	0.264783	0.192947	0.119706	0.0629423	0.0975546	0	0	0	0.0349811	0	0	0.0767139	0.12077	0.146867	0.0554561	0	0	0.18321
C1102_c5_seq1_	0.285135	0.335759	0	0.134285	0	0	0	0.313437	0.602576	0.110005	0	0	0.338849	0	0.106059	0	0	0.386897	0.104564	0.204635
C11020_c0_seq1_	3.53116	3.21685	3.07694	3.23031	3.61913	2.98342	2.82562	2.7618	3.47079	3.01261	3.25797	2.80954	3.22126	3.55072	3.12586	2.54087	3.14199	2.88733	3.06614	2.99821
C11021_c3_seq1_	0.0968835	0.403734	0	0.614139	0	0.115232	0.536477	0.330631	0.392844	0	0	0	0	0	0	0.346324	0	0	0.129347	0
C110218_c0_seq1_	4.40893	4.43782	4.47903	4.43749	4.7727	4.21126	4.36001	4.41204	4.86505	4.58797	3.79446	4.39686	3.9178	3.93817	4.55758	4.21677	4.05294	4.43949	4.7962	4.56441
C110218_c1_seq1_	0	0.401221	1.18884	1.24545	0	0.855115	0	0	1.05033	0	0.950535	1.03187	0	0	0.441911	0.55028	0	0	0	0.437923
C110229_c0_seq1_	0	0	0	0.583374	0.11179	0.165949	0.178022	0.248877	0.109225	0	0	0	0	0.300125	0.113625	0	0.162009	0.159704	0	0.0971556
C11023_c0_seq1_	0.622234	0.486477	0.416012	0.437636	0.192761	1.14598	0.547048	0.352534	1.20619	0.282561	0.161792	0	0.319731	0	0.368131	0.444927	0.13411	0.130967	0.0947701	0
C110250_c0_seq1_	0.827664	0.876347	0.943476	1.49334	1.20871	0.990356	0.5714	1.00912	0.664925	0.620767	1.21794	0.808318	1.45367	1.27327	1.80553	0.57813	1.17791	1.30234	0.914977	1.15219
C110257_c0_seq1_	0	0	0	0.279027	0	0.188925	0	0	0	0	0.187948	0	0	0	0	0	0	0	0	0
C110265_c1_seq1_	3.99769	3.84134	3.67395	4.41685	3.74867	2.94527	3.29107	2.82892	3.99061	2.68301	4.50304	3.99039	4.03573	4.62192	3.52668	2.88716	3.26785	3.60751	3.95173	4.12786
C110272_c0_seq1_	0	0	0	0	0	0	0	0	0	0	0	0	0	0	0	0	0	0	0	0
C110276_c0_seq1_	4.08058	3.73953	3.87932	4.36962	3.91832	3.01901	2.90862	2.96141	4.02596	3.0889	4.05802	4.2018	3.60227	4.10263	3.53104	3.42302	3.7443	3.72787	3.51965	3.72278
C110290_c0_seq1_	0.0677281	0	0	0	0.102966	0	0	0.234915	0.444195	0	0	0	0	0	0	0	0.138815	0	0	0
C11030_c0_seq1_	0	0	0	0.187712	0	0	0	0	0	0	0	0	0	0	0	0	0	0	0	0
C11032_c1_seq1_	0	0	0	0	0	0.0940772	0	0	0.11325	0	0	0	0	0	0.120608	0	0	0	0	0.101501
C110324_c0_seq1_	1.1536	1.06895	2.30814	0.400329	0.426137	1.0421	2.64069	2.22838	2.15422	1.65086	0.21267	0	0.488931	0	0.902709	1.00987	0.965205	0.96395	0.868935	0.708415
C11033_c0_seq1_	0.500138	0	1.39413	0	0.352405	1.00903	1.09001	0.90071	0.344669	1.82847	0	0	0	0	0.624496	1.25885	0.821873	0.45805	0.360552	0
C110339_c0_seq1_	0	0.0769253	0	0	0	0.236178	0	0	0.0991372	0	0.0888539	0	0	0	0	0	0.137252	0	0.173514	0.314447
C110345_c0_seq1_	0.104572	0	0	0	0	0.128363	0.220607	0	0	0	0.0689377	0	0	0.0730135	0	0	0	0	0.514757	0.0671586
C110350_c0_seq1_	0.313117	1.51319	1.00693	0.892359	0.798299	0.464722	0.374385	1.1861	0.447754	0.16852	0	0.558291	0.531273	1.03586	1.07515	0.206622	0.413166	0.575916	0.405687	0.145365
C110358_c0_seq1_	0.246891	0.651265	0.435526	0.954469	0.58898	0.62235	0.875271	0.97346	0.258024	0.875555	0.731528	0.537269	0.228794	0.340298	0.383861	0.464588	0.498158	0.491041	0	0.245548
C110361_c0_seq1_	0.305766	0	0.342772	1.07722	0	0	0	0.122567	0	0.427577	0	0	0	0	0	0	0	0.206521	0.278886	0
C110366_c0_seq1_	0.492065	0.565209	1.07036	1.30188	0.965333	0.741968	0.675923	0.974133	1.04073	1.12273	1.06449	1.09603	0.994878	1.25549	1.04886	0.9766	1.19073	0.996672	0.833037	0.852811
C110369_c0_seq1_	0.305018	0.351731	0.505691	0	0.45478	0	0.646703	1.25269	1.03821	1.62928	0	0	0	0	0.427897	0	0.563337	0	0.715803	0
C110375_c0_seq1_	0	0	0	0	0	0	0	0	0	0	0	0	0	0	0	0	0	0	0	0
C11038_c1_seq1_	2.1039	2.5494	2.44122	2.51905	2.09549	2.11463	2.70859	2.4871	1.95982	2.20384	0.730155	2.50075	2.43487	3.08877	2.38123	1.93025	2.41101	2.72502	2.54466	1.93419
C11038_c4_seq1_	4.46998	3.85595	4.34317	4.39886	4.2264	3.97467	4.14925	3.87495	4.3353	3.32653	4.08746	4.24068	4.27561	4.27591	3.84099	3.69983	4.3076	3.91778	3.98851	4.51568
C1104_c1_seq1_	0.169688	0	0	0.298207	0.446889	0	0.197682	0	0	0.44464	0	0	0.218266	0	0	0	0	0	0	0
C11040_c0_seq1_	0.451201	0.191641	0.273127	0	0.23689	0.339069	0	0.513954	0.234102	0.447458	0	0	0.553451	0.238598	0.229296	0.739843	0	0	0.233359	0
C110407_c0_seq1_	0	0	0	0	0	0	0	0	0	0	0	0	0	0	0	0	0	0	0	0
C11042_c0_seq1_	0	0.23054	0	0	0	0	0	0	0	0	0	0	0.119214	0.118766	0	0	0	0	0.105445	0
C110422_c0_seq1_	0	0	0	0	0	0	0.449986	0.437315	0	0	0	0	1.11339	0	0	0	0	0	0	0
C11043_c0_seq1_	2.21914	2.15401	2.16914	2.23164	1.63716	1.93108	1.92807	1.8065	2.12337	1.73748	2.62581	3.60281	3.0441	2.59478	2.86118	2.22439	2.32513	2.49614	2.08059	2.08002
C110439_c0_seq1_	3.0413	2.44798	2.79923	2.81814	2.60594	3.51758	2.49901	2.82576	2.86426	1.97308	2.99412	3.59893	3.85658	2.69089	3.29974	3.12956	2.84642	3.16406	2.89966	3.19591
C110472_c0_seq1_	0.24949	0	0.715131	0	0	0	0	0	0	0.343794	0	0	0	0	0	0	0	0	0	0
C110477_c1_seq1_	0.39729	0.245131	0	0	0	0	0.626765	0	0	0	0	0	0	0	0	0	0	0	0	0
C11048_c0_seq1_	0.518907	0.680822	0.426568	0.346738	0.66816	0.077609	0.360825	0.473052	0.188548	0.488519	0.0810217	0	0.0826066	0.168345	0.099715	0	0.473451	0	0	0.0909946
C110485_c0_seq1_	0	0	0	0	0	0	0	0	0	0	0.175996	0	0	0	0	0	0	0	0	0
C110494_c0_seq1_	0	0	0	0.0380393	0	0.0240266	0	0	0	0	0.0263133	0	0	0	0	0	0	0	0	0
C110497_c1_seq1_	0	0.259863	0	0	0	0	0	0	0.819183	0	0	0	0	0	0	0	0	0	0	0.758477
C110505_c0_seq1_	3.25422	3.60124	3.56461	3.89939	4.36671	3.18115	2.48337	3.05433	3.55761	3.11474	3.1834	2.91817	2.78047	3.83108	3.06412	3.77784	2.93009	3.18805	3.49137	4.74069
C11051_c1_seq1_	1.42583	1.2539	1.82818	1.15284	0.647994	1.62638	1.84538	1.53809	2.20468	1.97419	0.859897	0.0936784	0.382664	0.328264	1.09826	1.11574	1.28493	0.652008	1.05966	1.05779
C110512_c0_seq1_	0	0.368594	0.186291	0.391712	0.158365	0	0	0	0.681179	0	0	0	0	0	0	0.186063	0	0	0	0
C110530_c2_seq1_	0	0	0	0	0.454341	0.393711	0	0	0.456096	0.492617	0	0	0.375714	0.691147	0	0	0	0	0	0
C110545_c0_seq1_	1.25196	1.24239	1.80847	1.23708	1.69861	1.09474	1.24044	1.35147	1.39043	1.12372	1.64362	1.28965	1.79305	2.15367	1.51969	0.991067	1.71514	0.962335	1.27386	2.2444
C110558_c1_seq1_	0.306118	0.351337	0.141004	0.287533	0.17957	0.0942142	0.28726	0.144839	0.328381	0.0653925	0.15111	0	0.107397	0.0588557	0	0.353489	0.164005	0.306212	0	0.110841
C110559_c0_seq1_	0.208679	0	0	0.47145	0	0.0842577	0	0	0	0	0	0	0	0	0	0	0	0	0	0
C110570_c0_seq1_	0	0	0.310337	0	0	0.210296	0.229168	0	0	0	0.452306	0	0	0	0	0	0	0	0	0
C110575_c0_seq1_	0.17064	0.196335	0	0.298848	0.365318	0.204614	0.304841	0	0.359179	0	0	0.340829	0.877457	0.324142	0.260845	0	0.334741	0.326912	0.119294	0.672894
C110579_c0_seq1_	0	0	0	0	0	0	0	0	0	0	0	0	0	0	0	0	0	0	0	0
C11058_c0_seq1_	4.4095	4.59275	4.96111	4.85343	4.72309	4.31048	4.60871	4.46271	4.99168	4.19219	3.81957	3.89053	4.05247	4.25615	4.44042	4.28507	4.40118	4.47545	4.39949	4.95918
C110584_c0_seq1_	0	0.0701203	0.111565	0	0	0	0	0	0	0	0	0	0	0	0.0980615	0	0	0	0	0
C110586_c0_seq1_	0.858792	0.459387	0.647843	1.10185	0.783226	1.41261	0.996209	0.936137	1.10272	1.16136	1.62629	1.65368	0.730227	2.71932	1.74467	0.379373	0.987791	0.993779	1.08968	1.51825
C110589_c0_seq1_	0	0	0	0	0	0	0.0709872	0	0.307871	0.238171	0.137479	0.479059	0.0756842	0	0.0886347	0	0	0	0	0
C110609_c0_seq1_	2.69065	2.25192	2.12322	1.9002	2.44936	2.3634	2.56613	2.43609	2.97662	1.41427	2.07178	1.93407	2.01033	2.46993	1.89314	1.92689	2.54608	2.63969	2.01287	1.8139
C11061_c1_seq1_	0.608629	1.08562	0.948716	0.950597	0.212655	1.10625	1.0228	1.12887	0.764351	0.902333	0.33652	0.96088	0.68135	0.198831	0.75731	0.922057	0.889518	0.804166	0.784601	1.14654
C110610_c0_seq1_	0.0625617	0	0	0	0	0.204448	0.145671	0.0716262	0.16886	0	0	0	0	0	0.0928779	0	0	0	0	0.0824999
C110614_c0_seq1_	0	0	0.200634	0.39961	0	0	0	0	0	0	0	0	0	0	0	0	0	0	0	0
C110615_c0_seq1_	0	0	0	0	0	0	0	0	0	0	0	0	0.519052	0	0	0	0	0	0	0
C11064_c0_seq1_	0.466755	0.199044	0.50298	0	0	0.192696	0.194263	0	0.745911	0.236611	0	0	0	0	0.456534	0.730559	0	0.297068	0	0
C110646_c0_seq1_	0	0.0995405	0.154352	0.0819631	0	0.0525708	0.212393	0.1062	0.0658491	0	0.0548784	0	0	0	0.133605	0.239738	0	0	0	0.116617
C110647_c0_seq1_	0	0	0	0	0	0	0	0	0	0	0	0	0	0	0	0	0	0	0	0
C110651_c0_seq1_	0.888155	0.432775	1.33593	1.10377	0.831761	1.40173	0.215422	0	1.02396	0.369078	1.05009	0	0.809616	1.09117	0.828873	0.457787	1.07994	1.32442	0.503473	1.13444
C110652_c0_seq1_	1.14152	1.05324	1.01072	1.20113	1.11617	1.13509	1.22183	1.43014	1.29299	0.699283	0.981631	1.1708	0.991013	1.36519	0.973121	0.892559	1.00826	0.700453	0.965107	0.702088
C110655_c0_seq1_	0	0	0	0	0	0	0	0	0	0	0	0	0	0	0	0	0	0	0	0
C110662_c0_seq1_	0	0	0	0	0	0	0	0	0.485731	0	0	0	0	0	0	0	0	0	0	0
C110664_c0_seq1_	0.256448	0.153475	0	0	0	0	0	0	0	0	0	0	0.196095	0	0	0	0	0	0	0
C110670_c0_seq1_	0.198184	0	0	0	0	0	0	0	0	0	0	0	0	0	0	0	0	0	0	0
C110671_c0_seq1_	0.115458	0	0	0.188284	0	0	0	0	0	0	0	0	0	0	0	0.000125078	0	0	0	0
C110680_c0_seq1_	0.75703	0.605466	0	0.834439	0.564722	0.45798	0	0.0681579	0.762199	0.535611	0.486116	0.282677	0.0731471	0.571846	0.382365	0.20351	0.22465	0.113779	0	0.503492
C110682_c0_seq1_	1.9346	1.94596	1.87272	1.46752	2.42523	2.44651	2.01049	1.69622	1.70655	2.28076	1.80814	1.53661	2.00019	1.76265	1.30525	1.96574	1.93528	2.09877	1.30793	2.49325
C110686_c0_seq1_	0	0	0	0	0	0	0	0.348162	0	0	0	0	0.197931	0	0	0.149502	0	0	0.205857	0
C110696_c1_seq1_	0	0	0	0	0	0	0	0	0	0	0	0	0	0	0.182499	0	0	0	0	0
C110706_c0_seq1_	0.655537	0.345421	0.459647	0.828705	0.893836	0.805363	0.56447	0.469201	0.758441	0.212122	0.453642	0.128674	0.333823	0.2349	0.275533	0.591758	0.705487	0.854717	0.750571	0.708919
C110708_c0_seq1_	2.24507	2.65495	2.67387	2.44296	2.29681	1.71504	2.20529	2.48816	2.03646	1.04498	2.3224	2.74595	3.03394	2.86923	1.96131	1.60378	1.78311	1.5767	1.28455	1.63116
C110723_c0_seq1_	0.245947	0.0761915	0.107401	0.320876	0	0.0707203	0	0.504332	0.17838	0.0932546	0.328188	0.155524	0.209772	0.0818169	0.336398	0.573906	0.124289	0.118586	0	0.0872184
C110727_c0_seq1_	0.120655	0.138589	0.212965	0.411762	0	0	0	0	0.326469	0.336213	0	0	0	0	0	0.221751	0	0	0.160001	0
C110731_c0_seq1_	0	0	0	0	0	0	0	0	0	0	0	0	0.247632	0	0	0	0	0	0	0
C11074_c1_seq1_	0	0	0	0	0	0	0	0	0	0	0	0	0	0	0	0	0	0	0	0
C110755_c1_seq1_	0.116307	0	0	0.527233	0	0.24836	0	0	0.158773	0.315351	0	0	0	0	0	0	0	0	0.156757	0
C110761_c0_seq1_	0.0759146	0.0441756	0.0661793	0.101082	0	0.0653916	0.0898452	0.123732	0.180088	0.232154	0	0	0	0	0	0	0	0.142897	0.0518496	0.0505593
C110766_c0_seq1_	0	0	0	0	0	0	0	0	0	0	0	0	0	0	0	0	0	0	0	0
C110791_c0_seq1_	0.678851	0.560688	0.655969	1.27788	0.988864	0.811936	0.565614	1.06247	1.22817	0.267693	0.784566	0.62188	0.668425	0.237483	0.677972	0.454556	0.341512	1.36103	0.7953	0.715854
C110793_c0_seq1_	3.23161	3.33837	3.55603	3.49078	3.5623	3.32393	1.75695	3.11295	2.30336	2.74469	2.94055	3.10927	2.74776	3.50421	3.15309	1.04766	1.87413	2.0026	1.98226	3.62143
C110805_c0_seq1_	0	0	0	0.326819	0	0	0	0	0	0	0	0	0	0	0.266823	0	0.369242	0.368121	0.247876	0
C110832_c0_seq1_	0	0	0	0.455994	0	0.295573	0	0.160224	0	0	0.175303	0	0	0.193797	0	0	0	0	0	0
C110836_c0_seq1_	0	0	0	0.145579	0	0.683291	0.0951476	0.259161	0	0.116321	0	0	0	0	0.23094	0.145128	0	0	0.191807	0
C110837_c0_seq1_	0	0	0	0	0	0	0	0	0	0	0	0	0.418077	0.461426	0	0	0	0	0	0
C11084_c2_seq1_	0.0701558	0	0.120431	0.123412	0	0.0802367	0.243008	0	0	0.104003	0	0	0	0	0.103831	0	0.141802	0	0	0
C110854_c0_seq1_	0	0	0	0.334972	0	0	0	0	0	0	0	0	0.0628175	0	0	0	0	0	0	0
C110861_c0_seq1_	2.01332	2.02571	1.7781	0.958817	1.80922	1.55023	1.47699	1.99299	2.07094	0.418714	1.78325	1.92875	2.27681	1.48022	2.41167	1.61978	1.79702	1.24358	1.54757	0.692283
C11087_c1_seq1_	0.33292	0.272717	0	0	0	0.260699	0	0	0.324143	0	0	0	0.156832	0.166853	0.321333	0	0	0.235458	0	0.160169
C110883_c0_seq1_	0	0	0	0	0	0.294292	0	0	0	0	0	0	0	0	0	0	0	0	0	0
C110885_c0_seq1_	0	0.119024	0.0936431	0.0966223	0	0	0	0	0.0767684	0	0	0	0	0	0	0	0	0	0	0
C110888_c0_seq1_	1.44305	0.476667	0.872568	2.64113	2.76466	1.15569	1.19301	0	1.88595	2.36953	0.200102	0	0.981967	2.9777	1.54497	2.33631	0.311833	1.26989	0.377766	3.29854
C110900_c0_seq1_	0.100608	0.0403901	0.0584953	0.429297	0.0506013	0.0753151	0.197763	0.115958	0.184398	0.101934	0	0.0477246	0.16634	0	0.142933	0	0	0.0673971	0.136849	0
C110901_c0_seq1_	0.811753	0.752874	1.06431	1.3591	0.75767	1.49626	1.35983	1.39446	1.17418	0.412187	0.798289	1.13064	0.918536	0.96956	1.31845	1.0466	1.04377	0.856126	0.791098	0.956207
C110921_c0_seq1_	0.981315	0.610687	0.390868	1.44441	1.25273	1.09141	1.00318	0.315193	0.898661	0.739075	1.58348	1.03067	0.75792	0.539937	0.217261	0.483702	0.915278	1.45578	0.882725	0.747161
C110930_c0_seq1_	1.46898	1.61183	3.46299	1.95804	2.75983	2.27511	2.09332	2.69489	2.88939	2.39863	2.75993	1.84459	1.93813	2.89941	2.48721	1.71117	2.8255	3.36758	2.41671	2.17126
C110932_c0_seq1_	0	0	0	0	0	0	0	0	0.421967	0	0.319941	0	0	0	0	0	0	0	0	0
C11094_c1_seq1_	2.31024	2.29293	1.5299	1.48936	1.32349	2.21329	2.34194	1.73802	2.53671	2.75135	1.37592	0.375814	0.547336	0.664101	1.72334	1.32332	1.78649	1.59601	2.01734	1.53679
C110941_c0_seq1_	0.980742	0.737392	0.479233	1.12781	0.887976	0.456834	0.503455	1.55649	1.54283	1.08888	0.333324	0.656589	0.360041	0.756147	0.401106	0.48182	0.286873	1.47385	0.471867	0.480649
C110944_c1_seq1_	0	0	0	0.124653	0	0.284103	0	0	0	0	0	0	0	0	0	0	0	0	0	0
C110946_c0_seq1_	1.5592	0.810872	1.35241	1.41964	1.7392	1.43733	1.34131	1.13318	1.30413	1.32874	1.89423	1.62523	1.30629	0.968135	1.29479	0.896874	0.382006	1.02995	0.530481	0.827044
C11096_c1_seq1_	0	0	0	0.0933476	0	0	0	0	0	0	0	0	0	0	0	0.0472337	0	0	0	0
C110960_c0_seq1_	3.62582	3.85947	3.9964	4.48463	4.34215	3.49484	3.23766	3.59622	4.57158	3.77868	3.55569	4.04423	3.75685	4.59281	3.43345	3.06777	3.38645	3.93078	3.78064	4.24186
C110971_c0_seq1_	0.270585	0.309586	0	0	0.856495	0.267894	0	0.87621	1.484	1.10803	0.735322	0.342783	0	0	0	0.440105	0.843637	0.46047	0.359394	1.06428
C110972_c0_seq1_	3.21277	3.12226	3.50816	2.5664	3.16646	2.9818	3.21972	2.93806	2.55581	2.01431	3.93378	2.98412	3.3177	2.51826	3.10164	3.25361	2.60282	3.21637	2.84044	2.77183
C110976_c0_seq1_	2.06423	1.83314	2.10335	1.81376	2.25687	2.06367	2.40781	2.07393	1.71504	1.55906	1.54363	1.52509	1.89583	1.3011	1.77303	1.42993	1.86669	1.8519	2.02481	1.71335
C110983_c0_seq1_	1.56307	0.433463	0.998761	1.15132	1.18042	1.07582	1.11723	1.43634	1.79626	0.896643	0.870006	1.56605	1.3872	2.10977	1.13353	0.781514	1.25828	1.23349	1.45146	2.00243
C110991_c1_seq1_	1.362	1.35314	1.48344	1.45896	1.42683	1.77419	1.26492	0.53935	0.998949	1.60599	1.21281	1.34036	1.14819	1.29312	1.35006	1.84674	1.48023	1.02693	1.46048	1.50838
C110997_c0_seq1_	1.68048	1.70634	1.8231	1.81398	2.21012	2.46704	1.73491	1.88793	2.2946	2.17386	1.26515	0.561987	1.28387	1.06719	2.37375	2.23368	2.75108	2.03724	1.97732	2.90397
C111_c0_seq1_	7.66513	7.187	7.20069	6.96051	7.69835	7.44418	7.05942	7.07002	7.64389	7.1153	7.43648	7.50751	7.42012	7.58258	7.40148	6.88309	7.27505	7.01711	6.86549	7.36887
C11100_c0_seq1_	1.53593	1.74135	1.99736	1.32953	0.83742	2.43298	2.79446	1.96594	2.78694	2.2586	0.581487	0.373319	0.645763	0.552611	1.98305	1.71573	1.79266	1.6627	1.42839	0.915032
C111000_c0_seq1_	1.11845	2.04205	1.9593	1.19865	1.96017	1.65963	1.54096	2.68573	2.52086	0.930291	1.98514	2.29078	2.45448	1.99557	3.32878	0.607498	2.1103	2.77718	0.838977	2.32681
C111003_c0_seq1_	0	0	0	0.169519	0	0.111762	0	0.39624	0	0	0	0.34496	0	0	0.276583	0	0	0	0	0
C111008_c0_seq1_	1.399	0.979709	2.31673	1.63649	1.47597	0	1.76967	0	0.647641	0.688304	0	0	0.618353	1.49449	0.662376	0.798565	1.3598	0	1.94129	1.47978
C111013_c0_seq1_	0	0	0	0.22878	0	0	0	0	0	0	0	0.256428	0	0	0	0	0	0	0	0
C111014_c1_seq1_	1.42762	1.08523	1.10788	0.827282	1.43875	1.036	0.843995	1.13906	0.658711	0.906399	1.20361	0.430064	0.844972	0.935962	0.538513	0.859976	0.977183	1.19736	0.947884	0.964352
C111020_c0_seq1_	2.59006	2.61823	2.75016	3.03708	2.75496	2.49026	2.3941	2.46218	3.06648	2.04358	2.28251	2.5987	2.21883	2.80651	2.43234	2.37791	2.38297	2.79799	2.76334	3.21489
C111039_c0_seq1_	2.3076	2.46828	2.63358	2.63743	2.85805	2.40581	2.49669	2.64315	2.85083	2.15151	2.20527	2.3012	2.15986	2.78037	2.51789	2.03423	2.79544	2.42438	2.2264	2.67515
C11105_c2_seq1_	0	0	0	0	0	0	0	0	0	0	0	0	0	0	0	0	0	0	0	0
C11105_c3_seq1_	2.41103	2.28292	2.22717	2.97455	2.22359	1.77147	2.24557	2.24369	2.3271	1.87726	2.70157	2.06514	2.04863	2.44694	2.24582	1.70666	1.97594	2.4632	1.9249	2.11312
C111054_c0_seq1_	0	0	0.264669	0	0	0	0	0	0	0	0	0	0	0	0	0	0	0	0.186152	0
C111073_c0_seq1_	0.524495	0.14322	0.193034	0.687105	0	0.57172	0.141284	0.257104	0.782742	0.331968	0.13402	0	0	0	0.171072	0	0	0	0.166838	0.162146
C111077_c0_seq1_	0	0	0	0.430173	0	0	0	0	0	0	0	0	0	0	0	0	0	0	0	0
C11108_c2_seq1_	0.121127	0	0.381436	0.210587	0	0.385233	0	0	0.17283	0	0.162882	0	0.31875	0.476751	0.482143	0	0	0	0	0
C111081_c1_seq1_	0	0	0	0.808572	0	0.29483	0	0	0	0	0	0	0.124888	0	0	0	0	0	0	0
C111085_c1_seq1_	0.205999	0.0806467	0	0.125482	0	0	0	0	0.511382	0	0	0.275029	0	0	0	0.129649	0.147601	0	0.337389	0.170465
C111089_c0_seq1_	1.598	1.06521	2.23484	0.872325	1.90421	1.06258	1.11332	1.71123	1.05448	1.30287	1.291	1.61302	1.11353	1.59644	1.09334	1.06779	1.14698	1.26822	1.33012	1.07145
C11109_c1_seq1_	0.225612	0.0550409	0	0.543113	0.152574	0.371349	0.0632342	0.28653	0	0.15013	0.0655842	0.44842	0.321969	0.489594	0.279863	0.180646	0.458702	0.288915	0.0647593	0
C11109_c2_seq1_	1.58098	1.24948	1.64066	1.66432	1.44989	1.70671	1.51899	1.68472	1.56024	1.65966	1.15579	1.28467	1.23383	1.05084	1.43793	1.4773	1.38638	1.33214	1.21001	1.37364
C111101_c0_seq1_	0.563203	0.302607	0.316076	0.831535	0.40381	0.393345	0	0.403939	0.264309	0.273031	0.346518	1.01881	0	0.486273	0.388372	0.173215	0.192213	0.647429	0.53662	0.613878
C111106_c0_seq1_	0	0	0	0	0	0	0	0	0	0	0	0	0	0	0	0	0	0	0	0
C111117_c0_seq1_	0.335431	1.10204	1.05977	1.98639	1.17511	1.62659	1.18551	1.90288	2.1625	1.50086	0.935601	0.910913	1.01088	0.748094	1.85727	1.33493	1.50689	2.1316	0.580869	1.69053
C111118_c0_seq1_	0	0.40102	0.52125	1.24993	0	0	0	0	0	0	0	0	0	0.424133	0	0	0	0	0	0
C11112_c0_seq1_	2.07243	2.17774	2.52065	2.25518	2.25275	2.01927	2.04461	2.29334	2.46541	1.88929	2.28957	2.57417	1.85452	2.50093	2.33552	2.26277	2.33712	2.17382	2.02909	2.69719
C111134_c0_seq1_	0.369055	0.589728	0.436195	0.616303	0	0	0	0.378602	0	0	0.0868691	0.267954	0.790116	0.091352	0.10367	0.245447	0.000104348	0.377746	0	0
C11115_c0_seq1_	0.21585	0	0.587439	0.73467	0.0489828	0.186096	0.475709	0.350403	0.142251	0.789971	0.145152	0	0.223108	0.0772542	0.274764	0.120154	0.443146	0.183531	0.129453	0.0855038
C111152_c0_seq1_	2.67826	2.51545	2.58986	2.98977	2.1012	2.58816	2.84977	2.57606	2.51642	2.74844	2.35149	1.83675	2.46712	2.45553	2.58307	1.73003	2.16847	2.46472	2.61565	1.50043
C11117_c1_seq1_	0.0842014	0	0.267805	0.28371	0.232058	0.0943462	0	0	0	0	0.204089	0	0	0	0	0	0.164315	0.160325	0.22235	0
C111173_c0_seq1_	0	0	0	0	0	0	0	0	0	0	0	0	0	0	0	0	0	0	0	0
C111183_c0_seq1_	0	0	0	0.601676	0.268738	0.583552	0	0	0.502849	0	0.220822	0.643396	0.749597	0.232763	0	0	0	0	0	0.857658
C111198_c0_seq1_	1.15579	0.965357	1.63346	0.611635	1.15235	0.838705	0.519129	0.822502	1.19272	0.786372	0.733012	1.2543	1.11823	1.49937	1.13808	0.971333	0.825895	0.741898	0.686071	1.02524
C111201_c0_seq1_	0	0.195041	0.266086	0	0	0	0	0	0.418124	0	0	0	0.588081	0	0	0	0	0	0	0
C111204_c0_seq1_	0	0	0	0.206875	0	0	0	0	0	0.0939633	0	0	0.079179	0	0	0	0.225393	0.116377	0	0
C111207_c0_seq1_	0	0	0	0	0	0.385579	0	0	0	0	0	0	0	0	0	0	0	0	0	0
C11121_c1_seq1_	2.96101	1.74325	2.25097	1.96426	1.88569	2.18442	2.94603	1.83273	2.66987	3.97784	3.37505	5.02799	3.33412	2.947	3.35923	4.40267	2.53826	2.71333	4.45652	3.19228
C111216_c0_seq1_	1.21124	0.970548	1.47847	1.33197	1.71361	1.47332	1.02247	1.48092	1.16289	1.49695	1.01696	0.691287	1.31436	1.52464	1.26373	0.992246	1.66898	1.29276	0.946686	1.40532
C111222_c0_seq1_	2.39458	2.33401	2.0152	3.38129	2.29089	1.79773	0.982397	1.68174	2.80858	0.999503	2.13301	2.46382	1.89577	2.01818	1.97648	2.16286	2.51957	1.84966	2.58986	2.75199
C111253_c0_seq1_	2.1342	1.46772	2.65344	0	1.23845	1.41294	1.80629	0.627476	2.82751	0	0.416435	0.474397	1.33973	1.19462	0.762132	0.906049	1.63997	1.71067	0.724057	1.00657
C11126_c1_seq1_	0	0	0	0.19579	0	0.119945	0	0	0	0.143404	0	0	0	0	0.160808	0	0	0.203965	0.142322	0
C111262_c0_seq1_	0	0	0.124056	0.240382	0	0	0	0	0	0	0	0	0	0	0	0	0	0	0.0896129	0
C111279_c0_seq1_	0	0	0	0	0	0	0	0	0	0	0	0	0	0	0	0	0	0	0	0
C11128_c0_seq1_	0.528304	0.604673	0.574273	0	0.395714	0.579127	1.19466	0.22275	1.63016	0.971191	0.402243	0.45916	0.224764	0.238707	0.716804	1.19945	0.769873	0.625597	0.138	0.481069
C111282_c0_seq1_	0.500799	0.62469	0	0.877933	0.633058	0.757516	0.843744	0	0.470387	0.307229	0.577893	0.458965	0.37679	0.625165	0.304669	0.860385	0.490628	0.690652	0.538956	0.524196
C11129_c0_seq1_	0.100381	0.364214	0.166548	0.254406	0	0.164056	0.331054	0.633228	0.270745	0.521554	0	0	0.12167	0	0.209191	0	0.538051	0.279246	0.277018	0.258046
C111293_c1_seq1_	0.0635937	0	0	0	0	0	0	0	0.270586	0	0	0	0.320997	0	0	0	0	0	0	0
C1113_c1_seq1_	1.389	1.11115	1.64647	0.621734	0.76067	1.7759	2.39632	1.7631	2.37732	1.69071	0.809626	0.856876	0.873879	0.605928	0.969552	1.41706	2.05151	1.92889	1.05405	1.17565
C11130_c0_seq1_	1.12241	0.968169	1.15031	1.63868	1.14976	0.742417	0.919515	0.850453	1.2702	0.738801	0.641839	0.862029	0.771814	0.970626	1.16033	0.816819	0.879933	0.969996	1.01598	1.47913
C111304_c0_seq1_	0.111616	0	0.481983	0	0	0.121669	0.126335	0.339713	0	0.295877	0.13169	0	0	0.138973	0	0	0	0	0	0
C111305_c1_seq1_	0.425002	0	0.385915	0.397018	0	0.271102	0	0	0	0.34283	0	0	0.565801	0	0.33151	0.402663	0	0	0.543156	0
C111307_c1_seq1_	0.147861	0.0591607	0	0	0	0.0559614	0.0592069	0.166034	0.137367	0	0	0.135337	0	0	0	0	0.0963845	0.184547	0	0.0677305
C11131_c1_seq1_	0.71099	0.955702	1.08873	1.51567	1.07802	0.550417	1.14234	0.643811	1.84607	1.23019	0.871022	1.60209	1.74611	0.96361	0.629413	1.02658	0.938091	0.629334	0.804459	1.05426
C11132_c0_seq1_	0	0	0	0	0	0	0.102188	0	0	0.342952	0	0	0	0	0	0.149054	0.16482	0.161225	0	0
C111336_c0_seq1_	3.46433	3.79741	4.25512	2.56131	4.36774	4.42318	3.76412	4.30496	3.49952	3.53605	4.10055	3.7429	4.03397	4.21298	4.60716	3.3689	4.48679	3.58645	4.58833	4.24938
C11134_c1_seq1_	2.24689	2.32929	2.61015	3.15239	2.46599	2.00067	1.55496	2.25679	2.74041	2.33875	1.8075	2.56767	2.70078	3.00467	2.40591	2.06821	2.83597	1.92168	2.49675	2.41553
C11135_c0_seq1_	3.98026	3.79975	4.48759	4.45171	4.15272	3.46777	3.61525	3.73694	3.95686	3.17117	4.15764	4.4069	3.75034	4.68787	4.03697	3.49405	4.31328	3.56378	3.69547	4.14036
C111368_c0_seq1_	1.13846	1.3008	1.0082	1.1414	1.35541	0.883914	1.03831	0.755868	1.41743	0.786846	1.07458	1.01789	1.21766	0.947573	1.19723	1.12768	0.935992	1.69719	1.43388	1.10884
C111371_c0_seq1_	1.46704	1.56934	2.46608	1.09801	2.58331	0.723665	0.643859	0.921563	2.25091	0.535531	1.42311	0.879139	1.10668	2.01124	1.68188	1.02589	1.48599	1.28029	1.31553	1.63512
C111372_c0_seq1_	0.0951767	0.31677	0.152871	0.434642	0	0.320456	0.764555	0	0.349847	0	0.593924	0.649445	0.335691	0.463193	0.137596	0.461265	0.183944	0.178184	0.133599	1.02102
C111387_c0_seq1_	0	0	0	0	0.139974	0	0	0	0	0	0	0	0.431643	0	0	0	0	0.18027	0	0.257614
C111388_c0_seq1_	0.0761891	0	0	0.145994	0	0	0	0	0	0	0	0	0	0	0	0	0	0.155271	0	0
C11140_c0_seq1_	0.181779	0.0746412	0	0.297545	0	0	0	0.134603	0	0	0	0	0	0	0.0934445	0	0	0	0.0858244	0
C11141_c1_seq1_	0.142746	0.113227	0.436333	0.380838	0.200998	0.257572	0.369109	0	0.65904	0.642382	0	0	0.0601909	0	0	0	0.0991982	0	0.30876	0
C111414_c0_seq1_	4.2709	3.96566	3.71979	5.66476	3.72085	5.20288	4.41373	4.96468	5.01716	4.68467	4.07954	3.87313	4.00869	4.57904	4.6752	4.53665	4.31401	4.2982	5.87568	4.11751
C111429_c0_seq1_	0	0	0	0.259121	0	0.167025	0.71708	0	0.38465	0	0	0	0	0	0	0	0	0.48608	0	0.186265
C111431_c0_seq1_	0	0	0	0	0.0877878	0.0687248	0	0	0	0	0	0	0	0	0.171345	0	0	0	0	0
C111452_c0_seq1_	0	0	0	0.147185	0	0	0	0	0	0	0	0	0	0	0	0	0	0	0	0.054577
C111453_c0_seq1_	2.16378	2.362	2.26882	2.64919	2.21356	1.64692	1.63795	1.34861	1.92467	1.665	1.53731	2.13981	2.16927	2.21478	1.61596	1.19728	1.98422	1.47967	1.58558	2.08419
C111454_c0_seq1_	0	0.162454	0.224895	0.244753	0.190884	0	0	0	0	0	0	0	0.163246	0.195149	0	0.238231	0	0	0	0
C111455_c0_seq1_	0	0.272871	0	0	0	0	0	0	0	0.195096	0	0	0.172044	0	0	0	0	0	0	0
C111457_c0_seq1_	2.33546	2.06133	1.91005	1.6801	1.17925	1.44923	1.54608	1.60356	0.769154	0.452509	0.688425	2.11871	0.858939	1.72468	1.29681	1.22522	0.57201	0.956114	1.36367	0.528536
C111459_c2_seq1_	0.264291	0.104671	0.342712	0.467578	0.627145	0.700575	0.114674	0.493046	0	0	0	0.198302	0.102779	0.0988264	0.558357	0.3458	0.201894	0.352348	0.240517	0.595361
C11146_c3_seq1_	3.96787	3.68025	4.02251	3.41267	4.11738	3.91612	3.83894	3.85619	3.54179	3.69478	4.23997	4.99023	4.34118	4.52943	4.50623	3.19122	3.99979	4.06725	3.4429	3.82133
C11146_c5_seq1_	0.220955	0.134169	0	0.196106	0.159565	0.444211	0.895754	0.635727	0.300453	0	0.133079	0	0	0	0.161495	1.02412	0.214246	0.206437	0	0.295961
C111461_c1_seq1_	0.898846	0.739372	0.61451	1.99535	0.892707	1.01218	1.16982	1.53883	1.01951	0.520651	1.34944	1.16567	0.608642	0.782777	1.38007	1.74459	1.95168	1.82802	1.06103	1.46967
C111486_c0_seq1_	0.509255	0.616024	0.685273	0.593008	0.502806	0.44409	0.650324	0.636431	0.537017	0.360304	0.894805	0.382488	0.409033	0.598724	0.351428	0.301156	0.528321	0.2484	0.367067	0.44958
C11149_c0_seq1_	0	0	0	0	0	0	0	0.236233	0	0	0	0	0.275525	0	0	0	0	0	0	0
C11150_c2_seq1_	0.204176	0.0835924	0.0618226	0.491257	0	0.116441	0.12616	0.158925	0.282465	0.340552	0	0.0497604	0.286333	0.0998841	0.0518282	0.132024	0.0730492	0.142346	0.0500791	0.0975194
C111503_c0_seq1_	1.01923	1.04926	2.59249	2.39896	1.34385	1.73927	1.90325	1.9827	2.14175	2.18465	1.34591	1.52413	2.00014	1.80232	1.18154	0.844169	1.48355	1.11092	1.00241	2.20802
C111509_c0_seq1_	0.205585	0	0	0.595274	0.273654	0	0.234992	0.423009	0	0	0	0	0.259562	0	0	0	0.372186	0	0	0
C111515_c0_seq1_	2.55648	1.79174	2.92294	5.10426	2.97547	3.33795	0	1.24316	0	1.51911	1.63508	4.65812	2.29389	2.07041	2.78918	0.764227	1.37683	2.05648	0.620074	1.70737
C111520_c0_seq1_	0.804684	0.881541	0.997391	1.52976	0.960713	0.920613	0.878228	1.06405	1.17737	0.518155	1.04744	1.28794	1.34554	1.59768	0.989807	1.15453	0.908158	1.19739	0.827935	1.43806
C111522_c0_seq1_	0.391632	0.163824	0	0.754635	0.308236	0	0.247352	0	0.202518	0.202576	0	0	0	0.0998656	0.110379	0.132851	0.148674	0	0	0.270681
C111525_c0_seq1_	0	0	0	0.261241	0	0	0	0	0	0	0	0	0	0	0	0	0	0	0	0
C111528_c0_seq1_	0	0	0	0	0	0.260672	0	0	0	0	0	0	0	0	0	0	0	0	0	0
C111529_c0_seq1_	0	0	0	0.77171	0	0	0	0	0	0	0	0	0	0	0	0	0	0	0	0
C111531_c0_seq1_	0.280827	0.660679	0.829581	1.28841	0.287362	1.37284	0.985361	0.828421	1.85954	1.572	0.745539	0	1.01094	1.04099	0.988917	0.973875	0.683703	0.806554	0.832078	1.08893
C11154_c0_seq1_	1.27273	1.11724	0.752428	0.450943	0	0.540061	0.731713	1.11446	1.4374	0.363948	0.308671	0	0	0	0.66202	0.441669	0.460116	0.795066	0.649061	0
C111541_c0_seq1_	0	0.295444	0.266746	0.188797	0	0.123213	0.360344	0	0.293945	0	0.130949	0	0.136166	0.144224	0	0	0	0	0.211429	0
C111553_c0_seq1_	0.148787	0	0	0	0	0	0.343952	0	0	0	0	0	0	0	0	0	0	0	0	0
C111554_c2_seq1_	0.461043	0.24569	0.459501	0.561734	0.48484	0.639615	0.480855	0	0.393136	0.978417	0.335463	0.0991596	1.06005	0.517413	0.402213	0.13599	0.904898	0.145939	0.830605	0.568292
C111557_c0_seq1_	0.208323	0.160214	0.246261	0.558103	0	0.167324	0	0.173527	0.212424	0.315324	0	0	0.0864936	0	0.108271	0	0.269855	0.378481	0	0
C111561_c0_seq1_	0.100671	0	0	0	0	0	0	0	0.288655	0	0	0	0	0	0	0	0	0.387368	0	0
C111565_c0_seq1_	1.91306	2.27007	2.48166	5.5862	2.5507	4.0721	1.12655	1.7344	2.8655	2.3262	2.33319	1.95181	4.95563	1.67636	1.28252	1.2274	1.25479	2.56314	1.13729	3.65747
C111566_c0_seq1_	1.53558	1.26854	0.57327	0.323298	0.72276	0.981796	1.23778	1.56795	2.17881	2.89358	0.981593	1.18391	1.41771	0.755001	1.36723	1.80571	1.05302	1.85876	2.0539	0.79318
C111571_c0_seq1_	4.84346	4.43948	4.79586	4.13722	4.41815	4.41962	3.53482	4.48802	3.50154	3.98445	4.27064	4.22283	4.12044	3.37986	3.88855	3.69546	4.34348	3.64385	4.51341	3.79044
C111587_c1_seq1_	3.83706	3.26753	2.92451	3.81571	3.1569	3.14285	3.51503	3.24428	4.07505	3.20759	3.77413	3.59326	4.26753	4.37734	3.56046	3.5177	3.40524	3.1388	3.70828	4.56717
C111589_c1_seq1_	0	0	0	0	0	0	0	0.0511678	0	0	0	0	0.0531627	0	0	0	0.0919178	0	0	0.311828
C111614_c0_seq1_	0.219655	0.248995	0.395559	0	0.123949	0	0	0.272763	0	0.758496	0.376105	0.113869	0	0.219303	0.233339	0.281138	0.310359	0	0	0.38247
C11162_c0_seq1_	0.0570307	0	0.0948559	0.0984824	0	0.292232	0	0	0.223644	0	0	0	0	0	0	0.102477	0	0.107853	0	0.0773711
C11162_c2_seq1_	1.174	0.448166	0.583462	0.588413	1.41133	1.61891	2.00462	0.992104	1.58918	1.89944	0.897991	0.481422	1.37281	0.434751	0.29398	0.865836	0.688548	0.648488	1.01275	0.824261
C111623_c0_seq1_	0.461121	0.532558	0	0.871939	0.1887	0.795796	0.528236	0	0.952294	2.09574	0	0	0	0	0.190875	0	0	0	0.175905	0
C11163_c0_seq1_	0.50674	0	0	0.659008	0.167073	0.356192	0.262536	0	0.30038	0	0	0	0.146769	0	0	0.392637	0	0	0.288839	0
C111632_c0_seq1_	0.637177	0	0.58496	0	0	0.715688	0	0	0.847799	1.89825	0	0	0	0	0.500582	0	0.64549	0	0	0.442403
C111633_c0_seq1_	0	0	0.0503425	0	0.0420481	0.0987522	0	0	0	0	0	0.0726438	0.0697278	0	0	0	0.0586041	0	0	0
C111646_c0_seq1_	1.127	0	0.717296	1.11664	0.187109	0.146556	0.848934	0	1.72054	0	0.421481	0	0	0.460053	1.25171	0.43357	0.248626	0	0.625919	1.06574
C111657_c0_seq1_	0.117402	0	0	0	0	0	0	0	0	0	0	0	0	0	0.17354	0	0	0	0	0.150054
C111658_c0_seq1_	4.13403	3.77759	4.46667	3.85066	4.02544	3.991	3.74494	3.58379	4.50194	2.92083	3.22498	3.87081	3.81926	3.90969	3.84133	4.08146	3.65121	3.93355	4.10303	4.22136
C111680_c0_seq1_	0	0	0	0.148928	0	0.186011	0.103768	0.278419	0.230835	0.124458	0	0	0	0	0	0	0	0	0	0
C111695_c0_seq1_	0	0	0	0	0	0	0	0	0	0	0	0	0	0	0	0	0.159151	0	0	0
C111705_c0_seq1_	1.69987	2.21347	1.85623	2.44399	2.0352	1.82035	1.79688	2.05553	1.9688	1.70138	1.49115	1.33582	1.93048	2.04823	1.78685	1.22779	1.70189	1.59342	1.52173	2.29463
C111709_c0_seq1_	1.02301	2.10336	1.4762	1.50963	1.31186	1.31914	0	0	1.67646	0	0.654843	0.411743	0	0.947147	0.487718	2.29652	1.3954	2.02808	2.24845	1.74371
C11171_c0_seq1_	1.0032	1.16999	0.959633	0.937499	0.865217	1.11887	1.15127	1.02242	0.97881	1.02935	0.40074	0.456246	0.807977	0.711867	1.29514	0.700699	0.348685	0.487626	0.640527	0.129937
C111719_c0_seq1_	0	0	0	0.198546	0	0	0	0	0	0	0	0	0.142274	0	0	0	0	0	0	0
C111721_c0_seq1_	0.583595	0	0	0	0.339825	0.696874	0	0.142631	1.28154	0.846581	0.808494	0	0	1.03877	0.496423	0.58434	0.443886	0.613656	0.647951	0.850582
C111724_c0_seq1_	2.82101	2.26233	1.75107	2.33047	2.54562	2.29437	2.07612	1.47697	3.19057	1.8045	1.80521	1.94092	2.34554	2.88481	1.19223	1.36793	2.35556	1.69229	2.33506	2.02611
C111729_c0_seq1_	0.490157	0.289534	0.344375	1.30206	0.188364	0.255498	0	0.334457	0.539714	0.191672	0.33727	0.340386	0.354029	0.631431	0.270528	0.196058	0.266916	0.209852	0.521926	0.134223
C111731_c0_seq1_	0.286087	0.315532	0.424238	0	0	0.302837	0	0	0.879056	0.650024	0	0	0	0	0	0.444244	0	0	0	0
C111733_c0_seq1_	0.0782553	0	0	0.254398	0.107867	0.0865572	0.176332	0.172217	0.106855	0	0	0	0.097873	0	0	0	0	0	0.104333	0
C111744_c1_seq1_	0.0823283	0	0	0	0	0	0	0	0	0	0	0	0	0	0.133586	0	0	0	0	0
C111758_c0_seq1_	0.298862	0	0	0.499723	0	1.38134	0	0	1.52264	2.97454	0	0	0	0.568044	0	1.4081	0	0.520025	0	0
C111766_c0_seq1_	0.506139	0.739138	1.31079	1.02981	1.11091	1.30108	0.762715	0.49557	1.09697	0.8062	0.226377	0.354821	0.764167	0.879414	1.22202	0.941342	0.774705	0.985314	0.962624	1.16783
C111768_c0_seq1_	0	0	0	0.329641	0	0	0	0	0	0	0	0	0	0	0	0	0	0	0	0
C11177_c1_seq1_	0.147636	0.43611	0.6643	0	0	0	0.166582	0.54304	0.547294	0.363706	0	0.189775	0	0	0.576547	0	0.925847	0.923708	0	0.182404
C111773_c0_seq1_	1.48455	0.766859	1.55019	0.983957	1.2058	0.831853	0.933268	1.03655	1.42097	0.713786	0.75963	0.777377	0.945635	1.33275	1.27274	0.831369	1.11644	0.850337	0.738118	1.44265
C111778_c0_seq1_	0	0	0	0	0	0	0	0	0	0	0	0	0	0	0	0	0	0	0	0
C11178_c1_seq1_	3.97488	3.72915	3.80129	3.71124	3.32873	3.79869	3.83794	3.9549	3.90681	4.09716	3.68391	3.42284	3.09088	3.35387	3.27769	3.76147	3.55431	3.63631	3.36568	4.10971
C11178_c2_seq1_	3.10883	2.87772	2.65569	2.09811	3.15152	2.57632	2.73171	2.2123	2.80459	2.26064	2.74068	2.55083	2.98346	2.42314	2.89445	2.24112	2.61782	2.58689	2.36486	2.50449
C1118_c4_seq1_	9.23754	9.07385	8.94269	8.48812	8.62813	9.13191	10.1582	9.5383	9.63031	10.6143	9.20981	9.46552	9.3494	8.41531	9.22617	10.2856	9.81864	8.7249	9.90074	9.97497
C11180_c0_seq1_	2.88013	2.52181	2.97453	2.86752	3.03519	2.71558	2.86938	2.88739	3.11438	2.50785	3.056	2.50875	2.24772	3.08716	3.04102	3.03417	3.26171	3.11502	2.24442	2.70197
C11180_c2_seq1_	1.89059	0.407376	1.48036	1.4047	2.1307	2.23565	1.87935	2.06366	1.92753	1.27975	2.1062	1.34062	1.67205	1.15848	1.35168	1.97726	1.96653	2.48315	2.31762	2.62053
C11182_c0_seq1_	0.725351	0.446034	0.820854	0.851089	0.364567	1.10218	1.11298	0.756063	1.47464	1.77873	0.376584	0.248855	0.7274	0	0.950037	0.590255	0.646567	0.763902	0.723151	0.627597
C111831_c1_seq1_	0	0	0	0.377266	0	0	0	0	0	0	0	0	0.156065	0.560733	0	0	0	0	0	0
C111836_c1_seq1_	1.25542	0.295926	0.601615	0.431898	0	0.749692	0.684165	0.756542	0.356857	0	0	0.655072	0.350936	0	0.196783	1.0804	1.16219	1.14691	0.47539	0.705973
C111847_c0_seq1_	0.86319	0.16429	0.233748	0.249582	0.605923	0.301082	0.240283	0.613925	1.24838	0.467122	0.336892	0.854866	0.423438	0.101138	0.392587	0.36825	0.279738	0.141517	0.885491	0.877053
C111848_c0_seq1_	0.281498	0.307914	0.0871104	0.445268	0.248609	0.337623	0.412538	0.854174	0.367347	0.150413	0.239347	0.0700757	0.548892	0.0372993	0.108601	0.0941689	0.150111	0.365893	0.351864	0.320616
C111854_c1_seq1_	0	0	0	0	0	0	0	0	0	0	0	0	0	0	0	0	0	0	0	0.506456
C11188_c0_seq1_	0.802376	1.32868	0.972215	0.732963	0.86086	1.49454	1.43664	0.271709	0.602672	0	0.550447	1.60678	0.798165	0	0.629943	0.422657	1.88716	0	1.46494	0.577318
C111888_c0_seq1_	0	0	0	0	0	0.437623	0	0	0	0	0	0	0	0	0	0	0	0	0	0
C11189_c0_seq1_	0.669172	0.654011	0.668684	0.376548	0.556057	0.798858	0.70208	0.913025	0.80084	0.694612	0.233982	0.115004	0.11078	0.131535	0.487026	0.320875	0.437391	0.542968	0.345021	0.439593
C111891_c0_seq1_	0	0.353644	0	0.191041	0	0	0	0.234779	0	0	0	0	0.14452	0	0	0.203864	0	0	0	0.141599
C111898_c1_seq1_	0.0785901	0.201601	0.223444	0.142895	0.0411891	0.211338	0.32678	0.208013	0.0393731	0.221796	0.101671	0.038465	0.0727593	0	0.23339	0.0976478	0.108657	0.248796	0.199441	0.101225
C111904_c0_seq1_	4.05352	4.0499	1.46654	2.36119	0.257558	6.14494	6.37836	2.33047	1.6869	4.11986	2.55131	3.88213	1.71112	2.51437	2.89239	3.86696	5.43868	4.40467	6.80426	6.4879
C111907_c0_seq1_	1.666	1.45933	2.7006	2.90685	2.69462	2.6151	1.61399	1.9491	3.01062	2.50235	1.98213	1.20494	1.76261	1.30647	2.4756	1.2204	3.02819	2.3466	3.22833	1.00109
C111912_c0_seq1_	1.52679	0.927134	0.980928	2.20326	1.13106	2.48747	1.45407	1.4708	2.52282	2.41861	2.38871	2.15837	2.08825	1.59696	2.21531	1.87367	1.58849	2.04496	2.19589	1.43551
C111918_c0_seq1_	1.77007	0.850962	0.939761	2.62219	1.61431	1.37208	1.505	1.84302	1.93123	0.913587	0.81254	1.23534	1.75178	1.3739	1.57993	0.992843	1.18141	1.70928	1.25785	1.89209
C111920_c0_seq1_	5.5928	5.27654	4.77977	5.03387	5.2632	3.29457	4.85227	4.45952	2.97751	4.17384	5.65966	5.24407	5.95824	5.44994	4.76165	2.72179	5.3059	4.582	4.67011	3.12516
C111924_c0_seq1_	0.0612147	0	0	0.205464	0	0	0.0706868	0.0673293	0.442667	0	0.14286	0	0.0758742	0	0.175798	0.210048	0	0.413761	0.0819109	0
C11193_c0_seq1_	3.59717	3.78228	3.75284	4.12775	3.43123	3.57639	3.72145	3.54388	3.94808	3.21976	3.52096	3.51583	3.50393	3.94738	3.71228	3.08961	3.70771	3.87099	3.65993	4.44638
C11194_c0_seq1_	4.26197	4.20772	4.43481	4.4603	4.51087	4.46319	4.23339	3.87486	4.58334	4.28301	4.53667	4.40034	4.60451	4.29128	4.60229	3.75709	4.45189	4.41274	3.89863	4.29449
C111941_c0_seq1_	0	0.104332	0	0	0.153672	0.124183	0	0	0.705397	0.38442	0	0	0	0	0.422846	0	0.205609	0	0	0.232985
C11195_c0_seq1_	0.986768	0.813916	0.955417	0.69439	0.85186	0.393088	0.792679	0.397359	1.42185	1.33498	0.482152	0.441501	0.508494	0.22873	0.864977	0.989085	0.970044	1.03157	1.41469	0.840109
C111952_c0_seq1_	0.794679	0.756055	1.63257	1.26588	0.769267	0.657387	0.509421	0.181357	1.00213	0.597694	0.790863	0.636687	0.970202	0.560178	1.15031	0.67089	0.979825	0.71409	0.540674	1.14642
[truncated: 42,988 more rows]
