# Supplementary material for: Integrative functional analyses using rainbow trout selected for tolerance to plant diets reveal nutrigenomic signatures for soy utilization without the concurrence of enteritis
Source: PLoS One. 2017 Jul 19;12(7):e0180972. doi: 10.1371/journal.pone.0180972 (PMC5517010; doi:10.1371/journal.pone.0180972)
Supplement: S3 Table — (XLSX) [file pone.0180972.s005.xlsx]

## Sheet: primer info
Gene	Primer / probe sequence (5'-3')
MVK-F	GCGAGCAGACCTTATCAGAGATG
MVK-R	GATGTCAATGAGTTCCTCCAGGAT
MVK-MGB	ACCAACGACATCCCC
GSK3-F	GGCAACGTAGTAACAGAGCTAGTC
GSK3-R	CCTCTTTCGGTTCCAAGGTTTGAA
GSK3-MGB	CCTGGCTCAAGTAACC
EGR1-F	ACCAGAAGCCCTTCCAGAAC
EGR1-R	TGGCGAAGGCTTTGATGGT
EGR1-MGB	CAGCCCTCCCTCACCC
CELA1-F	CCAGATCCTGCCCAACAACAA
CELA1-R	GAGGTGCGTCCCCATCC
CELA1-MGB	CCCGTGCTACATCACC
IL17REL-F	CAGAGACAATCTGGAGGAGTTGTG
IL17REL-R	ACCGGTTCCCATGACAACAA
IL17REL-MGB	CCGGCATTAACTTTG
BHMT1-F	GCCCTGATGGAGACCTCAAC
BHMT1-R	CAACAATATTGGCTCCAGCTTTGAC
BHMT1-MGB	CCTGACAGCACAATCC
MFAP4-F	CAGGTGTTCTGTGAGATGTCGAT
MFAP4-R	CTGATCCATCCTGTCTGTTCTGAAT
MFAP4-MGB	CACCGTCCACTTTCCT
AP3B2-F	GAAGCTGTTCCTGGCCCTTAA
AP3B2-R	GCTGGAAGTGGTCTCGATCTTTA
AP3B2-MGB	CTGCGCCCGTCCTC
18S rRNA-F	CGAGATTGAGCAATAACAGGTCTGT
18S rRNA-R	GAAGGGTAGACACACGCTGATC
18S rRNA-MGB	CAGCCCCGGACATCT
Beta-actin-F	CCCTCTTCCAGCCCTCCTT
Beta-actin-R	AGTTGTAGGTGGTCTCGTGGATA
Beta-actin-MGB	CCGCAAGACTCCATACCGA
