# Supplementary material for: Integrative functional analyses using rainbow trout selected for tolerance to plant diets reveal nutrigenomic signatures for soy utilization without the concurrence of enteritis
Source: PLoS One. 2017 Jul 19;12(7):e0180972. doi: 10.1371/journal.pone.0180972 (PMC5517010; doi:10.1371/journal.pone.0180972)
Supplement: S4 Table — (XLSX) [file pone.0180972.s006.xlsx]

## Sheet: liver SELECTION DEGs
gene	Fold-change	padj	description
C19113_c1_seq1_	-5.18442	7.37076e-12	>C19113_c1_seq1_|_villin-1_[Danio_rerio]_gb|AAH47186.1|_Villin_1_like_[Danio_rerio]_gb|AAI65692.1|_Vil1l_protein_[Danio_rerio]
C572_c7_seq1_	-3.9365	2.27348e-05	>C572_c7_seq1_|_PREDICTED:_cell_death_activator_CIDE-A-like_[Danio_rerio]
C148959_c0_seq1_	-3.66784	4.3426e-05	>C148959_c0_seq1_|_PREDICTED:_calcium-activated_potassium_channel_subunit_beta-2-like_[Oreochromis_niloticus]
C31088_c1_seq1_	-3.59926	8.99103e-06	>C31088_c1_seq1_|_PREDICTED:_hypothetical_protein_LOC564100_[Danio_rerio]
C22033_c1_seq1_	-3.55791	3.26096e-05	>C22033_c1_seq1_|_PREDICTED:_nucleoside_diphosphate-linked_moiety_X_motif_13-like_[Oreochromis_niloticus]
C386510_c0_seq1_	-3.09784	0.000975215	>C386510_c0_seq1_|_transmembrane_protein_FAM155B_[Xenopus_(Silurana)_tropicalis]_sp|A4IHZ3.1|F155B_XENTR_RecName:_Full=Transmembrane_protein_FAM155B_gb|AAI35764.1|_fam155b_protein_[Xenopus_(Silurana)_tropicalis]
C153026_c0_seq1_	-3.03661	2.44297e-05	>C153026_c0_seq1_|_PREDICTED:_plexin-B1_[Oreochromis_niloticus]
C494_c0_seq1_	-2.98089	0.00123814	>C494_c0_seq1_|_RecName:_Full=Elastase-1_pdb|1ELT|A_Chain_A,_Structure_Of_Native_Pancreatic_Elastase_From_North_Atlantic_Salmon_At_1.61_Angstroms_Resolution
C8153_c0_seq1_	-2.94351	0.000196176	>C8153_c0_seq1_|_betaine--homocysteine_S-methyltransferase_1_[Salmo_salar]_gb|ACH70821.1|_betaine-homocysteine_methyltransferase_[Salmo_salar]
C94825_c1_seq1_	-2.82491	0.000228049	>C94825_c1_seq1_|_PREDICTED:_growth_hormone_secretagogue_receptor_type_1-like_[Danio_rerio]
C71022_c0_seq1_	-2.81738	0.00304863	>C71022_c0_seq1_|_Endoplasmic_reticulum_resident_protein_ERp27_precursor_[Salmo_salar]_gb|ACM08296.1|_Endoplasmic_reticulum_resident_protein_ERp27_precursor_[Salmo_salar]
C165_c0_seq1_	-2.77054	0.00118245	>C165_c0_seq1_|_C-type_MBL-2_protein_precursor_[Oncorhynchus_mykiss]_emb|CAJ14130.1|_C-type_MBL-2_protein_[Oncorhynchus_mykiss]
C25967_c0_seq1_	-2.64154	0.003887	>C25967_c0_seq1_|_PREDICTED:_interferon-induced_very_large_GTPase_1-like_[Danio_rerio]
C186756_c0_seq1_	-2.56216	0.00723202	>C186756_c0_seq1_|_5-hydroxyisourate_hydrolase_[Salmo_salar]
C8358_c0_seq1_	-2.55115	0.00896475	>C8358_c0_seq1_|_betaine--homocysteine_S-methyltransferase_1_[Salmo_salar]_gb|ACH70821.1|_betaine-homocysteine_methyltransferase_[Salmo_salar]
C4318_c0_seq1_	-2.53023	0.000202704	>C4318_c0_seq1_|_Glucose-6-phosphate_1-dehydrogenase_[Salmo_salar]_gb|ACI33164.1|_Glucose-6-phosphate_1-dehydrogenase_[Salmo_salar]
C27453_c0_seq1_	-2.5288	8.44034e-05	>C27453_c0_seq1_|_Uroporphyrinogen_decarboxylase_[Salmo_salar]_gb|ACI33757.1|_Uroporphyrinogen_decarboxylase_[Salmo_salar]
C4995_c0_seq1_	-2.49558	2.27348e-05	>C4995_c0_seq1_|_Pyruvate_dehydrogenase_E1_component_subunit_alpha,_somatic_form,_mitochondrial_precursor_[Salmo_salar]
C85498_c0_seq1_	-2.49293	0.00904639	>C85498_c0_seq1_|_PREDICTED:_major_facilitator_superfamily_domain-containing_protein_2A-B-like_[Oreochromis_niloticus]
C12490_c0_seq1_	-2.47205	0.00984089	>C12490_c0_seq1_|_PREDICTED:_endonuclease_domain-containing_1_protein-like_[Oreochromis_niloticus]
C40330_c0_seq1_	-2.41707	0.0023659	>C40330_c0_seq1_|_purine_nucleoside_phosphorylase_4a_[Danio_rerio]_gb|AAH71515.1|_Zgc:86889_[Danio_rerio]_emb|CAE30433.2|_novel_protein_similar_to_mouse_purine-nucleoside_phosphorylase_(PNP,_zgc:86889)_[Danio_rerio]
C372280_c0_seq1_	-2.41086	0.00194092	>C372280_c0_seq1_|_peripherin_2b_(retinal_degeneration,_slow)_[Danio_rerio]_gb|AAH59645.1|_Retinal_degradation_slow_4_[Danio_rerio]_gb|AAI55197.1|_Retinal_degradation_slow_4_[Danio_rerio]_emb|CAX13472.1|_retinal_degradation_slow_4_[Danio_rerio]
C57877_c1_seq1_	-2.40383	0.0027034	>C57877_c1_seq1_|_PREDICTED:_mitochondrial_uncoupling_protein_2_[Oreochromis_niloticus]
C7721_c3_seq1_	-2.37991	8.20596e-05	>C7721_c3_seq1_|_U3_small_nucleolar_RNA-associated_protein_15_homolog_[Salmo_salar]_gb|ACI33641.1|_U3_small_nucleolar_RNA-associated_protein_15_homolog_[Salmo_salar]
C687_c3_seq1_	-2.37888	0.0200551	>C687_c3_seq1_|_immunoglobulin_mu_heavy_chain_secretory_form_[Oncorhynchus_mykiss]
C46389_c2_seq1_	-2.36202	0.0035534	>C46389_c2_seq1_|_novel_protein_similar_to_vertebrate_Mdm4,_transformed_3T3_cell_double_minute_1,_p53_binding_protein_(mouse)_(MDM1)_[Danio_rerio]
C4411_c0_seq1_	-2.35655	0.000947032	>C4411_c0_seq1_|_PREDICTED:_homeobox_protein_Nkx-2.5-like_[Oreochromis_niloticus]
C11241_c1_seq1_	-2.35392	0.0137344	>C11241_c1_seq1_|_Sulfotransferase_family_cytosolic_2B_member_1_[Salmo_salar]_gb|ACI69582.1|_Sulfotransferase_family_cytosolic_2B_member_1_[Salmo_salar]
C310808_c0_seq1_	-2.34709	0.00907702	>C310808_c0_seq1_|_PREDICTED:_potassium/sodium_hyperpolarization-activated_cyclic_nucleotide-gated_channel_4-like_[Oreochromis_niloticus]
C126242_c1_seq1_	-2.3432	0.0165344	>C126242_c1_seq1_|_PREDICTED:_echinoderm_microtubule_associated_protein_like_6_[Danio_rerio]
C172483_c0_seq1_	-2.33409	0.0093339	>C172483_c0_seq1_|_alkylglycerone_phosphate_synthase_[Danio_rerio]
C184365_c0_seq1_	-2.30682	0.000199769	>C184365_c0_seq1_|_PREDICTED:_similar_to_WD_repeat-containing_protein_27_[Taeniopygia_guttata]
C37695_c2_seq1_	-2.28172	0.00685138	>C37695_c2_seq1_|_PREDICTED:_hypothetical_protein_LOC100570507,_partial_[Acyrthosiphon_pisum]
C2114_c0_seq1_	-2.27175	0.00366951	>C2114_c0_seq1_|_Heat_shock_cognate_70_kDa_protein_[Salmo_salar]
C8625_c1_seq1_	-2.26969	0.0157608	>C8625_c1_seq1_|_interferon_regulatory_factor_1_isoform_2_[Salmo_salar]_emb|CBL58209.1|_interferon_regulatory_factor_1_isoform_2_[Salmo_salar]
C2536_c1_seq1_	-2.26817	0.010032	>C2536_c1_seq1_|_ornithine_decarboxylase_antizyme_1_[Salmo_salar]
C176_c1_seq1_	-2.24331	0.0152926	>C176_c1_seq1_|_Myosin_light_polypeptide_6_[Esox_lucius]
C30105_c3_seq1_	-2.24261	0.0114408	>C30105_c3_seq1_|_PREDICTED:_sarcosine_dehydrogenase,_mitochondrial-like_[Oreochromis_niloticus]
C46755_c0_seq1_	-2.23962	0.00161037	>C46755_c0_seq1_|_interleukin-20_receptor_alpha_precursor_[Oncorhynchus_mykiss]_emb|CAD88596.1|_interleukin-20_receptor_alpha_[Oncorhynchus_mykiss]
C1003_c0_seq1_	-2.22751	0.00385948	>C1003_c0_seq1_|_ATP_synthase_subunit_b,_mitochondrial_[Salmo_salar]_gb|ACH70848.1|_ATP_synthase,_H+_transporting,_mitochondrial_F0_complex,_subunit_b,_isoform_1_[Salmo_salar]
C5445_c2_seq1_	-2.22182	0.0242515	>C5445_c2_seq1_|_Tumor_necrosis_factor_receptor_superfamily_member_5_[Oncorhynchus_mykiss]_gb|ACO08663.1|_Tumor_necrosis_factor_receptor_superfamily_member_5_precursor_[Oncorhynchus_mykiss]
C167146_c0_seq1_	-2.21823	0.0173981	>C167146_c0_seq1_|_PREDICTED:_dentin_matrix_protein_4-like_[Oreochromis_niloticus]
C80200_c0_seq1_	-2.21785	0.000464797	>C80200_c0_seq1_|_major_facilitator_superfamily_domain-containing_protein_2A-B_[Danio_rerio]_sp|Q6DEJ6.1|MF2AB_DANRE_RecName:_Full=Major_facilitator_superfamily_domain-containing_protein_2A-B_gb|AAH77117.1|_Major_facilitator_superfamily_domain_containing_2b_[Danio_rerio]_emb|CAK04287.1|_novel_protein_[Danio_rerio]
C1236_c0_seq1_	-2.20948	0.0348897	>C1236_c0_seq1_|_trout_C-polysaccharide_binding_protein_1_[Oncorhynchus_mykiss]
C659_c0_seq1_	-2.18393	0.00424817	>C659_c0_seq1_|_Glutamate_dehydrogenase,_mitochondrial_[Salmo_salar]
C8898_c0_seq1_	-2.18291	0.0387145	>C8898_c0_seq1_|_Glutathione_S-transferase_P_[Salmo_salar]
C37286_c0_seq1_	-2.17696	0.0215651	>C37286_c0_seq1_|_PREDICTED:_fatty_acyl-CoA_hydrolase_precursor,_medium_chain-like_[Oreochromis_niloticus]
C13364_c0_seq1_	-2.17648	0.0392008	>C13364_c0_seq1_|_RNA_polymerase-associated_protein_LEO1_[Salmo_salar]_gb|ACN11412.1|_RNA_polymerase-associated_protein_LEO1_[Salmo_salar]
C15398_c0_seq1_	-2.17551	0.0154356	>C15398_c0_seq1_|_malic_enzyme_1,_NADP(+)-dependent,_cytosolic_[Xenopus_(Silurana)_tropicalis]_ref|XP_002664985.2|_PREDICTED:_NADP-dependent_malic_enzyme-like_[Danio_rerio]_gb|AAI52079.1|_Me1_protein_[Danio_rerio]_gb|AAI60966.1|_LOC100145399_protein_[Xenopus_(Silurana)_tropicalis]
C59087_c0_seq1_	-2.17229	0.0113327	>C59087_c0_seq1_|_PREDICTED:_ATP-dependent_zinc_metalloprotease_YME1L1-like_[Oreochromis_niloticus]
C870_c0_seq1_	-2.1671	0.0384815	>C870_c0_seq1_|_PREDICTED:_hypothetical_protein_LOC100705881_[Oreochromis_niloticus]
C6473_c0_seq1_	-2.16331	0.0121899	>C6473_c0_seq1_|_CDGSH_iron_sulfur_domain-containing_protein_1_[Salmo_salar]
C85858_c0_seq1_	-2.16179	0.000503822	>C85858_c0_seq1_|_novel_protein_with_a_Glycosyl_hydrolase_family_85_domain_(zgc:158649)_[Danio_rerio]
C496622_c0_seq1_	-2.16078	0.0435885	>C496622_c0_seq1_|_Arsenite_methyltransferase_[Osmerus_mordax]
C111253_c0_seq1_	-2.15842	0.0281103	>C111253_c0_seq1_|_PREDICTED:_serine/threonine-protein_kinase_17A-like_[Oreochromis_niloticus]
C77285_c0_seq1_	-2.14923	0.0185758	>C77285_c0_seq1_|_PREDICTED:_tricarboxylate_transport_protein,_mitochondrial-like_[Oreochromis_niloticus]
C46849_c2_seq1_	-2.14775	0.00668	>C46849_c2_seq1_|_PREDICTED:_transmembrane_channel-like_4_[Danio_rerio]
C20705_c0_seq1_	-2.14389	0.0433893	>C20705_c0_seq1_|_PREDICTED:_AFG3-like_protein_1-like_[Oreochromis_niloticus]
C3282_c4_seq1_	-2.14158	0.0397441	>C3282_c4_seq1_|_C21orf51_[Salmo_salar]_gb|ACM09541.1|_C21orf51_[Salmo_salar]_gb|ACM09741.1|_C21orf51_[Salmo_salar]
C140553_c0_seq1_	-2.139	0.029688	>C140553_c0_seq1_|_PREDICTED:_smith-Magenis_syndrome_chromosomal_region_candidate_gene_8_protein-like_[Oreochromis_niloticus]
C144734_c0_seq1_	-2.13372	0.0384815	>C144734_c0_seq1_|_PREDICTED:_transmembrane_protein_145-like_[Danio_rerio]
C19795_c0_seq1_	-2.13011	0.00628712	>C19795_c0_seq1_|_PREDICTED:_NADP-dependent_malic_enzyme,_mitochondrial-like_[Oreochromis_niloticus]
C2874_c1_seq1_	-2.12809	0.018572	>C2874_c1_seq1_|_Pyruvate_kinase_muscle_isozyme_[Salmo_salar]
C44155_c0_seq1_	-2.12217	7.99293e-05	>C44155_c0_seq1_|_unnamed_protein_product_[Tetraodon_nigroviridis]
C56571_c0_seq1_	-2.12066	0.021488	>C56571_c0_seq1_|_Zgc:162613_protein_[Danio_rerio]
C7303_c2_seq1_	-2.11771	0.0312874	>C7303_c2_seq1_|_PREDICTED:_lanosterol_synthase_isoform_1_[Oreochromis_niloticus]
C26349_c0_seq1_	-2.1138	0.0148516	>C26349_c0_seq1_|_prestin_[Danio_rerio]_gb|AAH54604.1|_Solute_carrier_family_26,_member_5_[Danio_rerio]_emb|CAI20759.1|_prestin_[Danio_rerio]
C6448_c0_seq1_	-2.11371	0.0125001	>C6448_c0_seq1_|_Homogentisate_1,2-dioxygenase_[Dicentrarchus_labrax]
C186606_c0_seq1_	-2.10889	0.0481035	>C186606_c0_seq1_|_PREDICTED:_epiplakin-like,_partial_[Anolis_carolinensis]
C8837_c4_seq1_	-2.10868	0.0171324	>C8837_c4_seq1_|_PREDICTED:_kynureninase-like_[Oreochromis_niloticus]
C46232_c3_seq1_	-2.10275	0.034771	>C46232_c3_seq1_|_PREDICTED:_collagen,_type_VI,_alpha_2_[Taeniopygia_guttata]
C292446_c0_seq1_	-2.09895	0.0412831	>C292446_c0_seq1_|_PREDICTED:_gamma-butyrobetaine_dioxygenase-like_[Oreochromis_niloticus]
C168_c0_seq1_	-2.08928	0.0240228	>C168_c0_seq1_|_enolase_3-2_[Salmo_salar]_gb|ACH70931.1|_enolase_3-2_[Salmo_salar]_gb|ACH70932.1|_enolase_3-2_[Salmo_salar]
C1333_c0_seq1_	-2.08472	0.0435886	>C1333_c0_seq1_|_Mid1-interacting_protein_1_[Oncorhynchus_mykiss]_gb|ACO08237.1|_Mid1-interacting_protein_1_[Oncorhynchus_mykiss]
C43551_c1_seq1_	-2.08212	0.029982	>C43551_c1_seq1_|_Coiled-coil_domain-containing_protein_5_[Esox_lucius]
C13406_c1_seq1_	-2.08191	0.00907702	>C13406_c1_seq1_|_PREDICTED:_endonuclease_domain-containing_1_protein-like_[Oreochromis_niloticus]
C3538_c0_seq1_	-2.06491	0.000212741	>C3538_c0_seq1_|_cytochrome_c-like_[Salmo_salar]_gb|ACI70114.1|_Cytochrome_c_[Salmo_salar]_gb|ACM08596.1|_Cytochrome_c_[Salmo_salar]_gb|ACM08959.1|_Cytochrome_c_[Salmo_salar]_gb|ACO07736.1|_Cytochrome_c_[Oncorhynchus_mykiss]_gb|ACO08668.1|_Cytochrome_c_[Oncorhynchus_mykiss]_gb|ADM15993.1|_Cytochrome_c_[Salmo_salar]
C7404_c5_seq1_	-2.06459	0.0184286	>C7404_c5_seq1_|_LisH_domain-containing_protein_C16orf63_homolog_[Salmo_salar]_gb|ACI69966.1|_LisH_domain-containing_protein_C16orf63_homolog_[Salmo_salar]
C3398_c1_seq1_	-2.06363	0.0029454	>C3398_c1_seq1_|_Cytochrome_c_oxidase_polypeptide_VIII-heart,_mitochondrial_precursor_[Salmo_salar]
C41871_c0_seq1_	-2.05452	0.0311595	>C41871_c0_seq1_|_PREDICTED:_lanosterol_14-alpha_demethylase-like_[Oreochromis_niloticus]
C9824_c1_seq1_	-2.0514	0.0244178	>C9824_c1_seq1_|_conserved_Plasmodium_protein,_unknown_function_[Plasmodium_falciparum_3D7]_emb|CAD52478.1|_conserved_Plasmodium_protein,_unknown_function_[Plasmodium_falciparum_3D7]
C387115_c0_seq1_	-2.04781	0.0143146	>C387115_c0_seq1_|_cytochrome_P450_2N2_[Fundulus_heteroclitus]
C161511_c0_seq1_	-2.04496	0.0382854	>C161511_c0_seq1_|_V-set_and_transmembrane_domain-containing_protein_2B_precursor_[Danio_rerio]_gb|AAI63692.1|_Zgc:194678_[Danio_rerio]_gb|AAI63699.1|_Zgc:194678_[Danio_rerio]
C6438_c14_seq1_	-2.03733	0.0249984	>C6438_c14_seq1_|_Keratin,_type_I_cytoskeletal_18_[Salmo_salar]_gb|ACI34244.1|_Keratin,_type_I_cytoskeletal_18_[Salmo_salar]
C65_c0_seq1_	-2.03659	0.0256233	>C65_c0_seq1_|_Ictacalcin_[Oncorhynchus_mykiss]_gb|ACO08580.1|_Ictacalcin_[Oncorhynchus_mykiss]_gb|ACO08603.1|_Ictacalcin_[Oncorhynchus_mykiss]
C4263_c1_seq1_	-2.02198	0.0360999	>C4263_c1_seq1_|_PREDICTED:_long-chain-fatty-acid--CoA_ligase_ACSBG2-like_[Oreochromis_niloticus]
C28390_c2_seq1_	-2.01887	0.0341436	>C28390_c2_seq1_|_PREDICTED:_probable_2-oxoglutarate_dehydrogenase_E1_component_DHKTD1,_mitochondrial-like_[Oreochromis_niloticus]
C196291_c1_seq1_	-2.01154	0.0442494	>C196291_c1_seq1_|_cyclic_AMP-responsive_element-binding_protein_3-like_protein_1_[Danio_rerio]
C7007_c1_seq1_	-2.00197	0.0132856	>C7007_c1_seq1_|_Zinc_finger_CCCH_domain-containing_protein_15_[Salmo_salar]_gb|ACM08310.1|_Zinc_finger_CCCH_domain-containing_protein_15_[Salmo_salar]
C45502_c0_seq1_	-1.99783	0.00105583	>C45502_c0_seq1_|_Glucosamine-6-phosphate_isomerase_[Salmo_salar]_gb|ACI34293.1|_Glucosamine-6-phosphate_isomerase_[Salmo_salar]
C5168_c1_seq1_	-1.99066	0.044674	>C5168_c1_seq1_|_myotrophin_[Salmo_salar]_gb|ACN10623.1|_Myotrophin_[Salmo_salar]
C136320_c0_seq1_	-1.98703	0.0435885	>C136320_c0_seq1_|_leptin_receptor_precursor_[Salmo_salar]_dbj|BAI23197.1|_leptin_receptor_[Salmo_salar]
C43654_c0_seq1_	-1.98582	0.014667	>C43654_c0_seq1_|_aquaporin_[Oryzias_latipes]
C93919_c0_seq1_	-1.98352	0.00417606	>C93919_c0_seq1_|_PREDICTED:_plexin_domain-containing_protein_1-like_[Oreochromis_niloticus]
C19308_c0_seq1_	-1.97428	0.0489748	>C19308_c0_seq1_|_PREDICTED:_7-dehydrocholesterol_reductase-like_[Oreochromis_niloticus]
C6854_c0_seq1_	-1.97117	0.0387145	>C6854_c0_seq1_|_Ornithine_aminotransferase,_mitochondrial_precursor_[Salmo_salar]
C110_c16_seq1_	-1.96729	0.00120104	>C110_c16_seq1_|_PREDICTED:_transmembrane_protein_229b-like_[Oreochromis_niloticus]
C243986_c0_seq1_	-1.96615	0.00463241	>C243986_c0_seq1_|_PREDICTED:_fibrillin-2_[Gallus_gallus]
C2193_c0_seq1_	-1.95944	0.0381843	>C2193_c0_seq1_|_Malate_dehydrogenase,_cytoplasmic_[Salmo_salar]_gb|ACN12783.1|_Malate_dehydrogenase,_cytoplasmic_[Salmo_salar]
C9759_c0_seq1_	-1.95854	0.00456652	>C9759_c0_seq1_|_Cytochrome_c_[Salmo_salar]
C67051_c0_seq1_	-1.95772	0.0282943	>C67051_c0_seq1_|_Glucose-6-phosphatase_[Osmerus_mordax]
C84623_c1_seq1_	-1.9569	0.00490055	>C84623_c1_seq1_|_PREDICTED:_sterol_O-acyltransferase_1_[Oreochromis_niloticus]
C589_c0_seq1_	-1.95572	0.0445474	>C589_c0_seq1_|_triosephosphate_isomerase_B_[Salmo_salar]_gb|ACH70887.1|_triosephosphate_isomerase_1b_[Salmo_salar]_gb|ACM09737.1|_Triosephosphate_isomerase_[Salmo_salar]_gb|ACM09835.1|_Triosephosphate_isomerase_[Salmo_salar]
C271739_c0_seq1_	-1.95419	0.0395862	>C271739_c0_seq1_|_PREDICTED:_similar_to_F-box_and_leucine-rich_repeat_protein_13_[Ciona_intestinalis]
C57275_c0_seq1_	-1.95152	0.0201024	>C57275_c0_seq1_|_Leucine-rich_repeat-containing_protein_20_[Salmo_salar]
C1458_c1_seq1_	-1.94451	0.0297102	>C1458_c1_seq1_|_Phosphate_carrier_protein,_mitochondrial_precursor_[Salmo_salar]_gb|ACN12696.1|_Phosphate_carrier_protein,_mitochondrial_precursor_[Salmo_salar]
C28220_c1_seq1_	-1.9434	0.0489748	>C28220_c1_seq1_|_unnamed_protein_product_[Tetraodon_nigroviridis]
C2112_c1_seq1_	-1.93816	0.000102563	>C2112_c1_seq1_|_Cytochrome_b-c1_complex_subunit_8_[Salmo_salar]_gb|ACM08658.1|_Cytochrome_b-c1_complex_subunit_8_[Salmo_salar]_gb|ACM09502.1|_Cytochrome_b-c1_complex_subunit_8_[Salmo_salar]
C4323_c3_seq1_	-1.9322	0.0389403	>C4323_c3_seq1_|_MGR2_homolog_[Salmo_salar]_gb|ACI66377.1|_MGR2_homolog_[Salmo_salar]_gb|ACI70017.1|_MGR2_homolog_[Salmo_salar]_gb|ACN09905.1|_MGR2_homolog_[Salmo_salar]_gb|ACN12252.1|_MGR2_homolog_[Salmo_salar]
C2837_c0_seq1_	-1.9138	0.0299953	>C2837_c0_seq1_|_Dolichyl-diphosphooligosaccharide--protein_glycosyltransferase_subunit_STT3A_[Salmo_salar]_gb|ACI33169.1|_Dolichyl-diphosphooligosaccharide--protein_glycosyltransferase_subunit_STT3A_[Salmo_salar]
C241105_c0_seq1_	-1.91165	0.0354982	>C241105_c0_seq1_|_PREDICTED:_hypothetical_protein_LOC323246_[Danio_rerio]
C115797_c1_seq1_	-1.91144	0.0065979	>C115797_c1_seq1_|_hypothetical_protein_TcasGA2_TC015989_[Tribolium_castaneum]
C32398_c0_seq1_	-1.90524	0.00896475	>C32398_c0_seq1_|_PREDICTED:_hypothetical_protein_LOC562425_[Danio_rerio]
C7137_c0_seq1_	-1.9027	0.0341436	>C7137_c0_seq1_|_Cytochrome_b5_[Salmo_salar]
C336884_c0_seq1_	-1.9013	0.0396808	>C336884_c0_seq1_|_mitochondrial_carnitine/acylcarnitine_carrier_protein_CACL_[Danio_rerio]_gb|AAH97154.1|_Solute_carrier_family_25,_member_29_[Danio_rerio]
C990_c3_seq1_	-1.89508	0.00304863	>C990_c3_seq1_|_GDP-mannose_4,6_dehydratase_[Salmo_salar]_gb|ACI69129.1|_GDP-mannose_4,6_dehydratase_[Salmo_salar]
C18256_c0_seq1_	-1.89276	0.0317756	>C18256_c0_seq1_|_cytochrome_P450_[Dicentrarchus_labrax]
C101649_c1_seq1_	-1.88602	0.000956481	>C101649_c1_seq1_|_PREDICTED:_tripartite_motif-containing_protein_35-like_[Oreochromis_niloticus]
C124362_c0_seq1_	-1.88502	0.0452692	>C124362_c0_seq1_|_RecName:_Full=Histone_H2A_emb|CAA25528.1|_unnamed_protein_product_[Oncorhynchus_mykiss]
C4328_c1_seq1_	-1.88422	0.0225153	>C4328_c1_seq1_|_SJCHGC09650_protein_[Schistosoma_japonicum]
C31479_c1_seq1_	-1.87069	0.0418616	>C31479_c1_seq1_|_Tripartite_motif-containing_protein_13_[Salmo_salar]_gb|ACI33103.1|_Tripartite_motif-containing_protein_13_[Salmo_salar]
C27171_c0_seq1_	-1.86872	0.0430372	>C27171_c0_seq1_|_lysine_ketoglutarate_reductase/saccharopine_dehydrogenase_[Oncorhynchus_mykiss]_gb|AAU95502.1|_lysine_ketoglutarate_reductase/saccharopine_dehydrogenase_[Oncorhynchus_mykiss]
C276580_c0_seq1_	-1.86596	0.0212951	>C276580_c0_seq1_|_voltage-dependent_calcium_channel_gamma-like_subunit_[Danio_rerio]_gb|AAH98880.1|_Transmembrane_protein_37_[Danio_rerio]
C72581_c1_seq1_	-1.86514	0.0189671	>C72581_c1_seq1_|_PREDICTED:_importin-11_isoform_1_[Oreochromis_niloticus]
C6099_c3_seq1_	-1.85976	0.021023	>C6099_c3_seq1_|_macrophage_receptor_MARCO_[Gallus_gallus]_emb|CAB95834.1|_putative_scavenger_receptor_MARCO_[Gallus_gallus]
C39515_c1_seq1_	-1.85782	0.00593298	>C39515_c1_seq1_|_PREDICTED:_fatty_acyl-CoA_hydrolase_precursor,_medium_chain-like_[Oreochromis_niloticus]
C3408_c1_seq1_	-1.84681	9.10213e-05	>C3408_c1_seq1_|_PREDICTED:_diacylglycerol_O-acyltransferase_2-like_[Oreochromis_niloticus]
C25_c219_seq1_	-1.84669	0.0247423	>C25_c219_seq1_|_Huntingtin-interacting_protein_K_[Esox_lucius]
C29091_c2_seq1_	-1.83062	0.0200318	>C29091_c2_seq1_|_interleukin_13_receptor_alpha-2_precursor_[Oncorhynchus_mykiss]_gb|AAL26927.1|AF361437_1_interleukin_13_receptor_alpha-2_[Oncorhynchus_mykiss]
C362515_c0_seq1_	-1.82769	0.0186487	>C362515_c0_seq1_|_PREDICTED:_sialic_acid-binding_Ig-like_lectin_14-like_[Danio_rerio]
C2394_c0_seq1_	-1.82697	0.0212477	>C2394_c0_seq1_|_PREDICTED:_monocarboxylate_transporter_13-like_[Danio_rerio]
C89802_c1_seq1_	-1.82064	4.83423e-05	>C89802_c1_seq1_|_lactosylceramide_alpha-2,3-sialyltransferase_[Danio_rerio]_gb|AAI25823.1|_ST3_beta-galactoside_alpha-2,3-sialyltransferase_5_[Danio_rerio]_gb|AAI64193.1|_St3gal5_protein_[Danio_rerio]
C178982_c0_seq1_	-1.8177	0.0391879	>C178982_c0_seq1_|_Zinc_finger_protein_576_[Salmo_salar]_gb|ACI33333.1|_Zinc_finger_protein_576_[Salmo_salar]
C9625_c0_seq1_	-1.81636	0.0031966	>C9625_c0_seq1_|_L-threonine_3-dehydrogenase,_mitochondrial_[Danio_rerio]_gb|AAH63962.1|_L-threonine_dehydrogenase_[Danio_rerio]_emb|CAI20688.1|_novel_protein_(zgc:77667)_[Danio_rerio]
C655_c2_seq1_	-1.78979	0.0371881	>C655_c2_seq1_|_PREDICTED:_hypothetical_protein_LOC567638_isoform_2_[Danio_rerio]_ref|XP_003200589.1|_PREDICTED:_hypothetical_protein_LOC567638_isoform_1_[Danio_rerio]_emb|CAM56515.1|_novel_protein_[Danio_rerio]
C20446_c3_seq1_	-1.78759	2.41383e-05	>C20446_c3_seq1_|_PREDICTED:_SEC14-like_protein_1-like_[Anolis_carolinensis]
C133023_c0_seq1_	-1.77913	0.0144846	>C133023_c0_seq1_|_PREDICTED:_DNA_topoisomerase_3-alpha_[Oreochromis_niloticus]
C79921_c0_seq1_	-1.77134	0.0117621	>C79921_c0_seq1_|_PREDICTED:_mitochondrial_carnitine/acylcarnitine_carrier_protein_CACL-like_[Oreochromis_niloticus]_ref|XP_003460427.1|_PREDICTED:_mitochondrial_carnitine/acylcarnitine_carrier_protein_CACL-like_[Oreochromis_niloticus]
C6070_c0_seq1_	-1.77042	0.00343479	>C6070_c0_seq1_|_WAS/WASL-interacting_protein_family_member_2_[Danio_rerio]_gb|AAH71180.1|_Zgc:63914_[Danio_rerio]
C34439_c0_seq1_	-1.76972	0.0221922	>C34439_c0_seq1_|_PREDICTED:_aldehyde_dehydrogenase_family_9_member_A1-B-like_[Oreochromis_niloticus]
C4079_c1_seq1_	-1.7688	0.0002718	>C4079_c1_seq1_|_Brain_protein_44-like_protein_[Salmo_salar]_gb|ACI66893.1|_Brain_protein_44-like_protein_[Salmo_salar]_gb|ACI67818.1|_Brain_protein_44-like_protein_[Salmo_salar]_gb|ACO07972.1|_Brain_protein_44-like_protein_[Oncorhynchus_mykiss]
C7012_c6_seq1_	-1.76673	0.0171528	>C7012_c6_seq1_|_PREDICTED:_proline_dehydrogenase_1,_mitochondrial-like_[Oreochromis_niloticus]
C21603_c1_seq1_	-1.76234	0.0420693	>C21603_c1_seq1_|_RecName:_Full=Vitellogenin;_Short=VTG;_Contains:_RecName:_Full=Lipovitellin_I;_Short=LVI;_Contains:_RecName:_Full=Phosvitin;_Short=PV;_Contains:_RecName:_Full=Lipovitellin_II;_Short=LVII;_Flags:_Precursor_emb|CAA63421.1|_vitellogenin_[Oncorhynchus_mykiss]
C3681_c0_seq1_	-1.75847	0.00668	>C3681_c0_seq1_|_Peroxiredoxin-5,_mitochondrial_precursor_[Salmo_salar]
C79261_c0_seq1_	-1.75772	0.0444775	>C79261_c0_seq1_|_PREDICTED:_protein_CLN8-like_[Oreochromis_niloticus]
C43719_c0_seq1_	-1.75607	0.00253361	>C43719_c0_seq1_|_mitochondrial_ribosomal_protein_L10_[Salmo_salar]
C108149_c0_seq1_	-1.7492	0.0389619	>C108149_c0_seq1_|_PREDICTED:_fibronectin_type-III_domain-containing_protein_C4orf31_homolog_[Oreochromis_niloticus]
C2305_c3_seq1_	-1.74698	0.0124934	>C2305_c3_seq1_|_Cytochrome_b5_[Salmo_salar]
C129313_c0_seq1_	-1.74384	0.0481035	>C129313_c0_seq1_|_PREDICTED:_nostrin-like_[Oreochromis_niloticus]
C21827_c1_seq1_	-1.74288	0.0341436	>C21827_c1_seq1_|_Angptl3_protein_[Danio_rerio]
C1161_c0_seq1_	-1.74246	0.044674	>C1161_c0_seq1_|_cytokine_receptor_precursor_[Oncorhynchus_mykiss]_emb|CAF05667.1|_cytokine_receptor_[Oncorhynchus_mykiss]
C10989_c0_seq1_	-1.74218	0.0342266	>C10989_c0_seq1_|_PREDICTED:_centromere_protein_X-like_isoform_1_[Danio_rerio]_ref|XP_003198230.1|_PREDICTED:_centromere_protein_X-like_isoform_2_[Danio_rerio]
C43394_c0_seq1_	-1.73728	0.00248931	>C43394_c0_seq1_|_PREDICTED:_N(G),N(G)-dimethylarginine_dimethylaminohydrolase_1-like_[Oreochromis_niloticus]
C43560_c0_seq1_	-1.73417	0.0023659	>C43560_c0_seq1_|_unnamed_protein_product_[Tetraodon_nigroviridis]
C101963_c0_seq1_	-1.72911	0.0313047	>C101963_c0_seq1_|_spindle_and_kinetochore-associated_protein_3_[Danio_rerio]
C115298_c0_seq1_	-1.72281	0.00495724	>C115298_c0_seq1_|_neuregulin_1_type_IIb1_isoform_[Danio_rerio]
C28996_c1_seq1_	-1.72016	0.0089786	>C28996_c1_seq1_|_PREDICTED:_keratinocyte-associated_protein_3-like_[Oreochromis_niloticus]
C13727_c1_seq1_	-1.71246	0.00266883	>C13727_c1_seq1_|_unnamed_protein_product_[Tetraodon_nigroviridis]
C9765_c0_seq1_	-1.71119	0.000416176	>C9765_c0_seq1_|_PREDICTED:_epidermal_retinol_dehydrogenase_2-like_[Oreochromis_niloticus]
C82682_c0_seq1_	-1.71112	0.014865	>C82682_c0_seq1_|_PREDICTED:_2-acylglycerol_O-acyltransferase_2-A-like_[Oreochromis_niloticus]
C17604_c2_seq1_	-1.71106	0.00796402	>C17604_c2_seq1_|_4-aminobutyrate_aminotransferase,_mitochondrial_precursor_[Salmo_salar]
C36507_c0_seq1_	-1.71055	0.0435885	>C36507_c0_seq1_|_PREDICTED:_AP-3_complex_subunit_beta-1-like_[Oreochromis_niloticus]
C85201_c0_seq1_	-1.70422	0.0471636	>C85201_c0_seq1_|_PREDICTED:_protein_phosphatase_PTC7_homolog_[Oreochromis_niloticus]
C3142_c0_seq1_	-1.70388	0.00697274	>C3142_c0_seq1_|_Cytochrome_c_oxidase_polypeptide_VIa,_mitochondrial_precursor_[Oncorhynchus_mykiss]
C11809_c0_seq1_	-1.70343	0.0232027	>C11809_c0_seq1_|_Sulfotransferase_family_cytosolic_2B_member_1_[Salmo_salar]_gb|ACI69582.1|_Sulfotransferase_family_cytosolic_2B_member_1_[Salmo_salar]
C24817_c0_seq1_	-1.70073	0.0499074	>C24817_c0_seq1_|_Endonuclease_domain-containing_1_protein_precursor_[Salmo_salar]_gb|ACN12593.1|_Endonuclease_domain-containing_1_protein_precursor_[Salmo_salar]
C21334_c0_seq1_	-1.68409	0.000983582	>C21334_c0_seq1_|_Riboflavin_kinase_[Salmo_salar]_gb|ACI34261.1|_Riboflavin_kinase_[Salmo_salar]
C7924_c0_seq1_	-1.68339	0.00186422	>C7924_c0_seq1_|_cytochrome_c_oxidase_subunit_VIIa_polypeptide_2_like-1_[Salmo_salar]_gb|ACI66763.1|_Cytochrome_c_oxidase_subunit_VIIa-related_protein,_mitochondrial_precursor_[Salmo_salar]_gb|ACI67477.1|_Cytochrome_c_oxidase_subunit_VIIa-related_protein,_mitochondrial_precursor_[Salmo_salar]_gb|ACI68473.1|_Cytochrome_c_oxidase_subunit_VIIa-related_protein,_mitochondrial_precursor_[Salmo_salar]_g…
C4768_c3_seq1_	-1.68327	8.90586e-05	>C4768_c3_seq1_|_Cytochrome_c_oxidase_polypeptide_VIIa-liver/heart,_mitochondrial_precursor_[Salmo_salar]
C1852_c1_seq1_	-1.67635	9.62157e-05	>C1852_c1_seq1_|_fish_virus_induced_TRIM_protein_[Oncorhynchus_mykiss]
C36952_c0_seq1_	-1.67571	0.0225153	>C36952_c0_seq1_|_PREDICTED:_dimethylglycine_dehydrogenase,_mitochondrial_[Oreochromis_niloticus]
C39704_c1_seq1_	-1.67534	0.0166077	>C39704_c1_seq1_|_Rbm4.2_protein_[Danio_rerio]
C67202_c0_seq1_	-1.67439	0.003887	>C67202_c0_seq1_|_PREDICTED:_UDP-glucuronosyltransferase_2C1-like_[Oreochromis_niloticus]
C120_c215_seq1_	-1.67079	0.034771	>C120_c215_seq1_|_PREDICTED:_transmembrane_BAX_inhibitor_motif-containing_protein_1-like_[Oreochromis_niloticus]
C19927_c0_seq1_	-1.66818	0.00172351	>C19927_c0_seq1_|_PREDICTED:_centrosomal_protein_of_57_kDa-like_[Oreochromis_niloticus]
C40226_c1_seq1_	-1.6655	0.0435885	>C40226_c1_seq1_|_PREDICTED:_contactin-4-like_[Oreochromis_niloticus]
C29112_c0_seq1_	-1.66284	0.0389403	>C29112_c0_seq1_|_PREDICTED:_tRNA_(cytosine(34)-C(5))-methyltransferase-like_[Oreochromis_niloticus]
C138321_c0_seq1_	-1.66043	0.0139791	>C138321_c0_seq1_|_Ovarian_cancer-associated_gene_2_protein_homolog_[Salmo_salar]_gb|ACI66904.1|_Ovarian_cancer-associated_gene_2_protein_homolog_[Salmo_salar]
C1324_c25_seq1_	-1.65995	0.047432	>C1324_c25_seq1_|_Peroxisomal_3,2-trans-enoyl-CoA_isomerase_[Salmo_salar]
C6545_c1_seq1_	-1.65886	0.0002718	>C6545_c1_seq1_|_aldehyde_dehydrogenase_family_7_member_A1_homolog_[Salmo_salar]_gb|ACI32910.1|_aldehyde_dehydrogenase_family_7_member_A1_homolog_[Salmo_salar]
C15967_c0_seq1_	-1.65094	0.000594429	>C15967_c0_seq1_|_PREDICTED:_mimitin,_mitochondrial-like_[Oreochromis_niloticus]
C9213_c0_seq1_	-1.64809	0.044068	>C9213_c0_seq1_|_Probable_mitochondrial_import_receptor_subunit_TOM7_homolog_[Oncorhynchus_mykiss]
C140794_c0_seq1_	-1.64653	0.00105583	>C140794_c0_seq1_|_RecName:_Full=Histone_H2A_emb|CAA25528.1|_unnamed_protein_product_[Oncorhynchus_mykiss]
C7553_c2_seq1_	-1.64429	0.000562019	>C7553_c2_seq1_|_brain_protein_44_[Salmo_salar]_gb|ACI33402.1|_Brain_protein_44_[Salmo_salar]_gb|ACI67538.1|_Brain_protein_44_[Salmo_salar]_gb|ACI69119.1|_Brain_protein_44_[Salmo_salar]_gb|ADM16043.1|_Brain_protein_44_[Salmo_salar]_gb|ADM16096.1|_Brain_protein_44_[Salmo_salar]
C60291_c0_seq1_	-1.64027	0.0418898	>C60291_c0_seq1_|_Succinate_dehydrogenase_flavoprotein_subunit,_mitochondrial_precursor_[Salmo_salar]
C16366_c0_seq1_	-1.63709	0.0101314	>C16366_c0_seq1_|_PREDICTED:_hypothetical_protein_LOC100699880_[Oreochromis_niloticus]
C24665_c0_seq1_	-1.6361	0.0370061	>C24665_c0_seq1_|_Ezrin-radixin-moesin-binding_phosphoprotein_50_[Salmo_salar]_gb|ACI33524.1|_Ezrin-radixin-moesin-binding_phosphoprotein_50_[Salmo_salar]
C11529_c2_seq1_	-1.63518	4.92055e-05	>C11529_c2_seq1_|_interleukin_18_form_a,_IL-18A_[Oncorhynchus_mykiss]
C62945_c0_seq1_	-1.6344	0.0362901	>C62945_c0_seq1_|_PREDICTED:_lipid_phosphate_phosphohydrolase_1-like_[Oreochromis_niloticus]
C4754_c0_seq1_	-1.63393	0.0472031	>C4754_c0_seq1_|_PREDICTED:_hypothetical_protein_LOC335368_[Danio_rerio]
C9651_c13_seq1_	-1.62944	0.0145085	>C9651_c13_seq1_|_PREDICTED:_sarcosine_dehydrogenase,_mitochondrial-like_[Oreochromis_niloticus]
C592_c0_seq1_	-1.6294	0.00385547	>C592_c0_seq1_|_PREDICTED:_mitochondrial_import_receptor_subunit_TOM40B-like_[Oreochromis_niloticus]
C23271_c0_seq1_	-1.62496	0.0256922	>C23271_c0_seq1_|_trafficking_protein_particle_complex_subunit_1_[Danio_rerio]_gb|AAH76411.1|_Trafficking_protein_particle_complex_1_[Danio_rerio]
C69090_c0_seq1_	-1.62438	0.0115214	>C69090_c0_seq1_|_sideroflexin-4_[Salmo_salar]_gb|ACI33168.1|_Sideroflexin-4_[Salmo_salar]
C117975_c0_seq1_	-1.62436	0.003887	>C117975_c0_seq1_|_PREDICTED:_angiopoietin-related_protein_1-like_[Oreochromis_niloticus]
C33319_c0_seq1_	-1.62398	0.00435007	>C33319_c0_seq1_|_PREDICTED:_hypothetical_protein_LOC100711112_[Oreochromis_niloticus]
C97857_c0_seq1_	-1.61953	0.00322076	>C97857_c0_seq1_|_PREDICTED:_peroxisomal_leader_peptide-processing_protease-like_[Oreochromis_niloticus]
C49103_c0_seq1_	-1.61737	0.0312874	>C49103_c0_seq1_|_PREDICTED:_UPF0405_protein_C3orf75_homolog_[Oreochromis_niloticus]
C37738_c0_seq1_	-1.61737	0.032193	>C37738_c0_seq1_|_tubulin-folding_cofactor_B_[Salmo_salar]_gb|ACI34228.1|_Tubulin_folding_cofactor_B_[Salmo_salar]
C4457_c0_seq1_	-1.61652	0.0141747	>C4457_c0_seq1_|_conserved_oligomeric_Golgi_complex_subunit_5_[Danio_rerio]_emb|CAI20919.1|_novel_protein_similar_to_human_and_mouse_component_of_oligomeric_golgi_complex_5_(COG5)_[Danio_rerio]
C8292_c1_seq1_	-1.61428	0.0472789	>C8292_c1_seq1_|_PREDICTED:_SWI/SNF_complex_subunit_SMARCC1_[Danio_rerio]
C33317_c0_seq1_	-1.61244	0.000305087	>C33317_c0_seq1_|_methylcrotonoyl-Coenzyme_A_carboxylase_2_[Danio_rerio]_emb|CAP19513.1|_novel_protein_similar_to_vertebrate_methylcrotonoyl-Coenzyme_A_carboxylase_2_(beta)_(MCCC2)_[Danio_rerio]
C7410_c0_seq1_	-1.61133	0.0104601	>C7410_c0_seq1_|_Cathepsin_H_precursor_[Salmo_salar]
C8851_c1_seq1_	-1.60926	0.00124169	>C8851_c1_seq1_|_PREDICTED:_alkylated_DNA_repair_protein_alkB_homolog_1-like_[Oreochromis_niloticus]
C115870_c0_seq1_	-1.60822	0.013255	>C115870_c0_seq1_|_PREDICTED:_centromere_protein_U-like_[Danio_rerio]
C207_c0_seq1_	-1.60759	0.0435885	>C207_c0_seq1_|_40S_ribosomal_protein_S27_[Scophthalmus_maximus]
C274_c0_seq1_	-1.60608	0.0243035	>C274_c0_seq1_|_Ictacalcin_[Oncorhynchus_mykiss]
C72471_c1_seq1_	-1.60181	0.0093339	>C72471_c1_seq1_|_TNF_receptor-associated_factor_4_[Salmo_salar]_gb|ACN10730.1|_TNF_receptor-associated_factor_4_[Salmo_salar]
C78685_c0_seq1_	-1.60133	0.0383136	>C78685_c0_seq1_|_PREDICTED:_cytidine_deaminase-like_[Oreochromis_niloticus]
C100535_c0_seq1_	-1.59982	0.0389619	>C100535_c0_seq1_|_condensin-2_complex_subunit_D3_[Danio_rerio]_gb|AAH52478.1|_Zgc:55549_[Danio_rerio]_gb|AAI64019.1|_Zgc:55549_protein_[Danio_rerio]
C77153_c0_seq1_	-1.59437	0.0164699	>C77153_c0_seq1_|_myosin_VIa_[Danio_rerio]_gb|AAT97403.1|_myosin_VIa_[Danio_rerio]
C601_c11_seq1_	-1.58296	0.0167377	>C601_c11_seq1_|_Ganglioside_GM2_activator_precursor_[Salmo_salar]_gb|ACI33972.1|_Ganglioside_GM2_activator_precursor_[Salmo_salar]
C29142_c2_seq1_	-1.58266	9.37634e-05	>C29142_c2_seq1_|_PREDICTED:_niemann-Pick_C1_protein-like_[Oreochromis_niloticus]
C10620_c0_seq1_	-1.58122	0.0206528	>C10620_c0_seq1_|_CHCH_domain-containing_protein_C22orf16,_mitochondrial_precursor_[Salmo_salar]
C26753_c0_seq1_	-1.57975	0.0211828	>C26753_c0_seq1_|_UDP-glucuronosyltransferase_2A2_[Salmo_salar]_gb|ACI33061.1|_UDP-glucuronosyltransferase_2A2_precursor_[Salmo_salar]
C14609_c0_seq1_	-1.57904	0.0123963	>C14609_c0_seq1_|_Xaa-Pro_aminopeptidase_1_[Salmo_salar]_gb|ACI33755.1|_Xaa-Pro_aminopeptidase_1_[Salmo_salar]
C38259_c0_seq1_	-1.57849	0.015883	>C38259_c0_seq1_|_helicase_MOV-10_[Salmo_salar]_gb|ACN10987.1|_helicase_MOV-10_[Salmo_salar]
C3897_c8_seq1_	-1.5764	0.037269	>C3897_c8_seq1_|_PREDICTED:_GPI_transamidase_component_PIG-S-like_[Oreochromis_niloticus]
C6347_c0_seq1_	-1.5761	0.0001141	>C6347_c0_seq1_|_NADH_dehydrogenase_1_alpha_subcomplex_subunit_2_[Oncorhynchus_mykiss]_gb|ACO08705.1|_NADH_dehydrogenase_1_alpha_subcomplex_subunit_2_[Oncorhynchus_mykiss]
C24259_c0_seq1_	-1.57596	0.024045	>C24259_c0_seq1_|_PREDICTED:_serine/threonine-protein_kinase_Sgk1-like_[Oreochromis_niloticus]
C8490_c0_seq1_	-1.57539	0.0463531	>C8490_c0_seq1_|_Claudin-like_protein_ZF4A22_[Salmo_salar]_tpg|DAA06152.1|_TPA_exp:_claudin_7_[Salmo_salar]_gb|ACN10212.1|_Claudin-like_protein_ZF4A22_[Salmo_salar]_gb|ACN12567.1|_Claudin-like_protein_ZF4A22_[Salmo_salar]_tpg|DAA34901.1|_TPA_exp:_claudin_7_[Oncorhynchus_mykiss]
C28986_c0_seq1_	-1.57469	0.0312874	>C28986_c0_seq1_|_Solute_carrier_family_22_member_18_[Salmo_salar]_gb|ACN11494.1|_Solute_carrier_family_22_member_18_[Salmo_salar]
C9864_c1_seq1_	-1.57366	0.00193248	>C9864_c1_seq1_|_PREDICTED:_sodium_bicarbonate_transporter-like_protein_11-like_[Oreochromis_niloticus]
C93001_c0_seq1_	-1.5703	0.0221922	>C93001_c0_seq1_|_PREDICTED:_CMP-N-acetylneuraminate-beta-galactosamide-alpha-2,_3-sialyltransferase_1-like_[Oreochromis_niloticus]
C18954_c0_seq1_	-1.56618	0.0096798	>C18954_c0_seq1_|_cell_division_cycle_2_[Salmo_salar]_gb|ACI68251.1|_Cell_division_control_protein_2_homolog_[Salmo_salar]
C2167_c0_seq1_	-1.56392	0.0101314	>C2167_c0_seq1_|_PREDICTED:_NAD(P)_transhydrogenase,_mitochondrial-like_[Oreochromis_niloticus]
C73108_c0_seq1_	-1.56376	0.0225953	>C73108_c0_seq1_|_Heat_shock_factor-binding_protein_1_[Oncorhynchus_mykiss]
C14364_c0_seq1_	-1.56321	0.024693	>C14364_c0_seq1_|_tapasin-related_precursor_[Oncorhynchus_mykiss]_gb|AAZ66043.1|_tapasin-related_[Oncorhynchus_mykiss]
C60226_c0_seq1_	-1.56281	0.00685138	>C60226_c0_seq1_|_sideroflexin-4_[Salmo_salar]_gb|ACI33168.1|_Sideroflexin-4_[Salmo_salar]
C60129_c0_seq1_	-1.56231	0.0445091	>C60129_c0_seq1_|_PREDICTED:_aurora_kinase_B-like_[Oreochromis_niloticus]
C32852_c0_seq1_	-1.55922	0.0418817	>C32852_c0_seq1_|_CJ058_protein_[Salmo_salar]_gb|ACI66972.1|_C10orf58_homolog_precursor_[Salmo_salar]
C43287_c0_seq1_	-1.55752	0.0181449	>C43287_c0_seq1_|_ADP-ribosylation_factor-like_protein_8B_[Salmo_salar]_gb|ACI66053.1|_ADP-ribosylation_factor-like_protein_8B_[Salmo_salar]
C6625_c2_seq1_	-1.55461	0.0184251	>C6625_c2_seq1_|_T-cell_leukemia_translocation-altered_gene_protein_homolog_[Salmo_salar]
C19779_c0_seq1_	-1.55324	0.00105583	>C19779_c0_seq1_|_PREDICTED:_short-chain_specific_acyl-CoA_dehydrogenase,_mitochondrial-like_[Oreochromis_niloticus]
C1552_c0_seq1_	-1.5501	0.0349857	>C1552_c0_seq1_|_Catechol-O-methyltransferase_domain-containing_protein_1_[Oncorhynchus_mykiss]
C30326_c1_seq1_	-1.54821	0.0112435	>C30326_c1_seq1_|_PREDICTED:_si:ch211-1n9.7_[Danio_rerio]
C1614_c0_seq1_	-1.54649	0.000349127	>C1614_c0_seq1_|_ATP_synthase-coupling_factor_6,_mitochondrial_precursor_[Salmo_salar]_gb|ACN09991.1|_ATP_synthase-coupling_factor_6,_mitochondrial_precursor_[Salmo_salar]_gb|ACN12338.1|_ATP_synthase-coupling_factor_6,_mitochondrial_precursor_[Salmo_salar]
C120160_c0_seq1_	-1.54465	0.0432361	>C120160_c0_seq1_|_PREDICTED:_translation_factor_GUF1,_mitochondrial_[Oreochromis_niloticus]
C24323_c0_seq1_	-1.54457	0.00380792	>C24323_c0_seq1_|_PREDICTED:_si:ch211-1n9.7_[Danio_rerio]
C49768_c1_seq1_	-1.54405	0.000212824	>C49768_c1_seq1_|_PREDICTED:_protein_FAM45A-like_[Oreochromis_niloticus]
C4135_c0_seq1_	-1.53777	0.0182446	>C4135_c0_seq1_|_PREDICTED:_protein_Tob1-like_[Oreochromis_niloticus]
C23453_c0_seq1_	-1.53642	0.00316478	>C23453_c0_seq1_|_39S_ribosomal_protein_L13,_mitochondrial_[Salmo_salar]
C39536_c0_seq1_	-1.53588	0.00984089	>C39536_c0_seq1_|_forkhead_box_O5_[Oryzias_latipes]_gb|ACO57477.1|_forkhead_box_O5_[Oryzias_latipes]
C6279_c0_seq1_	-1.5296	3.20057e-05	>C6279_c0_seq1_|_Homogentisate_1,2-dioxygenase_[Dicentrarchus_labrax]
C153326_c0_seq1_	-1.5278	0.0166077	>C153326_c0_seq1_|_neutral_ceramidase_[Danio_rerio]_sp|Q5W7F1.1|ASAH2_DANRE_RecName:_Full=Neutral_ceramidase;_Short=N-CDase;_Short=NCDase;_AltName:_Full=Acylsphingosine_deacylase_2;_AltName:_Full=N-acylsphingosine_amidohydrolase_2;_Short=znCD_dbj|BAD69590.1|_neutral_ceramidase_[Danio_rerio]
C34062_c0_seq1_	-1.52706	0.0190863	>C34062_c0_seq1_|_NLR_family_member_X1_[Ictalurus_punctatus]_gb|ACM45228.1|_NLRX1_receptor_[Ictalurus_punctatus]
C8792_c4_seq1_	-1.52444	0.0020428	>C8792_c4_seq1_|_saccharopine_dehydrogenase_b_[Danio_rerio]_gb|AAH83193.1|_Saccharopine_dehydrogenase_b_[Danio_rerio]
C56411_c0_seq1_	-1.52328	0.0154995	>C56411_c0_seq1_|_PREDICTED:_eyes_absent_homolog_3-like_[Oreochromis_niloticus]
C27738_c0_seq1_	-1.51859	0.00958128	>C27738_c0_seq1_|_phosphatase_methylesterase_1_[Caligus_rogercresseyi]
C7017_c0_seq1_	-1.51273	0.000228049	>C7017_c0_seq1_|_RecName:_Full=Selenoprotein_T1a;_Flags:_Precursor
C8551_c2_seq1_	-1.5126	0.000492327	>C8551_c2_seq1_|_unnamed_protein_product_[Tetraodon_nigroviridis]
C3454_c0_seq1_	-1.5102	0.0120844	>C3454_c0_seq1_|_Malate_dehydrogenase,_cytoplasmic_[Salmo_salar]_gb|ACN12543.1|_Malate_dehydrogenase,_cytoplasmic_[Salmo_salar]
C2010_c16_seq1_	-1.50971	0.00668	>C2010_c16_seq1_|_novel_protein_[Danio_rerio]
C106159_c0_seq1_	-1.50475	0.0477149	>C106159_c0_seq1_|_PREDICTED:_ATP-binding_cassette_sub-family_D_member_2_[Oreochromis_niloticus]
C8121_c1_seq1_	-1.50385	0.0339759	>C8121_c1_seq1_|_RAB6A,_member_RAS_oncogene_family_[Salmo_salar]_gb|ACI33178.1|_Ras-related_protein_Rab-6A_[Salmo_salar]
C68606_c0_seq1_	-1.50373	0.0297382	>C68606_c0_seq1_|_PREDICTED:_arf-GAP_domain_and_FG_repeats-containing_protein_1-like_[Oreochromis_niloticus]
C61778_c0_seq1_	-1.50036	0.0373089	>C61778_c0_seq1_|_PREDICTED:_tudor_domain-containing_protein_6-like_[Oreochromis_niloticus]
C38962_c2_seq1_	-1.50026	0.0020428	>C38962_c2_seq1_|_PREDICTED:_probable_2-oxoglutarate_dehydrogenase_E1_component_DHKTD1,_mitochondrial-like_[Oreochromis_niloticus]
C95472_c0_seq1_	-1.49941	0.00495724	>C95472_c0_seq1_|_diamine_N-acetyltransferase_2_[Salmo_salar]_gb|ACN12604.1|_Diamine_acetyltransferase_2_[Salmo_salar]
C22984_c0_seq1_	-1.49736	0.0313057	>C22984_c0_seq1_|_39S_ribosomal_protein_L22,_mitochondrial_precursor_[Salmo_salar]_gb|ACN12212.1|_39S_ribosomal_protein_L22,_mitochondrial_precursor_[Salmo_salar]
C9338_c0_seq1_	-1.49699	0.0244338	>C9338_c0_seq1_|_fructose-1,6-bisphosphatase_1b_[Danio_rerio]_gb|AAH53267.1|_Fructose-1,6-bisphosphatase_1b_[Danio_rerio]_emb|CAM56587.1|_fructose-1,6-bisphosphatase_1_[Danio_rerio]
C74586_c0_seq1_	-1.4969	0.00919371	>C74586_c0_seq1_|_glutamine-dependent_NAD(+)_synthetase_[Danio_rerio]_gb|AAI42820.1|_Zgc:165489_protein_[Danio_rerio]
C1575_c2_seq1_	-1.49618	0.0222889	>C1575_c2_seq1_|_Acyl-protein_thioesterase_2_[Salmo_salar]_gb|ACI32909.1|_Acyl-protein_thioesterase_2_[Salmo_salar]_gb|ACM09734.1|_Acyl-protein_thioesterase_2_[Salmo_salar]
C19481_c1_seq1_	-1.49584	0.0435885	>C19481_c1_seq1_|_steroid_hormone_receptor_ERR1_[Danio_rerio]_gb|AAS66634.1|_estrogen-related_receptor_alpha_[Danio_rerio]
C73104_c1_seq1_	-1.49403	0.00937551	>C73104_c1_seq1_|_PREDICTED:_c-Jun-amino-terminal_kinase-interacting_protein_1-like_[Danio_rerio]
C1172_c0_seq1_	-1.49377	0.00504422	>C1172_c0_seq1_|_PREDICTED:_saxitoxin_and_tetrodotoxin-binding_protein_2-like_[Danio_rerio]
C77973_c0_seq1_	-1.49033	0.018572	>C77973_c0_seq1_|_PREDICTED:_D-glucuronyl_C5-epimerase-like_[Oreochromis_niloticus]
C112236_c0_seq1_	-1.48915	0.0155814	>C112236_c0_seq1_|_K0415_protein_[Salmo_salar]_gb|ACN11261.1|_KIAA0415_[Salmo_salar]
C7943_c10_seq1_	-1.4884	0.0286419	>C7943_c10_seq1_|_Mitochondrial_39S_ribosomal_protein_L4_[Esox_lucius]
C42596_c1_seq1_	-1.48549	0.00342681	>C42596_c1_seq1_|_propionyl-Coenzyme_A_carboxylase,_alpha_polypeptide_[Danio_rerio]_emb|CAQ15187.1|_propionyl-Coenzyme_A_carboxylase,_alpha_polypeptide_[Danio_rerio]
C11874_c9_seq1_	-1.48539	0.0236557	>C11874_c9_seq1_|_PREDICTED:_transmembrane_protein_82-like_[Oreochromis_niloticus]
C4552_c2_seq1_	-1.48491	0.00495724	>C4552_c2_seq1_|_60_kDa_heat_shock_protein,_mitochondrial_precursor_[Salmo_salar]
C23845_c0_seq1_	-1.48327	0.000123843	>C23845_c0_seq1_|_unnamed_protein_product_[Tetraodon_nigroviridis]
C141869_c0_seq1_	-1.48287	0.0438244	>C141869_c0_seq1_|_PREDICTED:_hypothetical_protein_LOC100001326_[Danio_rerio]
C49114_c0_seq1_	-1.48247	0.00685138	>C49114_c0_seq1_|_Alpha-methylacyl-CoA_racemase_[Osmerus_mordax]
C13166_c0_seq1_	-1.48117	0.016652	>C13166_c0_seq1_|_ectonucleotide_pyrophosphatase/phosphodiesterase_family_member_4_precursor_[Salmo_salar]_gb|ACI33870.1|_Ectonucleotide_pyrophosphatase/phosphodiesterase_family_member_4_precursor_[Salmo_salar]
C1267_c0_seq1_	-1.48094	0.011652	>C1267_c0_seq1_|_ATP_synthase_subunit_e,_mitochondrial_[Salmo_salar]
C23447_c0_seq1_	-1.47985	0.0142278	>C23447_c0_seq1_|_HIRA-interacting_protein_5_[Oncorhynchus_mykiss]_gb|ACO08074.1|_HIRA-interacting_protein_5_[Oncorhynchus_mykiss]
C2423_c2_seq1_	-1.47789	0.00887607	>C2423_c2_seq1_|_Non-histone_chromosomal_protein_H6_[Salmo_salar]_gb|ACM08387.1|_Non-histone_chromosomal_protein_H6_[Salmo_salar]_gb|ACM08739.1|_Non-histone_chromosomal_protein_H6_[Salmo_salar]_gb|ACM08890.1|_Non-histone_chromosomal_protein_H6_[Salmo_salar]_gb|ACM09112.1|_Non-histone_chromosomal_protein_H6_[Salmo_salar]_gb|ACM09139.1|_Non-histone_chromosomal_protein_H6_[Salmo_salar]_gb|ACM09204.1…
C42537_c0_seq1_	-1.47647	0.049492	>C42537_c0_seq1_|_Cyclin-dependent_kinases_regulatory_subunit_1_[Salmo_salar]_gb|ACI68394.1|_Cyclin-dependent_kinases_regulatory_subunit_1_[Salmo_salar]
C54113_c3_seq1_	-1.47572	0.0303705	>C54113_c3_seq1_|_PREDICTED:_hypothetical_protein_LOC100692229_[Oreochromis_niloticus]
C117735_c0_seq1_	-1.47485	0.0112051	>C117735_c0_seq1_|_unnamed_protein_product_[Tetraodon_nigroviridis]
C338_c253_seq1_	-1.47392	0.00185201	>C338_c253_seq1_|_14-3-3_protein_beta/alpha-1_[Salmo_salar]
C19982_c1_seq1_	-1.47198	0.0297382	>C19982_c1_seq1_|_cytochrome_P450_[Dicentrarchus_labrax]
C31863_c0_seq1_	-1.47177	0.0478125	>C31863_c0_seq1_|_Flavin_reductase_[Oncorhynchus_mykiss]_gb|ACO08175.1|_Flavin_reductase_[Oncorhynchus_mykiss]
C58651_c0_seq1_	-1.47162	0.0151834	>C58651_c0_seq1_|_PREDICTED:_UPF0463_transmembrane_protein_C6orf35_homolog_[Oreochromis_niloticus]
C24461_c0_seq1_	-1.47018	0.026883	>C24461_c0_seq1_|_28S_ribosomal_protein_S15,_mitochondrial_precursor_[Salmo_salar]_gb|ACN10411.1|_28S_ribosomal_protein_S15,_mitochondrial_precursor_[Salmo_salar]_gb|ACN12776.1|_28S_ribosomal_protein_S15,_mitochondrial_precursor_[Salmo_salar]
C13071_c2_seq1_	-1.46955	0.0177203	>C13071_c2_seq1_|_L-xylulose_reductase_[Salmo_salar]_gb|ACI66228.1|_L-xylulose_reductase_[Salmo_salar]_gb|ACN10095.1|_L-xylulose_reductase_[Salmo_salar]_gb|ACN10830.1|_L-xylulose_reductase_[Salmo_salar]_gb|ACN12443.1|_L-xylulose_reductase_[Salmo_salar]_gb|ADM16151.1|_L-xylulose_reductase_[Salmo_salar]
C24044_c2_seq1_	-1.4692	0.000904078	>C24044_c2_seq1_|_peroxisomal_acyl-CoA_thioesterase_2b_like_3_[Danio_rerio]_gb|AAH85366.1|_Zgc:101553_[Danio_rerio]_gb|AAI65207.1|_Zgc:101553_protein_[Danio_rerio]
C63060_c0_seq1_	-1.46775	0.0293103	>C63060_c0_seq1_|_PREDICTED:_ephexin-1-like_[Danio_rerio]
C130999_c0_seq1_	-1.46731	0.0244338	>C130999_c0_seq1_|_PREDICTED:_protocadherin-10-like_[Oreochromis_niloticus]
C80834_c0_seq1_	-1.46666	0.0197218	>C80834_c0_seq1_|_PREDICTED:_nuclear_pore_membrane_glycoprotein_210-like_[Oreochromis_niloticus]
C9248_c5_seq1_	-1.46463	0.000503822	>C9248_c5_seq1_|_PREDICTED:_clathrin_heavy_chain_1-like_[Oreochromis_niloticus]
C17401_c0_seq1_	-1.4644	0.000454229	>C17401_c0_seq1_|_mitofusin-2_[Danio_rerio]_emb|CAP19405.1|_novel_protein_similar_to_H.sapiens_MNFN2,_mitofusin_2_(MNFN2)_[Danio_rerio]
C1192_c0_seq1_	-1.46339	0.0206528	>C1192_c0_seq1_|_malate_dehydrogenase_1_[Salmo_salar]
C4574_c0_seq1_	-1.46174	0.0237991	>C4574_c0_seq1_|_PREDICTED:_hypothetical_protein_LOC100695913_[Oreochromis_niloticus]
C43386_c0_seq1_	-1.46128	0.0222321	>C43386_c0_seq1_|_TIM21-like_protein,_mitochondrial_precursor_[Osmerus_mordax]
C97858_c0_seq1_	-1.45948	0.0430364	>C97858_c0_seq1_|_PREDICTED:_glucokinase_regulatory_protein-like_[Oreochromis_niloticus]
C3632_c3_seq1_	-1.45917	0.0333814	>C3632_c3_seq1_|_coiled-coil_domain-containing_protein_51_[Danio_rerio]_gb|AAI22221.1|_Zgc:153290_[Danio_rerio]
C4836_c0_seq1_	-1.45624	0.00984089	>C4836_c0_seq1_|_Short/branched_chain_specific_acyl-CoA_dehydrogenase,_mitochondrial_[Dicentrarchus_labrax]
C6078_c0_seq1_	-1.44984	0.0464649	>C6078_c0_seq1_|_SJCHGC09650_protein_[Schistosoma_japonicum]
C3077_c1_seq1_	-1.44928	0.0355579	>C3077_c1_seq1_|_PREDICTED:_cytochrome_c1,_heme_protein,_mitochondrial-like_isoform_1_[Oreochromis_niloticus]
C87366_c0_seq1_	-1.44823	0.0438234	>C87366_c0_seq1_|_peroxin_11_alpha_[Salmo_trutta_fario]
C6681_c0_seq1_	-1.44506	0.0148516	>C6681_c0_seq1_|_NADH_dehydrogenase_1_subunit_C1,_mitochondrial_precursor_[Salmo_salar]_gb|ACI68783.1|_NADH_dehydrogenase_1_subunit_C1,_mitochondrial_precursor_[Salmo_salar]_gb|ACN09914.1|_NADH_dehydrogenase_1_subunit_C1,_mitochondrial_precursor_[Salmo_salar]_gb|ACN12261.1|_NADH_dehydrogenase_1_subunit_C1,_mitochondrial_precursor_[Salmo_salar]
C10440_c0_seq1_	-1.44275	0.000243979	>C10440_c0_seq1_|_PREDICTED:_cytochrome_b-c1_complex_subunit_2,_mitochondrial-like_[Oreochromis_niloticus]
C14527_c4_seq1_	-1.43875	0.0389403	>C14527_c4_seq1_|_Two_pore_calcium_channel_protein_1_[Salmo_salar]_gb|ACI34111.1|_Two_pore_calcium_channel_protein_1_[Salmo_salar]
C16358_c0_seq1_	-1.4354	0.0202792	>C16358_c0_seq1_|_PREDICTED:_adaptin_ear-binding_coat-associated_protein_2-like_[Oreochromis_niloticus]
C41097_c0_seq1_	-1.43515	0.031428	>C41097_c0_seq1_|_PREDICTED:_DNA_mismatch_repair_protein_Msh2-like_[Oreochromis_niloticus]
C17411_c0_seq1_	-1.43439	0.0427073	>C17411_c0_seq1_|_GTP-binding_protein_[Oncorhynchus_tshawytscha]
C3817_c0_seq1_	-1.43221	0.0093339	>C3817_c0_seq1_|_Calpain_small_subunit_1_[Salmo_salar]_gb|ADM16254.1|_Calpain_small_subunit_1_[Salmo_salar]
C9566_c0_seq1_	-1.43074	0.0342125	>C9566_c0_seq1_|_Histone-binding_protein_RBBP4_[Salmo_salar]_gb|ACI33442.1|_Histone-binding_protein_RBBP4_[Salmo_salar]
C10703_c2_seq1_	-1.43011	0.00984089	>C10703_c2_seq1_|_PREDICTED:_M-protein,_striated_muscle-like_[Oreochromis_niloticus]
C72_c9_seq1_	-1.42973	0.0158107	>C72_c9_seq1_|_Thioredoxin_domain-containing_protein_12_precursor_[Salmo_salar]_gb|ACM08336.1|_Thioredoxin_domain-containing_protein_12_precursor_[Salmo_salar]
C252072_c0_seq1_	-1.42966	0.037269	>C252072_c0_seq1_|_PREDICTED:_potassium_channel_subfamily_K_member_5-like_[Oreochromis_niloticus]
C55463_c1_seq1_	-1.4288	0.0317038	>C55463_c1_seq1_|_Sphingomyelin_synthase-related_protein_1_[Dicentrarchus_labrax]
C20992_c0_seq1_	-1.42553	0.035543	>C20992_c0_seq1_|_THAP_domain-containing_protein_4_[Danio_rerio]_emb|CAQ13268.1|_novel_protein_similar_to_vertebrate_THAP_domain_containing_4_(THAP4)_[Danio_rerio]_gb|AAI62377.1|_Si:ch211-105d4.5_[Danio_rerio]_gb|AAI62373.1|_Si:ch211-105d4.5_[Danio_rerio]
C8967_c0_seq1_	-1.42512	0.0126444	>C8967_c0_seq1_|_Cytosol_aminopeptidase_[Salmo_salar]_gb|ACI33908.1|_Cytosol_aminopeptidase_[Salmo_salar]
C4764_c0_seq1_	-1.42198	0.044422	>C4764_c0_seq1_|_PREDICTED:_aspartate_aminotransferase,_cytoplasmic-like_[Oreochromis_niloticus]
C3627_c0_seq1_	-1.42152	0.0458916	>C3627_c0_seq1_|_Glutamate_dehydrogenase,_mitochondrial_[Salmo_salar]
C32558_c2_seq1_	-1.41865	0.00620284	>C32558_c2_seq1_|_PQ-loop_repeat-containing_protein_2_[Esox_lucius]
C1964_c1_seq1_	-1.41706	0.0225953	>C1964_c1_seq1_|_leucine_carboxyl_methyltransferase_1_[Salmo_salar]_gb|ACI69625.1|_Leucine_carboxyl_methyltransferase_1_[Salmo_salar]
C5774_c1_seq1_	-1.41641	0.00937551	>C5774_c1_seq1_|_NADH_dehydrogenase_iron-sulfur_protein_3,_mitochondrial_precursor_[Salmo_salar]
C561_c103_seq1_	-1.41465	0.014284	>C561_c103_seq1_|_Cytochrome_c_oxidase_polypeptide_VIIb,_mitochondrial_precursor_[Salmo_salar]
C21027_c1_seq1_	-1.41302	0.00907702	>C21027_c1_seq1_|_28S_ribosomal_protein_S18b,_mitochondrial_precursor_[Salmo_salar]_gb|ACI69777.1|_28S_ribosomal_protein_S18b,_mitochondrial_precursor_[Salmo_salar]_gb|ADM16221.1|_28S_ribosomal_protein_S18b,_mitochondrial_precursor_[Salmo_salar]
C35934_c0_seq1_	-1.41213	0.0348669	>C35934_c0_seq1_|_ZK652.6_[Salmo_salar]_gb|ACN10280.1|_ZK652.6_[Salmo_salar]_gb|ACN10446.1|_ZK652.6_[Salmo_salar]_gb|ACN12638.1|_ZK652.6_[Salmo_salar]
C2225_c1_seq1_	-1.40935	0.0396808	>C2225_c1_seq1_|_ATP_synthase_subunit_delta,_mitochondrial_precursor_[Salmo_salar]
C22140_c0_seq1_	-1.40908	0.0329944	>C22140_c0_seq1_|_Coiled-coil-helix-coiled-coil-helix_domain-containing_protein_1_[Salmo_salar]_gb|ACI66866.1|_Coiled-coil-helix-coiled-coil-helix_domain-containing_protein_1_[Salmo_salar]
C43631_c0_seq1_	-1.40829	0.00896475	>C43631_c0_seq1_|_acetolactate_synthase-like_protein_[Salmo_salar]_gb|ACI33357.1|_Acetolactate_synthase-like_protein_[Salmo_salar]
C24129_c0_seq1_	-1.40815	0.024693	>C24129_c0_seq1_|_50S_ribosomal_protein_L2_[Oncorhynchus_mykiss]_gb|ACO08620.1|_50S_ribosomal_protein_L2_[Oncorhynchus_mykiss]
C21589_c0_seq1_	-1.40787	0.0200088	>C21589_c0_seq1_|_C2orf25_homolog,_mitochondrial_precursor_[Oncorhynchus_mykiss]
C21190_c0_seq1_	-1.40668	0.0389403	>C21190_c0_seq1_|_PREDICTED:_glycine_dehydrogenase_[decarboxylating],_mitochondrial-like_isoform_1_[Oreochromis_niloticus]
C7724_c0_seq1_	-1.40596	0.00261305	>C7724_c0_seq1_|_PREDICTED:_citrate_synthase,_mitochondrial-like_[Danio_rerio]_gb|AAI66040.1|_Citrate_synthase_[Danio_rerio]
C15298_c0_seq1_	-1.40231	0.0102857	>C15298_c0_seq1_|_proteasome_delta_[Oncorhynchus_mykiss]
C33971_c0_seq1_	-1.39981	0.0425672	>C33971_c0_seq1_|_PREDICTED:_polycomb_protein_eed-like_[Oreochromis_niloticus]
C42800_c1_seq1_	-1.39935	0.0137344	>C42800_c1_seq1_|_PREDICTED:_kinesin_light_chain_4-like_isoform_3_[Oreochromis_niloticus]
C34157_c0_seq1_	-1.39837	0.0395564	>C34157_c0_seq1_|_3-hydroxyisobutyryl-CoA_hydrolase,_mitochondrial_precursor_[Salmo_salar]
C2884_c2_seq1_	-1.39794	0.0466213	>C2884_c2_seq1_|_PREDICTED:_hypothetical_protein_LOC100706980_[Oreochromis_niloticus]
C6553_c0_seq1_	-1.39295	0.00507664	>C6553_c0_seq1_|_NADH_dehydrogenase_1_beta_subcomplex_subunit_8,_mitochondrial_precursor_[Salmo_salar]
C47058_c0_seq1_	-1.38954	0.0353659	>C47058_c0_seq1_|_PRA1_family_protein_3_[Salmo_salar]
C1092_c1_seq1_	-1.38905	0.0432361	>C1092_c1_seq1_|_ATP_synthase_subunit_g,_mitochondrial_[Salmo_salar]_gb|ACN12323.1|_ATP_synthase_subunit_g,_mitochondrial_[Salmo_salar]_gb|ACO08073.1|_ATP_synthase_subunit_g,_mitochondrial_[Oncorhynchus_mykiss]
C57772_c0_seq1_	-1.38548	0.031428	>C57772_c0_seq1_|_protein_TRIQK_[Danio_rerio]_sp|A5WVU9.1|TRIQK_DANRE_RecName:_Full=Protein_TRIQK;_AltName:_Full=Triple_repetitive-sequence_of_QXXK/R_protein_homolog_emb|CAN88662.1|_novel_protein_[Danio_rerio]
C9629_c1_seq1_	-1.38146	0.00685138	>C9629_c1_seq1_|_2-oxoisovalerate_dehydrogenase_subunit_alpha,_mitochondrial_[Danio_rerio]_gb|AAH95157.1|_Branched_chain_keto_acid_dehydrogenase_E1,_alpha_polypeptide_[Danio_rerio]_emb|CAK04295.1|_novel_protein_similar_to_vertebrate_branched_chain_keto_acid_dehydrogenase_E1,_alpha_polypeptide_(maple_syrup_urine_disease)_(BCKDHA)_[Danio_rerio]_gb|AAI64675.1|_Bckdha_protein_[Danio_rerio]
C23042_c1_seq1_	-1.37915	0.00281891	>C23042_c1_seq1_|_PREDICTED:_fumarylacetoacetate_hydrolase_domain-containing_protein_2-like_[Oreochromis_niloticus]
C27423_c0_seq1_	-1.37557	0.0227334	>C27423_c0_seq1_|_maspardin_[Salmo_salar]_gb|ACH70756.1|_spastic_paraplegia_21_[Salmo_salar]
C35034_c0_seq1_	-1.37549	0.0115214	>C35034_c0_seq1_|_PREDICTED:_WASH_complex_subunit_7-like_[Oreochromis_niloticus]
C5833_c0_seq1_	-1.37183	0.0225953	>C5833_c0_seq1_|_GABARAPL2_protein_[Salmo_salar]
C77778_c1_seq1_	-1.37133	0.0469603	>C77778_c1_seq1_|_PREDICTED:_NHL_repeat-containing_protein_2-like_[Oreochromis_niloticus]
C9957_c1_seq1_	-1.36978	0.0393439	>C9957_c1_seq1_|_selenoprotein_T2_precursor_[Danio_rerio]_sp|Q502K9.3|SELT2_DANRE_RecName:_Full=Selenoprotein_T2;_Flags:_Precursor
C56529_c0_seq1_	-1.36898	0.049492	>C56529_c0_seq1_|_Double-strand_break_repair_protein_MRE11A_[Salmo_salar]_gb|ACI33122.1|_Double-strand_break_repair_protein_MRE11A_[Salmo_salar]
C39896_c0_seq1_	-1.36854	0.00937551	>C39896_c0_seq1_|_Coiled-coil_domain-containing_protein_44_[Esox_lucius]
C31226_c1_seq1_	-1.36831	0.0165344	>C31226_c1_seq1_|_PREDICTED:_t-cell_immunomodulatory_protein-like_[Danio_rerio]
C4654_c0_seq1_	-1.3675	0.0243035	>C4654_c0_seq1_|_3-hydroxyanthranilate_3,4-dioxygenase_[Salmo_salar]_gb|ADM16040.1|_3-hydroxyanthranilate_3,4-dioxygenase_[Salmo_salar]
C58428_c0_seq1_	-1.36643	0.0343183	>C58428_c0_seq1_|_unnamed_protein_product_[Tetraodon_nigroviridis]
C3573_c4_seq1_	-1.36199	0.030029	>C3573_c4_seq1_|_PREDICTED:_transmembrane_protein_5-like_[Oreochromis_niloticus]
C881_c12_seq1_	-1.36161	0.013201	>C881_c12_seq1_|_PREDICTED:_trans-2,3-enoyl-CoA_reductase-like_[Oreochromis_niloticus]
C31157_c0_seq1_	-1.36087	0.0341436	>C31157_c0_seq1_|_protein_FAM3A_precursor_[Salmo_salar]_gb|ACN10600.1|_FAM3A_precursor_[Salmo_salar]
C25525_c0_seq1_	-1.35785	0.00108617	>C25525_c0_seq1_|_Ras-related_protein_Rab-18_[Salmo_salar]_gb|ACI32921.1|_Ras-related_protein_Rab-18_[Salmo_salar]
C6343_c0_seq1_	-1.3544	0.00984089	>C6343_c0_seq1_|_Serine/threonine-protein_phosphatase_2A_65_kDa_regulatory_subunit_A_beta_isoform_[Salmo_salar]
C36337_c0_seq1_	-1.3508	0.0169015	>C36337_c0_seq1_|_selenoprotein_L_[Salmo_salar]
C666_c0_seq1_	-1.35076	0.0353659	>C666_c0_seq1_|_PREDICTED:_PHD_finger_protein_6-like_[Oreochromis_niloticus]
C13276_c0_seq1_	-1.34787	0.000431709	>C13276_c0_seq1_|_Fumarylacetoacetase_[Osmerus_mordax]
C3825_c0_seq1_	-1.34671	0.0242515	>C3825_c0_seq1_|_PREDICTED:_neutral_cholesterol_ester_hydrolase_1-like_[Oreochromis_niloticus]
C2570_c0_seq1_	-1.34588	0.0206528	>C2570_c0_seq1_|_retinoic_acid_or_thyroid_hormone_receptor_corepressor_[Danio_rerio]
C5636_c1_seq1_	-1.34521	0.0174599	>C5636_c1_seq1_|_PREDICTED:_carnitine_O-palmitoyltransferase_2,_mitochondrial-like_[Oreochromis_niloticus]
C1397_c0_seq1_	-1.34433	0.019147	>C1397_c0_seq1_|_PREDICTED:_retinoid-inducible_serine_carboxypeptidase-like_[Oreochromis_niloticus]
C6784_c6_seq1_	-1.34311	0.0397337	>C6784_c6_seq1_|_Ornithine_aminotransferase,_mitochondrial_precursor_[Salmo_salar]
C40741_c1_seq1_	-1.33929	0.0272873	>C40741_c1_seq1_|_PREDICTED:_UTP--glucose-1-phosphate_uridylyltransferase-like_[Oreochromis_niloticus]
C9615_c1_seq1_	-1.3391	0.0378892	>C9615_c1_seq1_|_hypothetical_protein_[Monosiga_brevicollis_MX1]_gb|EDQ92024.1|_predicted_protein_[Monosiga_brevicollis_MX1]
C53069_c0_seq1_	-1.33863	0.0426446	>C53069_c0_seq1_|_PREDICTED:_116_kDa_U5_small_nuclear_ribonucleoprotein_component-like_[Oreochromis_niloticus]
C22334_c0_seq1_	-1.33644	0.029974	>C22334_c0_seq1_|_Sodium-coupled_neutral_amino_acid_transporter_3_[Dicentrarchus_labrax]
C15638_c0_seq1_	-1.33604	0.0240172	>C15638_c0_seq1_|_PREDICTED:_beta-galactosidase-like_[Oreochromis_niloticus]
C5285_c0_seq1_	-1.3345	0.00020515	>C5285_c0_seq1_|_myotrophin_[Salmo_salar]_gb|ACN10623.1|_Myotrophin_[Salmo_salar]
C519_c7_seq1_	-1.33182	0.0233495	>C519_c7_seq1_|_Alanine_aminotransferase_2-like_[Salmo_salar]_gb|ACI33102.1|_Alanine_aminotransferase_2-like_[Salmo_salar]
C17589_c0_seq1_	-1.33161	0.0223344	>C17589_c0_seq1_|_Signal_peptide_peptidase-like_2B_precursor_[Salmo_salar]_gb|ACI33927.1|_Signal_peptide_peptidase-like_2B_[Salmo_salar]
C7279_c1_seq1_	-1.33159	0.00655499	>C7279_c1_seq1_|_NADH_dehydrogenase_flavoprotein_2,_mitochondrial_precursor_[Oncorhynchus_mykiss]
C21501_c0_seq1_	-1.33078	0.00871829	>C21501_c0_seq1_|_glycerophosphodiester_phosphodiesterase_1_[Danio_rerio]_gb|AAH47818.1|_Zgc:56068_[Danio_rerio]
C5361_c2_seq1_	-1.32968	0.0189671	>C5361_c2_seq1_|_Pyruvate_dehydrogenase_E1_component_subunit_alpha,_somatic_form,_mitochondrial_precursor_[Salmo_salar]
C22982_c0_seq1_	-1.32953	0.0439615	>C22982_c0_seq1_|_sorting_nexin-7_[Danio_rerio]_gb|AAH74057.1|_Zgc:92458_[Danio_rerio]
C53900_c1_seq1_	-1.32913	0.0312299	>C53900_c1_seq1_|_PREDICTED:_MMP37-like_protein,_mitochondrial-like_[Oreochromis_niloticus]
C48910_c0_seq1_	-1.32847	0.0155814	>C48910_c0_seq1_|_PREDICTED:_sushi_domain-containing_protein_2-like_[Oreochromis_niloticus]
C42725_c0_seq1_	-1.32778	0.0158107	>C42725_c0_seq1_|_Cornichon_homolog_4_[Oncorhynchus_mykiss]_gb|ACO08110.1|_Cornichon_homolog_4_[Oncorhynchus_mykiss]
C440_c99_seq1_	-1.3262	0.0337295	>C440_c99_seq1_|_PREDICTED:_AP-3_complex_subunit_delta-1-like_isoform_2_[Oreochromis_niloticus]
C35693_c0_seq1_	-1.32427	0.0117625	>C35693_c0_seq1_|_PREDICTED:_cyclin-dependent_kinase_5-like_[Oreochromis_niloticus]
C5877_c2_seq1_	-1.31982	0.024693	>C5877_c2_seq1_|_PREDICTED:_polymerase_delta-interacting_protein_2-like_[Oreochromis_niloticus]
C2109_c6_seq1_	-1.31244	0.00353028	>C2109_c6_seq1_|_26S_protease_regulatory_subunit_7_[Salmo_salar]_gb|ACH70710.1|_26S_protease_regulatory_subunit_7_[Salmo_salar]_gb|ACI67013.1|_26S_protease_regulatory_subunit_7_[Salmo_salar]
C975_c2_seq1_	-1.31092	0.0142278	>C975_c2_seq1_|_Na/K_ATPase_alpha_subunit_isoform_1c_[Oncorhynchus_mykiss]_gb|AAQ82788.1|_Na/K_ATPase_alpha_subunit_isoform_1c_[Oncorhynchus_mykiss]
C44258_c0_seq1_	-1.31052	0.00865954	>C44258_c0_seq1_|_allantoicase_[Danio_rerio]_sp|Q6DGA6.1|ALLC_DANRE_RecName:_Full=Allantoicase;_AltName:_Full=Allantoate_amidinohydrolase_gb|AAH76445.1|_Allantoicase_[Danio_rerio]_gb|AAI64715.1|_Allc_protein_[Danio_rerio]
C1371_c0_seq1_	-1.31017	0.0225153	>C1371_c0_seq1_|_ATP_synthase_D_chain,_mitochondrial_[Oncorhynchus_mykiss]
C5540_c1_seq1_	-1.30845	0.0019756	>C5540_c1_seq1_|_E2-induced_gene_5_protein_homolog_[Salmo_salar]_gb|ACN11457.1|_E2-induced_gene_5_protein_homolog_[Salmo_salar]
C31036_c0_seq1_	-1.29842	0.0429569	>C31036_c0_seq1_|_PREDICTED:_glycerol-3-phosphate_acyltransferase_1,_mitochondrial-like_[Oreochromis_niloticus]
C53348_c0_seq1_	-1.29735	0.0254559	>C53348_c0_seq1_|_PREDICTED:_hypothetical_protein_LOC100330630_[Danio_rerio]
C8088_c7_seq1_	-1.29563	0.0287091	>C8088_c7_seq1_|_Succinate_dehydrogenase_cytochrome_b560_subunit,_mitochondrial_precursor_[Salmo_salar]_gb|ADM15942.1|_Succinate_dehydrogenase_cytochrome_b560_subunit,_mitochondrial_precursor_[Salmo_salar]
C21914_c1_seq1_	-1.28768	0.0308142	>C21914_c1_seq1_|_Probable_39S_ribosomal_protein_L24,_mitochondrial_precursor_[Salmo_salar]_gb|ACI66527.1|_Probable_39S_ribosomal_protein_L24,_mitochondrial_precursor_[Salmo_salar]
C4215_c2_seq1_	-1.28489	0.0488217	>C4215_c2_seq1_|_3-ketoacyl-CoA_thiolase,_mitochondrial_[Salmo_salar]
C10504_c0_seq1_	-1.2815	0.0473459	>C10504_c0_seq1_|_26S_proteasome_non-ATPase_regulatory_subunit_3_[Salmo_salar]
C6628_c1_seq1_	-1.28076	0.030623	>C6628_c1_seq1_|_NADH_dehydrogenase_iron-sulfur_protein_5_[Oncorhynchus_mykiss]_gb|ACO08378.1|_NADH_dehydrogenase_iron-sulfur_protein_5_[Oncorhynchus_mykiss]
C37568_c0_seq1_	-1.2762	0.01812	>C37568_c0_seq1_|_beta-centractin_[Danio_rerio]_gb|AAH46069.1|_Zgc:56317_[Danio_rerio]_emb|CAP09356.1|_novel_protein_(zgc:56317)_[Danio_rerio]
C41429_c0_seq1_	-1.26321	0.0455249	>C41429_c0_seq1_|_Transmembrane_protein_129_[Salmo_salar]_gb|ACN11184.1|_Transmembrane_protein_129_precursor_[Salmo_salar]
C19054_c0_seq1_	-1.26209	0.044675	>C19054_c0_seq1_|_17_beta_hydroxysteroid_dehydrogenase_4_[Salmo_trutta_fario]
C41489_c0_seq1_	-1.26094	0.0218382	>C41489_c0_seq1_|_PREDICTED:_probable_E3_ubiquitin-protein_ligase_HERC4_[Danio_rerio]
C6743_c0_seq1_	-1.25448	0.0488098	>C6743_c0_seq1_|_oxoglutarate_(alpha-ketoglutarate)_dehydrogenase_(lipoamide)_[Danio_rerio]_emb|CAX12548.1|_oxoglutarate_(alpha-ketoglutarate)_dehydrogenase_(lipoamide)_[Danio_rerio]
C22907_c0_seq1_	-1.25366	0.0206528	>C22907_c0_seq1_|_PREDICTED:_nicastrin_[Oreochromis_niloticus]
C2843_c29_seq1_	-1.25022	0.00955591	>C2843_c29_seq1_|_serine/threonine-protein_kinase_mTOR_[Danio_rerio]_gb|ABG56082.2|_target_of_rapamycin_[Danio_rerio]
C15624_c1_seq1_	-1.24894	0.0391584	>C15624_c1_seq1_|_PREDICTED:_sestrin-1-like_[Oreochromis_niloticus]
C2722_c0_seq1_	-1.24498	0.0351773	>C2722_c0_seq1_|_NADH-ubiquinone_oxidoreductase_75_kDa_subunit,_mitochondrial_[Danio_rerio]_gb|AAH85651.1|_NADH_dehydrogenase_(ubiquinone)_Fe-S_protein_1_[Danio_rerio]
C25251_c2_seq1_	-1.2442	0.0120135	>C25251_c2_seq1_|_PREDICTED:_alanine--glyoxylate_aminotransferase_2-like_1-like_[Oreochromis_niloticus]
C26011_c0_seq1_	-1.23904	0.015883	>C26011_c0_seq1_|_peroxisomal_acyl-coenzyme_A_oxidase_3_[Salmo_salar]_gb|ACN10554.1|_Acyl-coenzyme_A_oxidase_3,_peroxisomal_[Salmo_salar]
C7290_c0_seq1_	-1.22891	0.0359105	>C7290_c0_seq1_|_Growth_hormone-inducible_transmembrane_protein_[Osmerus_mordax]
C12519_c1_seq1_	-1.21947	0.041477	>C12519_c1_seq1_|_Flotillin-1_[Salmo_salar]
C26480_c1_seq1_	-1.1926	0.0222889	>C26480_c1_seq1_|_PREDICTED:_1-phosphatidylinositol-4,5-bisphosphate_phosphodiesterase_gamma-2_[Oreochromis_niloticus]
C9917_c0_seq1_	1.20527	0.0411307	>C9917_c0_seq1_|_TAR_DNA-binding_protein_43_[Salmo_salar]
C4701_c3_seq1_	1.20673	0.0224823	>C4701_c3_seq1_|_unnamed_protein_product_[Tetraodon_nigroviridis]
C21483_c0_seq1_	1.23056	0.0446296	>C21483_c0_seq1_|_Coagulation_factor_IX_precursor_[Salmo_salar]_gb|ACN11054.1|_Coagulation_factor_IX_precursor_[Salmo_salar]
C12682_c0_seq1_	1.25302	0.0206528	>C12682_c0_seq1_|_PREDICTED:_hepatocyte_growth_factor-like_protein_[Oreochromis_niloticus]
C77483_c2_seq1_	1.25692	0.0394004	>C77483_c2_seq1_|_PREDICTED:_heparan-sulfate_6-O-sulfotransferase_1-A-like_[Oreochromis_niloticus]
C711_c3_seq1_	1.25804	0.0225778	>C711_c3_seq1_|_Elongation_factor_1-gamma_[Salmo_salar]
C20114_c3_seq1_	1.26373	0.0192503	>C20114_c3_seq1_|_Acyl-CoA-binding_domain-containing_protein_5A_[Dicentrarchus_labrax]
C2626_c2_seq1_	1.26504	0.0497513	>C2626_c2_seq1_|_ash2-like_[Salmo_salar]
C2951_c0_seq1_	1.27373	0.0257255	>C2951_c0_seq1_|_DEAD_(Asp-Glu-Ala-Asp)_box_polypeptide_21_[Salmo_salar]
C44266_c1_seq1_	1.27406	0.0174739	>C44266_c1_seq1_|_PREDICTED:_probable_E3_ubiquitin-protein_ligase_MYCBP2_[Oreochromis_niloticus]
C46204_c0_seq1_	1.27842	0.044675	>C46204_c0_seq1_|_CDK5_regulatory_subunit_associated_protein_3-like_[Salmo_salar]_gb|ABW77495.1|_CDK5_regulatory_subunit_associated_protein_3_[Salmo_salar]_gb|ACH70671.1|_CDK5_regulatory_subunit_associated_protein_3-like_[Salmo_salar]
C39612_c1_seq1_	1.28107	0.0337683	>C39612_c1_seq1_|_PREDICTED:_cytoplasmic_polyadenylation_element-binding_protein_4-like_isoform_2_[Oreochromis_niloticus]
C5891_c0_seq1_	1.28298	0.0312227	>C5891_c0_seq1_|_PREDICTED:_tax1-binding_protein_1_homolog_B-like_[Oreochromis_niloticus]
C32262_c0_seq1_	1.28304	0.0412831	>C32262_c0_seq1_|_Plasma_glutamate_carboxypeptidase_precursor_[Salmo_salar]_gb|ACI34132.1|_Plasma_glutamate_carboxypeptidase_precursor_[Salmo_salar]
C22862_c1_seq1_	1.28618	0.0225778	>C22862_c1_seq1_|_PREDICTED:_RNA-binding_protein_12B-A-like_[Oreochromis_niloticus]
C585_c0_seq1_	1.28704	0.0456421	>C585_c0_seq1_|_PREDICTED:_antihemorragic_factor_cHLP-B_[Danio_rerio]
C986_c1_seq1_	1.28854	0.018293	>C986_c1_seq1_|_PREDICTED:_STIP1_homology_and_U_box-containing_protein_1-like_[Oreochromis_niloticus]
C30047_c0_seq1_	1.28859	0.0445474	>C30047_c0_seq1_|_Calcium-regulated_heat_stable_protein_1_[Osmerus_mordax]
C1728_c1_seq1_	1.29156	0.0497513	>C1728_c1_seq1_|_Myosin_light_polypeptide_6_[Salmo_salar]
C612_c26_seq1_	1.29238	0.0368709	>C612_c26_seq1_|_complement_component_C9_precursor_[Oncorhynchus_mykiss]_emb|CAJ01692.1|_complement_component_C9_[Oncorhynchus_mykiss]
C10084_c1_seq1_	1.2932	0.024693	>C10084_c1_seq1_|_receptor-type_tyrosine-protein_phosphatase_F_precursor_[Danio_rerio]_sp|A4IFW2.1|PTPRF_DANRE_RecName:_Full=Receptor-type_tyrosine-protein_phosphatase_F;_Flags:_Precursor_gb|AAI34805.1|_Si:dkey-21k10.1_protein_[Danio_rerio]_emb|CAN88403.1|_novel_protein_similar_to_vertebrate_protein_tyrosine_phosphatase,_receptor_type,_F_(PTPRF)_[Danio_rerio]_emb|CAQ13596.1|_novel_protein_similar…
C24052_c2_seq1_	1.29355	0.0174739	>C24052_c2_seq1_|_PREDICTED:_1,4-alpha-glucan-branching_enzyme-like_[Oreochromis_niloticus]
C29462_c1_seq1_	1.30268	0.0477965	>C29462_c1_seq1_|_C1R/C1S_subunit_of_Ca2+-dependent_complex_precursor_[Oncorhynchus_mykiss]_emb|CAD58654.1|_C1R/C1S_subunit_of_Ca2+-dependent_complex_[Oncorhynchus_mykiss]
C19124_c0_seq1_	1.30282	0.044675	>C19124_c0_seq1_|_androgen_receptor_alpha_[Gasterosteus_aculeatus]
C10184_c0_seq1_	1.30731	0.0219828	>C10184_c0_seq1_|_aryl_hydrocarbon_receptor_interacting_protein_[Salmo_salar]_gb|ACI33419.1|_AH_receptor-interacting_protein_[Salmo_salar]_gb|ACI34346.1|_AH_receptor-interacting_protein_[Salmo_salar]
C31382_c0_seq1_	1.31795	0.00580296	>C31382_c0_seq1_|_CHMP7_[Osmerus_mordax]
C19496_c2_seq1_	1.31845	0.000984764	>C19496_c2_seq1_|_cell_cycle_progression_1_[Salmo_salar]_gb|ACN10509.1|_Cell_cycle_progression_protein_1_[Salmo_salar]
C21598_c3_seq1_	1.31976	0.0397337	>C21598_c3_seq1_|_PREDICTED:_ubiquitin-like_protein_3-like_[Anolis_carolinensis]
C4409_c0_seq1_	1.32324	0.0163069	>C4409_c0_seq1_|_11-beta-hydroxysteroid_dehydrogenase_[Oncorhynchus_mykiss]_dbj|BAC76709.1|_11-beta-hydroxysteroid_dehydrogenase_[Oncorhynchus_mykiss]
C4319_c5_seq1_	1.32426	0.00954677	>C4319_c5_seq1_|_PREDICTED:_protein_OS-9-like_[Oreochromis_niloticus]
C32963_c3_seq1_	1.32703	0.0497513	>C32963_c3_seq1_|_PREDICTED:_myosin-IXb_[Oreochromis_niloticus]
C1176_c0_seq1_	1.32933	0.0155814	>C1176_c0_seq1_|_C1_inhibitor_[Oncorhynchus_mykiss]_emb|CAD58653.1|_C1_inhibitor_[Oncorhynchus_mykiss]
C24638_c0_seq1_	1.3347	0.0412244	>C24638_c0_seq1_|_Ell2_protein_[Dicentrarchus_labrax]
C6191_c7_seq1_	1.33562	0.0243035	>C6191_c7_seq1_|_Tetraspanin-3_[Salmo_salar]
C158470_c0_seq1_	1.336	0.0497513	>C158470_c0_seq1_|_35_kDa_SR_repressor_protein_[Salmo_salar]_gb|ACN11205.1|_35_kDa_SR_repressor_protein_[Salmo_salar]
C23782_c1_seq1_	1.33938	0.0110511	>C23782_c1_seq1_|_Uncharacterized_protein_[Dicentrarchus_labrax]
C7821_c0_seq1_	1.34105	0.0107519	>C7821_c0_seq1_|_C_type_lectin_receptor_C_[Salmo_salar]_gb|AAT77222.1|_C_type_lectin_receptor_C_[Salmo_salar]
C27231_c1_seq1_	1.34122	0.0343183	>C27231_c1_seq1_|_unnamed_protein_product_[Tetraodon_nigroviridis]
C84_c11_seq1_	1.34223	0.0207462	>C84_c11_seq1_|_PREDICTED:_tropomodulin-1-like_[Oreochromis_niloticus]
C97216_c0_seq1_	1.34784	0.0397337	>C97216_c0_seq1_|_PREDICTED:_E3_ubiquitin-protein_ligase_SHPRH_[Oreochromis_niloticus]
C43_c2_seq1_	1.34862	0.019774	>C43_c2_seq1_|_Arrestin_domain-containing_protein_2_[Salmo_salar]_gb|ACN11031.1|_Arrestin_domain-containing_protein_2_[Salmo_salar]
C57011_c0_seq1_	1.35035	0.049652	>C57011_c0_seq1_|_PREDICTED:_gigaxonin_[Oreochromis_niloticus]
C2018_c1_seq1_	1.3576	0.0338513	>C2018_c1_seq1_|_PREDICTED:_tryptophan_2,3-dioxygenase_A-like_[Oreochromis_niloticus]
C6582_c0_seq1_	1.36041	0.0317038	>C6582_c0_seq1_|_complement_factor_B/C2-B_precursor_[Oncorhynchus_mykiss]_dbj|BAB19788.1|_complement_factor_B/C2-B_[Oncorhynchus_mykiss]
C54066_c1_seq1_	1.36153	0.0499033	>C54066_c1_seq1_|_Nicotinamide_mononucleotide_adenylyltransferase_1_[Salmo_salar]_gb|ACI32913.1|_Nicotinamide_mononucleotide_adenylyltransferase_1_[Salmo_salar]
C9025_c0_seq1_	1.36405	0.0279235	>C9025_c0_seq1_|_inhibitor_of_nuclear_factor_kappa_B_alpha_[Oncorhynchus_mykiss]_emb|CAC85086.1|_inhibitor_of_nuclear_factor_kappa_B_alpha_[Oncorhynchus_mykiss]
C779_c0_seq1_	1.36593	0.0143343	>C779_c0_seq1_|_hemopexin-like_protein_[Oncorhynchus_mykiss]
C13932_c1_seq1_	1.36765	0.0313453	>C13932_c1_seq1_|_unnamed_protein_product_[Tetraodon_nigroviridis]
C48972_c0_seq1_	1.36901	0.0463531	>C48972_c0_seq1_|_PREDICTED:_solute_carrier_family_25_member_36-A-like_[Oreochromis_niloticus]
C162510_c0_seq1_	1.36996	0.0397441	>C162510_c0_seq1_|_PREDICTED:_caskin-2-like_[Oreochromis_niloticus]
C34531_c0_seq1_	1.37198	0.0221922	>C34531_c0_seq1_|_PREDICTED:_hypothetical_protein_LOC100690076_[Oreochromis_niloticus]
C15883_c0_seq1_	1.37473	0.011623	>C15883_c0_seq1_|_PREDICTED:_arginine_and_glutamate-rich_protein_1-like_[Oreochromis_niloticus]
C54533_c1_seq1_	1.37655	0.0398952	>C54533_c1_seq1_|_PREDICTED:_microspherule_protein_1_[Oreochromis_niloticus]
C45161_c0_seq1_	1.37785	0.0171529	>C45161_c0_seq1_|_unnamed_protein_product_[Tetraodon_nigroviridis]
C55340_c0_seq1_	1.3786	0.0427716	>C55340_c0_seq1_|_Transcription_factor_MafB_[Salmo_salar]
C19158_c0_seq1_	1.37997	0.036602	>C19158_c0_seq1_|_PREDICTED:_putative_RNA-binding_protein_Luc7-like_2-like_[Oreochromis_niloticus]
C94326_c1_seq1_	1.38172	0.0435885	>C94326_c1_seq1_|_nucleolar_protein_8_[Danio_rerio]_emb|CAK03683.1|_novel_protein_[Danio_rerio]
C13235_c1_seq1_	1.38363	0.00342681	>C13235_c1_seq1_|_PREDICTED:_fibrillin-1_[Oreochromis_niloticus]
C29332_c0_seq1_	1.3839	0.0341436	>C29332_c0_seq1_|_hypothetical_protein_[Monosiga_brevicollis_MX1]_gb|EDQ85348.1|_predicted_protein_[Monosiga_brevicollis_MX1]
C608_c1_seq1_	1.38443	0.0313202	>C608_c1_seq1_|_Elongation_factor_2_[Salmo_salar]
C43733_c0_seq1_	1.39045	0.0317038	>C43733_c0_seq1_|_mineralocorticoid_receptor_form_A_[Oncorhynchus_mykiss]_gb|AAS75842.1|_mineralocorticoid_receptor_form_A_[Oncorhynchus_mykiss]
C4171_c0_seq1_	1.39213	0.044674	>C4171_c0_seq1_|_tumor_necrosis_factor,_alpha-induced_protein_2_[Danio_rerio]_emb|CAI21347.1|_novel_protein_similar_to_vertebrate_tumor_necrosis_factor,_alpha-induced_protein_2_(TNFAIP2)_[Danio_rerio]
C42541_c1_seq1_	1.39413	0.00945201	>C42541_c1_seq1_|_PREDICTED:_histone-lysine_N-methyltransferase_MLL3_[Oreochromis_niloticus]
C126777_c0_seq1_	1.3949	0.0395862	>C126777_c0_seq1_|_PREDICTED:_chromodomain-helicase-DNA-binding_protein_6_[Danio_rerio]
C58173_c1_seq1_	1.39645	0.012198	>C58173_c1_seq1_|_uncharacterized_protein_LOC393851_[Danio_rerio]_gb|AAH63745.1|_Zgc:63520_[Danio_rerio]
C3448_c5_seq1_	1.39791	0.00373827	>C3448_c5_seq1_|_Translocon-associated_protein_subunit_alpha_precursor_[Salmo_salar]_gb|ACM08230.1|_Translocon-associated_protein_subunit_alpha_precursor_[Salmo_salar]
C923_c0_seq1_	1.40131	0.0336226	>C923_c0_seq1_|_SPARC_precursor_[Oncorhynchus_mykiss]_gb|AAC99813.1|_secreted_protein,_acidic,_rich_in_cysteine_[Oncorhynchus_mykiss]
C42087_c1_seq1_	1.40225	0.0451706	>C42087_c1_seq1_|_NFX1-type_zinc_finger-containing_protein_1_[Dicentrarchus_labrax]
C10142_c0_seq1_	1.40289	0.0303705	>C10142_c0_seq1_|_Ferritin,_heavy_subunit_[Salmo_salar]_gb|ACN12479.1|_Ferritin,_heavy_subunit_[Salmo_salar]
C3992_c0_seq1_	1.40536	0.0341436	>C3992_c0_seq1_|_protein_BCCIP_homolog_[Salmo_salar]_gb|ACI33901.1|_BCCIP_homolog_[Salmo_salar]
C25930_c2_seq1_	1.40675	0.0200913	>C25930_c2_seq1_|_insulin-like_growth_factor-binding_protein_2b_transcript_variant_1_[Oncorhynchus_tshawytscha]
C28048_c0_seq1_	1.40703	0.0312299	>C28048_c0_seq1_|_polypeptide_N-acetylgalactosaminyltransferase_11_[Danio_rerio]
C2923_c1_seq1_	1.40728	0.0415629	>C2923_c1_seq1_|_complement_C4_precursor_[Oncorhynchus_mykiss]_emb|CAD66666.1|_complement_C4_[Oncorhynchus_mykiss]
C29833_c1_seq1_	1.40738	0.00685138	>C29833_c1_seq1_|_PREDICTED:_testis-expressed_sequence_264_protein-like_[Oreochromis_niloticus]
C6656_c0_seq1_	1.40925	0.024045	>C6656_c0_seq1_|_complement_component_C8_beta_chain_precursor_[Oncorhynchus_mykiss]_sp|Q90X85.1|CO8B_ONCMY_RecName:_Full=Complement_component_C8_beta_chain;_AltName:_Full=Complement_component_8_subunit_beta;_Flags:_Precursor_gb|AAL16647.1|AF418597_1_complement_component_C8_beta_[Oncorhynchus_mykiss]
C13089_c0_seq1_	1.4099	0.0381843	>C13089_c0_seq1_|_PREDICTED:_U2_snRNP-associated_SURP_motif-containing_protein_[Oreochromis_niloticus]
C3486_c15_seq1_	1.41019	0.0165597	>C3486_c15_seq1_|_PREDICTED:_upstream_stimulatory_factor_2-like_[Oreochromis_niloticus]
C14751_c10_seq1_	1.41801	0.034759	>C14751_c10_seq1_|_nucleolar_protein_14_[Salmo_salar]_gb|ACI33141.1|_Nucleolar_protein_14_[Salmo_salar]_gb|ACN10879.1|_Nucleolar_protein_14_[Salmo_salar]
C73075_c0_seq1_	1.41995	0.036602	>C73075_c0_seq1_|_Enhancer_of_polycomb_homolog_2_[Salmo_salar]
C53014_c2_seq1_	1.4214	0.0354061	>C53014_c2_seq1_|_unnamed_protein_product_[Tetraodon_nigroviridis]
C3643_c1_seq1_	1.42188	0.0243035	>C3643_c1_seq1_|_PREDICTED:_collagen_alpha-3(VI)_chain_[Danio_rerio]
C19879_c0_seq1_	1.42233	0.00685138	>C19879_c0_seq1_|_ribulose-phosphate_3-epimerase_[Salmo_salar]_gb|ACI70052.1|_Ribulose-phosphate_3-epimerase_[Salmo_salar]_gb|ACN10293.1|_Ribulose-phosphate_3-epimerase_[Salmo_salar]_gb|ACN12651.1|_Ribulose-phosphate_3-epimerase_[Salmo_salar]
C6346_c0_seq1_	1.42474	0.0439615	>C6346_c0_seq1_|_PREDICTED:_ankyrin_repeat_and_IBR_domain-containing_protein_1_[Danio_rerio]
C45544_c0_seq1_	1.42538	0.0225953	>C45544_c0_seq1_|_Membrane-spanning_4-domains_subfamily_A_member_15_[Salmo_salar]_gb|ACI67763.1|_Membrane-spanning_4-domains_subfamily_A_member_15_[Salmo_salar]
C3369_c0_seq1_	1.42572	0.0177203	>C3369_c0_seq1_|_PREDICTED:_STIP1_homology_and_U_box-containing_protein_1-like_[Oreochromis_niloticus]
C42882_c0_seq1_	1.42983	0.0378909	>C42882_c0_seq1_|_selenocysteine_lyase_[Salmo_salar]_gb|ACN11257.1|_Selenocysteine_lyase_[Salmo_salar]
C2266_c1_seq1_	1.43112	0.0473459	>C2266_c1_seq1_|_PREDICTED:_U3_small_nucleolar_RNA-associated_protein_6_homolog_[Oreochromis_niloticus]
C11824_c1_seq1_	1.43341	0.019774	>C11824_c1_seq1_|_tyrosine-protein_kinase_JAK1_[Danio_rerio]_gb|AAH47165.1|_Janus_kinase_1_[Danio_rerio]
C54538_c0_seq1_	1.43456	0.0206528	>C54538_c0_seq1_|_PREDICTED:_cysteine_protease_ATG4C-like_[Oreochromis_niloticus]
C58_c32_seq1_	1.43612	0.0218382	>C58_c32_seq1_|_U2_small_nuclear_ribonucleoprotein_A_[Salmo_salar]
C4288_c0_seq1_	1.43663	0.0271645	>C4288_c0_seq1_|_High_mobility_group-T_protein_[Salmo_salar]_gb|ACN11467.1|_High_mobility_group-T_protein_[Salmo_salar]
C54379_c3_seq1_	1.43694	0.00193259	>C54379_c3_seq1_|_PREDICTED:_rho_GTPase-activating_protein_7-like_[Oreochromis_niloticus]
C18591_c1_seq1_	1.43735	0.0389619	>C18591_c1_seq1_|_predicted_protein_[Ajellomyces_capsulatus_NAm1]_gb|EDN09606.1|_predicted_protein_[Ajellomyces_capsulatus_NAm1]
C69586_c0_seq1_	1.43823	0.044675	>C69586_c0_seq1_|_PREDICTED:_delta-like_protein_4-like_[Oreochromis_niloticus]
C99413_c0_seq1_	1.44106	0.0190863	>C99413_c0_seq1_|_PREDICTED:_hypothetical_protein_LOC560328_[Danio_rerio]
C61213_c0_seq1_	1.44133	0.0384815	>C61213_c0_seq1_|_PREDICTED:_protein_Daple_[Danio_rerio]
C5676_c5_seq1_	1.4419	0.0312227	>C5676_c5_seq1_|_PREDICTED:_PERQ_amino_acid-rich_with_GYF_domain-containing_protein_1-like_[Danio_rerio]
C28834_c0_seq1_	1.44203	0.0244338	>C28834_c0_seq1_|_PREDICTED:_rho_guanine_nucleotide_exchange_factor_6-like_[Danio_rerio]
C28802_c0_seq1_	1.44309	0.0169883	>C28802_c0_seq1_|_PREDICTED:_dual_specificity_protein_kinase_CLK2-like_[Oreochromis_niloticus]
C58656_c0_seq1_	1.44604	0.0204421	>C58656_c0_seq1_|_fish_virus_induced_TRIM_protein_[Oncorhynchus_mykiss]
C828_c2_seq1_	1.44615	0.0225778	>C828_c2_seq1_|_PREDICTED:_zinc_fingers_and_homeoboxes_protein_3-like_[Oreochromis_niloticus]
C36506_c1_seq1_	1.44673	0.0386643	>C36506_c1_seq1_|_akirin_2(2b)_[Oncorhynchus_mykiss]_gb|ACV49724.1|_akirin_2(2b)_[Oncorhynchus_mykiss]
C45019_c1_seq1_	1.44738	0.0215369	>C45019_c1_seq1_|_PREDICTED:_uncharacterized_protein_C19orf29-like_[Oreochromis_niloticus]
C17652_c0_seq1_	1.44897	0.0131206	>C17652_c0_seq1_|_PREDICTED:_secernin-3-like_[Oreochromis_niloticus]
C61069_c0_seq1_	1.44987	0.0215624	>C61069_c0_seq1_|_PREDICTED:_hypothetical_protein_LOC100697530_[Oreochromis_niloticus]
C69431_c0_seq1_	1.45087	0.0492894	>C69431_c0_seq1_|_Small_VCP/p97-interacting_protein_[Salmo_salar]_gb|ACI33068.1|_Small_VCP/p97-interacting_protein_[Salmo_salar]
C127758_c0_seq1_	1.4512	0.0436236	>C127758_c0_seq1_|_PREDICTED:_bone_morphogenetic_protein_5_[Oreochromis_niloticus]
C24089_c2_seq1_	1.45205	0.012523	>C24089_c2_seq1_|_FAM133_[Salmo_salar]
C10452_c0_seq1_	1.45223	0.0424007	>C10452_c0_seq1_|_PREDICTED:_acidic_leucine-rich_nuclear_phosphoprotein_32_family_member_B-like_isoform_3_[Oreochromis_niloticus]
C78388_c0_seq1_	1.45393	0.0456977	>C78388_c0_seq1_|_PREDICTED:_THUMP_domain-containing_protein_2-like_[Gallus_gallus]
C72713_c0_seq1_	1.45438	0.0272873	>C72713_c0_seq1_|_PREDICTED:_ubiquitin_carboxyl-terminal_hydrolase_16-like_[Oreochromis_niloticus]
C32217_c3_seq1_	1.45451	0.0094404	>C32217_c3_seq1_|_unnamed_protein_product_[Tetraodon_nigroviridis]
C64819_c0_seq1_	1.4554	0.0435885	>C64819_c0_seq1_|_PREDICTED:_sodium-driven_chloride_bicarbonate_exchanger,_partial_[Danio_rerio]
C59062_c1_seq1_	1.456	0.0359023	>C59062_c1_seq1_|_PREDICTED:_putative_Polycomb_group_protein_ASXL2-like_[Oreochromis_niloticus]
C104138_c0_seq1_	1.45807	0.00865954	>C104138_c0_seq1_|_PREDICTED:_guanine_nucleotide-binding_protein_subunit_alpha-12-like_[Oreochromis_niloticus]
C11795_c0_seq1_	1.45969	0.024045	>C11795_c0_seq1_|_selenoprotein_S_[Salmo_salar]_gb|ACI67388.1|_Selenoprotein_S_[Salmo_salar]
C351_c80_seq1_	1.46158	0.0224823	>C351_c80_seq1_|_RecName:_Full=Uncharacterized_protein_U88_emb|CAA58337.1|_U88_[Human_herpesvirus_6]
C2634_c1_seq1_	1.4626	0.0312874	>C2634_c1_seq1_|_PREDICTED:_collagen_alpha-2(VI)_chain_[Danio_rerio]
C45557_c4_seq1_	1.46315	0.0191134	>C45557_c4_seq1_|_PREDICTED:_ankyrin_repeat_domain-containing_protein_11_[Oreochromis_niloticus]
C100464_c0_seq1_	1.46607	0.0364998	>C100464_c0_seq1_|_PREDICTED:_malignant_fibrous_histiocytoma-amplified_sequence_1-like_[Danio_rerio]
C20735_c3_seq1_	1.467	0.0118832	>C20735_c3_seq1_|_PREDICTED:_fibronectin_type_III_domain-containing_protein_3B_[Oreochromis_niloticus]
C38533_c1_seq1_	1.46953	0.0154883	>C38533_c1_seq1_|_PREDICTED:_corepressor_interacting_with_RBPJ_1-like_[Oreochromis_niloticus]
C75982_c0_seq1_	1.4742	0.0473459	>C75982_c0_seq1_|_crumbs_homolog_3a_precursor_[Danio_rerio]_ref|XP_003198212.1|_PREDICTED:_crumbs_protein_homolog_3-like_[Danio_rerio]_gb|ABC46647.1|_crumbs-like_protein_3a_[Danio_rerio]_gb|AAI33838.1|_Crumbs_homolog_3a_[Danio_rerio]
C23280_c2_seq1_	1.47548	0.0393071	>C23280_c2_seq1_|_pumilio-1_[Oncorhynchus_mykiss]
C6504_c4_seq1_	1.47572	0.00946655	>C6504_c4_seq1_|_collagen_type_IV_alpha1_precursor_[Oryzias_latipes]_dbj|BAI66290.1|_collagen_type_IV_alpha1_[Oryzias_latipes]
C21731_c2_seq1_	1.47638	0.020796	>C21731_c2_seq1_|_PREDICTED:_WW_domain-containing_adapter_protein_with_coiled-coil-like_[Oreochromis_niloticus]
C9138_c1_seq1_	1.47752	0.0137344	>C9138_c1_seq1_|_cell_wall_surface_anchor_family_protein_[Streptococcus_sanguinis_SK1]
C40295_c0_seq1_	1.48232	0.0166077	>C40295_c0_seq1_|_PREDICTED:_DDB1-_and_CUL4-associated_factor_4-like_[Oreochromis_niloticus]
C4137_c12_seq1_	1.4876	0.041477	>C4137_c12_seq1_|_ribosome_binding_protein_1_homolog_180kDa_[Danio_rerio]
C44925_c0_seq1_	1.48764	0.00685138	>C44925_c0_seq1_|_PREDICTED:_kinesin-like_protein_KIF3A-like_[Oreochromis_niloticus]
C802_c1_seq1_	1.48875	0.0197218	>C802_c1_seq1_|_PREDICTED:_complement_factor_H-like,_partial_[Oreochromis_niloticus]
C31120_c1_seq1_	1.49003	0.000594429	>C31120_c1_seq1_|_progestin_membrane_receptor_component_2_[Oncorhynchus_mykiss]_gb|ABD58973.1|_progestin_membrane_receptor_component_2_[Oncorhynchus_mykiss]
C606_c2_seq1_	1.49061	0.0389403	>C606_c2_seq1_|_complement_factor_B_[Oncorhynchus_mykiss]_gb|AAC83699.1|_complement_factor_Bf-1_[Oncorhynchus_mykiss_gairdneri]
C52660_c0_seq1_	1.49668	0.0412244	>C52660_c0_seq1_|_PREDICTED:_E1A-binding_protein_p400-like_[Oreochromis_niloticus]
C16147_c1_seq1_	1.49733	0.0244178	>C16147_c1_seq1_|_transcription_factor_ETV6_[Salmo_salar]_gb|ACI33225.1|_Transcription_factor_ETV6_[Salmo_salar]
C35711_c0_seq1_	1.50372	0.041477	>C35711_c0_seq1_|_interleukin_6_signal_transducer_GP130_protein_precursor_[Oncorhynchus_mykiss]
C27057_c0_seq1_	1.50426	0.00907702	>C27057_c0_seq1_|_RUN_and_FYVE_domain-containing_protein_2_isoform_2_[Danio_rerio]
C11134_c1_seq1_	1.50743	0.0241439	>C11134_c1_seq1_|_PREDICTED:_histone_lysine_demethylase_PHF8-like_[Oreochromis_niloticus]
C147423_c0_seq1_	1.50766	0.0330858	>C147423_c0_seq1_|_Tfr2_protein_[Danio_rerio]
C35698_c0_seq1_	1.50767	5.38399e-05	>C35698_c0_seq1_|_PREDICTED:_ecotropic_viral_integration_site_5_protein_homolog_[Danio_rerio]
C35590_c0_seq1_	1.50776	6.38893e-05	>C35590_c0_seq1_|_PREDICTED:_fibrillin-1_[Oreochromis_niloticus]
C66002_c0_seq1_	1.50907	0.021023	>C66002_c0_seq1_|_novel_protein_(zgc:55781)_[Danio_rerio]
C2683_c2_seq1_	1.51102	0.00937551	>C2683_c2_seq1_|_Elongation_factor_1-delta_[Salmo_salar]_gb|ACN09906.1|_Elongation_factor_1-delta_[Salmo_salar]_gb|ACN10124.1|_Elongation_factor_1-delta_[Salmo_salar]_gb|ACN12253.1|_Elongation_factor_1-delta_[Salmo_salar]_gb|ACN12475.1|_Elongation_factor_1-delta_[Salmo_salar]
C1397_c3_seq1_	1.51247	0.0244338	>C1397_c3_seq1_|_ribosomal_protein,_large_P2,_like_1-2_[Salmo_salar]_gb|ACH70993.1|_ribosomal_protein,_large_P2,_like_1-2_[Salmo_salar]_gb|ACN09859.1|_60S_acidic_ribosomal_protein_P2_[Salmo_salar]_gb|ACN12206.1|_60S_acidic_ribosomal_protein_P2_[Salmo_salar]
C60463_c0_seq1_	1.51248	0.0217664	>C60463_c0_seq1_|_PREDICTED:_transmembrane_channel-like_5_[Monodelphis_domestica]
C323869_c0_seq1_	1.51514	0.0154356	>C323869_c0_seq1_|_PREDICTED:_GTPase_IMAP_family_member_8-like_[Danio_rerio]
C84621_c0_seq1_	1.51667	0.0243035	>C84621_c0_seq1_|_PREDICTED:_hypothetical_protein_LOC100693951_[Oreochromis_niloticus]
C16819_c0_seq1_	1.51915	0.0369072	>C16819_c0_seq1_|_Transcription_factor_AP-1_[Salmo_salar]
C583_c5_seq1_	1.51971	0.0243035	>C583_c5_seq1_|_envelope_protein_[Atlantic_salmon_swim_bladder_sarcoma_virus]_gb|ABA54983.1|_envelope_protein_[Atlantic_salmon_swim_bladder_sarcoma_virus]
C167140_c0_seq1_	1.52166	0.0279643	>C167140_c0_seq1_|_PREDICTED:_monoacylglycerol_lipase_ABHD12-like_[Oreochromis_niloticus]
C54792_c0_seq1_	1.52251	0.0271645	>C54792_c0_seq1_|_Krueppel-like_factor_13_[Danio_rerio]_gb|AAI24166.1|_Kruppel-like_factor_13_like_[Danio_rerio]_gb|AAI65512.1|_Klf13l_protein_[Danio_rerio]
C7917_c0_seq1_	1.523	0.0244178	>C7917_c0_seq1_|_PREDICTED:_band_4.1-like_protein_4B_[Oreochromis_niloticus]
C504_c24_seq1_	1.52439	0.0164699	>C504_c24_seq1_|_PREDICTED:_mitochondrial_import_inner_membrane_translocase_subunit_Tim10-like_[Oreochromis_niloticus]
C96493_c0_seq1_	1.52509	0.018341	>C96493_c0_seq1_|_prostaglandin_E2_receptor_subtype_EP2-like_[Danio_rerio]_emb|CAI11598.1|_novel_protein_similar_to_prostaglandin_receptor_E2_(subtype_EP2)_(PTGER2)_[Danio_rerio]
C31359_c0_seq1_	1.52617	0.0342125	>C31359_c0_seq1_|_PREDICTED:_retinol_dehydrogenase_8-like_[Oreochromis_niloticus]
C96204_c0_seq1_	1.52644	0.0119529	>C96204_c0_seq1_|_PREDICTED:_UDP-glucuronosyltransferase_2B4_[Bos_taurus]_ref|XP_002688379.1|_PREDICTED:_UDP-glucuronosyltransferase_2B4_isoform_2_[Bos_taurus]_gb|DAA28636.1|_UDP_glucuronosyltransferase_2_family,_polypeptide_B17-like_isoform_2_[Bos_taurus]
C3119_c1_seq1_	1.5266	0.0244338	>C3119_c1_seq1_|_PREDICTED:_zinc_finger_protein_276-like_[Monodelphis_domestica]
C25_c269_seq1_	1.5286	3.02016e-05	>C25_c269_seq1_|_PREDICTED:_microfibrillar-associated_protein_1-like_[Oreochromis_niloticus]
C38118_c0_seq1_	1.52926	0.0162225	>C38118_c0_seq1_|_PREDICTED:_serine/threonine-protein_kinase_pim-3-like_[Oreochromis_niloticus]
C17881_c1_seq1_	1.53104	0.00984089	>C17881_c1_seq1_|_PREDICTED:_LOW_QUALITY_PROTEIN:_BSD_domain-containing_protein_1-like_[Oreochromis_niloticus]
C6167_c0_seq1_	1.5316	0.0225778	>C6167_c0_seq1_|_adenylosuccinate_synthetase_isozyme_1_B_[Salmo_salar]_sp|B5DGM3.1|PUA1B_SALSA_RecName:_Full=Adenylosuccinate_synthetase_isozyme_1_B;_Short=AMPSase_1_B;_Short=AdSS_1_B;_AltName:_Full=Adenylosuccinate_synthetase,_basic_isozyme_B;_AltName:_Full=Adenylosuccinate_synthetase,_muscle_isozyme_B;_Short=M-type_adenylosuccinate_synthetase_B;_AltName:_Full=IMP--aspartate_ligase_1_B_gb|ACH708…
C10103_c1_seq1_	1.53554	0.00911963	>C10103_c1_seq1_|_PREDICTED:_LON_peptidase_N-terminal_domain_and_RING_finger_protein_2_[Oreochromis_niloticus]
C52828_c0_seq1_	1.5356	0.0211901	>C52828_c0_seq1_|_PREDICTED:_hypothetical_protein_LOC100536078_[Danio_rerio]
C10762_c0_seq1_	1.53649	0.0376054	>C10762_c0_seq1_|_PREDICTED:_zinc_finger_protein_513-like_[Oreochromis_niloticus]
C40647_c0_seq1_	1.53661	0.0211901	>C40647_c0_seq1_|_PREDICTED:_thyroid_hormone_receptor-associated_protein_3-like_[Oreochromis_niloticus]
C86573_c1_seq1_	1.53686	0.0293487	>C86573_c1_seq1_|_PREDICTED:_hypothetical_protein_LOC100708183_[Oreochromis_niloticus]
C109369_c0_seq1_	1.53783	0.0101314	>C109369_c0_seq1_|_secreted_modular_calcium-binding_protein_2_[Danio_rerio]
C47872_c0_seq1_	1.5386	0.0020428	>C47872_c0_seq1_|_PREDICTED:_probable_ATP-dependent_RNA_helicase_DDX46_isoform_1_[Xenopus_(Silurana)_tropicalis]
C4224_c5_seq1_	1.54133	0.0438234	>C4224_c5_seq1_|_PREDICTED:_histone_acetyltransferase_MYST3-like_[Oreochromis_niloticus]
C84975_c1_seq1_	1.54261	0.0278024	>C84975_c1_seq1_|_unnamed_protein_product_[Tetraodon_nigroviridis]
C97287_c0_seq1_	1.54384	0.0433893	>C97287_c0_seq1_|_Treacle_protein_[Salmo_salar]_gb|ACI66227.1|_Treacle_protein_[Salmo_salar]
C50619_c4_seq1_	1.54638	0.0312922	>C50619_c4_seq1_|_HIRA-interacting_protein_3_[Salmo_salar]_gb|ACN10436.1|_HIRA-interacting_protein_3_[Salmo_salar]
C15641_c3_seq1_	1.54648	0.0148548	>C15641_c3_seq1_|_PREDICTED:_nucleoprotein_TPR-like_[Oreochromis_niloticus]
C49078_c1_seq1_	1.55023	0.0381337	>C49078_c1_seq1_|_PREDICTED:_ATP-binding_cassette_sub-family_A_member_2_[Danio_rerio]
C23028_c1_seq1_	1.55687	0.047432	>C23028_c1_seq1_|_PREDICTED:_A_disintegrin_and_metalloproteinase_with_thrombospondin_motifs_12_[Oreochromis_niloticus]
C59919_c1_seq1_	1.55901	0.047432	>C59919_c1_seq1_|_PREDICTED:_SH3_domain_and_tetratricopeptide_repeats-containing_protein_2-like_[Oreochromis_niloticus]
C2358_c4_seq1_	1.55989	0.0429569	>C2358_c4_seq1_|_PREDICTED:_zinc_finger_protein_281-like_[Oreochromis_niloticus]
C17526_c3_seq1_	1.5604	0.0298449	>C17526_c3_seq1_|_PREDICTED:_rho_guanine_nucleotide_exchange_factor_7-like_isoform_2_[Oreochromis_niloticus]
C57926_c0_seq1_	1.56215	0.0311595	>C57926_c0_seq1_|_low-density_lipoprotein_receptor-related_protein_6_precursor_[Danio_rerio]_gb|ACB38032.1|_low_density_lipoprotein_receptor-related_protein_6_[Danio_rerio]
C9230_c2_seq1_	1.56307	0.0360154	>C9230_c2_seq1_|_PREDICTED:_calcium-binding_and_coiled-coil_domain-containing_protein_1-like_[Oreochromis_niloticus]
C37012_c0_seq1_	1.56339	0.00373827	>C37012_c0_seq1_|_PREDICTED:_GRIP_and_coiled-coil_domain-containing_protein_2-like_[Oreochromis_niloticus]
C32485_c0_seq1_	1.5648	0.0341436	>C32485_c0_seq1_|_PREDICTED:_DNA_repair_protein_XRCC1-like_[Oreochromis_niloticus]
C1982_c0_seq1_	1.56599	6.38893e-05	>C1982_c0_seq1_|_Zgc:152810_[Danio_rerio]
C47234_c0_seq1_	1.56706	0.0311595	>C47234_c0_seq1_|_LIM_domain_transcription_factor_LMO4.1_[Salmo_salar]_gb|ACI33274.1|_LIM_domain_transcription_factor_LMO4.1_[Salmo_salar]
C194954_c0_seq1_	1.56813	0.0312874	>C194954_c0_seq1_|_PREDICTED:_collagen_alpha-1(XIV)_chain_[Danio_rerio]
C9789_c7_seq1_	1.57066	0.0244338	>C9789_c7_seq1_|_PREDICTED:_protein_FAM190B-like_[Danio_rerio]
C37753_c0_seq1_	1.57335	0.0206528	>C37753_c0_seq1_|_PREDICTED:_semaphorin-4A_[Danio_rerio]
C24580_c0_seq1_	1.57419	0.015542	>C24580_c0_seq1_|_PREDICTED:_neural_precursor_cell_expressed,_developmentally_down-regulated_4-like_[Danio_rerio]
C29326_c6_seq1_	1.5758	0.0230504	>C29326_c6_seq1_|_PREDICTED:_hypothetical_protein_LOC100700408_[Oreochromis_niloticus]
C20431_c0_seq1_	1.57998	0.00969416	>C20431_c0_seq1_|_PREDICTED:_transmembrane_protein_208-like_[Oreochromis_niloticus]
C2875_c0_seq1_	1.58293	0.0394004	>C2875_c0_seq1_|_Ubiquitin-conjugating_enzyme_E2_K_[Salmo_salar]_gb|ADM16258.1|_Ubiquitin-conjugating_enzyme_E2_K_[Salmo_salar]
C51811_c0_seq1_	1.5836	0.0206528	>C51811_c0_seq1_|_DnaJ_homolog_subfamily_C_member_5_[Salmo_salar]
C145631_c0_seq1_	1.58939	0.00895233	>C145631_c0_seq1_|_PREDICTED:_vigilin-like_[Oreochromis_niloticus]
C12482_c1_seq1_	1.58951	0.0212477	>C12482_c1_seq1_|_prion-like_protein_precursor_[Oncorhynchus_mykiss]_gb|AAO62075.1|_prion-like_protein_[Oncorhynchus_mykiss]
C40594_c0_seq1_	1.59213	0.0310448	>C40594_c0_seq1_|_complement_protein_component_C7-1_precursor_[Oncorhynchus_mykiss]_emb|CAD92841.1|_complement_protein_component_C7-1_[Oncorhynchus_mykiss]
C812_c4_seq1_	1.5993	0.00685138	>C812_c4_seq1_|_cysteine-rich_hydrophobic_domain_2_protein_[Danio_rerio]_gb|AAH47177.1|_Cysteine-rich_hydrophobic_domain_2_[Danio_rerio]_gb|AAI64880.1|_Chic2_protein_[Danio_rerio]
C120630_c0_seq1_	1.60239	0.0438234	>C120630_c0_seq1_|_PREDICTED:_exostosin-1_[Sus_scrofa]
C77172_c0_seq1_	1.60621	0.0221538	>C77172_c0_seq1_|_erbB-3b_precursor_[Danio_rerio]_gb|AAW57896.1|_Erbb3_[Danio_rerio]
C76072_c0_seq1_	1.60759	0.021488	>C76072_c0_seq1_|_PREDICTED:_hypothetical_protein_LOC100696793_[Oreochromis_niloticus]
C62769_c0_seq1_	1.60803	0.0364998	>C62769_c0_seq1_|_Sorting_nexin-18_[Salmo_salar]_gb|ACN11167.1|_Sorting_nexin-18_[Salmo_salar]
C61728_c0_seq1_	1.61075	0.00840725	>C61728_c0_seq1_|_PREDICTED:_midasin_[Danio_rerio]
C58508_c0_seq1_	1.61136	0.0122727	>C58508_c0_seq1_|_FAM43A_[Salmo_salar]_gb|ACI34107.1|_FAM43A_[Salmo_salar]
C141269_c0_seq1_	1.61318	0.0489748	>C141269_c0_seq1_|_PREDICTED:_rho_GTPase-activating_protein_21-like_[Oreochromis_niloticus]
C108042_c0_seq1_	1.61351	0.0221538	>C108042_c0_seq1_|_PREDICTED:_rho_GTPase-activating_protein_SYDE2-like_[Oreochromis_niloticus]
C26780_c0_seq1_	1.6179	0.0290725	>C26780_c0_seq1_|_PREDICTED:_serine/threonine-protein_kinase_PLK2_[Callithrix_jacchus]
C17792_c2_seq1_	1.61865	0.042051	>C17792_c2_seq1_|_ataxin-1_[Danio_rerio]_emb|CAK04054.1|_novel_protein_similar_to_vertebrate_ataxin_1_(ATXN1)_[Danio_rerio]_gb|AAI71709.1|_Ataxin_1b_[Danio_rerio]
C211_c1_seq1_	1.61955	0.000310713	>C211_c1_seq1_|_salarin_[Salvelinus_alpinus]
C40826_c0_seq1_	1.61979	0.00668	>C40826_c0_seq1_|_mannoside_acetylglucosaminyltransferase_1_[Danio_rerio]_gb|AAI25910.1|_Zgc:153912_[Danio_rerio]
C92762_c0_seq1_	1.62309	0.0412244	>C92762_c0_seq1_|_PREDICTED:_dual_specificity_protein_phosphatase_5-like_[Oreochromis_niloticus]
C83838_c0_seq1_	1.6252	0.0373034	>C83838_c0_seq1_|_PREDICTED:_acetyl-coenzyme_A_transporter_1-like_[Oreochromis_niloticus]
C604_c29_seq1_	1.62832	0.0480599	>C604_c29_seq1_|_protein_NDRG2_[Danio_rerio]_sp|Q5PR98.1|NDRG2_DANRE_RecName:_Full=Protein_NDRG2_gb|AAH86746.1|_Zgc:101847_[Danio_rerio]
C122662_c0_seq1_	1.62872	0.0143146	>C122662_c0_seq1_|_PREDICTED:_mediator_of_RNA_polymerase_II_transcription_subunit_13-like_[Oreochromis_niloticus]
C11274_c4_seq1_	1.62929	0.0257042	>C11274_c4_seq1_|_unnamed_protein_product_[Tetraodon_nigroviridis]
C75848_c0_seq1_	1.62933	0.0445474	>C75848_c0_seq1_|_PREDICTED:_ubiquitin_carboxyl-terminal_hydrolase_36_[Oreochromis_niloticus]
C28618_c0_seq1_	1.63169	0.0303705	>C28618_c0_seq1_|_ribose_5-phosphate_isomerase_A_(ribose_5-phosphate_epimerase)_[Danio_rerio]
C37946_c0_seq1_	1.63209	0.00114817	>C37946_c0_seq1_|_PREDICTED:_arf-GAP_with_Rho-GAP_domain,_ANK_repeat_and_PH_domain-containing_protein_3_[Danio_rerio]
C11948_c0_seq1_	1.63216	0.00495724	>C11948_c0_seq1_|_PREDICTED:_syndecan-4-like_[Oreochromis_niloticus]
C47336_c0_seq1_	1.63349	0.0463531	>C47336_c0_seq1_|_PREDICTED:_hypothetical_protein_LOC100700505_[Oreochromis_niloticus]
C28428_c0_seq1_	1.63374	0.015883	>C28428_c0_seq1_|_E3_ubiquitin-protein_ligase_BRE1A_[Dicentrarchus_labrax]
C96714_c0_seq1_	1.63402	0.0136994	>C96714_c0_seq1_|_tetratricopeptide_repeat_domain_7B,_isoform_CRA_d_[Homo_sapiens]
C41165_c0_seq1_	1.6392	0.0237991	>C41165_c0_seq1_|_PREDICTED:_nuclear_speckle_splicing_regulatory_protein_1-like_[Oreochromis_niloticus]
C162_c342_seq1_	1.6395	0.00840725	>C162_c342_seq1_|_Nitric_oxide_synthase-interacting_protein_[Esox_lucius]
C4161_c1_seq1_	1.64267	0.0218359	>C4161_c1_seq1_|_PREDICTED:_RELT-like_protein_1-like_[Oreochromis_niloticus]
C106737_c0_seq1_	1.64304	0.0349857	>C106737_c0_seq1_|_PREDICTED:_hypothetical_protein_LOC100710148_[Oreochromis_niloticus]
C5466_c0_seq1_	1.64649	0.0464649	>C5466_c0_seq1_|_p53_apoptosis_effector_related_to_PMP-22_[Salmo_salar]_gb|ACI33091.1|_p53_apoptosis_effector_related_to_PMP-22_[Salmo_salar]
C40698_c1_seq1_	1.64776	0.0376967	>C40698_c1_seq1_|_unnamed_protein_product_[Macaca_fascicularis]
C111965_c0_seq1_	1.64858	0.0243035	>C111965_c0_seq1_|_unnamed_protein_product_[Tetraodon_nigroviridis]
C1500_c0_seq1_	1.64933	0.0314165	>C1500_c0_seq1_|_PREDICTED:_hypothetical_protein_LOC100695437_[Oreochromis_niloticus]
C58674_c0_seq1_	1.64943	0.0312874	>C58674_c0_seq1_|_PREDICTED:_protein_AATF-like_[Oreochromis_niloticus]
C60280_c0_seq1_	1.64956	0.0414507	>C60280_c0_seq1_|_PREDICTED:_hypothetical_protein_LOC100690944_[Oreochromis_niloticus]
C839_c32_seq1_	1.65006	0.0126444	>C839_c32_seq1_|_FBPL4_[Oncorhynchus_mykiss]_gb|ABB29988.1|_FBPL4_[Oncorhynchus_mykiss]
C15122_c3_seq1_	1.65201	0.0300903	>C15122_c3_seq1_|_Plexin_domain-containing_protein_2_[Dicentrarchus_labrax]
C44642_c0_seq1_	1.65475	0.0255399	>C44642_c0_seq1_|_PREDICTED:_leukocyte_receptor_cluster_member_1-like_[Oreochromis_niloticus]
C113158_c0_seq1_	1.65686	0.0207129	>C113158_c0_seq1_|_PREDICTED:_transmembrane_protein_175-like_[Oreochromis_niloticus]
C24749_c0_seq1_	1.65831	0.00937551	>C24749_c0_seq1_|_Solute_carrier_family_25_member_40_[Salmo_salar]_gb|ACI33034.1|_Solute_carrier_family_25_member_40_[Salmo_salar]
C51002_c1_seq1_	1.6668	0.0397441	>C51002_c1_seq1_|_PREDICTED:_telomerase-binding_protein_EST1A-like_[Danio_rerio]
C81989_c0_seq1_	1.66727	0.000428345	>C81989_c0_seq1_|_PREDICTED:_protocadherin-1-like_[Oreochromis_niloticus]
C160042_c0_seq1_	1.66791	0.0384815	>C160042_c0_seq1_|_zinc_finger_protein_516_[Danio_rerio]_emb|CAX14083.1|_novel_zinc_finger_protein_protein_[Danio_rerio]_emb|CAK04104.2|_novel_zinc_finger_protein_protein_[Danio_rerio]
C9993_c0_seq1_	1.66902	0.00108617	>C9993_c0_seq1_|_PREDICTED:_hypothetical_protein_LOC557223_[Danio_rerio]
C28795_c0_seq1_	1.67024	0.009318	>C28795_c0_seq1_|_PREDICTED:_septin-9_[Danio_rerio]
C45561_c1_seq1_	1.67053	0.0027034	>C45561_c1_seq1_|_protein-tyrosine_phosphatase_SHP-2b_[Danio_rerio]
C21703_c0_seq1_	1.6711	0.0100545	>C21703_c0_seq1_|_unnamed_protein_product_[Tetraodon_nigroviridis]
C14605_c0_seq1_	1.67169	0.010032	>C14605_c0_seq1_|_PREDICTED:_apoptotic_chromatin_condensation_inducer_in_the_nucleus-like_[Oreochromis_niloticus]
C4689_c1_seq1_	1.67339	0.000352539	>C4689_c1_seq1_|_PREDICTED:_protein_CLEC16A_[Danio_rerio]
C300_c3_seq1_	1.67509	0.0374617	>C300_c3_seq1_|_Profilin-1_[Oncorhynchus_mykiss]_gb|ACO08554.1|_Profilin-1_[Oncorhynchus_mykiss]
C64020_c0_seq1_	1.67551	0.0243035	>C64020_c0_seq1_|_protein_kinase_containing_Z-DNA_binding_domains_[Salmo_salar]_gb|ABA64562.1|_dsRNA_activated_Z-DNA_binding_protein_kinase_[Salmo_salar]
C12824_c1_seq1_	1.67715	0.00588198	>C12824_c1_seq1_|_PREDICTED:_hypothetical_protein_LOC100703997_[Oreochromis_niloticus]
C3589_c0_seq1_	1.68205	0.0207334	>C3589_c0_seq1_|_X-box-binding_protein_1_[Salmo_salar]_gb|ACI33467.1|_X-box-binding_protein_1_[Salmo_salar]
C99647_c0_seq1_	1.68382	0.0341436	>C99647_c0_seq1_|_PREDICTED:_chromodomain-helicase-DNA-binding_protein_7_[Danio_rerio]
C25848_c0_seq1_	1.68474	0.00723297	>C25848_c0_seq1_|_PREDICTED:_polycystin-2-like_[Oreochromis_niloticus]
C38454_c2_seq1_	1.68626	0.00304863	>C38454_c2_seq1_|_PREDICTED:_hypothetical_protein_LOC100700562_[Oreochromis_niloticus]
C17310_c0_seq1_	1.68645	0.00776228	>C17310_c0_seq1_|_heat_shock_protein_47_precursor_[Oncorhynchus_mykiss]_dbj|BAD90029.1|_heat_shock_protein_47_[Oncorhynchus_mykiss]
C52860_c0_seq1_	1.68711	0.047432	>C52860_c0_seq1_|_mutated_in_colorectal_cancers_[Xenopus_(Silurana)_tropicalis]_gb|AAI68123.1|_Unknown_(protein_for_MGC:186284)_[Xenopus_(Silurana)_tropicalis]
C2268_c3_seq1_	1.69237	0.0221538	>C2268_c3_seq1_|_Prenylated_Rab_acceptor_protein_1_[Osmerus_mordax]
C39166_c0_seq1_	1.69374	0.000100187	>C39166_c0_seq1_|_Cyclin-dependent_kinase_inhibitor_1B_[Salmo_salar]
C139326_c0_seq1_	1.69616	0.00300647	>C139326_c0_seq1_|_PREDICTED:_retinol_dehydrogenase_13-like_[Oreochromis_niloticus]
C36928_c0_seq1_	1.69758	0.0289206	>C36928_c0_seq1_|_c-Rel_protein_[Epinephelus_coioides]
C114417_c0_seq1_	1.69915	0.0317756	>C114417_c0_seq1_|_Yes-associated_protein_1_[Danio_rerio]
C62385_c0_seq1_	1.69979	0.0259524	>C62385_c0_seq1_|_PREDICTED:_zinc_finger_CCHC_domain-containing_protein_7_[Danio_rerio]
C196917_c0_seq1_	1.70141	0.0329254	>C196917_c0_seq1_|_hypothetical_protein,_unlikely_[Trypanosoma_brucei_gambiense_DAL972]
C107849_c0_seq1_	1.70244	0.0194612	>C107849_c0_seq1_|_PREDICTED:_C-myc_promoter-binding_protein-like_[Oreochromis_niloticus]
C118006_c1_seq1_	1.70451	0.0430035	>C118006_c1_seq1_|_PREDICTED:_leucine-rich_repeat-containing_protein_16A-like_[Oreochromis_niloticus]
C153218_c1_seq1_	1.70619	0.0302106	>C153218_c1_seq1_|_uncharacterized_protein_LOC565091_[Danio_rerio]_gb|AAI63217.1|_Si:dkey-5i3.5_[Danio_rerio]
C33873_c0_seq1_	1.71369	0.049492	>C33873_c0_seq1_|_WD_repeat_domain_containing_82_isoform_1_[Salmo_salar]
C51472_c0_seq1_	1.71725	0.0384402	>C51472_c0_seq1_|_Cellular_tumor_antigen_p53_[Salmo_salar]
C121465_c0_seq1_	1.71881	0.014865	>C121465_c0_seq1_|_PREDICTED:_protein_KIAA0284-like_[Oreochromis_niloticus]
C80305_c0_seq1_	1.72149	0.0192479	>C80305_c0_seq1_|_PREDICTED:_sodium-driven_chloride_bicarbonate_exchanger-like_[Danio_rerio]
C139871_c1_seq1_	1.72238	0.00961321	>C139871_c1_seq1_|_predicted_protein_[Naegleria_gruberi]_gb|EFC40550.1|_predicted_protein_[Naegleria_gruberi]
C60600_c1_seq1_	1.72609	0.0167377	>C60600_c1_seq1_|_Clathrin_interactor_1_[Salmo_salar]_gb|ACN10971.1|_Clathrin_interactor_1_[Salmo_salar]
C56508_c1_seq1_	1.72889	0.00504422	>C56508_c1_seq1_|_gelsolin_[Danio_rerio]_gb|AAU88242.1|_ubiquitous_gelsolin_[Danio_rerio]
C22027_c0_seq1_	1.73291	0.0134323	>C22027_c0_seq1_|_GON-4-like_protein_[Danio_rerio]
C73339_c0_seq1_	1.73504	0.00998166	>C73339_c0_seq1_|_protein_Jumonji_[Danio_rerio]_sp|Q1LVC2.2|JARD2_DANRE_RecName:_Full=Protein_Jumonji;_AltName:_Full=Jumonji/ARID_domain-containing_protein_2
C89164_c0_seq1_	1.73744	0.00685138	>C89164_c0_seq1_|_PREDICTED:_G_protein-coupled_receptor_kinase_4_[Oreochromis_niloticus]
C56943_c0_seq1_	1.73831	0.0221538	>C56943_c0_seq1_|_PREDICTED:_lipoma-preferred_partner_homolog_[Oreochromis_niloticus]
C49519_c0_seq1_	1.74189	0.0499658	>C49519_c0_seq1_|_Immediate_early_response_gene_2_protein_[Esox_lucius]
C11357_c5_seq1_	1.74191	0.0143343	>C11357_c5_seq1_|_protein_sprouty_homolog_4_[Danio_rerio]_gb|AAK51555.1|AF371368_1_Sprouty4_[Danio_rerio]_gb|AAH76067.1|_Spry4_protein_[Danio_rerio]
C77202_c1_seq1_	1.74722	0.0379673	>C77202_c1_seq1_|_PREDICTED:_histone-lysine_N-methyltransferase_MLL3_[Oreochromis_niloticus]
C81586_c0_seq1_	1.74722	0.0446296	>C81586_c0_seq1_|_TPA:_leukemia_inhibitory_factor_receptor.a_[Danio_rerio]
C8006_c0_seq1_	1.7496	1.18383e-05	>C8006_c0_seq1_|_peroxisome_proliferator-activated_receptor_gamma_[Oncorhynchus_mykiss]_gb|ADN92686.1|_peroxisome_proliferator-activated_receptor_gamma_[Oncorhynchus_mykiss]
C17648_c1_seq1_	1.75085	0.0247423	>C17648_c1_seq1_|_collagen_type_XVIII_alpha_1_[Danio_rerio]_emb|CAQ15098.1|_collagen_type_XVIII_alpha_1_[Danio_rerio]_gb|AAI63779.1|_Col18a1_protein_[Danio_rerio]
C145196_c0_seq1_	1.75183	0.0313168	>C145196_c0_seq1_|_Spondin-2_precursor_[Salmo_salar]_gb|ACI33656.1|_Spondin-2_precursor_[Salmo_salar]
C19086_c0_seq1_	1.75906	0.0336226	>C19086_c0_seq1_|_TPA:_putative_ISG12(1)_protein_[Oryzias_latipes]
C34899_c1_seq1_	1.7605	0.00277676	>C34899_c1_seq1_|_PREDICTED:_zinc_finger_MYM-type_protein_4-like_[Oreochromis_niloticus]
C58348_c0_seq1_	1.76059	0.000983582	>C58348_c0_seq1_|_protein_Jade-3_[Danio_rerio]_sp|Q7ZVP1.1|JADE3_DANRE_RecName:_Full=Protein_Jade-3;_AltName:_Full=PHD_finger_protein_16_gb|AAH45468.1|_PHD_finger_protein_16_[Danio_rerio]_tpe|CAE30492.1|_TPA:_putative_Jade3_protein_[Danio_rerio]_gb|AAI65248.1|_Phf16_protein_[Danio_rerio]
C66416_c0_seq1_	1.77494	0.00407042	>C66416_c0_seq1_|_PREDICTED:_EMILIN-1-like_[Oreochromis_niloticus]
C1201_c166_seq1_	1.77833	4.81776e-05	>C1201_c166_seq1_|_non-specific_lipid-transfer_protein_[Danio_rerio]_gb|AAH63230.1|_Sterol_carrier_protein_2_[Danio_rerio]_emb|CAM14215.1|_novel_protein_similar_to_sterol_carrier_protein_2_(SCP2,_zgc:77634)_[Danio_rerio]
C12219_c0_seq1_	1.78089	0.00497507	>C12219_c0_seq1_|_PREDICTED:_hypothetical_protein_LOC100705511_[Oreochromis_niloticus]
C21532_c0_seq1_	1.78238	0.01812	>C21532_c0_seq1_|_PREDICTED:_H/ACA_ribonucleoprotein_complex_non-core_subunit_NAF1_[Equus_caballus]
C36038_c0_seq1_	1.78797	0.00896475	>C36038_c0_seq1_|_MAP_kinase-interacting_serine/threonine_kinase_2_[Danio_rerio]_gb|AAH45391.1|_MAP_kinase-interacting_serine/threonine_kinase_2a_[Danio_rerio]_gb|AAI65349.1|_Mknk2a_protein_[Danio_rerio]
C45874_c1_seq1_	1.79698	0.00261305	>C45874_c1_seq1_|_PREDICTED:_caseinolytic_peptidase_B_protein_homolog_[Oreochromis_niloticus]
C32853_c3_seq1_	1.80224	0.0381843	>C32853_c3_seq1_|_suppressor_of_cytokine_signaling_1_[Oncorhynchus_mykiss]_emb|CAO03036.1|_suppressor_of_cytokine_signaling_1_[Oncorhynchus_mykiss]
C23269_c1_seq1_	1.80252	0.0481846	>C23269_c1_seq1_|_PREDICTED:_C-type_lectin_domain_family_4_member_M-like_[Oreochromis_niloticus]
C178037_c1_seq1_	1.81615	0.00171789	>C178037_c1_seq1_|_PREDICTED:_netrin-1-like_[Oreochromis_niloticus]
C15276_c1_seq1_	1.82168	0.00193248	>C15276_c1_seq1_|_PREDICTED:_cysteine_sulfinic_acid_decarboxylase,_partial_[Gallus_gallus]
C7765_c8_seq1_	1.82382	0.0110927	>C7765_c8_seq1_|_PREDICTED:_rap_guanine_nucleotide_exchange_factor_5_[Oreochromis_niloticus]
C69134_c0_seq1_	1.82388	0.0331014	>C69134_c0_seq1_|_Solute_carrier_family_41_member_2_[Salmo_salar]_gb|ACN10711.1|_Solute_carrier_family_41_member_2_[Salmo_salar]
C71920_c0_seq1_	1.8271	0.00495724	>C71920_c0_seq1_|_PREDICTED:_mastermind-like_protein_3_[Loxodonta_africana]
C78971_c0_seq1_	1.83074	0.000590464	>C78971_c0_seq1_|_PREDICTED:_FACT_complex_subunit_SSRP1_[Danio_rerio]
C22328_c0_seq1_	1.83758	0.00973858	>C22328_c0_seq1_|_ETS_domain-containing_protein_Elk-3_[Salmo_salar]_gb|ACI34136.1|_ETS_domain-containing_protein_Elk-3_[Salmo_salar]
C9720_c10_seq1_	1.83979	0.0459105	>C9720_c10_seq1_|_PREDICTED:_hypothetical_protein_LOC322468_[Danio_rerio]
C74623_c0_seq1_	1.84339	0.0412244	>C74623_c0_seq1_|_PREDICTED:_pyruvate_dehydrogenase_[lipoamide]_kinase_isozyme_2-like_[Oreochromis_niloticus]
C133075_c0_seq1_	1.85217	0.0498965	>C133075_c0_seq1_|_PREDICTED:_proto-oncogene_c-Fos-like_[Oreochromis_niloticus]
C28785_c0_seq1_	1.85287	0.0369017	>C28785_c0_seq1_|_RING_finger_protein_185_[Salmo_salar]
C90365_c0_seq1_	1.8566	0.0155814	>C90365_c0_seq1_|_PREDICTED:_SEC14-like_protein_2-like_[Oreochromis_niloticus]
C7438_c0_seq1_	1.86219	0.0344472	>C7438_c0_seq1_|_GTPase,_IMAP_family_member_7_[Oncorhynchus_mykiss]
C95460_c0_seq1_	1.86535	0.0225778	>C95460_c0_seq1_|_fhaB_gene_product_[Bordetella_avium_197N]_emb|CAJ49575.1|_Filamentous_hemagglutinin/adhesin_[Bordetella_avium_197N]
C26444_c0_seq1_	1.86936	0.0353476	>C26444_c0_seq1_|_PREDICTED:_glypican-1-like_[Oreochromis_niloticus]
C74242_c2_seq1_	1.8709	0.047432	>C74242_c2_seq1_|_hepatocyte_growth_factor_precursor_[Salmo_salar]_gb|ACI33567.1|_Hepatocyte_growth_factor_activator_precursor_[Salmo_salar]
C49456_c2_seq1_	1.87327	0.00812384	>C49456_c2_seq1_|_PREDICTED:_caskin-2-like_[Oreochromis_niloticus]
C14534_c1_seq1_	1.87823	1.07686e-05	>C14534_c1_seq1_|_CD2_antigen_cytoplasmic_tail-binding_protein_2_[Salmo_salar]_gb|ACM09798.1|_CD2_antigen_cytoplasmic_tail-binding_protein_2_[Salmo_salar]
C19695_c1_seq1_	1.88004	0.0113604	>C19695_c1_seq1_|_PREDICTED:_integrin_alpha-11_[Oreochromis_niloticus]
C2377_c4_seq1_	1.88291	0.0353791	>C2377_c4_seq1_|_unnamed_protein_product_[Tetraodon_nigroviridis]
C3811_c8_seq1_	1.88501	0.00621062	>C3811_c8_seq1_|_ugly_duckling_[Danio_rerio]
C50878_c0_seq1_	1.88852	0.00371167	>C50878_c0_seq1_|_PREDICTED:_solute_carrier_family_2,_facilitated_glucose_transporter_member_9-like_[Oreochromis_niloticus]
C102151_c0_seq1_	1.89249	0.0244178	>C102151_c0_seq1_|_Gastrula_zinc_finger_protein_XLCGF57.1_[Oncorhynchus_mykiss]_gb|ACO07711.1|_Gastrula_zinc_finger_protein_XLCGF57.1_[Oncorhynchus_mykiss]
C85171_c0_seq1_	1.8939	0.00546441	>C85171_c0_seq1_|_PREDICTED:_alpha-ketoglutarate-dependent_dioxygenase_alkB_homolog_3-like_[Oreochromis_niloticus]
C7943_c7_seq1_	1.89525	0.00812384	>C7943_c7_seq1_|_High_affinity_copper_uptake_protein_1_[Salmo_salar]_gb|ACN11071.1|_High_affinity_copper_uptake_protein_1_[Salmo_salar]
C409866_c0_seq1_	1.89922	0.00919371	>C409866_c0_seq1_|_hypothetical_protein_PANDA_005261_[Ailuropoda_melanoleuca]
C3851_c0_seq1_	1.90032	0.00316478	>C3851_c0_seq1_|_calpastatin_[Oncorhynchus_mykiss]_gb|AAY18569.1|_calpastatin_short_variant_I_[Oncorhynchus_mykiss]
C22806_c4_seq1_	1.90435	0.017732	>C22806_c4_seq1_|_PREDICTED:_transposon_TX1_uncharacterized_149_kDa_protein-like_[Danio_rerio]
C444557_c0_seq1_	1.90582	0.0358165	>C444557_c0_seq1_|_PREDICTED:_hypothetical_protein_LOC100002713_[Danio_rerio]
C111912_c0_seq1_	1.91293	0.0116906	>C111912_c0_seq1_|_PREDICTED:_high_affinity_cGMP-specific_3',5'-cyclic_phosphodiesterase_9A_[Danio_rerio]
C143832_c0_seq1_	1.91321	0.0408219	>C143832_c0_seq1_|_vasohibin-2_[Danio_rerio]_emb|CAI11676.1|_novel_protein_[Danio_rerio]_emb|CAI11612.1|_novel_protein_[Danio_rerio]
C160008_c0_seq1_	1.91997	0.0228755	>C160008_c0_seq1_|_PREDICTED:_collagen_alpha-1(XIV)_chain_[Danio_rerio]
C83607_c0_seq1_	1.92041	0.0200318	>C83607_c0_seq1_|_PREDICTED:_cytoplasmic_dynein_1_intermediate_chain_2-like_[Oreochromis_niloticus]
C25391_c5_seq1_	1.92347	1.18383e-05	>C25391_c5_seq1_|_PREDICTED:_transposon_TX1_uncharacterized_149_kDa_protein-like_[Danio_rerio]
C26663_c2_seq1_	1.92425	1.04839e-06	>C26663_c2_seq1_|_PREDICTED:_cingulin-like_1_[Danio_rerio]
C16175_c0_seq1_	1.92541	0.00161037	>C16175_c0_seq1_|_immediate_early_response_2_[Salmo_salar]_gb|ACI33538.1|_Immediate_early_response_gene_2_protein_[Salmo_salar]
C304_c20_seq1_	1.93308	0.0424301	>C304_c20_seq1_|_Catechol-O-methyltransferase_domain-containing_protein_1_[Salmo_salar]
C42442_c0_seq1_	1.94138	0.0414507	>C42442_c0_seq1_|_fimbriae-associated_protein_Fap1_[Streptococcus_parasanguinis]
C49083_c0_seq1_	1.94175	0.00984089	>C49083_c0_seq1_|_Tyrosine-protein_phosphatase_non-receptor_type_12_[Salmo_salar]_gb|ACN11024.1|_Tyrosine-protein_phosphatase_non-receptor_type_12_[Salmo_salar]
C73286_c1_seq1_	1.94792	0.0206528	>C73286_c1_seq1_|_Alpha-galactosidase_A_precursor_[Salmo_salar]_gb|ACN10914.1|_Alpha-galactosidase_A_precursor_[Salmo_salar]
C60525_c0_seq1_	1.94885	0.00411056	>C60525_c0_seq1_|_PREDICTED:_kelch-like_protein_24_[Oreochromis_niloticus]
C11121_c1_seq1_	1.95103	0.0211901	>C11121_c1_seq1_|_chemokine_CXCF1a_[Oncorhynchus_mykiss]
C4992_c0_seq1_	1.95641	0.00685138	>C4992_c0_seq1_|_PREDICTED:_bromodomain_adjacent_to_zinc_finger_domain_protein_2B-like_[Oreochromis_niloticus]
C121625_c0_seq1_	1.96018	0.0228298	>C121625_c0_seq1_|_PREDICTED:_C-myc_promoter-binding_protein-like_[Oreochromis_niloticus]
C427129_c0_seq1_	1.96173	0.0123963	>C427129_c0_seq1_|_ORF2-encoded_protein_[Danio_rerio]
C162381_c0_seq1_	1.96211	0.0259628	>C162381_c0_seq1_|_PREDICTED:_endothelin_B_receptor-like_[Oreochromis_niloticus]
C16797_c0_seq1_	1.96515	0.00871829	>C16797_c0_seq1_|_microfibrillar-associated_protein_4_precursor_[Salmo_salar]_gb|ACI68570.1|_Microfibril-associated_glycoprotein_4_precursor_[Salmo_salar]
C32755_c1_seq1_	1.99128	0.0378158	>C32755_c1_seq1_|_PREDICTED:_hypothetical_protein_LOC497432_[Danio_rerio]
C65479_c0_seq1_	1.99441	0.0154356	>C65479_c0_seq1_|_PREDICTED:_contactin-4-like_[Oreochromis_niloticus]
C31524_c0_seq1_	2.00471	0.0445474	>C31524_c0_seq1_|_monoglyceride_lipase_[Salmo_salar]_gb|ACI33308.1|_Monoglyceride_lipase_[Salmo_salar]
C213265_c0_seq1_	2.00578	0.0435885	>C213265_c0_seq1_|_unnamed_protein_product_[Tetraodon_nigroviridis]
C2700_c0_seq1_	2.00657	0.00688213	>C2700_c0_seq1_|_conserved_hypothetical_protein_[Toxoplasma_gondii_GT1]
C74558_c1_seq1_	2.01366	0.0101314	>C74558_c1_seq1_|_PREDICTED:_tripartite_motif-containing_protein_16-like_[Oreochromis_niloticus]
C113255_c0_seq1_	2.02545	0.0012453	>C113255_c0_seq1_|_PREDICTED:_talin-2-like_[Oreochromis_niloticus]
C15485_c1_seq1_	2.03294	0.00235089	>C15485_c1_seq1_|_PREDICTED:_nuclear_factor_7,_ovary-like_[Oreochromis_niloticus]
C20198_c1_seq1_	2.0339	0.0285235	>C20198_c1_seq1_|_junB_protein_[Oncorhynchus_mykiss]_gb|AAU81662.1|_junB_protein_[Oncorhynchus_mykiss]
C79299_c0_seq1_	2.05631	0.0290725	>C79299_c0_seq1_|_heparin-binding_EGF-like_growth_factor_precursor_[Danio_rerio]_gb|AAI55827.1|_Zgc:175091_protein_[Danio_rerio]
C521699_c0_seq1_	2.06008	0.0318383	>C521699_c0_seq1_|_putative_transposase_insL_for_insertion_sequence_element_IS186A/B/C_[Escherichia_coli_1827-70]_gb|EFQ02444.1|_putative_transposase_insL_for_insertion_sequence_element_IS186A/B/C_[Escherichia_coli_1827-70]_gb|EFU96391.1|_putative_transposase_insL_for_insertion_sequence_element_IS186A/B/C_[Escherichia_coli_3431]
C162_c88_seq1_	2.06259	0.00255032	>C162_c88_seq1_|_PREDICTED:_methylenetetrahydrofolate_reductase-like_[Oreochromis_niloticus]
C107243_c0_seq1_	2.06351	0.00171789	>C107243_c0_seq1_|_PREDICTED:_RNA_binding_protein_fox-1_homolog_2-like_[Oreochromis_niloticus]
C70048_c0_seq1_	2.06572	0.0165344	>C70048_c0_seq1_|_PREDICTED:_E3_ubiquitin-protein_ligase_MYLIP-A-like_[Oreochromis_niloticus]
C54968_c0_seq1_	2.07654	0.000453608	>C54968_c0_seq1_|_Bcl2_antagonist_of_cell_death_[Salmo_salar]_gb|ACI67362.1|_Bcl2_antagonist_of_cell_death_[Salmo_salar]_gb|ACN12510.1|_Bcl2_antagonist_of_cell_death_[Salmo_salar]
C4473_c0_seq1_	2.07829	0.0354615	>C4473_c0_seq1_|_hypothetical_protein_[Monosiga_brevicollis_MX1]_gb|EDQ86721.1|_predicted_protein_[Monosiga_brevicollis_MX1]
C97882_c1_seq1_	2.08838	0.00864083	>C97882_c1_seq1_|_insulin-like_growth_factor_binding_protein-1a_[Oncorhynchus_mykiss]
C3146_c0_seq1_	2.10107	0.0060945	>C3146_c0_seq1_|_PREDICTED:_hypothetical_protein_LOC557772_[Danio_rerio]
C40_c3_seq1_	2.10114	0.000362159	>C40_c3_seq1_|_procathepsin_L_precursor_[Oncorhynchus_mykiss]_gb|AAK69706.1|AF358668_1_procathepsin_L_[Oncorhynchus_mykiss]
C25574_c0_seq1_	2.106	8.20596e-05	>C25574_c0_seq1_|_PREDICTED:_olfactory_receptor_10A4-like_[Xenopus_(Silurana)_tropicalis]
C42151_c1_seq1_	2.10856	5.5408e-05	>C42151_c1_seq1_|_PREDICTED:_queuine_tRNA-ribosyltransferase_subunit_qtrtd1-like_[Oreochromis_niloticus]
C92796_c0_seq1_	2.10988	0.000769337	>C92796_c0_seq1_|_unnamed_protein_product_[Tetraodon_nigroviridis]
C7693_c1_seq1_	2.11068	0.0093339	>C7693_c1_seq1_|_PREDICTED:_xin_actin-binding_repeat-containing_protein_2-like_[Oreochromis_niloticus]
C18761_c0_seq1_	2.1187	8.61185e-05	>C18761_c0_seq1_|_PREDICTED:_RPE-retinal_G_protein-coupled_receptor-like_[Oreochromis_niloticus]
C5449_c6_seq1_	2.12674	0.0283008	>C5449_c6_seq1_|_Uncharacterized_protein_[Dicentrarchus_labrax]
C4062_c8_seq1_	2.13583	0.00108617	>C4062_c8_seq1_|_Retrotransposable_element_Tf2_155_kDa_protein_type_3_[Salmo_salar]
C4631_c0_seq1_	2.13854	0.0202487	>C4631_c0_seq1_|_PREDICTED:_alcohol_dehydrogenase_1-like_[Oreochromis_niloticus]
C102506_c0_seq1_	2.14816	0.00907702	>C102506_c0_seq1_|_Band_4.1-like_protein_4_[Salmo_salar]_gb|ACN10486.1|_Band_4.1-like_protein_4_[Salmo_salar]
C74001_c1_seq1_	2.16369	0.0243035	>C74001_c1_seq1_|_Growth_arrest_and_DNA-damage-inducible_protein_GADD45_beta_[Salmo_salar]
C271395_c0_seq1_	2.1781	0.0384815	>C271395_c0_seq1_|_pol-like_protein_[Danio_rerio]
C206639_c0_seq1_	2.17919	0.0113604	>C206639_c0_seq1_|_Pla2g12b_protein_[Danio_rerio]
C75994_c0_seq1_	2.18156	0.0407079	>C75994_c0_seq1_|_PREDICTED:_probable_10-formyltetrahydrofolate_dehydrogenase_ALDH1L2-like_[Danio_rerio]
C72541_c0_seq1_	2.19174	0.031532	>C72541_c0_seq1_|_hypothetical_protein_STRINF_00001_[Streptococcus_infantarius_subsp._infantarius_ATCC_BAA-102]_gb|EDT48701.1|_hypothetical_protein_STRINF_00001_[Streptococcus_infantarius_subsp._infantarius_ATCC_BAA-102]
C74508_c0_seq1_	2.19742	0.00937551	>C74508_c0_seq1_|_C-1-tetrahydrofolate_synthase,_cytoplasmic_[Salmo_salar]_gb|ACN10590.1|_C-1-tetrahydrofolate_synthase,_cytoplasmic_[Salmo_salar]
C125_c0_seq1_	2.20071	0.0102434	>C125_c0_seq1_|_PREDICTED:_hypothetical_protein_LOC557772_[Danio_rerio]
C3133_c1_seq1_	2.20833	0.021023	>C3133_c1_seq1_|_PREDICTED:_sodium/bile_acid_cotransporter_4-like_[Oreochromis_niloticus]
C6337_c0_seq1_	2.21069	0.020796	>C6337_c0_seq1_|_cation_transport_regulator-like_protein_1_[Salmo_salar]_gb|ACI33933.1|_Cation_transport_regulator-like_protein_1_[Salmo_salar]_gb|ACN10258.1|_Cation_transport_regulator-like_protein_1_[Salmo_salar]_gb|ACN12614.1|_Cation_transport_regulator-like_protein_1_[Salmo_salar]
C102861_c0_seq1_	2.22582	0.0341436	>C102861_c0_seq1_|_PREDICTED:_predicted_protein-like_[Saccoglossus_kowalevskii]
C350187_c0_seq1_	2.22602	0.0186757	>C350187_c0_seq1_|_PREDICTED:_hypothetical_protein_LOC557984_[Danio_rerio]
C81734_c0_seq1_	2.23248	0.000243979	>C81734_c0_seq1_|_Solute_carrier_family_41_member_2_[Salmo_salar]_gb|ACN10711.1|_Solute_carrier_family_41_member_2_[Salmo_salar]
C66653_c0_seq1_	2.24158	0.0162389	>C66653_c0_seq1_|_C-1-tetrahydrofolate_synthase,_cytoplasmic_[Salmo_salar]_gb|ACN10590.1|_C-1-tetrahydrofolate_synthase,_cytoplasmic_[Salmo_salar]
C115531_c0_seq1_	2.24284	0.0324343	>C115531_c0_seq1_|_PREDICTED:_hypothetical_protein_LOC100709449_[Oreochromis_niloticus]
C103821_c0_seq1_	2.24398	0.0066758	>C103821_c0_seq1_|_PREDICTED:_hypothetical_protein_LOC100697055_[Oreochromis_niloticus]
C93013_c0_seq1_	2.26119	4.90736e-06	>C93013_c0_seq1_|_PREDICTED:_pumilio_domain-containing_protein_C14orf21-like_[Danio_rerio]
C42797_c0_seq1_	2.26329	0.00380792	>C42797_c0_seq1_|_myotubularin-related_protein_6_[Salmo_salar]_gb|ACN11465.1|_Myotubularin-related_protein_6_[Salmo_salar]
C305963_c0_seq1_	2.27019	0.00840725	>C305963_c0_seq1_|_PREDICTED:_potassium_channel_subfamily_T_member_2_[Gallus_gallus]
C30788_c0_seq1_	2.29239	0.0247342	>C30788_c0_seq1_|_4F2_cell-surface_antigen_heavy_chain_[Salmo_salar]
C18587_c0_seq1_	2.29697	0.00685138	>C18587_c0_seq1_|_GSK-3-binding_protein_[Oncorhynchus_mykiss]
C68087_c0_seq1_	2.31028	0.0137344	>C68087_c0_seq1_|_PREDICTED:_protein_FAM48A-like_[Xenopus_(Silurana)_tropicalis]
C474571_c0_seq1_	2.32807	0.0126444	>C474571_c0_seq1_|_putative_transposase_insL_for_insertion_sequence_element_IS186A/B/C_[Escherichia_coli_1827-70]_gb|EFQ02444.1|_putative_transposase_insL_for_insertion_sequence_element_IS186A/B/C_[Escherichia_coli_1827-70]_gb|EFU96391.1|_putative_transposase_insL_for_insertion_sequence_element_IS186A/B/C_[Escherichia_coli_3431]
C115972_c0_seq1_	2.33124	0.00174481	>C115972_c0_seq1_|_PREDICTED:_protocadherin_18-like_[Oreochromis_niloticus]
C47163_c0_seq1_	2.37595	3.16458e-05	>C47163_c0_seq1_|_PREDICTED:_klotho-like_[Oreochromis_niloticus]
C167889_c0_seq1_	2.39938	0.00427802	>C167889_c0_seq1_|_PREDICTED:_relaxin_receptor_2-like_[Oreochromis_niloticus]
C70794_c0_seq1_	2.41086	0.00457729	>C70794_c0_seq1_|_Bsc1p_[Saccharomyces_cerevisiae_S288c]_sp|Q12140.1|BSC1_YEAST_RecName:_Full=Bypass_of_stop_codon_protein_1_emb|CAA96452.1|_unknown_[Saccharomyces_cerevisiae]_emb|CAA98596.1|_unnamed_protein_product_[Saccharomyces_cerevisiae]_tpg|DAA11817.1|_TPA:_Bsc1p_[Saccharomyces_cerevisiae_S288c]
C3563_c1_seq1_	2.42249	0.00742179	>C3563_c1_seq1_|_PREDICTED:_microfibril-associated_glycoprotein_4-like_[Oreochromis_niloticus]
C66719_c0_seq1_	2.43895	0.00149608	>C66719_c0_seq1_|_unnamed_protein_product_[Tetraodon_nigroviridis]
C113472_c1_seq1_	2.5446	0.00162143	>C113472_c1_seq1_|_transcription_factor_Sox4_[Takifugu_rubripes]
C14721_c0_seq1_	2.56856	3.18036e-08	>C14721_c0_seq1_|_hypothetical_protein_CTHT_0052820_[Chaetomium_thermophilum_var._thermophilum_DSM_1495]
C399730_c0_seq1_	2.57157	0.00907702	>C399730_c0_seq1_|_GM16758_[Drosophila_sechellia]_gb|EDW45427.1|_GM16758_[Drosophila_sechellia]
C32574_c1_seq1_	2.57918	0.00278494	>C32574_c1_seq1_|_PREDICTED:_d-3-phosphoglycerate_dehydrogenase-like_[Oreochromis_niloticus]
C115178_c0_seq1_	2.59739	0.0023659	>C115178_c0_seq1_|_PREDICTED:_lysyl_oxidase_homolog_2-like_[Oreochromis_niloticus]
C68602_c1_seq1_	2.63388	0.000241495	>C68602_c1_seq1_|_PREDICTED:_hypothetical_protein_LOC100333027_[Danio_rerio]_ref|XP_002660797.1|_PREDICTED:_hypothetical_protein_LOC100333091_[Danio_rerio]
C54737_c0_seq1_	2.63626	0.000496981	>C54737_c0_seq1_|_CI025_protein_[Salmo_salar]_gb|ACN11409.1|_C9orf25_homolog_[Salmo_salar]
C156665_c0_seq1_	2.69388	0.000958531	>C156665_c0_seq1_|_PREDICTED:_hypothetical_protein_LOC799619_[Danio_rerio]
C39878_c0_seq1_	2.74708	0.00163343	>C39878_c0_seq1_|_PREDICTED:_kelch_repeat_and_BTB_domain-containing_protein_11-like_[Danio_rerio]
C11315_c2_seq1_	2.75767	0.000883284	>C11315_c2_seq1_|_Zinc_finger_MIZ_domain-containing_protein_1_[Dicentrarchus_labrax]
C615856_c0_seq1_	2.758	0.00318286	>C615856_c0_seq1_|_PREDICTED:_hypothetical_protein_LOC100536732_[Danio_rerio]
C627447_c0_seq1_	2.82875	0.00294159	>C627447_c0_seq1_|_PREDICTED:_hypothetical_protein_LOC100329745_[Danio_rerio]
C15301_c1_seq1_	2.84482	1.37788e-05	>C15301_c1_seq1_|_Microfibril-associated_glycoprotein_4_precursor_[Esox_lucius]
C47004_c0_seq1_	3.02704	0.000504046	>C47004_c0_seq1_|_PREDICTED:_hypothetical_protein_LOC793259_[Danio_rerio]
C204522_c0_seq1_	3.04633	0.00105583	>C204522_c0_seq1_|_uncharacterized_protein_LOC566223_[Danio_rerio]_emb|CAM15161.1|_novel_protein_similar_to_vertebrate_activating_transcription_factor_5_(ATF5)_[Danio_rerio]_gb|AAI63255.1|_Si:dkey-127j5.5_[Danio_rerio]_gb|AAI63282.1|_Si:dkey-127j5.5_[Danio_rerio]
C37537_c0_seq1_	3.38394	1.92807e-05	>C37537_c0_seq1_|_Egr-1_[Clarias_gariepinus]
C77786_c0_seq1_	3.58551	1.92807e-05	>C77786_c0_seq1_|_Bsc1p_[Saccharomyces_cerevisiae_S288c]_sp|Q12140.1|BSC1_YEAST_RecName:_Full=Bypass_of_stop_codon_protein_1_emb|CAA96452.1|_unknown_[Saccharomyces_cerevisiae]_emb|CAA98596.1|_unnamed_protein_product_[Saccharomyces_cerevisiae]_tpg|DAA11817.1|_TPA:_Bsc1p_[Saccharomyces_cerevisiae_S288c]
C20500_c1_seq1_	3.60872	8.99103e-06	>C20500_c1_seq1_|_PREDICTED:_WD_repeat-containing_protein_65-like_[Xenopus_(Silurana)_tropicalis]
C24548_c4_seq1_	3.65153	3.18036e-08	>C24548_c4_seq1_|_PREDICTED:_e3_ubiquitin/ISG15_ligase_TRIM25_[Danio_rerio]_emb|CAM47005.1|_novel_protein_similar_to_vertebrate_tripartite_motif-containing_family_[Danio_rerio]
C27383_c0_seq1_	4.23669	2.03601e-06	>C27383_c0_seq1_|_early_growth_response_1_[Oryzias_latipes]_dbj|BAG84142.1|_early_growth_response_1_[Oryzias_latipes]
C32455_c1_seq1_	4.43327	5.57068e-07	>C32455_c1_seq1_|_PREDICTED:_hypothetical_protein_LOC100690300_[Oreochromis_niloticus]
