# Supplementary material for: Integrative functional analyses using rainbow trout selected for tolerance to plant diets reveal nutrigenomic signatures for soy utilization without the concurrence of enteritis
Source: PLoS One. 2017 Jul 19;12(7):e0180972. doi: 10.1371/journal.pone.0180972 (PMC5517010; doi:10.1371/journal.pone.0180972)
Supplement: S5 Table — (XLSX) [file pone.0180972.s007.xlsx]

## Sheet: liver DIET DEGs
gene	fold change	padj	description
C38649_c0_seq1_	-2.77263	5.39728e-12	>C38649_c0_seq1_|_solute_carrier_family_25_member_36-A_[Danio_rerio]_sp|Q6DG32.1|S2536_DANRE_RecName:_Full=Solute_carrier_family_25_member_36-A_gb|AAH76521.1|_Solute_carrier_family_25,_member_36a_[Danio_rerio]_emb|CAQ14863.1|_novel_protein_similar_to_vertebrate_solute_carrier_family_25,_member_36_(SLC25A36,_zgc:92447)_[Danio_rerio]_gb|AAI64094.1|_Slc25a36a_protein_[Danio_rerio]
C97287_c0_seq1_	2.97895	4.71335e-09	>C97287_c0_seq1_|_Treacle_protein_[Salmo_salar]_gb|ACI66227.1|_Treacle_protein_[Salmo_salar]
C1145_c0_seq1_	-3.69297	4.36704e-08	>C1145_c0_seq1_|_60S_ribosomal_protein_L37_[Salmo_salar]_gb|ACN12428.1|_60S_ribosomal_protein_L37_[Salmo_salar]
C5425_c0_seq1_	-3.2151	6.17867e-07	>C5425_c0_seq1_|_thioredoxin_interacting_protein_[Salmo_salar]_gb|ACH70841.1|_thioredoxin_interacting_protein_[Salmo_salar]_gb|ACI34113.1|_Thioredoxin-interacting_protein_[Salmo_salar]
C76072_c0_seq1_	2.56164	1.80066e-06	>C76072_c0_seq1_|_PREDICTED:_hypothetical_protein_LOC100696793_[Oreochromis_niloticus]
C112662_c0_seq1_	2.41974	1.85699e-06	>C112662_c0_seq1_|_PREDICTED:_human_immunodeficiency_virus_type_I_enhancer-binding_protein_2_homolog_[Oreochromis_niloticus]
C824_c3_seq1_	-1.87087	2.22521e-06	>C824_c3_seq1_|_60S_ribosomal_protein_L34_[Salmo_salar]_gb|ACN12395.1|_60S_ribosomal_protein_L34_[Salmo_salar]
C93306_c0_seq1_	-4.79385	3.53948e-06	>C93306_c0_seq1_|_novel_protein_similar_to_bloodthirsty_(bty)_[Danio_rerio]
C11357_c5_seq1_	2.62618	3.88564e-06	>C11357_c5_seq1_|_protein_sprouty_homolog_4_[Danio_rerio]_gb|AAK51555.1|AF371368_1_Sprouty4_[Danio_rerio]_gb|AAH76067.1|_Spry4_protein_[Danio_rerio]
C252072_c0_seq1_	-2.0371	4.21352e-06	>C252072_c0_seq1_|_PREDICTED:_potassium_channel_subfamily_K_member_5-like_[Oreochromis_niloticus]
C8062_c4_seq1_	2.44341	5.53168e-06	>C8062_c4_seq1_|_rRNA_2-O-methyltransferase_fibrillarin_[Salmo_salar]_gb|ACI33681.1|_rRNA_2-O-methyltransferase_fibrillarin_[Salmo_salar]
C50479_c0_seq1_	3.11369	6.70101e-06	>C50479_c0_seq1_|_PREDICTED:_MAP_kinase-interacting_serine/threonine-protein_kinase_1-like_[Oreochromis_niloticus]
C40704_c0_seq1_	-4.92773	6.95312e-06	>C40704_c0_seq1_|_solute_carrier_family_25_member_36-A_[Danio_rerio]_sp|Q6DG32.1|S2536_DANRE_RecName:_Full=Solute_carrier_family_25_member_36-A_gb|AAH76521.1|_Solute_carrier_family_25,_member_36a_[Danio_rerio]_emb|CAQ14863.1|_novel_protein_similar_to_vertebrate_solute_carrier_family_25,_member_36_(SLC25A36,_zgc:92447)_[Danio_rerio]_gb|AAI64094.1|_Slc25a36a_protein_[Danio_rerio]
C494_c0_seq1_	-4.94564	6.95312e-06	>C494_c0_seq1_|_RecName:_Full=Elastase-1_pdb|1ELT|A_Chain_A,_Structure_Of_Native_Pancreatic_Elastase_From_North_Atlantic_Salmon_At_1.61_Angstroms_Resolution
C63964_c0_seq1_	4.1935	1.04267e-05	>C63964_c0_seq1_|_PREDICTED:_hypothetical_protein_LOC100769042_[Cricetulus_griseus]
C37286_c0_seq1_	-4.00751	2.24549e-05	>C37286_c0_seq1_|_PREDICTED:_fatty_acyl-CoA_hydrolase_precursor,_medium_chain-like_[Oreochromis_niloticus]
C4288_c2_seq1_	2.19775	3.0936e-05	>C4288_c2_seq1_|_nucleolar_protein_8_[Danio_rerio]_emb|CAK03683.1|_novel_protein_[Danio_rerio]
C67976_c0_seq1_	2.1959	3.31987e-05	>C67976_c0_seq1_|_PREDICTED:_u3_small_nucleolar_RNA-associated_protein_14_homolog_A_[Danio_rerio]_emb|CAM15686.1|_novel_protein_similar_to_vertebrate_UTP14,_U3_small_nucleolar_ribonucleoprotein,_homolog_A_(yeast)_(UTP14A)_[Danio_rerio]
C32677_c1_seq1_	3.14303	3.97931e-05	>C32677_c1_seq1_|_PREDICTED:_suppressor_of_SWI4_1_homolog_[Oreochromis_niloticus]
C594_c0_seq1_	-2.38405	3.97931e-05	>C594_c0_seq1_|_60S_ribosomal_protein_L11_[Salmo_salar]_gb|ACN10061.1|_60S_ribosomal_protein_L11_[Salmo_salar]_gb|ACN12408.1|_60S_ribosomal_protein_L11_[Salmo_salar]
C32217_c3_seq1_	1.75885	7.03355e-05	>C32217_c3_seq1_|_unnamed_protein_product_[Tetraodon_nigroviridis]
C72471_c1_seq1_	-1.81281	7.03355e-05	>C72471_c1_seq1_|_TNF_receptor-associated_factor_4_[Salmo_salar]_gb|ACN10730.1|_TNF_receptor-associated_factor_4_[Salmo_salar]
C74190_c0_seq1_	-3.73392	7.03355e-05	>C74190_c0_seq1_|_Ppp1r3b_protein_[Danio_rerio]_gb|AAI62894.1|_Ppp1r3b_protein_[Danio_rerio]_gb|AAI62937.1|_Ppp1r3b_protein_[Danio_rerio]
C9888_c0_seq1_	-2.0335	7.94636e-05	>C9888_c0_seq1_|_unnamed_protein_product_[Tetraodon_nigroviridis]
C1003_c0_seq1_	-2.89329	7.94636e-05	>C1003_c0_seq1_|_ATP_synthase_subunit_b,_mitochondrial_[Salmo_salar]_gb|ACH70848.1|_ATP_synthase,_H+_transporting,_mitochondrial_F0_complex,_subunit_b,_isoform_1_[Salmo_salar]
C5350_c0_seq1_	-2.63888	8.97251e-05	>C5350_c0_seq1_|_Tetraspanin-1_[Salmo_salar]_gb|ACI68285.1|_Tetraspanin-1_[Salmo_salar]_gb|ACN10152.1|_Tetraspanin-1_[Salmo_salar]_gb|ACN12503.1|_Tetraspanin-1_[Salmo_salar]
C401_c0_seq1_	-3.17217	9.94089e-05	>C401_c0_seq1_|_ribosomal_protein_S12_[Salmo_salar]_gb|ACI66971.1|_40S_ribosomal_protein_S12_[Salmo_salar]_gb|ACI67162.1|_40S_ribosomal_protein_S12_[Salmo_salar]_gb|ACI68255.1|_40S_ribosomal_protein_S12_[Salmo_salar]_gb|ACN09848.1|_40S_ribosomal_protein_S12_[Salmo_salar]_gb|ACN10022.1|_40S_ribosomal_protein_S12_[Salmo_salar]_gb|ACN12195.1|_40S_ribosomal_protein_S12_[Salmo_salar]_gb|ACN12369.1|_40…
C42200_c1_seq1_	-3.01493	0.000143564	>C42200_c1_seq1_|_eukaryotic_translation_initiation_factor_4A2_[Xenopus_laevis]_gb|AAH41252.1|_Eif4a2-prov_protein_[Xenopus_laevis]
C44411_c0_seq1_	2.26917	0.000167757	>C44411_c0_seq1_|_PREDICTED:_U3_small_nucleolar_ribonucleoprotein_protein_MPP10-like_[Oreochromis_niloticus]
C4288_c0_seq1_	1.78927	0.000167757	>C4288_c0_seq1_|_High_mobility_group-T_protein_[Salmo_salar]_gb|ACN11467.1|_High_mobility_group-T_protein_[Salmo_salar]
C18414_c0_seq1_	-3.0508	0.000167757	>C18414_c0_seq1_|_TPA_exp:_claudin_25b_[Salmo_salar]
C14689_c0_seq1_	2.08798	0.000169861	>C14689_c0_seq1_|_dyskerin_[Salmo_salar]_gb|ACI33401.1|_H/ACA_ribonucleoprotein_complex_subunit_4_[Salmo_salar]
C73828_c0_seq1_	2.05653	0.000169861	>C73828_c0_seq1_|_PREDICTED:_hypothetical_protein_LOC100707962_[Oreochromis_niloticus]
C4299_c0_seq1_	1.31147	0.000169861	>C4299_c0_seq1_|_Methionine_aminopeptidase_2_[Salmo_salar]
C139326_c0_seq1_	1.88919	0.00017122	>C139326_c0_seq1_|_PREDICTED:_retinol_dehydrogenase_13-like_[Oreochromis_niloticus]
C50574_c0_seq1_	2.3411	0.000172212	>C50574_c0_seq1_|_PREDICTED:_chromodomain-helicase-DNA-binding_protein_4_[Oreochromis_niloticus]
C72713_c0_seq1_	1.78098	0.00018662	>C72713_c0_seq1_|_PREDICTED:_ubiquitin_carboxyl-terminal_hydrolase_16-like_[Oreochromis_niloticus]
C3298_c64_seq1_	1.82664	0.000189018	>C3298_c64_seq1_|_Eukaryotic_peptide_chain_release_factor_GTP-binding_subunit_ERF3B_[Salmo_salar]_gb|ACI33606.1|_Eukaryotic_peptide_chain_release_factor_GTP-binding_subunit_ERF3B_[Salmo_salar]
C16211_c1_seq1_	2.37243	0.000202111	>C16211_c1_seq1_|_PREDICTED:_dnaJ_homolog_subfamily_C_member_2-like_[Oreochromis_niloticus]
C2190_c0_seq1_	1.74581	0.000202111	>C2190_c0_seq1_|_Probable_ATP-dependent_RNA_helicase_DDX5_[Salmo_salar]
C1150_c0_seq1_	-3.41536	0.000202111	>C1150_c0_seq1_|_malate_dehydrogenase_2-2,_NAD_(mitochondrial)_[Salmo_salar]_gb|ACH70949.1|_malate_dehydrogenase_2-2,_NAD_(mitochondrial)_[Salmo_salar]_gb|ACI68017.1|_Malate_dehydrogenase,_mitochondrial_precursor_[Salmo_salar]
C18716_c1_seq1_	-2.91835	0.00024103	>C18716_c1_seq1_|_PREDICTED:_glycine_dehydrogenase_[decarboxylating],_mitochondrial-like_isoform_1_[Oreochromis_niloticus]
C29371_c0_seq1_	1.83291	0.000241692	>C29371_c0_seq1_|_PREDICTED:_pre-mRNA_3'-end-processing_factor_FIP1-like_[Oreochromis_niloticus]
C183538_c0_seq1_	3.88655	0.000244044	>C183538_c0_seq1_|_Dysferlin-interacting_protein_1_[Salmo_salar]_gb|ACM09225.1|_Dysferlin-interacting_protein_1_[Salmo_salar]
C38093_c0_seq1_	-1.93778	0.000244044	>C38093_c0_seq1_|_PREDICTED:_tyrosine-protein_kinase_FRK_[Oreochromis_niloticus]
C7257_c1_seq1_	-2.91989	0.000244044	>C7257_c1_seq1_|_ras-related_protein_Rab-2A_[Salmo_salar]_gb|ACH70764.1|_RAB2A,_member_RAS_oncogene_family_[Salmo_salar]_gb|ACI33367.1|_Ras-related_protein_Rab-2A_[Salmo_salar]_gb|ACN10423.1|_Ras-related_protein_Rab-2A_[Salmo_salar]_gb|ACN11420.1|_Ras-related_protein_Rab-2A_[Salmo_salar]_gb|ACN12789.1|_Ras-related_protein_Rab-2A_[Salmo_salar]
C30105_c3_seq1_	-2.93942	0.000244044	>C30105_c3_seq1_|_PREDICTED:_sarcosine_dehydrogenase,_mitochondrial-like_[Oreochromis_niloticus]
C168_c0_seq1_	-3.02823	0.000244044	>C168_c0_seq1_|_enolase_3-2_[Salmo_salar]_gb|ACH70931.1|_enolase_3-2_[Salmo_salar]_gb|ACH70932.1|_enolase_3-2_[Salmo_salar]
C176_c1_seq1_	-3.36514	0.000244044	>C176_c1_seq1_|_Myosin_light_polypeptide_6_[Esox_lucius]
C25746_c0_seq1_	1.80985	0.000246502	>C25746_c0_seq1_|_PREDICTED:_hypothetical_protein_LOC100698142_[Oreochromis_niloticus]
C160_c6_seq1_	-1.84844	0.000269691	>C160_c6_seq1_|_Ferritin,_middle_subunit_[Salmo_salar]_gb|ACN12259.1|_Ferritin,_middle_subunit_[Salmo_salar]
C69765_c0_seq1_	2.23051	0.000302195	>C69765_c0_seq1_|_PREDICTED:_dnaJ_homolog_subfamily_C_member_21-like_[Oreochromis_niloticus]
C1261_c1_seq1_	-3.28937	0.000302195	>C1261_c1_seq1_|_RecName:_Full=Alcohol_dehydrogenase_[NADP+]_A;_AltName:_Full=Aldehyde_reductase-A;_AltName:_Full=Aldo-keto_reductase_family_1_member_A1-A_emb|CAM13142.1|_novel_protein_(zgc:100940)_[Danio_rerio]_emb|CAN88791.1|_novel_protein_(zgc:100940)_[Danio_rerio]
C14927_c3_seq1_	1.7846	0.000313615	>C14927_c3_seq1_|_PREDICTED:_eukaryotic_translation_initiation_factor_4_gamma_1-like_[Oreochromis_niloticus]
C364_c8_seq1_	-2.45444	0.000317881	>C364_c8_seq1_|_60S_ribosomal_protein_L5_[Salmo_salar]
C2951_c0_seq1_	1.37466	0.000324376	>C2951_c0_seq1_|_DEAD_(Asp-Glu-Ala-Asp)_box_polypeptide_21_[Salmo_salar]
C8837_c4_seq1_	-2.89686	0.000324376	>C8837_c4_seq1_|_PREDICTED:_kynureninase-like_[Oreochromis_niloticus]
C18812_c3_seq1_	2.48719	0.000331568	>C18812_c3_seq1_|_probable_ATP-dependent_RNA_helicase_DDX27_[Danio_rerio]_gb|AAT68047.1|_DEAD_box_polypeptide_27_[Danio_rerio]
C15956_c2_seq1_	1.41395	0.000332098	>C15956_c2_seq1_|_topoisomerase_(DNA)_I,_like_[Danio_rerio]_gb|AAI17589.1|_Topoisomerase_(DNA)_I,_like_[Danio_rerio]
C1614_c0_seq1_	-1.63322	0.000342666	>C1614_c0_seq1_|_ATP_synthase-coupling_factor_6,_mitochondrial_precursor_[Salmo_salar]_gb|ACN09991.1|_ATP_synthase-coupling_factor_6,_mitochondrial_precursor_[Salmo_salar]_gb|ACN12338.1|_ATP_synthase-coupling_factor_6,_mitochondrial_precursor_[Salmo_salar]
C34034_c3_seq1_	2.58563	0.000363007	>C34034_c3_seq1_|_PREDICTED:_zinc_finger_protein_192-like_[Danio_rerio]
C966_c0_seq1_	-2.95423	0.000387791	>C966_c0_seq1_|_Cytochrome_c_oxidase_polypeptide_VIIb,_mitochondrial_precursor_[Salmo_salar]
C80086_c1_seq1_	2.81627	0.000398631	>C80086_c1_seq1_|_thiosulfate_sulfurtransferase_KAT_[Esox_lucius]
C67680_c0_seq1_	-2.30977	0.000409632	>C67680_c0_seq1_|_Cytosolic_purine_5-nucleotidase_[Salmo_salar]_gb|ACI33184.1|_Cytosolic_purine_5-nucleotidase_[Salmo_salar]
C92_c0_seq1_	1.68516	0.000426196	>C92_c0_seq1_|_complement_factor_I_[Oncorhynchus_mykiss]
C3400_c0_seq1_	-1.7373	0.000437237	>C3400_c0_seq1_|_Serine_incorporator_1_precursor_[Salmo_salar]_gb|ACH70878.1|_serine_incorporator_1_(Tumor_differentially_expressed_2)_[Salmo_salar]_gb|ACI32887.1|_Serine_incorporator_1_[Salmo_salar]
C26780_c0_seq1_	1.99729	0.00052495	>C26780_c0_seq1_|_PREDICTED:_serine/threonine-protein_kinase_PLK2_[Callithrix_jacchus]
C35246_c3_seq1_	-3.08248	0.00052495	>C35246_c3_seq1_|_tumor_protein_p53_inducible_protein_11b_[Danio_rerio]_gb|AAI24631.1|_Tumor_protein_p53_inducible_protein_11_[Danio_rerio]_gb|AAI64984.1|_Tp53i11_protein_[Danio_rerio]
C208_c0_seq1_	-2.88332	0.000527451	>C208_c0_seq1_|_60S_ribosomal_protein_L19_[Salmo_salar]_gb|ABY28370.1|_ribosomal_protein_L19_[Oncorhynchus_masou_formosanus]_gb|ACI66883.1|_60S_ribosomal_protein_L19_[Salmo_salar]_gb|ACI70029.1|_60S_ribosomal_protein_L19_[Salmo_salar]_gb|ACI70055.1|_60S_ribosomal_protein_L19_[Salmo_salar]_gb|ACN10055.1|_60S_ribosomal_protein_L19_[Salmo_salar]_gb|ACN12402.1|_60S_ribosomal_protein_L19_[Salmo_salar]
C26369_c1_seq1_	1.31116	0.000531598	>C26369_c1_seq1_|_PREDICTED:_signal_recognition_particle_68_kDa_protein-like_[Oreochromis_niloticus]
C65_c0_seq1_	-2.79533	0.000534179	>C65_c0_seq1_|_Ictacalcin_[Oncorhynchus_mykiss]_gb|ACO08580.1|_Ictacalcin_[Oncorhynchus_mykiss]_gb|ACO08603.1|_Ictacalcin_[Oncorhynchus_mykiss]
C4282_c0_seq1_	-2.57291	0.000537249	>C4282_c0_seq1_|_transketolase-like_protein_2_[Salmo_salar]_gb|ACI34298.1|_Transketolase_[Salmo_salar]
C63049_c0_seq1_	2.12427	0.000575936	>C63049_c0_seq1_|_unnamed_protein_product_[Tetraodon_nigroviridis]
C8317_c2_seq1_	-3.05818	0.000609034	>C8317_c2_seq1_|_NADPH--cytochrome_P450_reductase_[Salmo_salar]
C58230_c1_seq1_	2.03302	0.000621602	>C58230_c1_seq1_|_PREDICTED:_translation_initiation_factor_eIF-2B_subunit_delta-like_[Oreochromis_niloticus]
C15122_c3_seq1_	2.21084	0.000643265	>C15122_c3_seq1_|_Plexin_domain-containing_protein_2_[Dicentrarchus_labrax]
C10452_c0_seq1_	1.81831	0.000643265	>C10452_c0_seq1_|_PREDICTED:_acidic_leucine-rich_nuclear_phosphoprotein_32_family_member_B-like_isoform_3_[Oreochromis_niloticus]
C14751_c10_seq1_	1.76222	0.000643265	>C14751_c10_seq1_|_nucleolar_protein_14_[Salmo_salar]_gb|ACI33141.1|_Nucleolar_protein_14_[Salmo_salar]_gb|ACN10879.1|_Nucleolar_protein_14_[Salmo_salar]
C1371_c0_seq1_	-1.43778	0.000643265	>C1371_c0_seq1_|_ATP_synthase_D_chain,_mitochondrial_[Oncorhynchus_mykiss]
C44056_c1_seq1_	-1.66821	0.000643265	>C44056_c1_seq1_|_PREDICTED:_receptor-type_tyrosine-protein_phosphatase_gamma_[Danio_rerio]
C411_c37_seq1_	-2.7323	0.000643265	>C411_c37_seq1_|_secreted_phosphoprotein_24_precursor_[Oncorhynchus_mykiss]_sp|Q70I47.1|SPP24_ONCMY_RecName:_Full=Secreted_phosphoprotein_24;_Short=Spp-24;_AltName:_Full=Secreted_phosphoprotein_2;_Flags:_Precursor_emb|CAE45341.1|_secreted_phosphoprotein_24_[Oncorhynchus_mykiss]
C2193_c0_seq1_	-2.78184	0.000643265	>C2193_c0_seq1_|_Malate_dehydrogenase,_cytoplasmic_[Salmo_salar]_gb|ACN12783.1|_Malate_dehydrogenase,_cytoplasmic_[Salmo_salar]
C3598_c0_seq1_	-3.07814	0.000644216	>C3598_c0_seq1_|_PREDICTED:_retinol-binding_protein_2-like_[Oreochromis_niloticus]
C2114_c0_seq1_	-3.29545	0.000646518	>C2114_c0_seq1_|_Heat_shock_cognate_70_kDa_protein_[Salmo_salar]
C31432_c0_seq1_	1.50654	0.00065935	>C31432_c0_seq1_|_PREDICTED:_platelet-activating_factor_acetylhydrolase_IB_subunit_beta-like_[Oreochromis_niloticus]
C258_c6_seq1_	-2.38456	0.00065935	>C258_c6_seq1_|_ribosomal_protein_L13A_[Oncorhynchus_masou_formosanus]
C92796_c0_seq1_	2.02841	0.000691794	>C92796_c0_seq1_|_unnamed_protein_product_[Tetraodon_nigroviridis]
C82644_c0_seq1_	1.45372	0.000691794	>C82644_c0_seq1_|_PREDICTED:_structural_maintenance_of_chromosomes_protein_6-like_[Oreochromis_niloticus]
C3129_c2_seq1_	-1.73994	0.000691794	>C3129_c2_seq1_|_Cytochrome_c_oxidase_subunit_VIb_isoform_1_[Salmo_salar]_gb|ACI69828.1|_Cytochrome_c_oxidase_subunit_VIb_isoform_1_[Salmo_salar]
C63441_c0_seq1_	-1.92176	0.000691794	>C63441_c0_seq1_|_PREDICTED:_hypothetical_protein_LOC793702_[Danio_rerio]
C459_c2_seq1_	-2.34876	0.000739083	>C459_c2_seq1_|_ribosomal_protein_L13_[Salmo_salar]_gb|ACN10085.1|_60S_ribosomal_protein_L13_[Salmo_salar]_gb|ACN12432.1|_60S_ribosomal_protein_L13_[Salmo_salar]
C207_c0_seq1_	-2.51549	0.000749971	>C207_c0_seq1_|_40S_ribosomal_protein_S27_[Scophthalmus_maximus]
C25723_c4_seq1_	1.56871	0.000785329	>C25723_c4_seq1_|_structural_maintenance_of_chromosomes_protein_1A_[Danio_rerio]
C12759_c0_seq1_	3.15815	0.000791324	>C12759_c0_seq1_|_PREDICTED:_hypothetical_protein_LOC100700170_[Oreochromis_niloticus]
C34029_c1_seq1_	1.70768	0.000791324	>C34029_c1_seq1_|_neurolin-b_precursor_[Takifugu_rubripes]_gb|ABC50097.1|_neurolin-b_[Takifugu_rubripes]
C417_c0_seq1_	-2.47252	0.000791324	>C417_c0_seq1_|_60S_ribosomal_protein_L10_[Salmo_salar]_gb|ACN12377.1|_60S_ribosomal_protein_L10_[Salmo_salar]
C265_c0_seq1_	-2.55168	0.000791324	>C265_c0_seq1_|_60S_ribosomal_protein_L30_[Salmo_salar]_gb|ACN09825.1|_60S_ribosomal_protein_L30_[Salmo_salar]_gb|ACN12172.1|_60S_ribosomal_protein_L30_[Salmo_salar]_gb|ADM16118.1|_60S_ribosomal_protein_L30_[Salmo_salar]
C3388_c1_seq1_	2.20795	0.000799083	>C3388_c1_seq1_|_ribosomal_protein_L3-like_[Salmo_salar]_gb|ACH70797.1|_ribosomal_protein_L3-like_[Salmo_salar]
C7158_c8_seq1_	1.54151	0.000835843	>C7158_c8_seq1_|_acetylcholinesterase_precursor_[Danio_rerio]_sp|Q9DDE3.1|ACES_DANRE_RecName:_Full=Acetylcholinesterase;_Short=AChE;_Flags:_Precursor_emb|CAC19790.1|_acetylcholinesterase_[Danio_rerio]_gb|AAI63891.1|_Acetylcholinesterase_[Danio_rerio]_gb|AAI63898.1|_Acetylcholinesterase_[Danio_rerio]
C444_c0_seq1_	-3.02144	0.000835843	>C444_c0_seq1_|_Cofilin-2_[Salmo_salar]_gb|ACN10162.1|_Cofilin-2_[Salmo_salar]_gb|ACN12515.1|_Cofilin-2_[Salmo_salar]
C11232_c0_seq1_	1.80885	0.000848875	>C11232_c0_seq1_|_Nucleolar_protein_5_[Salmo_salar]_gb|ACI33349.1|_Nucleolar_protein_5_[Salmo_salar]
C89993_c0_seq1_	1.4428	0.000877217	>C89993_c0_seq1_|_PREDICTED:_phosphatidylserine_synthase_2_[Oreochromis_niloticus]
C81_c173_seq1_	1.77472	0.000882871	>C81_c173_seq1_|_PREDICTED:_WD_repeat-containing_protein_43_[Oreochromis_niloticus]
C130_c0_seq1_	-1.74807	0.000882871	>C130_c0_seq1_|_beta_thymosin_[Oncorhynchus_mykiss]_emb|CAC12827.1|_beta_thymosin_[Oncorhynchus_mykiss]_gb|ACI68099.1|_Thymosin_beta-11_[Salmo_salar]_gb|ACM08250.1|_Thymosin_beta-11_[Salmo_salar]_gb|ACM08321.1|_Thymosin_beta-11_[Salmo_salar]_gb|ACM08699.1|_Thymosin_beta-11_[Salmo_salar]_gb|ACM09334.1|_Thymosin_beta-11_[Salmo_salar]_gb|ACM09447.1|_Thymosin_beta-11_[Salmo_salar]_gb|ACM09826.1|_Thym…
C25406_c0_seq1_	1.61812	0.00091211	>C25406_c0_seq1_|_PREDICTED:_protein_CDV3_homolog_[Oreochromis_niloticus]
C249_c0_seq1_	-2.07646	0.000916536	>C249_c0_seq1_|_ribosomal_protein_L6_[Oncorhynchus_masou_formosanus]
C27383_c0_seq1_	3.39681	0.000967792	>C27383_c0_seq1_|_early_growth_response_1_[Oryzias_latipes]_dbj|BAG84142.1|_early_growth_response_1_[Oryzias_latipes]
C338_c259_seq1_	-2.35255	0.000984363	>C338_c259_seq1_|_Nuclear_protein_1_[Salmo_salar]
C42805_c0_seq1_	1.91641	0.00102825	>C42805_c0_seq1_|_PREDICTED:_probable_ATP-dependent_RNA_helicase_DDX56-like_[Oreochromis_niloticus]
C13915_c0_seq1_	-2.74985	0.00103552	>C13915_c0_seq1_|_Methylmalonate-semialdehyde_dehydrogenase_[Salmo_salar]
C59126_c0_seq1_	1.74264	0.00104184	>C59126_c0_seq1_|_nucleolar_complex_protein_3_homolog_[Danio_rerio]_sp|Q6DRN3.1|NOC3L_DANRE_RecName:_Full=Nucleolar_complex_protein_3_homolog;_Short=NOC3_protein_homolog;_AltName:_Full=NOC3-like_protein;_AltName:_Full=Nucleolar_complex-associated_protein_3-like_protein_gb|AAT68044.1|_AD24_[Danio_rerio]
C2212_c0_seq1_	-2.19668	0.00104184	>C2212_c0_seq1_|_94_kD_glucose-regulated_protein_precursor_[Oncorhynchus_mykiss]_emb|CBW45295.1|_94_kD_glucose-regulated_protein_[Oncorhynchus_mykiss]
C31808_c0_seq1_	2.08097	0.00104314	>C31808_c0_seq1_|_PREDICTED:_protein_RRP5_homolog_[Oreochromis_niloticus]
C116_c0_seq1_	-2.63416	0.00104314	>C116_c0_seq1_|_liver-type_fatty_acid-binding_protein_[Ctenopharyngodon_idella]
C18618_c0_seq1_	-2.16502	0.00107564	>C18618_c0_seq1_|_PREDICTED:_kazrin-like_[Oreochromis_niloticus]
C21069_c3_seq1_	1.62308	0.00114592	>C21069_c3_seq1_|_PREDICTED:_gametogenetin-binding_protein_2-like_[Oreochromis_niloticus]
C1516_c0_seq1_	-2.25376	0.00114592	>C1516_c0_seq1_|_ATP_synthase-coupling_factor_6,_mitochondrial_precursor_[Salmo_salar]_gb|ACN09991.1|_ATP_synthase-coupling_factor_6,_mitochondrial_precursor_[Salmo_salar]_gb|ACN12338.1|_ATP_synthase-coupling_factor_6,_mitochondrial_precursor_[Salmo_salar]
C3261_c0_seq1_	-2.66034	0.00114645	>C3261_c0_seq1_|_Elongation_factor_1-delta_[Salmo_salar]
C645_c0_seq1_	-2.71127	0.00114743	>C645_c0_seq1_|_40S_ribosomal_protein_S9_[Salmo_salar]_gb|ACI68056.1|_40S_ribosomal_protein_S9_[Salmo_salar]_gb|ACN09819.1|_40S_ribosomal_protein_S9_[Salmo_salar]_gb|ACN12166.1|_40S_ribosomal_protein_S9_[Salmo_salar]_gb|ACO13840.1|_40S_ribosomal_protein_S9_[Esox_lucius]
C54434_c0_seq1_	2.33168	0.00116074	>C54434_c0_seq1_|_CG050_protein_[Salmo_salar]_gb|ACM09679.1|_C7orf50_[Salmo_salar]_gb|ACN10375.1|_C7orf50_[Salmo_salar]_gb|ACN12737.1|_C7orf50_[Salmo_salar]
C11043_c0_seq1_	1.86901	0.00116074	>C11043_c0_seq1_|_PREDICTED:_probable_threonyl-tRNA_synthetase_2,_cytoplasmic-like_[Oreochromis_niloticus]
C26319_c0_seq1_	-1.66606	0.00116074	>C26319_c0_seq1_|_PREDICTED:_c-1-tetrahydrofolate_synthase,_cytoplasmic-like_[Oreochromis_niloticus]
C707_c72_seq1_	-2.34347	0.00116074	>C707_c72_seq1_|_60S_acidic_ribosomal_protein_P2_[Salmo_salar]
C79455_c0_seq1_	-3.042	0.00116074	>C79455_c0_seq1_|_protein_phosphatase_1_regulatory_subunit_3B_[Danio_rerio]_ref|NP_001121374.1|_uncharacterized_protein_LOC100158461_[Xenopus_(Silurana)_tropicalis]_sp|Q803M0.1|PPR3B_DANRE_RecName:_Full=Protein_phosphatase_1_regulatory_subunit_3B_gb|AAH44421.1|_Protein_phosphatase_1,_regulatory_(inhibitor)_subunit_3B_[Danio_rerio]_gb|AAI54238.1|_Protein_phosphatase_1,_regulatory_(inhibitor)_subun…
C31120_c1_seq1_	1.56221	0.00118118	>C31120_c1_seq1_|_progestin_membrane_receptor_component_2_[Oncorhynchus_mykiss]_gb|ABD58973.1|_progestin_membrane_receptor_component_2_[Oncorhynchus_mykiss]
C33526_c1_seq1_	1.40834	0.00119996	>C33526_c1_seq1_|_PREDICTED:_Golgi_integral_membrane_protein_4-like_[Oreochromis_niloticus]
C5160_c0_seq1_	1.47463	0.00121189	>C5160_c0_seq1_|_PREDICTED:_non-histone_chromosomal_protein_HMG-14A-like_[Oreochromis_niloticus]
C5604_c0_seq1_	-2.29256	0.00121189	>C5604_c0_seq1_|_Pdia4_protein_[Danio_rerio]
C46259_c0_seq1_	1.7825	0.0012383	>C46259_c0_seq1_|_PREDICTED:_probable_ATP-dependent_RNA_helicase_DDX47-like_[Oreochromis_niloticus]
C32963_c3_seq1_	1.4974	0.00125577	>C32963_c3_seq1_|_PREDICTED:_myosin-IXb_[Oreochromis_niloticus]
C828_c2_seq1_	1.63954	0.00125951	>C828_c2_seq1_|_PREDICTED:_zinc_fingers_and_homeoboxes_protein_3-like_[Oreochromis_niloticus]
C78903_c0_seq1_	1.53335	0.00127891	>C78903_c0_seq1_|_PREDICTED:_hepatic_leukemia_factor-like_[Oreochromis_niloticus]
C7676_c0_seq1_	-2.81305	0.00130432	>C7676_c0_seq1_|_organic_solute_transporter_subunit_alpha_[Perca_flavescens]
C490_c0_seq1_	-2.65449	0.0013112	>C490_c0_seq1_|_ribosomal_protein_S7_[Salmo_salar]_gb|ACI34164.1|_40S_ribosomal_protein_S7_[Salmo_salar]_gb|ACI66314.1|_40S_ribosomal_protein_S7_[Salmo_salar]_gb|ACO08212.1|_40S_ribosomal_protein_S7_[Oncorhynchus_mykiss]
C99_c0_seq1_	1.71859	0.00138441	>C99_c0_seq1_|_Nucleolar_protein_5A_[Salmo_salar]
C66180_c0_seq1_	1.53976	0.00145196	>C66180_c0_seq1_|_Transcriptional_activator_protein_Pur-alpha_[Osmerus_mordax]
C13717_c0_seq1_	-2.93377	0.00145196	>C13717_c0_seq1_|_aminoacylase-1_[Salmo_salar]_gb|ACI33224.1|_Aminoacylase-1_[Salmo_salar]_gb|ACN11392.1|_Aminoacylase-1_[Salmo_salar]
C18053_c1_seq1_	1.86269	0.00147423	>C18053_c1_seq1_|_MAK16-like_protein_RBM13_[Esox_lucius]
C14804_c0_seq1_	1.72221	0.00149215	>C14804_c0_seq1_|_ras_GTPase-activating_protein-binding_protein_2_[Salmo_salar]_gb|ACI34139.1|_Ras_GTPase-activating_protein-binding_protein_2_[Salmo_salar]_gb|ACN10546.1|_Ras_GTPase-activating_protein-binding_protein_2_[Salmo_salar]
C31314_c0_seq1_	1.7756	0.00155515	>C31314_c0_seq1_|_PREDICTED:_cytoskeleton-associated_protein_2_[Danio_rerio]
C72_c277_seq1_	-2.95432	0.00155515	>C72_c277_seq1_|_ATP_synthase_H+_transporting_mitochondrial_F1_complex_gamma_polypeptide_1_[Oncorhynchus_mykiss]_gb|ACM80354.1|_ATP_synthase_H+_transporting_mitochondrial_F1_complex_gamma_polypeptide_1_[Oncorhynchus_mykiss]
C4411_c0_seq1_	-2.56642	0.00162033	>C4411_c0_seq1_|_PREDICTED:_homeobox_protein_Nkx-2.5-like_[Oreochromis_niloticus]
C47069_c0_seq1_	2.08831	0.00164466	>C47069_c0_seq1_|_Cdk8_protein_[Danio_rerio]
C4318_c0_seq1_	-2.29405	0.00164466	>C4318_c0_seq1_|_Glucose-6-phosphate_1-dehydrogenase_[Salmo_salar]_gb|ACI33164.1|_Glucose-6-phosphate_1-dehydrogenase_[Salmo_salar]
C47377_c1_seq1_	2.35462	0.00167235	>C47377_c1_seq1_|_Nuclear_prelamin_A_recognition_factor_[Dicentrarchus_labrax]
C3518_c1_seq1_	1.66846	0.00169227	>C3518_c1_seq1_|_Death-inducer_obliterator_1_[Dicentrarchus_labrax]
C68251_c0_seq1_	1.54308	0.00169227	>C68251_c0_seq1_|_tRNA-dihydrouridine_synthase_3-like_[Salmo_salar]_gb|ACI34127.1|_tRNA-dihydrouridine_synthase_3-like_[Salmo_salar]
C29982_c1_seq1_	1.46799	0.00169227	>C29982_c1_seq1_|_Acidic_leucine-rich_nuclear_phosphoprotein_32_family_member_E_[Salmo_salar]
C4375_c0_seq1_	-1.34055	0.00169227	>C4375_c0_seq1_|_NADH_dehydrogenase_(ubiquinone)_1_beta_subcomplex_9_[Salmo_salar]
C295_c0_seq1_	-2.29089	0.00169227	>C295_c0_seq1_|_ribosomal_protein_L21-1_[Salmo_salar]_gb|ACH70980.1|_ribosomal_protein_L21-2_[Salmo_salar]_gb|ACI66749.1|_60S_ribosomal_protein_L21_[Salmo_salar]_gb|ACI69491.1|_60S_ribosomal_protein_L21_[Salmo_salar]_gb|ACN09995.1|_60S_ribosomal_protein_L21_[Salmo_salar]_gb|ACN12342.1|_60S_ribosomal_protein_L21_[Salmo_salar]
C85_c0_seq1_	-2.47807	0.00169227	>C85_c0_seq1_|_PREDICTED:_actin,_cytoplasmic_1-like_[Monodelphis_domestica]
C22601_c0_seq1_	-2.80923	0.00169227	>C22601_c0_seq1_|_Riboflavin_kinase_[Salmo_salar]_gb|ACI34261.1|_Riboflavin_kinase_[Salmo_salar]
C29397_c0_seq1_	1.84401	0.0016945	>C29397_c0_seq1_|_interferon-related_developmental_regulator_2_[Salmo_salar]_gb|ACN11330.1|_Interferon-related_developmental_regulator_2_[Salmo_salar]
C13953_c0_seq1_	-2.6635	0.0016945	>C13953_c0_seq1_|_cysteine_sulfinate_decarboxylase_[Anguilla_japonica]
C271_c6_seq1_	-2.56893	0.00174229	>C271_c6_seq1_|_60S_ribosomal_protein_L32_[Oncorhynchus_mykiss]_gb|ABY28371.1|_ribosomal_protein_L32_[Oncorhynchus_masou_formosanus]_gb|ACO07889.1|_60S_ribosomal_protein_L32_[Oncorhynchus_mykiss]
C29194_c1_seq1_	1.39655	0.00179624	>C29194_c1_seq1_|_PREDICTED:_Golgi_reassembly-stacking_protein_2-like_[Oreochromis_niloticus]
C35343_c0_seq1_	1.88324	0.00185446	>C35343_c0_seq1_|_ubiquitin_specific_peptidase_like_1_[Danio_rerio]_gb|AAT68152.1|_D13S106E-like_[Danio_rerio]_gb|AAI62319.1|_C13orf22_homolog_(H._sapiens),_like_[Danio_rerio]
C31074_c0_seq1_	2.33972	0.00186188	>C31074_c0_seq1_|_RRP15-like_protein_[Danio_rerio]_sp|Q7ZV20.1|RRP15_DANRE_RecName:_Full=RRP15-like_protein_gb|AAH46037.1|_Ribosomal_RNA_processing_15_homolog_(S._cerevisiae)_[Danio_rerio]
C39237_c1_seq1_	-2.28878	0.00186188	>C39237_c1_seq1_|_PREDICTED:_aldehyde_oxidase-like_[Oreochromis_niloticus]
C42474_c1_seq1_	2.05496	0.00188549	>C42474_c1_seq1_|_hypothetical_protein_[Paramecium_tetraurelia_strain_d4-2]_emb|CAK67330.1|_unnamed_protein_product_[Paramecium_tetraurelia]
C14534_c1_seq1_	1.80114	0.0019132	>C14534_c1_seq1_|_CD2_antigen_cytoplasmic_tail-binding_protein_2_[Salmo_salar]_gb|ACM09798.1|_CD2_antigen_cytoplasmic_tail-binding_protein_2_[Salmo_salar]
C59660_c0_seq1_	1.72592	0.0019132	>C59660_c0_seq1_|_PREDICTED:_somatostatin_receptor_type_2-like_[Danio_rerio]
C34075_c0_seq1_	1.62644	0.0019132	>C34075_c0_seq1_|_Serine/arginine-rich_protein_specific_kinase_1b_[Dicentrarchus_labrax]
C8172_c4_seq1_	-2.18249	0.0019132	>C8172_c4_seq1_|_transitional_endoplasmic_reticulum_ATPase_[Danio_rerio]_sp|Q7ZU99.1|TERA_DANRE_RecName:_Full=Transitional_endoplasmic_reticulum_ATPase;_Short=TER_ATPase;_AltName:_Full=Protein_CDC48;_AltName:_Full=Valosin-containing_protein;_Short=VCP_gb|AAH50488.1|_Valosin_containing_protein_[Danio_rerio]_gb|AAH67384.1|_Valosin_containing_protein_[Danio_rerio]_gb|AAS92631.1|_valosin-containing_p…
C2934_c0_seq1_	-2.25538	0.0019132	>C2934_c0_seq1_|_putative_thyroid_hormone_carrier_[Cyprinus_carpio]
C4523_c1_seq1_	-2.33107	0.0019132	>C4523_c1_seq1_|_succinate_dehydrogenase_[ubiquinone]_flavoprotein_subunit,_mitochondrial_[Salmo_salar]_gb|ACH70672.1|_succinate_dehydrogenase_complex_subunit_A_flavoprotein_[Salmo_salar]
C10029_c1_seq1_	-2.41514	0.0019132	>C10029_c1_seq1_|_Ribophorin_II_[Dicentrarchus_labrax]
C227_c0_seq1_	-2.54288	0.0019132	>C227_c0_seq1_|_Translationally-controlled_tumor_protein_[Salmo_salar]_gb|ACM08327.1|_Translationally-controlled_tumor_protein_[Salmo_salar]
C75321_c0_seq1_	-3.1153	0.0019132	>C75321_c0_seq1_|_transmembrane_protein_86B_[Danio_rerio]_gb|AAI22152.1|_Zgc:153124_[Danio_rerio]
C1046_c0_seq1_	-1.90174	0.00192275	>C1046_c0_seq1_|_PREDICTED:_inter-alpha-trypsin_inhibitor_heavy_chain_H2-like_[Oreochromis_niloticus]
C5831_c0_seq1_	-2.23216	0.00196293	>C5831_c0_seq1_|_solute_carrier_family_27_member_2_[Rachycentron_canadum]
C93135_c0_seq1_	1.97103	0.00197319	>C93135_c0_seq1_|_PREDICTED:_arylsulfatase_J_[Oreochromis_niloticus]
C25614_c1_seq1_	-1.4359	0.00207608	>C25614_c1_seq1_|_PREDICTED:_neuroepithelial_cell-transforming_gene_1_protein_[Oreochromis_niloticus]
C10569_c0_seq1_	-1.97915	0.00207608	>C10569_c0_seq1_|_PREDICTED:_zinc_finger_and_BTB_domain-containing_protein_6-like_[Oreochromis_niloticus]
C61728_c0_seq1_	1.69606	0.00212504	>C61728_c0_seq1_|_PREDICTED:_midasin_[Danio_rerio]
C283_c0_seq1_	-2.61945	0.00214213	>C283_c0_seq1_|_ribosomal_protein,_large,_P1_like_1_[Salmo_salar]_gb|ACM08627.1|_60S_acidic_ribosomal_protein_P1_[Salmo_salar]_gb|ACM09686.1|_60S_acidic_ribosomal_protein_P1_[Salmo_salar]
C4100_c0_seq1_	-2.25836	0.00222239	>C4100_c0_seq1_|_PREDICTED:_vitamin_K-dependent_protein_C-like_[Oreochromis_niloticus]
C66242_c0_seq1_	2.01337	0.00225021	>C66242_c0_seq1_|_KIAA0179_[Osmerus_mordax]
C24483_c0_seq1_	1.89437	0.00225021	>C24483_c0_seq1_|_RNA_methyltransferase_NOL1_[Salmo_salar]_gb|ACN10878.1|_RNA_methyltransferase_NOL1_[Salmo_salar]
C36435_c0_seq1_	1.81167	0.00225021	>C36435_c0_seq1_|_PREDICTED:_pleckstrin_homology_domain-containing_family_A_member_8-like_[Oreochromis_niloticus]
C10497_c1_seq1_	1.61842	0.00225021	>C10497_c1_seq1_|_FACT_complex_subunit_SSRP1_[Salmo_salar]
C2302_c0_seq1_	1.25674	0.00225021	>C2302_c0_seq1_|_Cold_shock_domain-containing_protein_E1_[Salmo_salar]_gb|ACN10799.1|_Cold_shock_domain-containing_protein_E1_[Salmo_salar]
C16705_c1_seq1_	-1.62441	0.00225021	>C16705_c1_seq1_|_PREDICTED:_epidermal_growth_factor_receptor_kinase_substrate_8-like_protein_3-like_[Danio_rerio]
C80234_c0_seq1_	-2.13166	0.00225021	>C80234_c0_seq1_|_hypothetical_protein_UM05747.1_[Ustilago_maydis_521]_sp|Q4P2B6.1|SEC31_USTMA_RecName:_Full=Protein_transport_protein_SEC31_gb|EAK86002.1|_hypothetical_protein_UM05747.1_[Ustilago_maydis_521]
C1237_c0_seq1_	-2.92996	0.00225021	>C1237_c0_seq1_|_protein_AMBP_precursor_[Oncorhynchus_mykiss]_emb|CAD66667.1|_alpha-1-microglobulin/bikunin_precursor_[Oncorhynchus_mykiss]
C5211_c0_seq1_	1.57333	0.00225771	>C5211_c0_seq1_|_Chromobox_protein_homolog_3_[Salmo_salar]_gb|ACI66180.1|_Chromobox_protein_homolog_3_[Salmo_salar]
C751_c0_seq1_	-2.27862	0.00225771	>C751_c0_seq1_|_ceruloplasmin_[Danio_rerio]
C990_c3_seq1_	-1.94904	0.00226189	>C990_c3_seq1_|_GDP-mannose_4,6_dehydratase_[Salmo_salar]_gb|ACI69129.1|_GDP-mannose_4,6_dehydratase_[Salmo_salar]
C1171_c0_seq1_	-2.30139	0.00226499	>C1171_c0_seq1_|_Acyl-CoA-binding_protein_[Oncorhynchus_mykiss]_gb|ACO08103.1|_Acyl-CoA-binding_protein_[Oncorhynchus_mykiss]_gb|ACO08800.1|_Acyl-CoA-binding_protein_[Oncorhynchus_mykiss]
C4263_c1_seq1_	-2.98079	0.00229738	>C4263_c1_seq1_|_PREDICTED:_long-chain-fatty-acid--CoA_ligase_ACSBG2-like_[Oreochromis_niloticus]
C31482_c1_seq1_	-2.64301	0.00233844	>C31482_c1_seq1_|_PREDICTED:_aminomethyltransferase,_mitochondrial-like_[Oreochromis_niloticus]
C1200_c3_seq1_	-1.54909	0.00237294	>C1200_c3_seq1_|_Cytochrome_c_oxidase_subunit_7C,_mitochondrial_precursor_[Salmo_salar]_gb|ACI68564.1|_Cytochrome_c_oxidase_subunit_7C,_mitochondrial_precursor_[Salmo_salar]_gb|ACN09947.1|_Cytochrome_c_oxidase_subunit_7C,_mitochondrial_precursor_[Salmo_salar]_gb|ACN12294.1|_Cytochrome_c_oxidase_subunit_7C,_mitochondrial_precursor_[Salmo_salar]
C25432_c2_seq1_	2.13434	0.0023888	>C25432_c2_seq1_|_hypothetical_protein_FG10084.1_[Gibberella_zeae_PH-1]
C12577_c1_seq1_	-2.28166	0.00239429	>C12577_c1_seq1_|_Ezrin-radixin-moesin-binding_phosphoprotein_50_[Salmo_salar]_gb|ACI33524.1|_Ezrin-radixin-moesin-binding_phosphoprotein_50_[Salmo_salar]
C4323_c3_seq1_	-2.71347	0.00240348	>C4323_c3_seq1_|_MGR2_homolog_[Salmo_salar]_gb|ACI66377.1|_MGR2_homolog_[Salmo_salar]_gb|ACI70017.1|_MGR2_homolog_[Salmo_salar]_gb|ACN09905.1|_MGR2_homolog_[Salmo_salar]_gb|ACN12252.1|_MGR2_homolog_[Salmo_salar]
C77758_c0_seq1_	1.82849	0.00241381	>C77758_c0_seq1_|_PREDICTED:_cytohesin-1-like_[Oreochromis_niloticus]
C2534_c5_seq1_	1.6824	0.00241381	>C2534_c5_seq1_|_PREDICTED:_something_about_silencing_protein_10-like_[Oreochromis_niloticus]
C1065_c0_seq1_	-1.68781	0.00241381	>C1065_c0_seq1_|_Cytochrome_c_oxidase_subunit_5A,_mitochondrial_precursor_[Salmo_salar]_gb|ACN12299.1|_Cytochrome_c_oxidase_subunit_5A,_mitochondrial_precursor_[Salmo_salar]
C21436_c1_seq1_	-2.27219	0.00241381	>C21436_c1_seq1_|_HHIP-like_protein_1_[Salmo_salar]_gb|ACN10856.1|_HHIP-like_protein_1_precursor_[Salmo_salar]
C19585_c0_seq1_	-2.30677	0.00241381	>C19585_c0_seq1_|_17_beta_hydroxysteroid_dehydrogenase_4_[Salmo_trutta_fario]
C8011_c0_seq1_	-2.31214	0.00241381	>C8011_c0_seq1_|_PREDICTED:_urocanate_hydratase-like_[Oreochromis_niloticus]
C45081_c0_seq1_	-2.44518	0.00241381	>C45081_c0_seq1_|_PREDICTED:_immunoglobulin_superfamily_member_5-like_[Oreochromis_niloticus]
C6166_c2_seq1_	-3.54458	0.00242041	>C6166_c2_seq1_|_hypothetical_protein_[Salmo_salar]
C210_c0_seq1_	-2.49904	0.00244806	>C210_c0_seq1_|_60S_ribosomal_protein_L7_[Oncorhynchus_mykiss]
C4397_c3_seq1_	1.81834	0.00249771	>C4397_c3_seq1_|_Acidic_leucine-rich_nuclear_phosphoprotein_32_family_member_B_[Salmo_salar]
C211774_c0_seq1_	2.64765	0.00249823	>C211774_c0_seq1_|_ciliary_neurotrophic_factor_receptor_subunit_alpha_precursor_[Danio_rerio]_emb|CAM73232.1|_cntfr_[Danio_rerio]
C568_c1_seq1_	-2.61315	0.00250759	>C568_c1_seq1_|_60S_acidic_ribosomal_protein_P0_[Salmo_salar]_gb|ACI70184.1|_60S_acidic_ribosomal_protein_P0_[Salmo_salar]_gb|ACN09916.1|_60S_acidic_ribosomal_protein_P0_[Salmo_salar]_gb|ACN12263.1|_60S_acidic_ribosomal_protein_P0_[Salmo_salar]
C20888_c0_seq1_	-3.23359	0.00256053	>C20888_c0_seq1_|_selenoprotein_U_[Oncorhynchus_mykiss]
C36791_c0_seq1_	-3.19769	0.00258958	>C36791_c0_seq1_|_short_chain_dehydrogenase/reductase_family_16C,_member_5_[Xenopus_(Silurana)_tropicalis]_gb|AAH75474.1|_MGC89296_protein_[Xenopus_(Silurana)_tropicalis]
C12487_c3_seq1_	-2.59644	0.00259103	>C12487_c3_seq1_|_PREDICTED:_tricarboxylate_transport_protein,_mitochondrial-like_[Oreochromis_niloticus]
C97882_c1_seq1_	2.63714	0.00259621	>C97882_c1_seq1_|_insulin-like_growth_factor_binding_protein-1a_[Oncorhynchus_mykiss]
C14231_c3_seq1_	1.70741	0.00264249	>C14231_c3_seq1_|_hypothetical_protein_DDB_G0271670_[Dictyostelium_discoideum_AX4]_sp|Q75JC9.1|Y8484_DICDI_RecName:_Full=Uncharacterized_protein_DDB_G0271670;_Flags:_Precursor_gb|EAL71525.1|_hypothetical_protein_DDB_G0271670_[Dictyostelium_discoideum_AX4]
C4068_c0_seq1_	-2.44956	0.00264249	>C4068_c0_seq1_|_complement_component_C8_alpha_chain_precursor_[Oncorhynchus_mykiss]_emb|CAH65481.2|_complement_component_C8_alpha_chain_[Oncorhynchus_mykiss]
C2536_c1_seq1_	-2.77328	0.00270435	>C2536_c1_seq1_|_ornithine_decarboxylase_antizyme_1_[Salmo_salar]
C48910_c0_seq1_	-1.32589	0.00276267	>C48910_c0_seq1_|_PREDICTED:_sushi_domain-containing_protein_2-like_[Oreochromis_niloticus]
C6738_c0_seq1_	-1.69805	0.00278179	>C6738_c0_seq1_|_UTP--glucose-1-phosphate_uridylyltransferase_[Salmo_salar]_gb|ACH70772.1|_UDP-glucose_pyrophosphorylase_2_[Salmo_salar]_gb|ACI33847.1|_UTP--glucose-1-phosphate_uridylyltransferase_[Salmo_salar]
C226_c0_seq1_	-1.40621	0.00284282	>C226_c0_seq1_|_Ankyrin_repeat_domain-containing_protein_43_[Oncorhynchus_mykiss]
C1458_c1_seq1_	-2.3309	0.00284282	>C1458_c1_seq1_|_Phosphate_carrier_protein,_mitochondrial_precursor_[Salmo_salar]_gb|ACN12696.1|_Phosphate_carrier_protein,_mitochondrial_precursor_[Salmo_salar]
C2995_c0_seq1_	-2.68558	0.00286319	>C2995_c0_seq1_|_ADP-ribosylation_factor_4_[Salmo_salar]_gb|ACI33863.1|_ADP-ribosylation_factor_4_[Salmo_salar]
C14144_c0_seq1_	-3.37983	0.00286319	>C14144_c0_seq1_|_Thioredoxin_domain-containing_protein_17_[Salmo_salar]_gb|ACI69244.1|_Thioredoxin_domain-containing_protein_17_[Salmo_salar]_gb|ACI69684.1|_Thioredoxin_domain-containing_protein_17_[Salmo_salar]_gb|ACO10758.1|_Thioredoxin_domain-containing_protein_17_[Caligus_rogercresseyi]
C22270_c0_seq1_	1.43158	0.00289099	>C22270_c0_seq1_|_PREDICTED:_dolichyl-diphosphooligosaccharide--protein_glycosyltransferase_subunit_STT3B_[Oreochromis_niloticus]
C39131_c2_seq1_	1.58514	0.00290385	>C39131_c2_seq1_|_PREDICTED:_tyrosine-protein_kinase_BAZ1B-like_[Oreochromis_niloticus]
C9478_c0_seq1_	1.49254	0.00290385	>C9478_c0_seq1_|_serine/arginine_repetitive_matrix_2_[Danio_rerio]
C4939_c0_seq1_	-2.06633	0.00290385	>C4939_c0_seq1_|_formimidoyltransferase-cyclodeaminase_[Salmo_salar]_gb|ACN10483.1|_Formimidoyltransferase-cyclodeaminase_[Salmo_salar]
C8308_c1_seq1_	1.83595	0.00290403	>C8308_c1_seq1_|_PREDICTED:_EH_domain-binding_protein_1_[Oreochromis_niloticus]
C224_c0_seq1_	-2.53098	0.00296104	>C224_c0_seq1_|_putative_40S_ribosomal_protein_20S_protein_[Oncorhynchus_mykiss]_ref|NP_001134315.1|_40S_ribosomal_protein_S20_[Salmo_salar]_emb|CAC44156.1|_putative_40S_ribosomal_protein_20S_protein_[Oncorhynchus_mykiss]_gb|ACH70883.1|_ribosomal_protein_S20_[Salmo_salar]_gb|ACI67034.1|_40S_ribosomal_protein_S20_[Salmo_salar]_gb|ACN09886.1|_40S_ribosomal_protein_S20_[Salmo_salar]_gb|ACN10045.1|_4…
C30047_c0_seq1_	1.42106	0.00300141	>C30047_c0_seq1_|_Calcium-regulated_heat_stable_protein_1_[Osmerus_mordax]
C9917_c0_seq1_	1.31991	0.00300141	>C9917_c0_seq1_|_TAR_DNA-binding_protein_43_[Salmo_salar]
C19795_c0_seq1_	-2.194	0.00300141	>C19795_c0_seq1_|_PREDICTED:_NADP-dependent_malic_enzyme,_mitochondrial-like_[Oreochromis_niloticus]
C66_c89_seq1_	-2.37955	0.00300141	>C66_c89_seq1_|_sex_hormone-binding_globulin_precursor_[Oncorhynchus_mykiss]_dbj|BAE48779.1|_sex_hormone-binding_globulin_[Oncorhynchus_mykiss]
C38962_c1_seq1_	-2.84593	0.00300141	>C38962_c1_seq1_|_PREDICTED:_SH2_domain-containing_protein_3C-like_[Oreochromis_niloticus]
C7426_c0_seq1_	-2.41488	0.00300806	>C7426_c0_seq1_|_Phytanoyl-CoA_dioxygenase,_peroxisomal_[Salmo_salar]_gb|ACI33694.1|_Phytanoyl-CoA_dioxygenase,_peroxisomal_precursor_[Salmo_salar]
C41448_c1_seq1_	-2.86529	0.00300806	>C41448_c1_seq1_|_nuclear_receptor_subfamily_2_group_F_member_1-A_[Danio_rerio]_sp|Q06725.1|N2F1A_DANRE_RecName:_Full=Nuclear_receptor_subfamily_2_group_F_member_1-A;_AltName:_Full=COUP_transcription_factor_1-A;_Short=COUP-TFalpha-A;_Short=zCOUP-TFI;_AltName:_Full=Seven-up_related_44;_Short=Svp[44];_Short=zSvp[44];_AltName:_Full=Steroid_receptor_homolog_SVP_44_emb|CAA49780.1|_svp_44_[Danio_rerio]…
C27859_c1_seq1_	-3.10485	0.00300806	>C27859_c1_seq1_|_ADP-ribosylation_factor_GTPase-activating_protein_3_[Salmo_salar]
C57993_c0_seq1_	1.65209	0.00300925	>C57993_c0_seq1_|_novel_protein_[Danio_rerio]
C36953_c0_seq1_	-3.39129	0.00300925	>C36953_c0_seq1_|_Neurogranin_[Salmo_salar]
C8595_c1_seq1_	-1.42346	0.00302913	>C8595_c1_seq1_|_Sodium-_and_chloride-dependent_taurine_transporter_[Salmo_salar]_gb|ACI32942.1|_Sodium-_and_chloride-dependent_taurine_transporter_[Salmo_salar]
C45019_c1_seq1_	1.51681	0.00310064	>C45019_c1_seq1_|_PREDICTED:_uncharacterized_protein_C19orf29-like_[Oreochromis_niloticus]
C987_c2_seq1_	-2.45064	0.00310487	>C987_c2_seq1_|_40S_ribosomal_protein_S19_[Salmo_salar]_gb|ACI68828.1|_40S_ribosomal_protein_S19_[Salmo_salar]_gb|ACI68837.1|_40S_ribosomal_protein_S19_[Salmo_salar]
C29412_c2_seq1_	-1.34903	0.00312125	>C29412_c2_seq1_|_Poly_polymerase_12_[Salmo_salar]
C871_c4_seq1_	-2.35022	0.00312125	>C871_c4_seq1_|_Beta-2-glycoprotein_1_precursor_[Salmo_salar]_gb|ACN10110.1|_Beta-2-glycoprotein_1_precursor_[Salmo_salar]_gb|ACN12459.1|_Beta-2-glycoprotein_1_precursor_[Salmo_salar]
C34195_c0_seq1_	1.66105	0.00313861	>C34195_c0_seq1_|_K0020_protein_[Salmo_salar]_gb|ACI33989.1|_Pumilio_domain-containing_protein_KIAA0020_[Salmo_salar]
C34728_c0_seq1_	1.37837	0.00315502	>C34728_c0_seq1_|_novel_protein_(zgc:55517)_[Danio_rerio]
C380_c20_seq1_	-1.6739	0.00315502	>C380_c20_seq1_|_PREDICTED:_apolipoprotein_B-100-like_[Oreochromis_niloticus]
C31694_c0_seq1_	-2.16692	0.00315502	>C31694_c0_seq1_|_Probable_proline_dehydrogenase_2_[Dicentrarchus_labrax]
C206049_c0_seq1_	-2.50669	0.00315502	>C206049_c0_seq1_|_PREDICTED:_mucin-2-like,_partial_[Pongo_abelii]
C3429_c1_seq1_	-2.55258	0.00315502	>C3429_c1_seq1_|_Translocon-associated_protein_subunit_alpha_precursor_[Salmo_salar]
C4737_c0_seq1_	-3.19853	0.0031657	>C4737_c0_seq1_|_Cytochrome_c_oxidase_polypeptide_VIIa-liver/heart,_mitochondrial_precursor_[Salmo_salar]
C26449_c0_seq1_	2.64855	0.00317997	>C26449_c0_seq1_|_PREDICTED:_hypothetical_protein_LOC100698685_[Oreochromis_niloticus]
C343_c1_seq1_	-2.24716	0.0032009	>C343_c1_seq1_|_PREDICTED:_serine_hydroxymethyltransferase,_cytosolic-like_[Oreochromis_niloticus]
C630_c5_seq1_	-2.56507	0.00321015	>C630_c5_seq1_|_Tubulin_alpha_chain_[Salmo_salar]
C5851_c5_seq1_	-2.61566	0.00327249	>C5851_c5_seq1_|_PREDICTED:_heterogeneous_nuclear_ribonucleoprotein_L-like_isoform_1_[Oreochromis_niloticus]
C49107_c0_seq1_	2.19988	0.00332368	>C49107_c0_seq1_|_Nucleolar_protein_11-like_[Salmo_salar]_gb|ACI34160.1|_Nucleolar_protein_11-like_[Salmo_salar]
C6695_c1_seq1_	-1.82612	0.00332368	>C6695_c1_seq1_|_amylo-1,_6-glucosidase,_4-alpha-glucanotransferase_[Danio_rerio]
C582_c0_seq1_	-2.37428	0.00332368	>C582_c0_seq1_|_PREDICTED:_ATP_synthase_subunit_beta,_mitochondrial-like_[Oreochromis_niloticus]
C6448_c0_seq1_	-2.31257	0.00332905	>C6448_c0_seq1_|_Homogentisate_1,2-dioxygenase_[Dicentrarchus_labrax]
C1854_c0_seq1_	-2.39214	0.00332905	>C1854_c0_seq1_|_cathepsin_D_precursor_[Oncorhynchus_mykiss]_gb|AAC60301.1|_cathepsin_D_[Oncorhynchus_mykiss]
C187052_c0_seq1_	2.43408	0.00333577	>C187052_c0_seq1_|_PREDICTED:_class_A_basic_helix-loop-helix_protein_15-like_[Oreochromis_niloticus]
C9625_c0_seq1_	1.85701	0.00337332	>C9625_c0_seq1_|_L-threonine_3-dehydrogenase,_mitochondrial_[Danio_rerio]_gb|AAH63962.1|_L-threonine_dehydrogenase_[Danio_rerio]_emb|CAI20688.1|_novel_protein_(zgc:77667)_[Danio_rerio]
C20428_c0_seq1_	-2.13278	0.00338353	>C20428_c0_seq1_|_PREDICTED:_spermatogenesis-associated_protein_1-like_[Xenopus_(Silurana)_tropicalis]
C11987_c0_seq1_	-2.79632	0.00338353	>C11987_c0_seq1_|_Myeloperoxidase_precursor_[Salmo_salar]
C88818_c0_seq1_	2.28792	0.00339096	>C88818_c0_seq1_|_WD_repeat-containing_protein_55_[Oryzias_latipes]_sp|B2ZZS9.1|WDR55_ORYLA_RecName:_Full=WD_repeat-containing_protein_55;_AltName:_Full=Protein_hokecha_dbj|BAG41964.1|_WD_repeat_domain_55_[Oryzias_latipes]
C3204_c8_seq1_	1.48477	0.00342805	>C3204_c8_seq1_|_PREDICTED:_fragile_X_mental_retardation_syndrome-related_protein_1-like_isoform_1_[Oreochromis_niloticus]
C12905_c0_seq1_	2.44935	0.00343914	>C12905_c0_seq1_|_THUMP_domain-containing_protein_1_[Salmo_salar]
C6159_c0_seq1_	1.47102	0.00346057	>C6159_c0_seq1_|_coagulation_factor_IX_precursor_[Danio_rerio]_gb|AAI15276.1|_Zgc:136807_[Danio_rerio]
C10_c1_seq1_	-2.64355	0.00347026	>C10_c1_seq1_|_Hemoglobin_subunit_beta-4_[Oncorhynchus_mykiss]
C58316_c0_seq1_	1.97332	0.00348563	>C58316_c0_seq1_|_PREDICTED:_N-acetyltransferase_10_[Oreochromis_niloticus]
C49692_c0_seq1_	1.79775	0.00348563	>C49692_c0_seq1_|_Interferon-stimulated_20_kDa_exonuclease-like_1_[Salmo_salar]_gb|ACI33621.1|_Interferon-stimulated_20_kDa_exonuclease-like_1_[Salmo_salar]
C14649_c1_seq1_	-1.39487	0.00348563	>C14649_c1_seq1_|_Sodium-_and_chloride-dependent_taurine_transporter_[Salmo_salar]_gb|ACI32942.1|_Sodium-_and_chloride-dependent_taurine_transporter_[Salmo_salar]
C4955_c0_seq1_	-2.7021	0.00348563	>C4955_c0_seq1_|_CCAAT/enhancer_binding_protein_alpha_[Oncorhynchus_mykiss]_gb|ABD84406.1|_CCAAT/enhancer_binding_protein_alpha_[Oncorhynchus_mykiss]
C24687_c0_seq1_	-2.86772	0.00348563	>C24687_c0_seq1_|_Minor_histocompatibility_antigen_H13_[Salmo_salar]
C16761_c1_seq1_	-2.27615	0.00352627	>C16761_c1_seq1_|_PREDICTED:_sulfhydryl_oxidase_1-like_[Oreochromis_niloticus]
C624_c0_seq1_	-2.77491	0.00352627	>C624_c0_seq1_|_40S_ribosomal_protein_S21_[Salmo_salar]_gb|ACN09940.1|_40S_ribosomal_protein_S21_[Salmo_salar]_gb|ACN12287.1|_40S_ribosomal_protein_S21_[Salmo_salar]
C54419_c2_seq1_	1.63369	0.00355111	>C54419_c2_seq1_|_zinc_finger_CCCH_domain-containing_protein_18_[Danio_rerio]_sp|Q1LUE5.1|ZCH18_DANRE_RecName:_Full=Zinc_finger_CCCH_domain-containing_protein_18_emb|CAK04265.1|_novel_protein_[Danio_rerio]_emb|CAK04529.1|_novel_protein_[Danio_rerio]
C2695_c5_seq1_	1.49731	0.00355111	>C2695_c5_seq1_|_Ubiquitin_carboxyl-terminal_hydrolase_48_[Dicentrarchus_labrax]
C7744_c3_seq1_	-1.45898	0.00355111	>C7744_c3_seq1_|_Cytosolic_sulfotransferase_2_[Salmo_salar]_gb|ACI66365.1|_Cytosolic_sulfotransferase_2_[Salmo_salar]
C310_c0_seq1_	-2.40507	0.00355111	>C310_c0_seq1_|_40S_ribosomal_protein_S24_[Salmo_salar]_gb|ACI67650.1|_40S_ribosomal_protein_S24_[Salmo_salar]_gb|ADM15935.1|_40S_ribosomal_protein_S24_[Salmo_salar]
C124362_c0_seq1_	-2.41188	0.00355111	>C124362_c0_seq1_|_RecName:_Full=Histone_H2A_emb|CAA25528.1|_unnamed_protein_product_[Oncorhynchus_mykiss]
C34439_c0_seq1_	-1.90986	0.00357477	>C34439_c0_seq1_|_PREDICTED:_aldehyde_dehydrogenase_family_9_member_A1-B-like_[Oreochromis_niloticus]
C14815_c0_seq1_	-2.1619	0.00360428	>C14815_c0_seq1_|_apelin_precursor_[Danio_rerio]_gb|AAY46798.2|_apelin_[Danio_rerio]_emb|CAX12640.1|_apelin_[Danio_rerio]
C112768_c1_seq1_	1.85801	0.00364387	>C112768_c1_seq1_|_PREDICTED:_ribosome_biogenesis_protein_BMS1_homolog_[Oreochromis_niloticus]
C106508_c1_seq1_	2.15745	0.003676	>C106508_c1_seq1_|_PREDICTED:_seryl-tRNA_synthetase,_mitochondrial-like_[Oreochromis_niloticus]
C58545_c0_seq1_	1.67212	0.003676	>C58545_c0_seq1_|_PREDICTED:_general_transcription_factor_3C_polypeptide_1-like_[Meleagris_gallopavo]
C3955_c0_seq1_	-2.27958	0.003676	>C3955_c0_seq1_|_Serine--pyruvate_aminotransferase,_mitochondrial_precursor_[Salmo_salar]_gb|ACI70129.1|_Serine--pyruvate_aminotransferase,_mitochondrial_precursor_[Salmo_salar]
C68754_c0_seq1_	1.92838	0.00381743	>C68754_c0_seq1_|_zinc_finger_and_BTB_domain-containing_protein_11_[Danio_rerio]
C19014_c0_seq1_	1.66918	0.00382841	>C19014_c0_seq1_|_PREDICTED:_alpha-2-macroglobulin_receptor-associated_protein-like_[Oreochromis_niloticus]
C5708_c0_seq1_	1.25869	0.00383981	>C5708_c0_seq1_|_C20orf24_homolog_[Osmerus_mordax]
C42628_c0_seq1_	1.71644	0.00384579	>C42628_c0_seq1_|_PREDICTED:_YLP_motif-containing_protein_1_[Danio_rerio]
C242850_c0_seq1_	-2.18429	0.00388761	>C242850_c0_seq1_|_erbB-3a_precursor_[Danio_rerio]_emb|CAD58760.1|_novel_protein_similar_to_ErbB_(v-erb-b_erythroblastic_leukemia_viral_oncogene_homolog,_neuro/glioblastoma_derived_oncogene_homolog)_[Danio_rerio]
C161_c0_seq1_	-2.53931	0.00389151	>C161_c0_seq1_|_PREDICTED:_60S_ribosomal_protein_L37a-like_[Loxodonta_africana]
C5168_c1_seq1_	-2.3949	0.00392348	>C5168_c1_seq1_|_myotrophin_[Salmo_salar]_gb|ACN10623.1|_Myotrophin_[Salmo_salar]
C141147_c0_seq1_	2.18889	0.00393397	>C141147_c0_seq1_|_neuroligin_4b_[Tetraodon_nigroviridis]
C7989_c0_seq1_	-2.64706	0.00396915	>C7989_c0_seq1_|_GTP_cyclohydrolase_1_feedback_regulatory_protein_[Oncorhynchus_mykiss]
C144691_c0_seq1_	1.9507	0.0040315	>C144691_c0_seq1_|_DNA_replication_complex_GINS_protein_PSF2_[Salmo_salar]_gb|ACI33704.1|_DNA_replication_complex_GINS_protein_PSF2_[Salmo_salar]
C8888_c0_seq1_	-3.13823	0.00403317	>C8888_c0_seq1_|_small_ubiquitin-related_modifier_1_[Salmo_salar]_gb|ACI70027.1|_Small_ubiquitin-related_modifier_1_precursor_[Salmo_salar]
C19160_c0_seq1_	-2.20713	0.0040378	>C19160_c0_seq1_|_MOSC_domain-containing_protein_1,_mitochondrial_precursor_[Salmo_salar]_gb|ACN10321.1|_MOSC_domain-containing_protein_1,_mitochondrial_precursor_[Salmo_salar]_gb|ACN12681.1|_MOSC_domain-containing_protein_1,_mitochondrial_precursor_[Salmo_salar]_gb|ADM16049.1|_MOSC_domain-containing_protein_1,_mitochondrial_precursor_[Salmo_salar]
C58283_c0_seq1_	-2.45022	0.0040378	>C58283_c0_seq1_|_PREDICTED:_succinyl-CoA:3-ketoacid-coenzyme_A_transferase_1,_mitochondrial-like_[Oreochromis_niloticus]
C7114_c0_seq1_	-3.03248	0.0040378	>C7114_c0_seq1_|_dolichyl-diphosphooligosaccharide--protein_glycosyltransferase_subunit_DAD1_[Oncorhynchus_mykiss]_ref|NP_001239286.1|_dolichyl-diphosphooligosaccharide--protein_glycosyltransferase_subunit_DAD1_[Salmo_salar]_gb|ACI66015.1|_Dolichyl-diphosphooligosaccharide--protein_glycosyltransferase_subunit_DAD1_[Salmo_salar]_gb|ACO07666.1|_Dolichyl-diphosphooligosaccharide--protein_glycosyltra…
C5904_c0_seq1_	-3.31924	0.0040378	>C5904_c0_seq1_|_signal_sequence_receptor_delta_[Oncorhynchus_mykiss]_gb|ACO07521.1|_Translocon-associated_protein_subunit_delta_precursor_[Oncorhynchus_mykiss]_gb|ACO07876.1|_Translocon-associated_protein_subunit_delta_precursor_[Oncorhynchus_mykiss]_gb|ACO07962.1|_Translocon-associated_protein_subunit_delta_precursor_[Oncorhynchus_mykiss]_gb|ACO08308.1|_Translocon-associated_protein_subunit_del…
C13295_c0_seq1_	-2.82696	0.00404069	>C13295_c0_seq1_|_PREDICTED:_interferon-induced_protein_44-like_[Oreochromis_niloticus]
C5889_c1_seq1_	1.67553	0.00407585	>C5889_c1_seq1_|_PREDICTED:_probable_ATP-dependent_RNA_helicase_DDX5-like_[Oreochromis_niloticus]
C45161_c0_seq1_	1.35723	0.00407585	>C45161_c0_seq1_|_unnamed_protein_product_[Tetraodon_nigroviridis]
C4255_c0_seq1_	-2.81491	0.00411366	>C4255_c0_seq1_|_glutathione_peroxidase_3_(plasma)_precursor_[Danio_rerio]
C122_c1_seq1_	-2.06884	0.00411925	>C122_c1_seq1_|_PREDICTED:_fibrinogen_beta_chain-like_[Oreochromis_niloticus]
C5086_c0_seq1_	-1.63514	0.0042453	>C5086_c0_seq1_|_Tumor-associated_calcium_signal_transducer_2_precursor_[Salmo_salar]_gb|ACI69543.1|_Tumor-associated_calcium_signal_transducer_2_precursor_[Salmo_salar]
C14406_c0_seq1_	-2.77951	0.0042453	>C14406_c0_seq1_|_Estradiol_17-beta-dehydrogenase_12-B_[Salmo_salar]_gb|ACI33951.1|_Estradiol_17-beta-dehydrogenase_12-B_[Salmo_salar]_gb|ACN11404.1|_Estradiol_17-beta-dehydrogenase_12-B_[Salmo_salar]
C43167_c0_seq1_	1.80865	0.00424786	>C43167_c0_seq1_|_PREDICTED:_casein_kinase_II_subunit_alpha-like_[Oreochromis_niloticus]
C2687_c3_seq1_	1.87618	0.00431725	>C2687_c3_seq1_|_WD_repeat_domain_containing_gene_[Salmo_salar]
C29877_c3_seq1_	2.59258	0.00432653	>C29877_c3_seq1_|_Zgc:110046_protein_[Danio_rerio]
C19600_c0_seq1_	-1.81206	0.00436793	>C19600_c0_seq1_|_PREDICTED:_transmembrane_protein_98-like_[Oreochromis_niloticus]
C3015_c2_seq1_	-2.90518	0.00436973	>C3015_c2_seq1_|_PREDICTED:_phosphatidylinositol-binding_clathrin_assembly_protein-like_[Oreochromis_niloticus]
C30769_c0_seq1_	1.60319	0.00438202	>C30769_c0_seq1_|_novel_protein_(zgc:101677)_[Danio_rerio]_emb|CAN88374.1|_novel_protein_(zgc:101677)_[Danio_rerio]
C927_c0_seq1_	1.43787	0.00438202	>C927_c0_seq1_|_ras-related_protein_Rab-13_[Danio_rerio]_gb|AAH53195.1|_RAB13,_member_RAS_oncogene_family_[Danio_rerio]
C3321_c2_seq1_	-2.51511	0.00438202	>C3321_c2_seq1_|_Acyl_carrier_protein,_mitochondrial_precursor_[Salmo_salar]_gb|ACI68514.1|_Acyl_carrier_protein,_mitochondrial_precursor_[Salmo_salar]_gb|ACI68589.1|_Acyl_carrier_protein,_mitochondrial_precursor_[Salmo_salar]_gb|ACM09354.1|_Acyl_carrier_protein,_mitochondrial_precursor_[Salmo_salar]
C9552_c3_seq1_	-2.41696	0.00438405	>C9552_c3_seq1_|_PREDICTED:_neutral_alpha-glucosidase_AB-like_[Danio_rerio]
C5942_c0_seq1_	-2.75757	0.00438405	>C5942_c0_seq1_|_Microsomal_glutathione_S-transferase_3_[Oncorhynchus_mykiss]
C74508_c0_seq1_	2.49181	0.0044893	>C74508_c0_seq1_|_C-1-tetrahydrofolate_synthase,_cytoplasmic_[Salmo_salar]_gb|ACN10590.1|_C-1-tetrahydrofolate_synthase,_cytoplasmic_[Salmo_salar]
C67726_c0_seq1_	-2.00327	0.00453555	>C67726_c0_seq1_|_PREDICTED:_tryptophan-rich_protein-like_[Monodelphis_domestica]
C47692_c1_seq1_	1.44859	0.00454496	>C47692_c1_seq1_|_novel_protein_(zgc:86860)_[Danio_rerio]
C121_c3_seq1_	-1.95309	0.00456257	>C121_c3_seq1_|_Elongation_factor_1-alpha_[Salmo_salar]
C80538_c0_seq1_	1.74222	0.0045827	>C80538_c0_seq1_|_PREDICTED:_histidine_protein_methyltransferase_1_homolog_[Oreochromis_niloticus]
C66653_c0_seq1_	2.65419	0.00458911	>C66653_c0_seq1_|_C-1-tetrahydrofolate_synthase,_cytoplasmic_[Salmo_salar]_gb|ACN10590.1|_C-1-tetrahydrofolate_synthase,_cytoplasmic_[Salmo_salar]
C561_c122_seq1_	2.04257	0.00458911	>C561_c122_seq1_|_Nucleophosmin_[Salmo_salar]_gb|ACI33587.1|_Nucleophosmin_[Salmo_salar]
C19158_c0_seq1_	1.60535	0.00458911	>C19158_c0_seq1_|_PREDICTED:_putative_RNA-binding_protein_Luc7-like_2-like_[Oreochromis_niloticus]
C17334_c2_seq1_	-2.58491	0.00462798	>C17334_c2_seq1_|_PREDICTED:_butyrophilin_subfamily_2_member_A1_[Sus_scrofa]
C67091_c0_seq1_	1.56481	0.00468307	>C67091_c0_seq1_|_PREDICTED:_WD_repeat-containing_protein_33-like_[Oreochromis_niloticus]
C23431_c1_seq1_	-2.33923	0.00468307	>C23431_c1_seq1_|_acetylserotonin_O-methyltransferase-like_[Danio_rerio]
C10810_c0_seq1_	1.68587	0.0047741	>C10810_c0_seq1_|_PREDICTED:_eukaryotic_peptide_chain_release_factor_subunit_1-like_[Oreochromis_niloticus]
C4224_c3_seq1_	-2.39349	0.0047741	>C4224_c3_seq1_|_NADH-cytochrome_b5_reductase_2_[Salmo_salar]
C11241_c1_seq1_	-3.05139	0.00481783	>C11241_c1_seq1_|_Sulfotransferase_family_cytosolic_2B_member_1_[Salmo_salar]_gb|ACI69582.1|_Sulfotransferase_family_cytosolic_2B_member_1_[Salmo_salar]
C53900_c0_seq1_	1.65034	0.00483323	>C53900_c0_seq1_|_PREDICTED:_protein_ELYS_[Oreochromis_niloticus]
C478_c0_seq1_	-2.28243	0.00483323	>C478_c0_seq1_|_60S_ribosomal_protein_L3_[Salmo_salar]_gb|ACI66814.1|_60S_ribosomal_protein_L3_[Salmo_salar]_gb|ACI70123.1|_60S_ribosomal_protein_L3_[Salmo_salar]_gb|ACI70187.1|_60S_ribosomal_protein_L3_[Salmo_salar]_gb|ACN10194.1|_60S_ribosomal_protein_L3_[Salmo_salar]_gb|ACN12548.1|_60S_ribosomal_protein_L3_[Salmo_salar]
C477_c1_seq1_	-2.36748	0.00483323	>C477_c1_seq1_|_PREDICTED:_hypothetical_protein_LOC100696563_[Oreochromis_niloticus]
C10039_c0_seq1_	1.59779	0.00486573	>C10039_c0_seq1_|_novel_protein_similar_to_vertebrate_scaffold_attachment_factor_B_family_(zgc:55387)_[Danio_rerio]_emb|CAK05110.1|_novel_protein_similar_to_vertebrate_scaffold_attachment_factor_B_family_(zgc:55387)_[Danio_rerio]
C40966_c0_seq1_	1.47336	0.00486573	>C40966_c0_seq1_|_dnaJ_homolog_subfamily_C_member_25_precursor_[Salmo_salar]_gb|ACI68992.1|_DnaJ_homolog_dnj-2_precursor_[Salmo_salar]
C59777_c2_seq1_	-2.11317	0.00486573	>C59777_c2_seq1_|_PREDICTED:_sodium/potassium/calcium_exchanger_3-like_[Oreochromis_niloticus]
C156576_c0_seq1_	3.25594	0.00488086	>C156576_c0_seq1_|_PREDICTED:_PR_domain_zinc_finger_protein_1-like_[Oreochromis_niloticus]
C5035_c1_seq1_	-2.26577	0.00490906	>C5035_c1_seq1_|_PREDICTED:_transmembrane_protease_serine_6-like_[Oreochromis_niloticus]
C25784_c2_seq1_	1.34977	0.00492235	>C25784_c2_seq1_|_sin3_histone_deacetylase_corepressor_complex_component_SDS3_[Salmo_salar]_gb|ACH70695.1|_suppressor_of_defective_silencing_3_like_[Salmo_salar]
C10184_c0_seq1_	1.29619	0.00492235	>C10184_c0_seq1_|_aryl_hydrocarbon_receptor_interacting_protein_[Salmo_salar]_gb|ACI33419.1|_AH_receptor-interacting_protein_[Salmo_salar]_gb|ACI34346.1|_AH_receptor-interacting_protein_[Salmo_salar]
C4287_c0_seq1_	-2.03283	0.00498736	>C4287_c0_seq1_|_testis_enhanced_gene_transcript_(BAX_inhibitor_1)_[Salmo_salar]_gb|ACH70693.1|_testis_enhanced_gene_transcript_(BAX_inhibitor_1)_[Salmo_salar]
C464_c0_seq1_	-2.88236	0.0051508	>C464_c0_seq1_|_Tropomyosin-1_alpha_chain_[Salmo_salar]
C84801_c0_seq1_	2.42148	0.00517604	>C84801_c0_seq1_|_novel_protein_similar_to_vertebrate_glypican_5_(GPC5)_[Danio_rerio]_emb|CAK10767.1|_novel_protein_similar_to_vertebrate_glypican_5_(GPC5)_[Danio_rerio]
C4463_c7_seq1_	-2.09443	0.00517604	>C4463_c7_seq1_|_PREDICTED:_hypothetical_protein_LOC100006560_[Danio_rerio]
C9620_c0_seq1_	-2.64282	0.00517976	>C9620_c0_seq1_|_Microsomal_signal_peptidase_18_kDa_subunit_[Oncorhynchus_mykiss]
C19007_c3_seq1_	-2.19323	0.00521237	>C19007_c3_seq1_|_FAM82B_[Salmo_salar]_gb|ACI66458.1|_FAM82B_[Salmo_salar]
C19_c39_seq1_	-2.48108	0.00521237	>C19_c39_seq1_|_phosphoglucomutase-1_[Salmo_salar]_gb|ACH70746.1|_phosphoglucomutase_1_[Salmo_salar]
C21827_c1_seq1_	-2.32569	0.00523042	>C21827_c1_seq1_|_Angptl3_protein_[Danio_rerio]
C13027_c0_seq1_	-2.0624	0.00523336	>C13027_c0_seq1_|_unnamed_protein_product_[Tetraodon_nigroviridis]
C30440_c0_seq1_	1.63097	0.00529424	>C30440_c0_seq1_|_PREDICTED:_LOW_QUALITY_PROTEIN:_sarcoplasmic/endoplasmic_reticulum_calcium_ATPase_2-like_[Xenopus_(Silurana)_tropicalis]
C64293_c0_seq1_	1.88317	0.005305	>C64293_c0_seq1_|_PREDICTED:_hypothetical_protein_LOC100707962_[Oreochromis_niloticus]
C300_c1_seq1_	1.46928	0.00531644	>C300_c1_seq1_|_Neuronal_pentraxin-1_precursor_[Salmo_salar]
C18927_c1_seq1_	-2.63707	0.00533138	>C18927_c1_seq1_|_Ethanolamine_kinase_1_[Salmo_salar]_gb|ACI34152.1|_Ethanolamine_kinase_1_[Salmo_salar]
C27735_c0_seq1_	1.49023	0.00534834	>C27735_c0_seq1_|_Beta-catenin-like_protein_1_[Salmo_salar]_gb|ACI34361.1|_Beta-catenin-like_protein_1_[Salmo_salar]
C23_c2_seq1_	-2.22551	0.00534834	>C23_c2_seq1_|_Vigilin_[Salmo_salar]_gb|ACN10888.1|_Vigilin_[Salmo_salar]
C19692_c0_seq1_	-1.57716	0.00535208	>C19692_c0_seq1_|_PREDICTED:_NF-kappa-B_inhibitor_zeta_[Macaca_mulatta]
C71697_c0_seq1_	-2.457	0.00535208	>C71697_c0_seq1_|_PREDICTED:_reticulocalbin-2-like_[Oreochromis_niloticus]
C41165_c0_seq1_	1.93619	0.0054265	>C41165_c0_seq1_|_PREDICTED:_nuclear_speckle_splicing_regulatory_protein_1-like_[Oreochromis_niloticus]
C69652_c0_seq1_	1.53733	0.0054265	>C69652_c0_seq1_|_PREDICTED:_chromodomain-helicase-DNA-binding_protein_1-like_[Oreochromis_niloticus]
C56611_c0_seq1_	1.49539	0.0054265	>C56611_c0_seq1_|_PREDICTED:_LOW_QUALITY_PROTEIN:_pre-mRNA_cleavage_complex_2_protein_Pcf11-like_[Oreochromis_niloticus]
C103155_c0_seq1_	2.65985	0.00546878	>C103155_c0_seq1_|_Sulfotransferase_6B1_[Salmo_salar]_gb|ACI66102.1|_Sulfotransferase_6B1_[Salmo_salar]
C23674_c2_seq1_	1.42947	0.00548008	>C23674_c2_seq1_|_Metastasis-associated_protein_MTA3_[Dicentrarchus_labrax]
C56508_c1_seq1_	1.65345	0.00550826	>C56508_c1_seq1_|_gelsolin_[Danio_rerio]_gb|AAU88242.1|_ubiquitous_gelsolin_[Danio_rerio]
C3282_c4_seq1_	-3.52732	0.00562182	>C3282_c4_seq1_|_C21orf51_[Salmo_salar]_gb|ACM09541.1|_C21orf51_[Salmo_salar]_gb|ACM09741.1|_C21orf51_[Salmo_salar]
C13274_c0_seq1_	-2.26621	0.00562351	>C13274_c0_seq1_|_microsomal_epoxide_hydrolase_[Mugil_cephalus]
C4116_c0_seq1_	-2.42388	0.00564924	>C4116_c0_seq1_|_PREDICTED:_alanine--glyoxylate_aminotransferase_2-like_1-like_[Oreochromis_niloticus]
C11354_c0_seq1_	-2.48708	0.00564924	>C11354_c0_seq1_|_RecName:_Full=Insulin-like_growth_factor_I;_Short=IGF-I;_AltName:_Full=Somatomedin;_Flags:_Precursor
C14211_c0_seq1_	-2.11878	0.00569459	>C14211_c0_seq1_|_PREDICTED:_GDH/6PGL_endoplasmic_bifunctional_protein-like_[Oreochromis_niloticus]
C42920_c0_seq1_	1.65601	0.00572175	>C42920_c0_seq1_|_PREDICTED:_hypothetical_protein_LOC100705851_[Oreochromis_niloticus]
C422_c1_seq1_	-2.33118	0.00577863	>C422_c1_seq1_|_L-lactate_dehydrogenase_B_chain_[Salmo_salar]_gb|ACI34235.1|_L-lactate_dehydrogenase_B_chain_[Salmo_salar]
C4135_c1_seq1_	-2.31167	0.00579146	>C4135_c1_seq1_|_Eukaryotic_translation_initiation_factor_2_subunit_3_[Salmo_salar]_gb|ACN10919.1|_Eukaryotic_translation_initiation_factor_2_subunit_3_[Salmo_salar]
C848_c1_seq1_	-2.57614	0.00579146	>C848_c1_seq1_|_ATP_synthase_f_chain,_mitochondrial_[Oncorhynchus_mykiss]
C21027_c1_seq1_	-1.46484	0.00580392	>C21027_c1_seq1_|_28S_ribosomal_protein_S18b,_mitochondrial_precursor_[Salmo_salar]_gb|ACI69777.1|_28S_ribosomal_protein_S18b,_mitochondrial_precursor_[Salmo_salar]_gb|ADM16221.1|_28S_ribosomal_protein_S18b,_mitochondrial_precursor_[Salmo_salar]
C7449_c0_seq1_	-2.61007	0.00590856	>C7449_c0_seq1_|_selenoprotein_W_[Danio_rerio]_ref|NP_001165152.1|_selenoprotein_W,_1_[Xenopus_(Silurana)_tropicalis]_gb|AAO86696.1|_selenoprotein_W1_[Danio_rerio]_gb|AAI52098.1|_Selenoprotein_W,_1_[Danio_rerio]_gb|AAI60969.1|_LOC100145402_protein_[Xenopus_(Silurana)_tropicalis]
C1131_c10_seq1_	-2.73107	0.0059305	>C1131_c10_seq1_|_Glucose-6-phosphatase_[Osmerus_mordax]
C73075_c0_seq1_	1.60822	0.00595268	>C73075_c0_seq1_|_Enhancer_of_polycomb_homolog_2_[Salmo_salar]
C7354_c0_seq1_	1.76665	0.00597213	>C7354_c0_seq1_|_PREDICTED:_tRNA_(adenine-N(1)-)-methyltransferase_non-catalytic_subunit_TRM6-like_[Oreochromis_niloticus]
C74174_c0_seq1_	1.4292	0.00597213	>C74174_c0_seq1_|_unnamed_protein_product_[Tetraodon_nigroviridis]
C169008_c0_seq1_	-1.92434	0.00597213	>C169008_c0_seq1_|_unnamed_protein_product_[Tetraodon_nigroviridis]
C49766_c0_seq1_	1.92842	0.00604178	>C49766_c0_seq1_|_SCO1_protein_homolog,_mitochondrial_precursor_[Salmo_salar]
C10501_c4_seq1_	1.90968	0.00606619	>C10501_c4_seq1_|_PREDICTED:_homer_protein_homolog_2-like_[Oreochromis_niloticus]
C27540_c0_seq1_	1.3795	0.00606619	>C27540_c0_seq1_|_PREDICTED:_ribosome-binding_protein_1-like_[Oreochromis_niloticus]
C35722_c1_seq1_	1.35983	0.00606619	>C35722_c1_seq1_|_PREDICTED:_kinesin-like_protein_KIF1C-like_[Oreochromis_niloticus]
C6242_c0_seq1_	-1.79219	0.00606619	>C6242_c0_seq1_|_CREG1_protein_precursor_[Salmo_salar]_gb|ACI34277.1|_CREG1_precursor_[Salmo_salar]
C1185_c7_seq1_	-2.12437	0.00606619	>C1185_c7_seq1_|_PREDICTED:_ectonucleotide_pyrophosphatase/phosphodiesterase_family_member_2-like_[Oreochromis_niloticus]
C505_c1_seq1_	-2.4659	0.00606619	>C505_c1_seq1_|_60S_ribosomal_protein_L24_[Salmo_salar]
C127987_c0_seq1_	1.7991	0.00609661	>C127987_c0_seq1_|_PREDICTED:_hypothetical_protein_LOC100538250_[Danio_rerio]
C27171_c0_seq1_	-2.41601	0.00609661	>C27171_c0_seq1_|_lysine_ketoglutarate_reductase/saccharopine_dehydrogenase_[Oncorhynchus_mykiss]_gb|AAU95502.1|_lysine_ketoglutarate_reductase/saccharopine_dehydrogenase_[Oncorhynchus_mykiss]
C3218_c0_seq1_	-1.30977	0.00613595	>C3218_c0_seq1_|_nucleoside_diphosphate_kinase_[Oncorhynchus_mykiss]_gb|AAO42980.1|_nucleoside_diphosphate_kinase_[Oncorhynchus_mykiss]
C6863_c0_seq1_	-1.94888	0.00618756	>C6863_c0_seq1_|_Flavin_reductase_[Oncorhynchus_mykiss]
C2746_c0_seq1_	-2.06279	0.00619649	>C2746_c0_seq1_|_calreticulin_[Oncorhynchus_mykiss]_gb|AAR17084.1|_calreticulin_[Oncorhynchus_mykiss]
C63507_c0_seq1_	1.77848	0.00624581	>C63507_c0_seq1_|_PREDICTED:_purine-rich_element-binding_protein_gamma-like_[Oreochromis_niloticus]
C580_c7_seq1_	-1.93745	0.00630579	>C580_c7_seq1_|_ATP_synthase_subunit_alpha,_mitochondrial_precursor_[Salmo_salar]_gb|ACN10935.1|_ATP_synthase_subunit_alpha,_mitochondrial_precursor_[Salmo_salar]
C19308_c0_seq1_	-2.61882	0.00630579	>C19308_c0_seq1_|_PREDICTED:_7-dehydrocholesterol_reductase-like_[Oreochromis_niloticus]
C1441_c0_seq1_	-2.50197	0.00631538	>C1441_c0_seq1_|_ATP_synthase_subunit_O,_mitochondrial_precursor_[Salmo_salar]_gb|ACI69423.1|_ATP_synthase_subunit_O,_mitochondrial_precursor_[Salmo_salar]_gb|ACI69818.1|_ATP_synthase_subunit_O,_mitochondrial_precursor_[Salmo_salar]_gb|ACN10181.1|_ATP_synthase_subunit_O,_mitochondrial_precursor_[Salmo_salar]_gb|ACN12535.1|_ATP_synthase_subunit_O,_mitochondrial_precursor_[Salmo_salar]_gb|ACO07606.…
C113158_c0_seq1_	2.05346	0.00641685	>C113158_c0_seq1_|_PREDICTED:_transmembrane_protein_175-like_[Oreochromis_niloticus]
C8660_c1_seq1_	1.40089	0.00643162	>C8660_c1_seq1_|_PREDICTED:_BCL2/adenovirus_E1B_19_kDa_protein-interacting_protein_2-like_[Oreochromis_niloticus]
C14895_c0_seq1_	1.32029	0.00643162	>C14895_c0_seq1_|_Far_upstream_element-binding_protein_3_[Salmo_salar]_gb|ACI33355.1|_Far_upstream_element-binding_protein_3_[Salmo_salar]
C4892_c0_seq1_	-1.64721	0.00643162	>C4892_c0_seq1_|_Cadherin-17_precursor_[Salmo_salar]_gb|ACI33523.1|_Cadherin-17_precursor_[Salmo_salar]
C3310_c4_seq1_	-3.0006	0.00643162	>C3310_c4_seq1_|_Translocon-associated_protein_subunit_gamma_[Salmo_salar]_gb|ACN09902.1|_Translocon-associated_protein_subunit_gamma_[Salmo_salar]_gb|ACN12249.1|_Translocon-associated_protein_subunit_gamma_[Salmo_salar]_gb|ACO10368.1|_Translocon-associated_protein_subunit_gamma_[Caligus_rogercresseyi]
C6928_c7_seq1_	-2.36728	0.00670011	>C6928_c7_seq1_|_Ras-related_protein_Rap-1b_precursor_[Salmo_salar]_gb|ACN12688.1|_Ras-related_protein_Rap-1b_precursor_[Salmo_salar]
C145_c0_seq1_	-2.65375	0.00670011	>C145_c0_seq1_|_PREDICTED:_mid1-interacting_protein_1-B-like_[Oreochromis_niloticus]
C108925_c0_seq1_	1.7801	0.00681151	>C108925_c0_seq1_|_PREDICTED:_zinc_finger_protein_62_homolog_[Acyrthosiphon_pisum]
C39515_c1_seq1_	-1.85641	0.00681151	>C39515_c1_seq1_|_PREDICTED:_fatty_acyl-CoA_hydrolase_precursor,_medium_chain-like_[Oreochromis_niloticus]
C1552_c0_seq1_	-1.66625	0.00684107	>C1552_c0_seq1_|_Catechol-O-methyltransferase_domain-containing_protein_1_[Oncorhynchus_mykiss]
C71376_c0_seq1_	1.62165	0.00688366	>C71376_c0_seq1_|_PREDICTED:_GC-rich_sequence_DNA-binding_factor_1_[Oreochromis_niloticus]
C12665_c0_seq1_	1.49407	0.00688366	>C12665_c0_seq1_|_PREDICTED:_ubiquitin-conjugating_enzyme_E2_K-like_[Oreochromis_niloticus]
C25396_c0_seq1_	-1.31344	0.00688366	>C25396_c0_seq1_|_unnamed_protein_product_[Tetraodon_nigroviridis]
C21854_c1_seq1_	-1.38446	0.00688366	>C21854_c1_seq1_|_PREDICTED:_sphingosine-1-phosphate_phosphatase_1-like_[Oreochromis_niloticus]
C765_c2_seq1_	-2.14646	0.00688366	>C765_c2_seq1_|_40S_ribosomal_protein_S27_[Scophthalmus_maximus]
C27699_c0_seq1_	-2.48481	0.00688366	>C27699_c0_seq1_|_PREDICTED:_hepatic_leukemia_factor-like_[Oreochromis_niloticus]
C52942_c0_seq1_	1.77726	0.00691801	>C52942_c0_seq1_|_chromobox_protein_homolog_1_[Danio_rerio]_gb|AAH45443.1|_Chromobox_homolog_1a_(HP1_beta_homolog_Drosophila)_[Danio_rerio]_gb|AAH75782.1|_Chromobox_homolog_1a_(HP1_beta_homolog_Drosophila)_[Danio_rerio]_gb|AAI65019.1|_Cbx1a_protein_[Danio_rerio]
C26496_c0_seq1_	1.42776	0.00691801	>C26496_c0_seq1_|_PREDICTED:_CCR4-NOT_transcription_complex_subunit_4_isoform_5_[Oreochromis_niloticus]
C760_c3_seq1_	-2.23234	0.00691801	>C760_c3_seq1_|_apolipoprotein_E_precursor_[Oncorhynchus_mykiss]_emb|CAB65320.1|_apolipoprotein_E_[Oncorhynchus_mykiss]
C11536_c0_seq1_	1.904	0.00693378	>C11536_c0_seq1_|_MKI67_FHA_domain-interacting_nucleolar_phosphoprotein-like_[Oncorhynchus_mykiss]_gb|ACO08007.1|_MKI67_FHA_domain-interacting_nucleolar_phosphoprotein-like_[Oncorhynchus_mykiss]
C25_c269_seq1_	1.3353	0.00693378	>C25_c269_seq1_|_PREDICTED:_microfibrillar-associated_protein_1-like_[Oreochromis_niloticus]
C72_c190_seq1_	-1.61779	0.00693378	>C72_c190_seq1_|_PREDICTED:_vacuolar_protein_sorting-associated_protein_52_homolog_[Oreochromis_niloticus]
C84216_c0_seq1_	-2.4201	0.00693378	>C84216_c0_seq1_|_PREDICTED:_hypothetical_LOC565707_[Danio_rerio]
C4264_c5_seq1_	2.57332	0.00695115	>C4264_c5_seq1_|_chemotaxin_[Oncorhynchus_mykiss]
C4083_c3_seq1_	-1.88435	0.00695115	>C4083_c3_seq1_|_F-actin-capping_protein_subunit_alpha-1_[Salmo_salar]
C16195_c0_seq1_	-2.08413	0.00695294	>C16195_c0_seq1_|_Mid1-interacting_protein_1_[Salmo_salar]
C4661_c0_seq1_	-2.16571	0.00696404	>C4661_c0_seq1_|_Staphylococcal_nuclease_domain-containing_protein_1_[Salmo_salar]
C104170_c0_seq1_	1.83336	0.00701655	>C104170_c0_seq1_|_uncharacterized_protein_LOC570267_isoform_1_[Danio_rerio]_emb|CAQ15399.1|_novel_protein_[Danio_rerio]
C45686_c1_seq1_	1.58563	0.00701655	>C45686_c1_seq1_|_PREDICTED:_hypothetical_protein_LOC100710486_[Oreochromis_niloticus]
C15824_c1_seq1_	1.44027	0.00701655	>C15824_c1_seq1_|_unnamed_protein_product_[Tetraodon_nigroviridis]
C5754_c6_seq1_	1.43857	0.00707204	>C5754_c6_seq1_|_PREDICTED:_golgin_subfamily_A_member_4_[Oreochromis_niloticus]
C60476_c0_seq1_	1.74527	0.00710067	>C60476_c0_seq1_|_PREDICTED:_mitogen-activated_protein_kinase_kinase_kinase_MLT-like_[Oreochromis_niloticus]
C30180_c0_seq1_	1.74307	0.00721395	>C30180_c0_seq1_|_Nucleoplasmin-like_protein_NO29_[Salmo_salar]_gb|ACM09233.1|_Nucleoplasmin-like_protein_NO29_[Salmo_salar]
C74431_c1_seq1_	-2.36936	0.00724488	>C74431_c1_seq1_|_PREDICTED:_histone_deacetylase_7-like_[Oreochromis_niloticus]
C2425_c1_seq1_	-2.63348	0.00733969	>C2425_c1_seq1_|_ATP_synthase_subunit_epsilon,_mitochondrial_[Salmo_salar]_gb|ACI68692.1|_ATP_synthase_subunit_epsilon,_mitochondrial_[Salmo_salar]_gb|ACI69380.1|_ATP_synthase_subunit_epsilon,_mitochondrial_[Salmo_salar]_gb|ACN09869.1|_ATP_synthase_subunit_epsilon,_mitochondrial_[Salmo_salar]_gb|ACN12216.1|_ATP_synthase_subunit_epsilon,_mitochondrial_[Salmo_salar]_gb|ACO07663.1|_ATP_synthase_epsi…
C10678_c0_seq1_	1.67795	0.0073645	>C10678_c0_seq1_|_Nucleophosmin_[Salmo_salar]
C167889_c0_seq1_	1.96301	0.00737921	>C167889_c0_seq1_|_PREDICTED:_relaxin_receptor_2-like_[Oreochromis_niloticus]
C589_c0_seq1_	-2.4003	0.00738776	>C589_c0_seq1_|_triosephosphate_isomerase_B_[Salmo_salar]_gb|ACH70887.1|_triosephosphate_isomerase_1b_[Salmo_salar]_gb|ACM09737.1|_Triosephosphate_isomerase_[Salmo_salar]_gb|ACM09835.1|_Triosephosphate_isomerase_[Salmo_salar]
C169775_c0_seq1_	2.66958	0.00743153	>C169775_c0_seq1_|_Fgf19_protein_[Danio_rerio]
C284281_c0_seq1_	1.80322	0.0074371	>C284281_c0_seq1_|_endonuclease/reverse_transcriptase_[Sus_scrofa]
C81489_c0_seq1_	1.44081	0.00745639	>C81489_c0_seq1_|_Mitochondrial_chaperone_BCS1_[Salmo_salar]
C125882_c0_seq1_	-2.54157	0.00745639	>C125882_c0_seq1_|_PREDICTED:_ADP-ribosylation_factor-like_protein_4C-like_isoform_1_[Oreochromis_niloticus]
C55153_c0_seq1_	-2.64205	0.00745639	>C55153_c0_seq1_|_PREDICTED:_glycoprotein_endo-alpha-1,2-mannosidase-like_[Oreochromis_niloticus]
C67375_c0_seq1_	1.84284	0.00752833	>C67375_c0_seq1_|_unnamed_protein_product_[Tetraodon_nigroviridis]
C107372_c0_seq1_	1.99369	0.00757248	>C107372_c0_seq1_|_UDP-xylose_and_UDP-N-acetylglucosamine_transporter_[Salmo_salar]_gb|ACI33968.1|_UDP-xylose_and_UDP-N-acetylglucosamine_transporter_[Salmo_salar]
C41450_c0_seq1_	1.78765	0.00762624	>C41450_c0_seq1_|_PREDICTED:_probable_RNA-binding_protein_EIF1AD-like_[Oreochromis_niloticus]
C386_c0_seq1_	-2.19052	0.00762624	>C386_c0_seq1_|_guanine_nucleotide_binding_protein_(G_protein)_beta_polypeptide_2-like_1_[Salmo_salar]_gb|ACI67449.1|_Guanine_nucleotide-binding_protein_subunit_beta-2-like_1_[Salmo_salar]_gb|ACI68732.1|_Guanine_nucleotide-binding_protein_subunit_beta-2-like_1_[Salmo_salar]_gb|ACN11018.1|_Guanine_nucleotide-binding_protein_subunit_beta-2-like_1_[Salmo_salar]_gb|ACN11311.1|_Guanine_nucleotide-bind…
C40138_c0_seq1_	-1.90393	0.00763752	>C40138_c0_seq1_|_PREDICTED:_monocarboxylate_transporter_2-like_[Oreochromis_niloticus]
C6496_c0_seq1_	-2.05566	0.00764563	>C6496_c0_seq1_|_GTP-binding_protein_SAR1a_[Salmo_salar]_gb|ACI68321.1|_GTP-binding_protein_SAR1a_[Salmo_salar]_gb|ACN10741.1|_GTP-binding_protein_SAR1a_[Salmo_salar]_gb|ADM16086.1|_GTP-binding_protein_SAR1a_[Salmo_salar]
C51_c0_seq1_	-2.17397	0.00776802	>C51_c0_seq1_|_glyceraldehyde_3-phosphate_dehydrogenase_[Oncorhynchus_mykiss]_dbj|BAB62189.1|_glyceraldehyde_3-phosphate_dehydrogenase_[Oncorhynchus_mykiss]
C39837_c3_seq1_	-2.45005	0.00781657	>C39837_c3_seq1_|_PREDICTED:_probable_phospholipid-transporting_ATPase_ID_[Danio_rerio]
C19861_c0_seq1_	-2.45083	0.00783797	>C19861_c0_seq1_|_Vascular_endothelial_growth_factor_precursor_[Osmerus_mordax]
C34044_c2_seq1_	2.0126	0.0079219	>C34044_c2_seq1_|_PREDICTED:_eukaryotic_translation_initiation_factor_5B_[Danio_rerio]
C92182_c0_seq1_	2.76353	0.00796201	>C92182_c0_seq1_|_PREDICTED:_MAP_kinase-interacting_serine/threonine-protein_kinase_1-like_[Oreochromis_niloticus]
C4995_c0_seq1_	-2.11213	0.00804008	>C4995_c0_seq1_|_Pyruvate_dehydrogenase_E1_component_subunit_alpha,_somatic_form,_mitochondrial_precursor_[Salmo_salar]
C50621_c1_seq1_	-1.82209	0.00805024	>C50621_c1_seq1_|_lecithin_retinol_acyltransferase_[Salmo_salar]_gb|ACI67367.1|_Lecithin_retinol_acyltransferase_[Salmo_salar]
C53258_c0_seq1_	1.88359	0.00817693	>C53258_c0_seq1_|_PREDICTED:_matrin-3-like_[Oreochromis_niloticus]
C6667_c0_seq1_	-2.50128	0.00817693	>C6667_c0_seq1_|_hypothetical_protein_[Salmo_salar]
C63231_c0_seq1_	-1.59492	0.00820549	>C63231_c0_seq1_|_PREDICTED:_leucine-rich_repeat-containing_protein_8C-like_[Oreochromis_niloticus]
C46824_c0_seq1_	1.53933	0.00824263	>C46824_c0_seq1_|_serine/threonine-protein_kinase_RIO1_[Danio_rerio]_gb|AAH45984.1|_RIO_kinase_1_(yeast)_[Danio_rerio]
C7888_c1_seq1_	2.24537	0.00828573	>C7888_c1_seq1_|_PREDICTED:_methyltransferase-like_protein_13-like_[Oreochromis_niloticus]
C6701_c1_seq1_	1.57547	0.00828573	>C6701_c1_seq1_|_Nuclear_ubiquitous_casein_and_cyclin-dependent_kinases_substrate_[Salmo_salar]_gb|ACI33600.1|_Nuclear_ubiquitous_casein_and_cyclin-dependent_kinases_substrate_[Salmo_salar]
C26349_c0_seq1_	-2.17396	0.00828573	>C26349_c0_seq1_|_prestin_[Danio_rerio]_gb|AAH54604.1|_Solute_carrier_family_26,_member_5_[Danio_rerio]_emb|CAI20759.1|_prestin_[Danio_rerio]
C2386_c1_seq1_	-2.33541	0.00828573	>C2386_c1_seq1_|_Clathrin_light_chain_A_[Salmo_salar]
C169073_c0_seq1_	-3.42752	0.00828573	>C169073_c0_seq1_|_ADP-ribosylation_factor_4_[Salmo_salar]
C46475_c0_seq1_	1.58748	0.00833673	>C46475_c0_seq1_|_Endoplasmic_reticulum-Golgi_intermediate_compartment_protein_3_[Salmo_salar]_gb|ACN10649.1|_Endoplasmic_reticulum-Golgi_intermediate_compartment_protein_3_[Salmo_salar]
C34467_c1_seq1_	-1.76468	0.00833673	>C34467_c1_seq1_|_PREDICTED:_hypothetical_protein_LOC100692291_[Oreochromis_niloticus]
C24580_c3_seq1_	2.05864	0.0083383	>C24580_c3_seq1_|_PREDICTED:_activated_CDC42_kinase_1-like_[Danio_rerio]
C35202_c1_seq1_	1.44974	0.0083383	>C35202_c1_seq1_|_Rrbp1_protein_[Danio_rerio]
C148062_c0_seq1_	1.5992	0.00836199	>C148062_c0_seq1_|_PREDICTED:_acetyl-coenzyme_A_synthetase_2-like,_mitochondrial-like_[Oreochromis_niloticus]
C1500_c0_seq1_	1.65193	0.00838792	>C1500_c0_seq1_|_PREDICTED:_hypothetical_protein_LOC100695437_[Oreochromis_niloticus]
C32034_c2_seq1_	-2.56838	0.0084258	>C32034_c2_seq1_|_multiple_coagulation_factor_deficiency_2_precursor_[Salmo_salar]_gb|ACI66224.1|_Multiple_coagulation_factor_deficiency_protein_2_homolog_precursor_[Salmo_salar]
C21681_c0_seq1_	1.86868	0.00849996	>C21681_c0_seq1_|_PREDICTED:_proactivator_polypeptide-like_[Oreochromis_niloticus]
C18546_c0_seq1_	-2.37288	0.0085013	>C18546_c0_seq1_|_gamma-glutamyl_carboxylase_[Sparus_aurata]
C16733_c0_seq1_	1.44805	0.00850889	>C16733_c0_seq1_|_RecName:_Full=Histone-lysine_N-methyltransferase_SETDB1-B;_AltName:_Full=SET_domain_bifurcated_1B
C950_c3_seq1_	-2.02503	0.00853981	>C950_c3_seq1_|_PREDICTED:_tubulin_beta_chain-like_[Oreochromis_niloticus]
C16797_c0_seq1_	2.0816	0.00863823	>C16797_c0_seq1_|_microfibrillar-associated_protein_4_precursor_[Salmo_salar]_gb|ACI68570.1|_Microfibril-associated_glycoprotein_4_precursor_[Salmo_salar]
C100759_c0_seq1_	1.91366	0.00864511	>C100759_c0_seq1_|_Pin2-interacting_protein_X1_[Esox_lucius]
C59486_c0_seq1_	1.87918	0.00864511	>C59486_c0_seq1_|_PREDICTED:_nuclear_fragile_X_mental_retardation-interacting_protein_1-like_[Oreochromis_niloticus]
C167146_c0_seq1_	-2.61178	0.00864511	>C167146_c0_seq1_|_PREDICTED:_dentin_matrix_protein_4-like_[Oreochromis_niloticus]
C51753_c1_seq1_	-2.54122	0.00870971	>C51753_c1_seq1_|_PREDICTED:_beta,beta-carotene_9',10'-oxygenase-like_[Oreochromis_niloticus]
C2453_c0_seq1_	-2.39733	0.0087696	>C2453_c0_seq1_|_Glutathione_S-transferase_A_[Oncorhynchus_mykiss]_gb|ACO07597.1|_Glutathione_S-transferase_A_[Oncorhynchus_mykiss]
C48682_c0_seq1_	1.83798	0.00880928	>C48682_c0_seq1_|_dual_specificity_protein_phosphatase_4_[Danio_rerio]_gb|AAH52477.1|_Dual_specificity_phosphatase_4_[Danio_rerio]_gb|AAI64196.1|_Dusp4_protein_[Danio_rerio]
C2358_c4_seq1_	1.66495	0.00886318	>C2358_c4_seq1_|_PREDICTED:_zinc_finger_protein_281-like_[Oreochromis_niloticus]
C53703_c1_seq1_	1.88252	0.0090745	>C53703_c1_seq1_|_PREDICTED:_elongation_factor_G,_mitochondrial-like_[Oreochromis_niloticus]
C62464_c0_seq1_	1.65621	0.0090745	>C62464_c0_seq1_|_PREDICTED:_LOW_QUALITY_PROTEIN:_CCAAT/enhancer-binding_protein_zeta-like_[Oreochromis_niloticus]
C3177_c3_seq1_	-1.6842	0.00915367	>C3177_c3_seq1_|_CTAGE_family,_member_5_[Danio_rerio]_gb|AAH50489.1|_CTAGE_family,_member_5_[Danio_rerio]
C204522_c0_seq1_	3.32256	0.00917672	>C204522_c0_seq1_|_uncharacterized_protein_LOC566223_[Danio_rerio]_emb|CAM15161.1|_novel_protein_similar_to_vertebrate_activating_transcription_factor_5_(ATF5)_[Danio_rerio]_gb|AAI63255.1|_Si:dkey-127j5.5_[Danio_rerio]_gb|AAI63282.1|_Si:dkey-127j5.5_[Danio_rerio]
C7303_c2_seq1_	-2.51147	0.00917672	>C7303_c2_seq1_|_PREDICTED:_lanosterol_synthase_isoform_1_[Oreochromis_niloticus]
C9448_c0_seq1_	-2.68121	0.00920022	>C9448_c0_seq1_|_ADP-ribosylation_factor_1_[Salmo_salar]_gb|ACI68662.1|_ADP-ribosylation_factor_1_[Salmo_salar]_gb|ACN10278.1|_ADP-ribosylation_factor_1_[Salmo_salar]_gb|ACN12636.1|_ADP-ribosylation_factor_1_[Salmo_salar]
C10572_c1_seq1_	-1.52181	0.00928082	>C10572_c1_seq1_|_PCI_domain-containing_protein_2_[Salmo_salar]_gb|ACI69042.1|_PCI_domain-containing_protein_2_[Salmo_salar]
C4165_c3_seq1_	-2.41246	0.00928082	>C4165_c3_seq1_|_Zinc_finger_protein_706_[Salmo_salar]_gb|ACI67837.1|_Zinc_finger_protein_706_[Salmo_salar]_gb|ACN10149.1|_Zinc_finger_protein_706_[Salmo_salar]_gb|ACN12500.1|_Zinc_finger_protein_706_[Salmo_salar]
C7386_c4_seq1_	1.35194	0.00928903	>C7386_c4_seq1_|_Ras-related_C3_botulinum_toxin_substrate_1_precursor_[Salmo_salar]
C152900_c0_seq1_	-1.37535	0.00929158	>C152900_c0_seq1_|_uncharacterized_protein_LOC678543_[Danio_rerio]_gb|AAI15295.1|_Zgc:136858_[Danio_rerio]
C42930_c0_seq1_	1.70256	0.00933437	>C42930_c0_seq1_|_PREDICTED:_tubulin_delta_chain-like_[Oreochromis_niloticus]
C34032_c0_seq1_	1.61469	0.00934188	>C34032_c0_seq1_|_PREDICTED:_putative_rRNA_methyltransferase_3-like_[Oreochromis_niloticus]
C34859_c0_seq1_	-1.46937	0.00934188	>C34859_c0_seq1_|_WD_repeat_and_SOCS_box-containing_protein_1_[Danio_rerio]_sp|Q7T2F6.1|WSB1_DANRE_RecName:_Full=WD_repeat_and_SOCS_box-containing_protein_1;_Short=WSB-1_gb|AAH54567.1|_WD_repeat_and_SOCS_box-containing_1_[Danio_rerio]
C66_c16_seq1_	-2.01682	0.00934188	>C66_c16_seq1_|_Apolipoprotein_C-I_precursor_[Salmo_salar]_gb|ACI69086.1|_Apolipoprotein_C-I_precursor_[Salmo_salar]
C29851_c0_seq1_	-2.36878	0.00934188	>C29851_c0_seq1_|_PREDICTED:_6-phosphofructo-2-kinase/fructose-2,6-biphosphatase-like_[Oreochromis_niloticus]
C58978_c1_seq1_	1.9949	0.00938718	>C58978_c1_seq1_|_Twisted_gastrulation_protein_homolog_1-A_precursor_[Salmo_salar]_gb|ACI68427.1|_Twisted_gastrulation_protein_homolog_1-A_precursor_[Salmo_salar]
C109119_c0_seq1_	1.84636	0.00953439	>C109119_c0_seq1_|_PREDICTED:_coiled-coil_domain-containing_protein_KIAA1826_homolog_[Danio_rerio]
C10634_c0_seq1_	1.32758	0.00954846	>C10634_c0_seq1_|_transcriptional_activator_protein_Pur-beta_[Salmo_salar]_gb|ACI33435.1|_Transcriptional_activator_protein_Pur-beta_[Salmo_salar]
C19496_c2_seq1_	1.31068	0.00954846	>C19496_c2_seq1_|_cell_cycle_progression_1_[Salmo_salar]_gb|ACN10509.1|_Cell_cycle_progression_protein_1_[Salmo_salar]
C738_c2_seq1_	-2.20285	0.00957006	>C738_c2_seq1_|_Elongation_factor_1-gamma_[Salmo_salar]
C7186_c1_seq1_	1.32311	0.00973503	>C7186_c1_seq1_|_Heterogeneous_nuclear_ribonucleoprotein_A0_[Salmo_salar]
C6470_c0_seq1_	-2.38783	0.00982649	>C6470_c0_seq1_|_PREDICTED:_cysteine_dioxygenase_type_1-like_[Oreochromis_niloticus]
C84597_c0_seq1_	1.63694	0.00986853	>C84597_c0_seq1_|_PREDICTED:_WD_repeat_and_HMG-box_DNA-binding_protein_1-like_[Oreochromis_niloticus]
C6535_c1_seq1_	1.50998	0.00986853	>C6535_c1_seq1_|_High_mobility_group_protein_B3_[Salmo_salar]
C36179_c2_seq1_	-1.80381	0.00986853	>C36179_c2_seq1_|_Inositol-3-phosphate_synthase_A_[Salmo_salar]_gb|ACI33924.1|_Inositol-3-phosphate_synthase_A_[Salmo_salar]
C105030_c0_seq1_	1.47782	0.0098704	>C105030_c0_seq1_|_mitotic_spindle_assembly_checkpoint_protein_MAD1_[Danio_rerio]_gb|ADK12653.1|_mitotic_arrest_deficient-like_protein_1_[Danio_rerio]
C3740_c1_seq1_	-2.31773	0.00988148	>C3740_c1_seq1_|_leukemia_inhibitory_factor_receptor_alpha_precursor_[Danio_rerio]_gb|AAH91862.1|_Leukemia_inhibitory_factor_receptor_alpha_[Danio_rerio]_gb|AAI65177.1|_Lifra_protein_[Danio_rerio]
C12220_c1_seq1_	-1.94638	0.00994309	>C12220_c1_seq1_|_PREDICTED:_tyrosine_aminotransferase_[Oreochromis_niloticus]
C20431_c0_seq1_	1.58662	0.00995962	>C20431_c0_seq1_|_PREDICTED:_transmembrane_protein_208-like_[Oreochromis_niloticus]
C16928_c0_seq1_	1.64496	0.00997129	>C16928_c0_seq1_|_ATP-binding_cassette_sub-family_F_member_2_[Salmo_salar]_gb|ACI32967.1|_ATP-binding_cassette_sub-family_F_member_2_[Salmo_salar]
C31196_c0_seq1_	1.4826	0.00997245	>C31196_c0_seq1_|_RAS_small_GTpases_RIC1/ypt1,_putative_[Perkinsus_marinus_ATCC_50983]_gb|EER02741.1|_RAS_small_GTpases_RIC1/ypt1,_putative_[Perkinsus_marinus_ATCC_50983]
C1669_c0_seq1_	-1.97932	0.00997245	>C1669_c0_seq1_|_heparin_cofactor_II_[Oplegnathus_fasciatus]
C19877_c1_seq1_	-1.6211	0.00998472	>C19877_c1_seq1_|_PREDICTED:_abl_interactor_1-like_isoform_2_[Oreochromis_niloticus]
C2182_c3_seq1_	-1.43271	0.00998635	>C2182_c3_seq1_|_Palmitoyl-protein_thioesterase_1_precursor_[Salmo_salar]_gb|ACI68746.1|_Palmitoyl-protein_thioesterase_1_precursor_[Salmo_salar]
C3529_c0_seq1_	-1.57193	0.00998635	>C3529_c0_seq1_|_PREDICTED:_fas-binding_factor_1_homolog_[Oreochromis_niloticus]
C89822_c0_seq1_	-2.43324	0.00998635	>C89822_c0_seq1_|_PREDICTED:_hypothetical_protein_LOC100496311_[Xenopus_(Silurana)_tropicalis]
C25968_c0_seq1_	-2.22665	0.0100329	>C25968_c0_seq1_|_PREDICTED:_low-density_lipoprotein_receptor-like_[Oreochromis_niloticus]
C1740_c0_seq1_	-2.09044	0.0101558	>C1740_c0_seq1_|_40S_ribosomal_protein_S10_[Salmo_salar]
C65343_c0_seq1_	2.0138	0.0101602	>C65343_c0_seq1_|_unnamed_protein_product_[Tetraodon_nigroviridis]
C1998_c0_seq1_	-2.22758	0.0101602	>C1998_c0_seq1_|_PREDICTED:_tryptophan_2,3-dioxygenase_A-like_[Oreochromis_niloticus]
C1851_c0_seq1_	-2.22293	0.0101783	>C1851_c0_seq1_|_PREDICTED:_hypothetical_protein_LOC100329375_[Danio_rerio]
C79119_c1_seq1_	1.64514	0.0101958	>C79119_c1_seq1_|_calmegin_precursor_[Danio_rerio]_gb|AAI24497.1|_Calmegin_[Danio_rerio]_emb|CAX13949.1|_calmegin_[Danio_rerio]
C58584_c0_seq1_	1.52493	0.0103164	>C58584_c0_seq1_|_U11/U12_snRNP_48_kDa_protein_[Osmerus_mordax]
C7742_c0_seq1_	-2.0697	0.0103219	>C7742_c0_seq1_|_PREDICTED:_hypothetical_protein_LOC100708679_[Oreochromis_niloticus]
C8877_c0_seq1_	1.37347	0.0104526	>C8877_c0_seq1_|_PREDICTED:_ras_GTPase-activating_protein-binding_protein_2-like_[Oreochromis_niloticus]
C34199_c1_seq1_	1.62021	0.0104533	>C34199_c1_seq1_|_PREDICTED:_phosphatidylinositol_transfer_protein_beta_isoform-like_[Equus_caballus]
C45496_c0_seq1_	1.41701	0.0104742	>C45496_c0_seq1_|_PREDICTED:_serine/threonine-protein_kinase_tousled-like_2-like_isoform_2_[Oreochromis_niloticus]
C138765_c0_seq1_	1.84129	0.0104847	>C138765_c0_seq1_|_Cyclic_AMP-dependent_transcription_factor_ATF-3_[Salmo_salar]_gb|ACM09733.1|_Cyclic_AMP-dependent_transcription_factor_ATF-3_[Salmo_salar]
C70955_c0_seq1_	-1.44399	0.0104847	>C70955_c0_seq1_|_PREDICTED:_receptor-type_tyrosine-protein_phosphatase_gamma_[Sus_scrofa]
C137163_c1_seq1_	1.54515	0.0104933	>C137163_c1_seq1_|_PREDICTED:_hypothetical_protein_LOC100704939_[Oreochromis_niloticus]
C3776_c0_seq1_	-1.75832	0.0105136	>C3776_c0_seq1_|_PREDICTED:_cytochrome_P450_2J2-like_[Oreochromis_niloticus]
C5024_c0_seq1_	-2.10485	0.0105498	>C5024_c0_seq1_|_Procollagen_C-endopeptidase_enhancer_1_precursor_[Salmo_salar]
C27170_c0_seq1_	-1.53198	0.0105565	>C27170_c0_seq1_|_hepatic_glucose-6-phosphate_dehydrogenase_[Perca_flavescens]
C17282_c0_seq1_	-2.11705	0.0105565	>C17282_c0_seq1_|_PREDICTED:_ras_GTPase-activating-like_protein_IQGAP1-like_[Oreochromis_niloticus]
C569_c29_seq1_	-2.43468	0.0105565	>C569_c29_seq1_|_40S_ribosomal_protein_S15_[Salmo_salar]_gb|ACN12250.1|_40S_ribosomal_protein_S15_[Salmo_salar]
C494726_c0_seq1_	-2.40406	0.0106069	>C494726_c0_seq1_|_unnamed_protein_product_[Tetraodon_nigroviridis]
C621_c0_seq1_	-2.16287	0.0106172	>C621_c0_seq1_|_heat_shock_90kDa_protein_1_beta_isoform_a_[Oncorhynchus_mykiss]_dbj|BAD90023.1|_heat_shock_90kDa_protein_1_beta_isoform_a_[Oncorhynchus_mykiss]
C26359_c0_seq1_	1.39348	0.0107351	>C26359_c0_seq1_|_GTP-binding_protein_1_[Salmo_salar]_gb|ACN11047.1|_GTP-binding_protein_1_[Salmo_salar]
C522_c0_seq1_	-2.10722	0.0108036	>C522_c0_seq1_|_60S_acidic_ribosomal_protein_P2_[Oncorhynchus_mykiss]
C5635_c1_seq1_	-2.29015	0.0108036	>C5635_c1_seq1_|_PREDICTED:_poly(U)-specific_endoribonuclease-C-like_[Oreochromis_niloticus]
C75547_c0_seq1_	1.25111	0.0108601	>C75547_c0_seq1_|_PREDICTED:_hypothetical_protein_LOC100693215_[Oreochromis_niloticus]
C7007_c1_seq1_	-1.9952	0.0108601	>C7007_c1_seq1_|_Zinc_finger_CCCH_domain-containing_protein_15_[Salmo_salar]_gb|ACM08310.1|_Zinc_finger_CCCH_domain-containing_protein_15_[Salmo_salar]
C90365_c0_seq1_	1.99803	0.0109036	>C90365_c0_seq1_|_PREDICTED:_SEC14-like_protein_2-like_[Oreochromis_niloticus]
C89158_c0_seq1_	1.6067	0.0109036	>C89158_c0_seq1_|_PREDICTED:_crossover_junction_endonuclease_MUS81-like_[Oreochromis_niloticus]
C93046_c0_seq1_	1.5426	0.0109036	>C93046_c0_seq1_|_PREDICTED:_PDZ_domain-containing_protein_8_[Oreochromis_niloticus]
C88733_c0_seq1_	-1.50571	0.0109036	>C88733_c0_seq1_|_PREDICTED:_ras_association_domain-containing_protein_10-like_[Oreochromis_niloticus]
C1010_c11_seq1_	-2.19314	0.0109036	>C1010_c11_seq1_|_PREDICTED:_polyadenylate-binding_protein_1-like_[Oreochromis_niloticus]
C6512_c1_seq1_	-2.24232	0.0109036	>C6512_c1_seq1_|_Electron_transfer_flavoprotein_subunit_beta_[Osmerus_mordax]
C8119_c1_seq1_	-2.61056	0.0109036	>C8119_c1_seq1_|_26S_proteasome_non-ATPase_regulatory_subunit_8_[Oncorhynchus_mykiss]
C9567_c1_seq1_	-2.23258	0.0109864	>C9567_c1_seq1_|_Pc_protein_[Danio_rerio]
C3864_c2_seq1_	1.34423	0.0110356	>C3864_c2_seq1_|_regulator_of_nonsense_transcripts_3B_[Danio_rerio]_gb|AAH55632.1|_UPF3_regulator_of_nonsense_transcripts_homolog_B_(yeast)_[Danio_rerio]_emb|CAX18773.1|_UPF3_regulator_of_nonsense_transcripts_homolog_B_(yeast)_[Danio_rerio]
C17185_c0_seq1_	-2.03576	0.0110356	>C17185_c0_seq1_|_similar_to_FLJ46154_protein_(predicted)_[Rattus_norvegicus]
C24_c10_seq1_	-2.32315	0.0110358	>C24_c10_seq1_|_PREDICTED:_lysosome_membrane_protein_2-like_[Oreochromis_niloticus]
C124421_c0_seq1_	1.63464	0.0110365	>C124421_c0_seq1_|_PREDICTED:_protein_PRR14L_[Danio_rerio]
C38115_c0_seq1_	-1.58936	0.0110699	>C38115_c0_seq1_|_N-acetylneuraminate_lyase_[Salmo_salar]_gb|ACI33011.1|_N-acetylneuraminate_lyase_[Salmo_salar]
C13871_c1_seq1_	-1.59327	0.0110699	>C13871_c1_seq1_|_PREDICTED:_si:dkey-286j20.1_[Danio_rerio]
C23496_c0_seq1_	1.82591	0.0111575	>C23496_c0_seq1_|_PREDICTED:_hypothetical_protein_LOC100705864_[Oreochromis_niloticus]
C3430_c0_seq1_	-2.05897	0.0111575	>C3430_c0_seq1_|_very_long-chain_specific_acyl-CoA_dehydrogenase,_mitochondrial_[Danio_rerio]_gb|AAH54606.1|_Acyl-Coenzyme_A_dehydrogenase,_very_long_chain_[Danio_rerio]
C5792_c0_seq1_	1.7245	0.0111846	>C5792_c0_seq1_|_predicted_protein_[Micromonas_pusilla_CCMP1545]_gb|EEH53336.1|_predicted_protein_[Micromonas_pusilla_CCMP1545]
C43917_c0_seq1_	1.8998	0.0113215	>C43917_c0_seq1_|_U3_small_nucleolar_RNA-interacting_protein_2_[Osmerus_mordax]
C57873_c1_seq1_	1.87006	0.0113215	>C57873_c1_seq1_|_PREDICTED:_formin-like_protein_2-like_[Oreochromis_niloticus]
C32110_c1_seq1_	-1.40545	0.0113215	>C32110_c1_seq1_|_upf0533_protein_c5orf44-like_protein_[Ictalurus_punctatus]_gb|ADO28590.1|_upf0533_protein_c5orf44-like_protein_[Ictalurus_punctatus]
C46403_c0_seq1_	-1.44822	0.0113215	>C46403_c0_seq1_|_Hermansky-Pudlak_syndrome_3_protein_[Danio_rerio]
C6363_c0_seq1_	-2.74295	0.0113215	>C6363_c0_seq1_|_Small_ubiquitin-related_modifier_2_precursor_[Salmo_salar]
C19949_c0_seq1_	1.74697	0.0113254	>C19949_c0_seq1_|_H/ACA_ribonucleoprotein_complex_subunit_2-like_protein_[Salmo_salar]_gb|ACI66844.1|_H/ACA_ribonucleoprotein_complex_subunit_2-like_protein_[Salmo_salar]_gb|ADD38369.1|_H/ACA_ribonucleoprotein_complex_subunit_2-like_protein_[Lepeophtheirus_salmonis]
C47872_c0_seq1_	1.49487	0.011331	>C47872_c0_seq1_|_PREDICTED:_probable_ATP-dependent_RNA_helicase_DDX46_isoform_1_[Xenopus_(Silurana)_tropicalis]
C34666_c2_seq1_	1.61108	0.011367	>C34666_c2_seq1_|_WD_repeat-containing_protein_75_[Salmo_salar]
C101564_c0_seq1_	1.60255	0.0115408	>C101564_c0_seq1_|_phoenix_[Danio_rerio]
C25_c79_seq1_	-1.67538	0.0115408	>C25_c79_seq1_|_Beta-ureidopropionase_[Oncorhynchus_mykiss]_gb|ACO08700.1|_Beta-ureidopropionase_[Oncorhynchus_mykiss]
C21419_c3_seq1_	1.38655	0.0116539	>C21419_c3_seq1_|_PREDICTED:_poly(A)_polymerase_alpha-like_[Equus_caballus]
C9954_c0_seq1_	1.54412	0.0116603	>C9954_c0_seq1_|_Eukaryotic_translation_initiation_factor_3_subunit_J_[Salmo_salar]_gb|ACM09297.1|_Eukaryotic_translation_initiation_factor_3_subunit_J_[Salmo_salar]
C37709_c2_seq1_	1.65501	0.0117425	>C37709_c2_seq1_|_DnaJ_homolog_subfamily_C_member_1_precursor_[Salmo_salar]_gb|ACI32983.1|_DnaJ_homolog_subfamily_C_member_1_[Salmo_salar]
C1041_c1_seq1_	1.19903	0.0117425	>C1041_c1_seq1_|_PREDICTED:_polyadenylate-binding_protein_1-like_[Oreochromis_niloticus]
C938_c2_seq1_	-2.36598	0.0117425	>C938_c2_seq1_|_Inter-alpha-trypsin_inhibitor_heavy_chain_H3_[Dicentrarchus_labrax]
C441_c10_seq1_	-2.35389	0.0117992	>C441_c10_seq1_|_PREDICTED:_retinoic_acid_receptor_RXR-beta-A-like_isoform_3_[Oreochromis_niloticus]
C32816_c1_seq1_	1.56497	0.0118492	>C32816_c1_seq1_|_PREDICTED:_anthrax_toxin_receptor_1_[Danio_rerio]
C5456_c0_seq1_	-2.66954	0.0120235	>C5456_c0_seq1_|_6-phosphogluconate_dehydrogenase,_decarboxylating_[Salmo_salar]
C7536_c2_seq1_	1.53956	0.0124084	>C7536_c2_seq1_|_PREDICTED:_nuclear_pore_complex_protein_Nup50-like_[Oreochromis_niloticus]
C40755_c0_seq1_	1.46865	0.0124084	>C40755_c0_seq1_|_BAG_family_molecular_chaperone_regulator_2_[Salmo_salar]_gb|ACI69258.1|_BAG_family_molecular_chaperone_regulator_2_[Salmo_salar]_gb|ADM16084.1|_BAG_family_molecular_chaperone_regulator_2_[Salmo_salar]
C9921_c0_seq1_	-1.44768	0.0124084	>C9921_c0_seq1_|_UPF0527_membrane_protein_[Salmo_salar]
C9765_c0_seq1_	-1.54857	0.0124109	>C9765_c0_seq1_|_PREDICTED:_epidermal_retinol_dehydrogenase_2-like_[Oreochromis_niloticus]
C4254_c1_seq1_	-2.14226	0.0124153	>C4254_c1_seq1_|_Sequestosome-1_[Salmo_salar]_gb|ACI33940.1|_Sequestosome-1_[Salmo_salar]
C688_c1_seq1_	1.46955	0.0124361	>C688_c1_seq1_|_uncharacterized_protein_C17orf85_homolog_[Danio_rerio]_sp|Q803E1.1|CQ085_DANRE_RecName:_Full=Uncharacterized_protein_C17orf85_homolog_gb|AAH44520.1|_Zgc:55870_[Danio_rerio]
C2700_c0_seq1_	2.1486	0.0124536	>C2700_c0_seq1_|_conserved_hypothetical_protein_[Toxoplasma_gondii_GT1]
C57066_c0_seq1_	1.58987	0.0124942	>C57066_c0_seq1_|_C16orf14_homolog_[Salmo_salar]
C53132_c1_seq1_	1.53171	0.0124974	>C53132_c1_seq1_|_PREDICTED:_folylpolyglutamate_synthase,_mitochondrial-like_[Oreochromis_niloticus]
C150985_c0_seq1_	-1.94137	0.0124974	>C150985_c0_seq1_|_PREDICTED:_hypothetical_protein_LOC100697549_[Oreochromis_niloticus]
C8955_c0_seq1_	-2.40491	0.0124974	>C8955_c0_seq1_|_PREDICTED:_ATP-citrate_synthase-like_isoform_2_[Oreochromis_niloticus]
C27805_c0_seq1_	1.39157	0.0125486	>C27805_c0_seq1_|_PREDICTED:_SH3_and_PX_domain-containing_protein_2B_[Danio_rerio]
C1465_c0_seq1_	-2.02659	0.0126691	>C1465_c0_seq1_|_plasminogen_precursor_[Oryzias_latipes]_dbj|BAD97814.1|_plasminogen_[Oryzias_latipes]
C46652_c0_seq1_	1.42342	0.0126971	>C46652_c0_seq1_|_cyclin-T2_isoform_2_[Danio_rerio]_gb|AAH44378.1|_Cyclin_T2_[Danio_rerio]_emb|CAQ13993.1|_cyclin_T2_[Danio_rerio]
C8490_c0_seq1_	-1.58752	0.0127325	>C8490_c0_seq1_|_Claudin-like_protein_ZF4A22_[Salmo_salar]_tpg|DAA06152.1|_TPA_exp:_claudin_7_[Salmo_salar]_gb|ACN10212.1|_Claudin-like_protein_ZF4A22_[Salmo_salar]_gb|ACN12567.1|_Claudin-like_protein_ZF4A22_[Salmo_salar]_tpg|DAA34901.1|_TPA_exp:_claudin_7_[Oncorhynchus_mykiss]
C80157_c1_seq1_	-1.53458	0.0127346	>C80157_c1_seq1_|_Bardet-Biedl_syndrome_2_protein_homolog_[Salmo_salar]_gb|ABA42812.1|_Bardet-Biedl_Syndrome_protein_2_[Salmo_salar]_gb|ACI33364.1|_Bardet-Biedl_syndrome_2_protein_homolog_[Salmo_salar]
C586_c0_seq1_	-2.05947	0.0127346	>C586_c0_seq1_|_complement_component_C9_precursor_[Oncorhynchus_mykiss]_emb|CAJ01692.1|_complement_component_C9_[Oncorhynchus_mykiss]
C238_c0_seq1_	-1.91756	0.0128307	>C238_c0_seq1_|_Zgc:66168_protein_[Danio_rerio]
C63661_c1_seq1_	1.38904	0.0128462	>C63661_c1_seq1_|_PREDICTED:_si:ch211-107m4.1_[Danio_rerio]
C7338_c0_seq1_	-2.23775	0.0128918	>C7338_c0_seq1_|_Serine--pyruvate_aminotransferase,_mitochondrial_precursor_[Anoplopoma_fimbria]
C339440_c0_seq1_	2.24035	0.0129691	>C339440_c0_seq1_|_PREDICTED:_uncharacterized_protein_C22orf41_homolog_[Oreochromis_niloticus]
C64784_c0_seq1_	-2.30062	0.0130418	>C64784_c0_seq1_|_PREDICTED:_scavenger_mRNA-decapping_enzyme_DcpS-like_[Oreochromis_niloticus]
C129793_c0_seq1_	2.50114	0.0130801	>C129793_c0_seq1_|_PREDICTED:_GTPase_IMAP_family_member_7-like_[Danio_rerio]
C305963_c0_seq1_	2.24234	0.013128	>C305963_c0_seq1_|_PREDICTED:_potassium_channel_subfamily_T_member_2_[Gallus_gallus]
C1982_c0_seq1_	1.37498	0.013128	>C1982_c0_seq1_|_Zgc:152810_[Danio_rerio]
C18036_c0_seq1_	-1.68517	0.013128	>C18036_c0_seq1_|_unnamed_protein_product_[Tetraodon_nigroviridis]
C4660_c1_seq1_	-1.69501	0.013128	>C4660_c1_seq1_|_24-hydroxycholesterol_7-alpha-hydroxylase_precursor_[Danio_rerio]_emb|CAH69101.1|_novel_protein_similar_to_human_and_mouse_cytochrome_P450,_family_39,_subfamily_A,_polypeptide_1_(CYP39A1)_[Danio_rerio]
C3981_c0_seq1_	-2.52385	0.013128	>C3981_c0_seq1_|_Calpain_small_subunit_1_[Salmo_salar]_gb|ADM16254.1|_Calpain_small_subunit_1_[Salmo_salar]
C2067_c6_seq1_	1.50684	0.013244	>C2067_c6_seq1_|_noggin-2_[Salmo_salar]_gb|ACI34017.1|_Nucleolar_GTP-binding_protein_2_[Salmo_salar]
C24208_c1_seq1_	1.29524	0.0133584	>C24208_c1_seq1_|_unnamed_protein_product_[Tetraodon_nigroviridis]
C71849_c0_seq1_	1.65364	0.0133897	>C71849_c0_seq1_|_PREDICTED:_chromodomain-helicase-DNA-binding_protein_8-like_[Oreochromis_niloticus]
C30941_c0_seq1_	1.44381	0.0133897	>C30941_c0_seq1_|_transcription_elongation_factor_A_protein_1_[Salmo_salar]_gb|ACM08754.1|_Transcription_elongation_factor_A_protein_1_[Salmo_salar]
C40523_c0_seq1_	1.35614	0.0133897	>C40523_c0_seq1_|_PREDICTED:_mannosyl-oligosaccharide_1,2-alpha-mannosidase_IA-like_[Oreochromis_niloticus]
C11121_c1_seq1_	2.27803	0.0134831	>C11121_c1_seq1_|_chemokine_CXCF1a_[Oncorhynchus_mykiss]
C43260_c1_seq1_	-1.59752	0.0134831	>C43260_c1_seq1_|_PREDICTED:_ras-related_protein_R-Ras2-like_[Oreochromis_niloticus]
C98_c3_seq1_	1.39766	0.0135	>C98_c3_seq1_|_PREDICTED:_kanadaptin_[Danio_rerio]
C46142_c0_seq1_	1.85531	0.0135907	>C46142_c0_seq1_|_PREDICTED:_pachytene_checkpoint_protein_2_homolog_[Oreochromis_niloticus]
C4607_c0_seq1_	-1.43757	0.0135907	>C4607_c0_seq1_|_transketolase-like_protein_2_[Salmo_salar]_gb|ACI34298.1|_Transketolase_[Salmo_salar]
C3450_c0_seq1_	-1.52966	0.0135907	>C3450_c0_seq1_|_novel_protein_similar_to_prothymosin,_alpha_[Xenopus_(Silurana)_tropicalis]_emb|CAJ83415.1|_novel_protein_similar_to_prothymosin,_alpha_[Xenopus_(Silurana)_tropicalis]_gb|AAI57757.1|_novel_protein_similar_to_prothymosin,_alpha_[Xenopus_(Silurana)_tropicalis]
C13052_c1_seq1_	-1.56913	0.0136308	>C13052_c1_seq1_|_PREDICTED:_primary_amine_oxidase,_liver_isozyme-like_[Oreochromis_niloticus]
C11051_c1_seq1_	-2.16947	0.0136308	>C11051_c1_seq1_|_E3_ubiquitin-protein_ligase_RNF128_precursor_[Salmo_salar]_gb|ACI33627.1|_E3_ubiquitin-protein_ligase_RNF128_precursor_[Salmo_salar]
C9773_c7_seq1_	1.27505	0.0137218	>C9773_c7_seq1_|_PREDICTED:_nucleoporin_NUP188_homolog_[Oreochromis_niloticus]
C121506_c0_seq1_	1.89002	0.0137307	>C121506_c0_seq1_|_PREDICTED:_torsin-3A-like_[Oreochromis_niloticus]
C20731_c0_seq1_	-1.73628	0.0138124	>C20731_c0_seq1_|_PREDICTED:_EF-hand_calcium-binding_domain-containing_protein_10-like_[Oreochromis_niloticus]
C6516_c4_seq1_	-2.5453	0.0138124	>C6516_c4_seq1_|_cytochrome_P450_1A2_[Oncorhynchus_mykiss]
C48397_c1_seq1_	1.40164	0.0138988	>C48397_c1_seq1_|_PREDICTED:_sperm-associated_antigen_1_[Oreochromis_niloticus]
C36038_c0_seq1_	1.57742	0.0139501	>C36038_c0_seq1_|_MAP_kinase-interacting_serine/threonine_kinase_2_[Danio_rerio]_gb|AAH45391.1|_MAP_kinase-interacting_serine/threonine_kinase_2a_[Danio_rerio]_gb|AAI65349.1|_Mknk2a_protein_[Danio_rerio]
C93393_c0_seq1_	1.63727	0.0139514	>C93393_c0_seq1_|_PREDICTED:_uncharacterized_protein_C4orf14_homolog_[Oreochromis_niloticus]
C99413_c0_seq1_	1.51637	0.0139514	>C99413_c0_seq1_|_PREDICTED:_hypothetical_protein_LOC560328_[Danio_rerio]
C37012_c0_seq1_	1.44854	0.0140223	>C37012_c0_seq1_|_PREDICTED:_GRIP_and_coiled-coil_domain-containing_protein_2-like_[Oreochromis_niloticus]
C177252_c0_seq1_	1.72479	0.0140655	>C177252_c0_seq1_|_centrosomal_protein_of_290_kDa_[Danio_rerio]
C82915_c0_seq1_	1.5498	0.0140835	>C82915_c0_seq1_|_telomerase_reverse_transcriptase_[Epinephelus_coioides]
C236614_c0_seq1_	2	0.0141974	>C236614_c0_seq1_|_PREDICTED:_nucleolar_pre-ribosomal-associated_protein_1_[Oreochromis_niloticus]
C4518_c8_seq1_	-2.36054	0.0141974	>C4518_c8_seq1_|_FAM96B_[Oncorhynchus_mykiss]
C274_c0_seq1_	-1.54674	0.0141985	>C274_c0_seq1_|_Ictacalcin_[Oncorhynchus_mykiss]
C16145_c1_seq1_	1.76916	0.0142225	>C16145_c1_seq1_|_Adenylate_kinase_isoenzyme_6_[Salmo_salar]
C23415_c0_seq1_	-1.95754	0.0142595	>C23415_c0_seq1_|_PREDICTED:_mitogen-activated_protein_kinase_6-like_[Oreochromis_niloticus]
C5422_c0_seq1_	1.48124	0.0142763	>C5422_c0_seq1_|_unnamed_protein_product_[Tetraodon_nigroviridis]
C44891_c0_seq1_	1.4078	0.0142763	>C44891_c0_seq1_|_PREDICTED:_hypothetical_protein_LOC100710899_[Oreochromis_niloticus]
C21797_c0_seq1_	1.31231	0.0142763	>C21797_c0_seq1_|_PREDICTED:_malectin-like_[Oreochromis_niloticus]
C8117_c0_seq1_	-1.90707	0.0143577	>C8117_c0_seq1_|_PREDICTED:_hypothetical_protein_LOC100703072_[Oreochromis_niloticus]
C19612_c0_seq1_	1.7468	0.0144957	>C19612_c0_seq1_|_PREDICTED:_guanine_nucleotide-binding_protein-like_3-like_[Oreochromis_niloticus]
C4967_c0_seq1_	-2.70939	0.0144957	>C4967_c0_seq1_|_Heat_shock_cognate_70_kDa_protein_[Salmo_salar]
C4666_c1_seq1_	-1.86096	0.0146818	>C4666_c1_seq1_|_Eukaryotic_translation_initiation_factor_3_subunit_C_[Salmo_salar]
C50202_c0_seq1_	1.65088	0.0147057	>C50202_c0_seq1_|_Periodic_tryptophan_protein_2_homolog_[Salmo_salar]_gb|ACN10705.1|_Periodic_tryptophan_protein_2_homolog_[Salmo_salar]
C115531_c0_seq1_	2.83858	0.0147091	>C115531_c0_seq1_|_PREDICTED:_hypothetical_protein_LOC100709449_[Oreochromis_niloticus]
C1712_c0_seq1_	1.54517	0.0147091	>C1712_c0_seq1_|_High_mobility_group_protein_B2_[Salmo_salar]_gb|ACN09850.1|_High_mobility_group_protein_B2_[Salmo_salar]_gb|ACN10136.1|_High_mobility_group_protein_B2_[Salmo_salar]_gb|ACN12197.1|_High_mobility_group_protein_B2_[Salmo_salar]_gb|ACN12487.1|_High_mobility_group_protein_B2_[Salmo_salar]
C101160_c0_seq1_	1.49982	0.0147091	>C101160_c0_seq1_|_PREDICTED:_hypothetical_protein_LOC100690281_[Oreochromis_niloticus]
C23486_c0_seq1_	1.35445	0.0147091	>C23486_c0_seq1_|_PREDICTED:_protein_transport_protein_Sec24A-like_[Oreochromis_niloticus]
C2283_c4_seq1_	-2.47501	0.0147091	>C2283_c4_seq1_|_Cold-inducible_RNA-binding_protein_[Salmo_salar]
C367_c1_seq1_	-1.553	0.0147284	>C367_c1_seq1_|_ribosomal_protein_L8-2_[Salmo_salar]
C42151_c1_seq1_	1.80954	0.0147989	>C42151_c1_seq1_|_PREDICTED:_queuine_tRNA-ribosyltransferase_subunit_qtrtd1-like_[Oreochromis_niloticus]
C72649_c0_seq1_	1.37923	0.0147989	>C72649_c0_seq1_|_PREDICTED:_ubiquitin_carboxyl-terminal_hydrolase_1-like_[Oreochromis_niloticus]
C18533_c0_seq1_	1.47263	0.0148284	>C18533_c0_seq1_|_PREDICTED:_U4/U6.U5_tri-snRNP-associated_protein_1_[Oreochromis_niloticus]
C52203_c0_seq1_	-1.39753	0.0148284	>C52203_c0_seq1_|_PREDICTED:_caskin-2-like_[Oreochromis_niloticus]
C5673_c3_seq1_	1.24678	0.0148346	>C5673_c3_seq1_|_eukaryotic_translation_initiation_factor_3,_subunit_A_[Salmo_salar]_gb|ACN10789.1|_Eukaryotic_translation_initiation_factor_3_subunit_A_[Salmo_salar]
C17037_c0_seq1_	-1.31655	0.0148642	>C17037_c0_seq1_|_Filamin-binding_LIM_protein_1_[Salmo_salar]_gb|ACI33139.1|_Filamin-binding_LIM_protein_1_[Salmo_salar]
C173577_c0_seq1_	1.89898	0.0148909	>C173577_c0_seq1_|_unnamed_protein_product_[Tetraodon_nigroviridis]
C295638_c0_seq1_	-2.0248	0.0149422	>C295638_c0_seq1_|_PREDICTED:_sodium-_and_chloride-dependent_GABA_transporter_2-like_[Oreochromis_niloticus]
C489266_c0_seq1_	2.20283	0.0149602	>C489266_c0_seq1_|_fibroblast_growth_factor_4_precursor_[Danio_rerio]_gb|AAG13950.1|_fibroblast_growth_factor_4_precursor_[Danio_rerio]_gb|AAI28818.1|_Fibroblast_growth_factor_4_[Danio_rerio]
C31997_c0_seq1_	1.69936	0.0149602	>C31997_c0_seq1_|_PREDICTED:_SWI/SNF-related_matrix-associated_actin-dependent_regulator_of_chromatin_subfamily_A_containing_DEAD/H_box_1-like_[Oreochromis_niloticus]
C2287_c3_seq1_	-2.21793	0.0150202	>C2287_c3_seq1_|_Cathepsin_Z_precursor_[Oncorhynchus_mykiss]
C8633_c0_seq1_	1.5968	0.0150243	>C8633_c0_seq1_|_Ran-specific_GTPase-activating_protein_[Salmo_salar]_gb|ACI33396.1|_Ran-specific_GTPase-activating_protein_[Salmo_salar]
C15301_c1_seq1_	1.88198	0.0153199	>C15301_c1_seq1_|_Microfibril-associated_glycoprotein_4_precursor_[Esox_lucius]
C37021_c0_seq1_	1.74285	0.0153199	>C37021_c0_seq1_|_PREDICTED:_BAG_family_molecular_chaperone_regulator_4_[Danio_rerio]_emb|CAX13466.1|_novel_protein_[Danio_rerio]
C13376_c0_seq1_	2.21221	0.0153675	>C13376_c0_seq1_|_Zgc:154116_[Danio_rerio]
C338_c91_seq1_	1.48037	0.0153675	>C338_c91_seq1_|_periphilin-1_[Danio_rerio]_gb|AAI28825.1|_Periphilin_1_[Danio_rerio]
C6222_c10_seq1_	-2.32931	0.015386	>C6222_c10_seq1_|_delta-1-pyrroline-5-carboxylate_dehydrogenase,_mitochondrial_precursor_[Danio_rerio]_sp|Q7SY23.1|AL4A1_DANRE_RecName:_Full=Delta-1-pyrroline-5-carboxylate_dehydrogenase,_mitochondrial;_Short=P5C_dehydrogenase;_AltName:_Full=Aldehyde_dehydrogenase_family_4_member_A1;_Flags:_Precursor_gb|AAH55155.1|_Aldehyde_dehydrogenase_4_family,_member_A1_[Danio_rerio]
C830_c2_seq1_	-2.38163	0.015386	>C830_c2_seq1_|_uncharacterized_protein_LOC570390_precursor_[Danio_rerio]_gb|AAI62151.1|_Hypothetical_LOC570390_[Danio_rerio]_gb|AAI62164.1|_Hypothetical_LOC570390_[Danio_rerio]
C934_c0_seq1_	-2.11693	0.0154141	>C934_c0_seq1_|_pentraxin_precursor_[Oncorhynchus_mykiss]_emb|CAA67764.1|_pentraxin_[Oncorhynchus_mykiss]
C2266_c1_seq1_	1.56322	0.0154797	>C2266_c1_seq1_|_PREDICTED:_U3_small_nucleolar_RNA-associated_protein_6_homolog_[Oreochromis_niloticus]
C43094_c0_seq1_	1.58304	0.0155058	>C43094_c0_seq1_|_Proline-rich_protein_BCA3_[Salmo_salar]_gb|ACI66651.1|_Proline-rich_protein_BCA3_[Salmo_salar]
C26768_c0_seq1_	-2.5364	0.0155058	>C26768_c0_seq1_|_PREDICTED:_UPF0556_protein_C19orf10-like_[Oreochromis_niloticus]
C140_c8_seq1_	-2.22718	0.0155309	>C140_c8_seq1_|_Ferritin,_heavy_subunit_[Oncorhynchus_mykiss]_gb|ACO07472.1|_Ferritin,_heavy_subunit_[Oncorhynchus_mykiss]
C87615_c0_seq1_	1.62782	0.0155541	>C87615_c0_seq1_|_GTPase_IMAP_family_member_4_[Salmo_salar]
C39878_c0_seq1_	2.4499	0.0156832	>C39878_c0_seq1_|_PREDICTED:_kelch_repeat_and_BTB_domain-containing_protein_11-like_[Danio_rerio]
C338_c7_seq1_	-1.34549	0.0157229	>C338_c7_seq1_|_40S_ribosomal_protein_S26_[Salmo_salar]_gb|ACN12434.1|_40S_ribosomal_protein_S26_[Salmo_salar]
C107961_c0_seq1_	1.8718	0.0157342	>C107961_c0_seq1_|_PREDICTED:_hypothetical_protein_LOC100627320_[Sus_scrofa]
C218_c0_seq1_	-2.24693	0.0157447	>C218_c0_seq1_|_ribosomal_protein_L12_[Salmo_salar]_gb|ACI68370.1|_60S_ribosomal_protein_L12_[Salmo_salar]
C37893_c0_seq1_	1.6114	0.0158746	>C37893_c0_seq1_|_28S_ribosomal_protein_S31,_mitochondrial_precursor_[Salmo_salar]
C1973_c0_seq1_	-2.69952	0.0158746	>C1973_c0_seq1_|_Probable_ribosome_biogenesis_protein_RLP24_[Salmo_salar]_gb|ACI69515.1|_Probable_ribosome_biogenesis_protein_RLP24_[Salmo_salar]
C8478_c0_seq1_	-2.08334	0.0159746	>C8478_c0_seq1_|_Glutaredoxin-1_[Osmerus_mordax]
C23274_c1_seq1_	1.43959	0.0160809	>C23274_c1_seq1_|_PREDICTED:_hepatoma-derived_growth_factor-related_protein_2-like_[Oreochromis_niloticus]
C171354_c0_seq1_	1.58586	0.016106	>C171354_c0_seq1_|_PREDICTED:_tubby-related_protein_4-like_isoform_2_[Oreochromis_niloticus]
C717_c0_seq1_	-1.92873	0.0162007	>C717_c0_seq1_|_Ubiquitin-like_protein_FUBI_[Oncorhynchus_mykiss]
C306_c1_seq1_	-2.00367	0.0162007	>C306_c1_seq1_|_60S_ribosomal_protein_L23_[Oncorhynchus_mykiss]_gb|ACN10046.1|_60S_ribosomal_protein_L23_[Salmo_salar]_gb|ACN12393.1|_60S_ribosomal_protein_L23_[Salmo_salar]_gb|ACO07624.1|_60S_ribosomal_protein_L23_[Oncorhynchus_mykiss]_gb|ACO08267.1|_60S_ribosomal_protein_L23_[Oncorhynchus_mykiss]_gb|ACO08725.1|_60S_ribosomal_protein_L23_[Oncorhynchus_mykiss]
C2837_c0_seq1_	-2.03661	0.0162007	>C2837_c0_seq1_|_Dolichyl-diphosphooligosaccharide--protein_glycosyltransferase_subunit_STT3A_[Salmo_salar]_gb|ACI33169.1|_Dolichyl-diphosphooligosaccharide--protein_glycosyltransferase_subunit_STT3A_[Salmo_salar]
C2049_c2_seq1_	-2.13228	0.0162433	>C2049_c2_seq1_|_disulfide-isomerase_A3_precursor_[Salmo_salar]_gb|ACN10701.1|_disulfide-isomerase_A3_precursor_[Salmo_salar]
C19008_c9_seq1_	-2.31496	0.0164224	>C19008_c9_seq1_|_Carboxypeptidase_N_catalytic_chain_precursor_[Salmo_salar]_gb|ACI33212.1|_Carboxypeptidase_N_catalytic_chain_precursor_[Salmo_salar]
C622_c0_seq1_	-2.01198	0.0165385	>C622_c0_seq1_|_Sepp1a_protein_[Danio_rerio]
C44665_c0_seq1_	1.669	0.0166411	>C44665_c0_seq1_|_lamin-B1_[Danio_rerio]_gb|AAH44402.1|_Lamin_B1_[Danio_rerio]_gb|AAI65769.1|_Lmnb1_protein_[Danio_rerio]
C126367_c0_seq1_	1.4501	0.016642	>C126367_c0_seq1_|_unnamed_protein_product_[Tetraodon_nigroviridis]
C40716_c0_seq1_	-1.32747	0.016642	>C40716_c0_seq1_|_trafficking_protein_particle_complex_subunit_11_[Danio_rerio]_gb|AAT68061.1|_foie_gras_[Danio_rerio]
C7183_c1_seq1_	-2.33558	0.016642	>C7183_c1_seq1_|_properdin_P_factor_3_[Oncorhynchus_mykiss]_emb|CAP17613.1|_properdin_P_factor_3_[Oncorhynchus_mykiss]
C1081_c0_seq1_	-1.99748	0.0167107	>C1081_c0_seq1_|_cytochrome_P450,_family_2,_subfamily_X,_polypeptide_9_[Danio_rerio]_gb|AAI24414.1|_Zgc:153647_[Danio_rerio]
C30106_c1_seq1_	1.61914	0.016724	>C30106_c1_seq1_|_PREDICTED:_poly_[ADP-ribose]_polymerase_1-like_[Oreochromis_niloticus]
C12192_c0_seq1_	-1.85185	0.0167868	>C12192_c0_seq1_|_PREDICTED:_fibrillin-1_[Oreochromis_niloticus]
C42315_c0_seq1_	1.58993	0.0168126	>C42315_c0_seq1_|_Activator_of_basal_transcription_1_[Oncorhynchus_mykiss]_gb|ACO08441.1|_Activator_of_basal_transcription_1_[Oncorhynchus_mykiss]
C9147_c5_seq1_	-1.83917	0.0168824	>C9147_c5_seq1_|_probable_E3_ubiquitin-protein_ligase_HERC3_[Danio_rerio]_emb|CAX12365.1|_novel_protein_similar_to_vertebrate_hect_domain_and_RLD_3_(HERC3)_[Danio_rerio]
C20735_c3_seq1_	1.43514	0.0172384	>C20735_c3_seq1_|_PREDICTED:_fibronectin_type_III_domain-containing_protein_3B_[Oreochromis_niloticus]
C138101_c0_seq1_	1.62461	0.0172582	>C138101_c0_seq1_|_PREDICTED:_hypothetical_protein_LOC100694501_[Oreochromis_niloticus]
C26366_c0_seq1_	1.43139	0.0173091	>C26366_c0_seq1_|_microprocessor_complex_subunit_DGCR8_[Danio_rerio]_emb|CAM13120.1|_novel_protein_[Danio_rerio]
C106582_c1_seq1_	1.46327	0.0173496	>C106582_c1_seq1_|_PREDICTED:_zinc_finger_protein_106_homolog_[Danio_rerio]
C29408_c0_seq1_	1.48963	0.0174008	>C29408_c0_seq1_|_PREDICTED:_lipid_phosphate_phosphohydrolase_3-like_isoform_1_[Oreochromis_niloticus]
C108242_c0_seq1_	1.77253	0.0174742	>C108242_c0_seq1_|_PREDICTED:_formin-like_protein_2-like_[Oreochromis_niloticus]
C75111_c0_seq1_	1.6414	0.0174742	>C75111_c0_seq1_|_A-kinase_anchor_protein_9_[Gallus_gallus]
C16097_c2_seq1_	1.41623	0.0174742	>C16097_c2_seq1_|_Splicing_factor_3B_subunit_2_[Salmo_salar]_gb|ACN10941.1|_Splicing_factor_3B_subunit_2_[Salmo_salar]
C1406_c0_seq1_	1.37745	0.0174742	>C1406_c0_seq1_|_Zgc:112265_protein_[Danio_rerio]
C7485_c0_seq1_	-1.46443	0.0174742	>C7485_c0_seq1_|_Histone_H1x_[Oncorhynchus_mykiss]
C1852_c1_seq1_	-1.47755	0.0174742	>C1852_c1_seq1_|_fish_virus_induced_TRIM_protein_[Oncorhynchus_mykiss]
C21921_c0_seq1_	-1.73454	0.0174742	>C21921_c0_seq1_|_Group_XIIB_secretory_phospholipase_A2-like_protein_precursor_[Salmo_salar]
C1423_c0_seq1_	-2.07051	0.0174742	>C1423_c0_seq1_|_Eukaryotic_translation_initiation_factor_5A-1_[Salmo_salar]
C2175_c2_seq1_	-2.32856	0.017492	>C2175_c2_seq1_|_Ribose-phosphate_pyrophosphokinase_2_[Salmo_salar]_gb|ACI69757.1|_Ribose-phosphate_pyrophosphokinase_2_[Salmo_salar]_gb|ACN11202.1|_Ribose-phosphate_pyrophosphokinase_2_[Salmo_salar]
C31032_c0_seq1_	1.78273	0.0176384	>C31032_c0_seq1_|_PREDICTED:_glutamate-rich_WD_repeat-containing_protein_1-like_[Oreochromis_niloticus]
C17183_c0_seq1_	1.46569	0.0176384	>C17183_c0_seq1_|_PREDICTED:_regulation_of_nuclear_pre-mRNA_domain-containing_protein_2-like_[Oreochromis_niloticus]
C115768_c0_seq1_	1.44837	0.0176863	>C115768_c0_seq1_|_PREDICTED:_WW_domain-containing_oxidoreductase-like_[Oreochromis_niloticus]
C1422_c0_seq1_	-1.43488	0.0176863	>C1422_c0_seq1_|_PREDICTED:_dedicator_of_cytokinesis_protein_7_[Oreochromis_niloticus]
C4768_c2_seq1_	1.52166	0.0176982	>C4768_c2_seq1_|_PC4_and_SFRS1_interacting_protein_1_[Salmo_salar]_gb|ACI34089.1|_Lens_epithelium-derived_growth_factor_[Salmo_salar]
C22898_c0_seq1_	1.3609	0.0177628	>C22898_c0_seq1_|_PREDICTED:_ras_and_EF-hand_domain-containing_protein-like_[Oreochromis_niloticus]
C24253_c0_seq1_	1.69279	0.017817	>C24253_c0_seq1_|_PREDICTED:_ribosomal_L1_domain-containing_protein_1-like_[Oreochromis_niloticus]
C26159_c0_seq1_	1.33699	0.0179245	>C26159_c0_seq1_|_unnamed_protein_product_[Tetraodon_nigroviridis]
C14982_c0_seq1_	1.51584	0.0179986	>C14982_c0_seq1_|_Pinin_[Salmo_salar]
C44642_c0_seq1_	1.61449	0.0180206	>C44642_c0_seq1_|_PREDICTED:_leukocyte_receptor_cluster_member_1-like_[Oreochromis_niloticus]
C74001_c1_seq1_	2.27448	0.0180545	>C74001_c1_seq1_|_Growth_arrest_and_DNA-damage-inducible_protein_GADD45_beta_[Salmo_salar]
C15214_c0_seq1_	-1.42829	0.0180687	>C15214_c0_seq1_|_unnamed_protein_product_[Tetraodon_nigroviridis]
C91928_c0_seq1_	1.74147	0.0180919	>C91928_c0_seq1_|_PREDICTED:_UPF0488_protein_C8orf33_homolog_[Oreochromis_niloticus]
C17364_c6_seq1_	1.53338	0.0181579	>C17364_c6_seq1_|_HEAT_repeat-containing_protein_1_[Danio_rerio]_sp|Q7SY48.1|HEAT1_DANRE_RecName:_Full=HEAT_repeat-containing_protein_1;_AltName:_Full=Protein_BAP28_gb|AAH55128.1|_HEAT_repeat_containing_1_[Danio_rerio]
C373_c0_seq1_	-2.32319	0.0181902	>C373_c0_seq1_|_fatty_acid-binding_protein,_heart_[Oncorhynchus_mykiss]_sp|O13008.3|FABPH_ONCMY_RecName:_Full=Fatty_acid-binding_protein,_heart;_AltName:_Full=Fatty_acid-binding_protein_3;_AltName:_Full=Heart-type_fatty_acid-binding_protein;_Short=H-FABP_gb|AAB53643.1|_fatty_acid_binding_protein_H-FABP_[Oncorhynchus_mykiss]
C4036_c0_seq1_	-2.16125	0.0182218	>C4036_c0_seq1_|_T-complex_protein_1_subunit_delta_[Salmo_salar]_gb|ACI33323.1|_T-complex_protein_1_subunit_delta_[Salmo_salar]
C213693_c0_seq1_	1.51911	0.0183003	>C213693_c0_seq1_|_PREDICTED:_mannosyl-oligosaccharide_1,2-alpha-mannosidase_IC_[Oreochromis_niloticus]
C65494_c0_seq1_	1.71981	0.0183097	>C65494_c0_seq1_|_PREDICTED:_pre-mRNA-splicing_factor_RBM22-like_[Oreochromis_niloticus]
C79849_c0_seq1_	-1.3024	0.0183097	>C79849_c0_seq1_|_unnamed_protein_product_[Tetraodon_nigroviridis]
C24801_c0_seq1_	1.32617	0.0183142	>C24801_c0_seq1_|_PREDICTED:_melanoma_inhibitory_activity_protein_3_[Danio_rerio]_emb|CAM56322.1|_novel_protein_similar_to_vertebrate_meningioma_expressed_antigen_6_(coiled-coil_proline-rich)_(MGEA6)_[Danio_rerio]_emb|CAI11668.2|_novel_protein_similar_to_vertebrate_meningioma_expressed_antigen_6_(coiled-coil_proline-rich)_(MGEA6)_[Danio_rerio]
C103830_c0_seq1_	1.42239	0.0183147	>C103830_c0_seq1_|_PREDICTED:_synembryn-B-like_[Oreochromis_niloticus]
C9304_c0_seq1_	-1.71076	0.0183147	>C9304_c0_seq1_|_Tubulin,_alpha_4_like_[Danio_rerio]_gb|AAI64535.1|_Tuba4l_protein_[Danio_rerio]
C14008_c1_seq1_	2.04924	0.0184724	>C14008_c1_seq1_|_PREDICTED:_hypothetical_protein_LOC100702458_[Oreochromis_niloticus]
C137929_c0_seq1_	1.63053	0.0184724	>C137929_c0_seq1_|_Bullous_pemphigoid_antigen_1,_isoforms_1/2/3/4/5/8_[Heterocephalus_glaber]
C57877_c1_seq1_	-2.19232	0.0184724	>C57877_c1_seq1_|_PREDICTED:_mitochondrial_uncoupling_protein_2_[Oreochromis_niloticus]
C77285_c0_seq1_	-2.26171	0.0184724	>C77285_c0_seq1_|_PREDICTED:_tricarboxylate_transport_protein,_mitochondrial-like_[Oreochromis_niloticus]
C4924_c2_seq1_	1.43821	0.0184783	>C4924_c2_seq1_|_PREDICTED:_polypeptide_N-acetylgalactosaminyltransferase_5-like_[Oreochromis_niloticus]
C29553_c0_seq1_	1.38995	0.0184783	>C29553_c0_seq1_|_PREDICTED:_F-box-like/WD_repeat-containing_protein_TBL1X-like_[Oreochromis_niloticus]
C42400_c1_seq1_	-2.05208	0.0184783	>C42400_c1_seq1_|_chemokine_CK-1_precursor_[Oncorhynchus_mykiss]_gb|AAD25977.1|AF093814_1_chemokine_CK-1_precursor_[Oncorhynchus_mykiss]_gb|AAF23863.1|_chemokine_CK-1_[Oncorhynchus_mykiss]_gb|AAF23865.1|_chemokine_CK-1_[Oncorhynchus_mykiss]_gb|AAF23868.1|_chemokine_CK-1_[Oncorhynchus_mykiss]
C460877_c0_seq1_	2.37744	0.0185936	>C460877_c0_seq1_|_actin_binding_LIM_protein_1b_[Danio_rerio]_gb|AAH91932.1|_Zgc:112954_[Danio_rerio]
C45075_c0_seq1_	1.4497	0.0185953	>C45075_c0_seq1_|_PREDICTED:_RNA/RNP_complex-1-interacting_phosphatase-like_[Oreochromis_niloticus]
C77658_c0_seq1_	1.76126	0.0188925	>C77658_c0_seq1_|_WD_repeat_domain_4-like_[Salmo_salar]
C103791_c0_seq1_	1.79446	0.0189377	>C103791_c0_seq1_|_PREDICTED:_transcription_factor_E2F8-like_[Oreochromis_niloticus]
C110324_c0_seq1_	-2.61714	0.0189852	>C110324_c0_seq1_|_Hydroxymethylglutaryl-CoA_lyase,_mitochondrial_precursor_[Salmo_salar]
C47109_c0_seq1_	-2.21433	0.0190216	>C47109_c0_seq1_|_PREDICTED:_pantothenate_kinase_1_[Oreochromis_niloticus]
C47777_c0_seq1_	1.50313	0.0190482	>C47777_c0_seq1_|_PREDICTED:_ataxin-2-like_[Oreochromis_niloticus]
C22436_c1_seq1_	-1.93601	0.0190482	>C22436_c1_seq1_|_Coagulation_factor_IX_precursor_[Salmo_salar]_gb|ACN11054.1|_Coagulation_factor_IX_precursor_[Salmo_salar]
C402_c0_seq1_	-1.83406	0.0190507	>C402_c0_seq1_|_ribosomal_protein_S6-1_[Salmo_salar]_gb|ACI69455.1|_40S_ribosomal_protein_S6_[Salmo_salar]
C236_c5_seq1_	1.75986	0.0190853	>C236_c5_seq1_|_Probable_rRNA-processing_protein_EBP2_[Salmo_salar]_gb|ACI33466.1|_Probable_rRNA-processing_protein_EBP2_[Salmo_salar]
C32156_c4_seq1_	1.71578	0.0190853	>C32156_c4_seq1_|_PREDICTED:_hypothetical_protein_LOC100535544_[Danio_rerio]
C26650_c0_seq1_	1.38647	0.0190853	>C26650_c0_seq1_|_uncharacterized_protein_LOC568385_[Danio_rerio]_emb|CAQ14865.1|_novel_protein_[Danio_rerio]
C24430_c0_seq1_	1.79018	0.0191767	>C24430_c0_seq1_|_uncharacterized_protein_LOC790940_[Danio_rerio]_gb|AAI28826.1|_Zgc:158252_[Danio_rerio]
C35122_c0_seq1_	-2.20932	0.0192299	>C35122_c0_seq1_|_hydroxypyruvate_isomerase_[Salmo_salar]
C425_c0_seq1_	-2.03639	0.0192544	>C425_c0_seq1_|_ribosomal_protein_L15_[Salmo_salar]_gb|ACH70978.1|_ribosomal_protein_L15_[Salmo_salar]_gb|ACI66145.1|_60S_ribosomal_protein_L15_[Salmo_salar]_gb|ACI67516.1|_60S_ribosomal_protein_L15_[Salmo_salar]_gb|ACN10051.1|_60S_ribosomal_protein_L15_[Salmo_salar]_gb|ACN12398.1|_60S_ribosomal_protein_L15_[Salmo_salar]
C385685_c0_seq1_	1.98018	0.0193099	>C385685_c0_seq1_|_opacity_protein_opaB_precursor_-_Neisseria_gonorrhoeae_(strain_MS11)_(fragments)
C17551_c0_seq1_	1.6359	0.0194527	>C17551_c0_seq1_|_P-glycoprotein_[Poeciliopsis_lucida]
C19483_c2_seq1_	-1.95548	0.0195298	>C19483_c2_seq1_|_Transmembrane_protein_C1orf78_homolog_[Salmo_salar]
C1896_c0_seq1_	-2.39587	0.0195298	>C1896_c0_seq1_|_Alpha-enolase_[Salmo_salar]_gb|ACI33096.1|_Alpha-enolase_[Salmo_salar]
C8557_c1_seq1_	-2.16385	0.0195562	>C8557_c1_seq1_|_Ran-specific_GTPase-activating_protein_[Salmo_salar]_gb|ACI33396.1|_Ran-specific_GTPase-activating_protein_[Salmo_salar]
C24561_c1_seq1_	1.39015	0.0195687	>C24561_c1_seq1_|_PREDICTED:_phosphatidylinositol-binding_clathrin_assembly_protein-like_[Oreochromis_niloticus]
C51709_c0_seq1_	-1.83095	0.019625	>C51709_c0_seq1_|_PREDICTED:_protein_FAM171A2-like_[Danio_rerio]
C30320_c0_seq1_	1.27344	0.0196502	>C30320_c0_seq1_|_PREDICTED:_sesquipedalian-2-like_[Oreochromis_niloticus]
C107243_c0_seq1_	1.60021	0.0196519	>C107243_c0_seq1_|_PREDICTED:_RNA_binding_protein_fox-1_homolog_2-like_[Oreochromis_niloticus]
C6167_c0_seq1_	1.66641	0.0196587	>C6167_c0_seq1_|_adenylosuccinate_synthetase_isozyme_1_B_[Salmo_salar]_sp|B5DGM3.1|PUA1B_SALSA_RecName:_Full=Adenylosuccinate_synthetase_isozyme_1_B;_Short=AMPSase_1_B;_Short=AdSS_1_B;_AltName:_Full=Adenylosuccinate_synthetase,_basic_isozyme_B;_AltName:_Full=Adenylosuccinate_synthetase,_muscle_isozyme_B;_Short=M-type_adenylosuccinate_synthetase_B;_AltName:_Full=IMP--aspartate_ligase_1_B_gb|ACH708…
C32458_c0_seq1_	-1.74035	0.0197805	>C32458_c0_seq1_|_PREDICTED:_zinc_finger_protein_238.2-like_[Oreochromis_niloticus]
C12442_c0_seq1_	-2.10956	0.0198036	>C12442_c0_seq1_|_PREDICTED:_apolipoprotein_M-like_[Oreochromis_niloticus]
C299_c0_seq1_	-1.26948	0.0198434	>C299_c0_seq1_|_40S_ribosomal_protein_S2_[Salmo_salar]_gb|ACH70782.1|_ribosomal_protein_S2_[Salmo_salar]_gb|ACI33131.1|_40S_ribosomal_protein_S2_[Salmo_salar]_gb|ACI66121.1|_40S_ribosomal_protein_S2_[Salmo_salar]_gb|ACI66248.1|_40S_ribosomal_protein_S2_[Salmo_salar]_gb|ACI70182.1|_40S_ribosomal_protein_S2_[Salmo_salar]_gb|ACN09907.1|_40S_ribosomal_protein_S2_[Salmo_salar]_gb|ACN10138.1|_40S_ribos…
C5736_c0_seq1_	-1.40768	0.0198617	>C5736_c0_seq1_|_PREDICTED:_alanine--glyoxylate_aminotransferase_2-like_2_[Oreochromis_niloticus]
C164152_c0_seq1_	-2.03394	0.0198617	>C164152_c0_seq1_|_Hypothetical_LOC559844_[Danio_rerio]_gb|AAI71516.1|_Hypothetical_LOC559844_[Danio_rerio]
C25985_c0_seq1_	-2.56811	0.0198617	>C25985_c0_seq1_|_IGF-binding_protein_5.2_[Salvelinus_alpinus]
C25372_c0_seq1_	1.28789	0.0199128	>C25372_c0_seq1_|_PREDICTED:_nucleosome_assembly_protein_1-like_4-like_[Oreochromis_niloticus]
C22951_c0_seq1_	1.40223	0.0199252	>C22951_c0_seq1_|_PREDICTED:_hypothetical_protein_LOC567638_isoform_2_[Danio_rerio]_ref|XP_003200589.1|_PREDICTED:_hypothetical_protein_LOC567638_isoform_1_[Danio_rerio]_emb|CAM56515.1|_novel_protein_[Danio_rerio]
C49130_c0_seq1_	1.49774	0.019952	>C49130_c0_seq1_|_PREDICTED:_myb-binding_protein_1A-like_protein-like_[Oreochromis_niloticus]
C5675_c0_seq1_	-1.52594	0.019952	>C5675_c0_seq1_|_Microsomal_glutathione_S-transferase_3_[Oncorhynchus_mykiss]
C22778_c1_seq1_	-1.91585	0.0201101	>C22778_c1_seq1_|_Vesicular_integral-membrane_protein_VIP36_precursor_[Osmerus_mordax]
C61028_c0_seq1_	1.75553	0.0202449	>C61028_c0_seq1_|_centromere_protein_H_[Salmo_salar]_gb|ACM08807.1|_Centromere_protein_H_[Salmo_salar]
C75994_c0_seq1_	2.80197	0.0202635	>C75994_c0_seq1_|_PREDICTED:_probable_10-formyltetrahydrofolate_dehydrogenase_ALDH1L2-like_[Danio_rerio]
C604872_c0_seq1_	2.01906	0.0202899	>C604872_c0_seq1_|_PREDICTED:_neutral_ceramidase-like_[Oreochromis_niloticus]
C748_c3_seq1_	-1.22976	0.020333	>C748_c3_seq1_|_40S_ribosomal_protein_S27_[Scophthalmus_maximus]
C1908_c0_seq1_	-1.88886	0.020361	>C1908_c0_seq1_|_Proactivator_polypeptide_precursor_[Salmo_salar]
C48369_c0_seq1_	1.82913	0.0203669	>C48369_c0_seq1_|_CL045_protein_[Salmo_salar]_gb|ACI67256.1|_C12orf45_homolog_[Salmo_salar]
C7843_c1_seq1_	-2.00396	0.0203669	>C7843_c1_seq1_|_novel_protein_similar_to_vertebrate_vasodilator-stimulated_phosphoprotein_(VASP)_[Danio_rerio]
C207383_c0_seq1_	2.14997	0.0203827	>C207383_c0_seq1_|_unnamed_protein_product_[Tetraodon_nigroviridis]
C1967_c6_seq1_	-1.98137	0.0204257	>C1967_c6_seq1_|_insulin-like_growth_factor-binding_protein_2a_transcript_variant_1_[Oncorhynchus_tshawytscha]
C4122_c0_seq1_	-2.30042	0.0204257	>C4122_c0_seq1_|_NADH_dehydrogenase_1_beta_subcomplex_subunit_10_[Salmo_salar]
C1661_c0_seq1_	-2.19719	0.0204654	>C1661_c0_seq1_|_U1_small_nuclear_ribonucleoprotein_70_kDa_[Danio_rerio]_gb|AAT68129.1|_U1_small_ribonucleoprotein_70kd_[Danio_rerio]
C23587_c0_seq1_	1.46214	0.0204747	>C23587_c0_seq1_|_PREDICTED:_R3H_domain-containing_protein_1_isoform_1_[Ornithorhynchus_anatinus]
C27060_c0_seq1_	-2.30931	0.0205832	>C27060_c0_seq1_|_unnamed_protein_product_[Tetraodon_nigroviridis]
C41638_c2_seq1_	1.67429	0.020598	>C41638_c2_seq1_|_PREDICTED:_peroxisomal_sarcosine_oxidase-like_[Oreochromis_niloticus]
C19302_c1_seq1_	-2.21496	0.0206328	>C19302_c1_seq1_|_Minor_histocompatibility_antigen_H13_[Salmo_salar]
C14219_c1_seq1_	-1.41157	0.0206955	>C14219_c1_seq1_|_nuclear_respiratory_factor_1_[Danio_rerio]
C71949_c1_seq1_	1.51291	0.0207402	>C71949_c1_seq1_|_nuclear_VCP-like_[Xenopus_laevis]_gb|AAH44980.1|_MGC52979_protein_[Xenopus_laevis]
C4292_c0_seq1_	1.31162	0.0207402	>C4292_c0_seq1_|_PREDICTED:_plexin-B2-like_[Oreochromis_niloticus]
C67127_c0_seq1_	-1.55305	0.0207402	>C67127_c0_seq1_|_PREDICTED:_cGMP-specific_3',5'-cyclic_phosphodiesterase-like_[Oreochromis_niloticus]
C4663_c1_seq1_	2.06529	0.0207704	>C4663_c1_seq1_|_HIG1_domain_family_member_1A_[Esox_lucius]
C65410_c0_seq1_	1.68867	0.0207704	>C65410_c0_seq1_|_PREDICTED:_hypothetical_protein_LOC100709586_[Oreochromis_niloticus]
C86360_c1_seq1_	1.6228	0.0207704	>C86360_c1_seq1_|_Beta-chimaerin_[Heterocephalus_glaber]
C10103_c1_seq1_	1.45236	0.0207704	>C10103_c1_seq1_|_PREDICTED:_LON_peptidase_N-terminal_domain_and_RING_finger_protein_2_[Oreochromis_niloticus]
C13401_c0_seq1_	-1.42985	0.0207704	>C13401_c0_seq1_|_carbonyl_reductase_family_member_4_[Salmo_salar]_gb|ACI33679.1|_Carbonyl_reductase_4_[Salmo_salar]
C43552_c0_seq1_	1.47021	0.0209657	>C43552_c0_seq1_|_PREDICTED:_G_patch_domain-containing_protein_4-like_[Oreochromis_niloticus]
C14776_c0_seq1_	-2.37965	0.0209657	>C14776_c0_seq1_|_hepatic_glucose_transporter_GLUT2_[Oncorhynchus_mykiss]_gb|AAK09377.1|AF321816_1_hepatic_glucose_transporter_GLUT2_[Oncorhynchus_mykiss]
C36932_c2_seq1_	1.68554	0.0210056	>C36932_c2_seq1_|_DNA-directed_RNA_polymerase_II_subunit_RPB4_[Salmo_salar]_gb|ACM09247.1|_DNA-directed_RNA_polymerase_II_subunit_RPB4_[Salmo_salar]
C25_c47_seq1_	-1.8751	0.0210056	>C25_c47_seq1_|_alpha2-macroglobulin_[Lepomis_macrochirus]
C22271_c0_seq1_	-2.18323	0.0210056	>C22271_c0_seq1_|_PREDICTED:_kynurenine_3-monooxygenase-like_[Oreochromis_niloticus]
C133023_c0_seq1_	1.45261	0.0210119	>C133023_c0_seq1_|_PREDICTED:_DNA_topoisomerase_3-alpha_[Oreochromis_niloticus]
C166358_c0_seq1_	-1.55698	0.0210795	>C166358_c0_seq1_|_PREDICTED:_sperm_flagellar_protein_2-like,_partial_[Xenopus_(Silurana)_tropicalis]
C2343_c0_seq1_	1.57106	0.0211164	>C2343_c0_seq1_|_NADH_dehydrogenase_1_beta_subcomplex_subunit_5,_mitochondrial_precursor_[Oncorhynchus_mykiss]
C20545_c0_seq1_	1.56262	0.021141	>C20545_c0_seq1_|_PREDICTED:_hypothetical_protein_LOC100700171_[Oreochromis_niloticus]
C33600_c0_seq1_	-2.27928	0.0211729	>C33600_c0_seq1_|_Deoxyribonuclease_gamma_precursor_[Salmo_salar]_gb|ACN12732.1|_Deoxyribonuclease_gamma_precursor_[Salmo_salar]
C32399_c0_seq1_	-2.64337	0.0213133	>C32399_c0_seq1_|_Lathosterol_oxidase_[Salmo_salar]_gb|ACI33530.1|_Lathosterol_oxidase_[Salmo_salar]
C11542_c0_seq1_	-1.68216	0.0213541	>C11542_c0_seq1_|_Serine/threonine-protein_phosphatase_PP1-beta_catalytic_subunit_[Salmo_salar]
C62493_c0_seq1_	1.73022	0.0213945	>C62493_c0_seq1_|_Cell_growth-regulating_nucleolar_protein_[Esox_lucius]
C8149_c2_seq1_	1.32502	0.0213945	>C8149_c2_seq1_|_cell_division_cycle_5-like_protein_[Salmo_salar]_gb|ACN10861.1|_Cell_division_cycle_5-like_protein_[Salmo_salar]
C10389_c0_seq1_	-1.2974	0.0214505	>C10389_c0_seq1_|_PREDICTED:_lanC-like_protein_1-like_isoform_1_[Oreochromis_niloticus]
C5610_c0_seq1_	1.45335	0.0215223	>C5610_c0_seq1_|_WD_repeat-containing_protein_92_[Danio_rerio]_sp|Q561Y0.1|WDR92_DANRE_RecName:_Full=WD_repeat-containing_protein_92_gb|AAH92828.1|_WD_repeat_domain_92_[Danio_rerio]
C4638_c2_seq1_	1.47619	0.0216739	>C4638_c2_seq1_|_Tetratricopeptide_repeat_protein_1_[Oncorhynchus_mykiss]
C35941_c0_seq1_	1.45101	0.0216739	>C35941_c0_seq1_|_PREDICTED:_transmembrane_protein_2-like_[Oreochromis_niloticus]
C659_c0_seq1_	-1.90809	0.0217739	>C659_c0_seq1_|_Glutamate_dehydrogenase,_mitochondrial_[Salmo_salar]
C14676_c0_seq1_	-2.62656	0.0218235	>C14676_c0_seq1_|_C18orf32_homolog_[Salmo_salar]_gb|ACN10372.1|_C18orf32_homolog_[Salmo_salar]_gb|ACN12366.1|_C18orf32_homolog_[Salmo_salar]_gb|ACN12734.1|_C18orf32_homolog_[Salmo_salar]
C32135_c0_seq1_	1.42042	0.0219075	>C32135_c0_seq1_|_PREDICTED:_WW_domain-binding_protein_11-like_[Oreochromis_niloticus]
C147_c1_seq1_	-2.18832	0.0219075	>C147_c1_seq1_|_invariant_chain_S25-7_[Oncorhynchus_mykiss]_gb|AAL91668.1|_MHC_class_II_invariant_chain-like_protein_1_[Oncorhynchus_mykiss]_gb|AAL58576.1|_invariant_chain_S25-7_[Oncorhynchus_mykiss]
C2881_c0_seq1_	-2.19753	0.0219462	>C2881_c0_seq1_|_Alcohol_dehydrogenase_class-3_[Salmo_salar]_gb|ACN12592.1|_Alcohol_dehydrogenase_class-3_[Salmo_salar]_gb|ACN62250.1|_alcohol_dehydrogenase_class_3_[Salmo_salar]
C1334_c0_seq1_	-2.2675	0.0221553	>C1334_c0_seq1_|_14-3-3_protein_beta/alpha-2_[Salmo_salar]_gb|ACH70793.1|_tyrosine_3-monooxygenase/tryptophan_5-monooxygenase_activation_protein,_beta_polypeptide_2_[Salmo_salar]_gb|ACI33675.1|_14-3-3_protein_beta/alpha-2_[Salmo_salar]_gb|ACI67724.1|_14-3-3_protein_beta/alpha-2_[Salmo_salar]_gb|ADM15894.1|_14-3-3_protein_beta/alpha-2_[Salmo_salar]
C11879_c1_seq1_	-1.24122	0.0222501	>C11879_c1_seq1_|_sorting_nexin_9_[Salmo_salar]_gb|ACI33339.1|_Sorting_nexin-9_[Salmo_salar]
C17799_c0_seq1_	-2.68776	0.0222599	>C17799_c0_seq1_|_PREDICTED:_tetraspanin-15-like_[Oreochromis_niloticus]
C49548_c0_seq1_	1.56354	0.022313	>C49548_c0_seq1_|_PREDICTED:_ATP-binding_cassette_sub-family_F_member_3-like_[Oreochromis_niloticus]
C15636_c0_seq1_	1.62028	0.0223622	>C15636_c0_seq1_|_poly(rC)-binding_protein_2_[Ictalurus_punctatus]_gb|ADO28522.1|_poly(rc)-binding_protein_2_[Ictalurus_punctatus]
C2855_c0_seq1_	-1.90635	0.0223703	>C2855_c0_seq1_|_glycerol-3-phosphate_dehydrogenase_[Salmo_salar]_gb|AAK07737.1|_glycerol-3-phosphate_dehydrogenase_[Salmo_salar]_gb|ACH70721.1|_glycerol-3-phosphate_dehydrogenase_[Salmo_salar]
C46987_c0_seq1_	2.03677	0.0223772	>C46987_c0_seq1_|_KIAA0179_[Osmerus_mordax]
C249991_c0_seq1_	2.16917	0.0224196	>C249991_c0_seq1_|_transient_receptor_potential_cation_channel_subfamily_M_member_6_[Danio_rerio]_gb|ADT91627.1|_Trpm6_[Danio_rerio]
C744_c3_seq1_	-2.40537	0.0226818	>C744_c3_seq1_|_myosin,_light_polypeptide_9,_like_1_[Salmo_salar]_gb|ACI66702.1|_Myosin_regulatory_light_chain_2,_smooth_muscle_isoform_[Salmo_salar]_gb|ACI66712.1|_Myosin_regulatory_light_chain_2,_smooth_muscle_isoform_[Salmo_salar]
C222210_c1_seq1_	1.49173	0.022708	>C222210_c1_seq1_|_PREDICTED:_syntaxin-binding_protein_4-like_[Danio_rerio]
C2683_c2_seq1_	1.3738	0.022708	>C2683_c2_seq1_|_Elongation_factor_1-delta_[Salmo_salar]_gb|ACN09906.1|_Elongation_factor_1-delta_[Salmo_salar]_gb|ACN10124.1|_Elongation_factor_1-delta_[Salmo_salar]_gb|ACN12253.1|_Elongation_factor_1-delta_[Salmo_salar]_gb|ACN12475.1|_Elongation_factor_1-delta_[Salmo_salar]
C19938_c2_seq1_	1.51978	0.0227171	>C19938_c2_seq1_|_immunoglobulin-binding_protein_1_[Salmo_salar]_gb|ACM09387.1|_Immunoglobulin-binding_protein_1_[Salmo_salar]
C74282_c2_seq1_	1.65801	0.0227377	>C74282_c2_seq1_|_fish_virus_induced_TRIM_protein_[Oncorhynchus_mykiss]
C750_c0_seq1_	-2.1173	0.0227377	>C750_c0_seq1_|_basic_transcription_factor_3-1_[Salmo_salar]_ref|NP_001134581.1|_transcription_factor_BTF3_[Salmo_salar]_gb|ACH70908.1|_basic_transcription_factor_3-1_[Salmo_salar]_gb|ACH70909.1|_basic_transcription_factor_3-2_[Salmo_salar]_gb|ACI68091.1|_Transcription_factor_BTF3_[Salmo_salar]_gb|ACM09521.1|_Transcription_factor_BTF3_[Salmo_salar]
C15332_c0_seq1_	1.35992	0.0228272	>C15332_c0_seq1_|_NMDA_receptor-regulated_protein_1_[Salmo_salar]_gb|ACI33602.1|_NMDA_receptor-regulated_protein_1_[Salmo_salar]
C35789_c1_seq1_	-1.89975	0.0229274	>C35789_c1_seq1_|_Tetraspanin_7b_[Danio_rerio]
C32583_c1_seq1_	-1.51041	0.0229521	>C32583_c1_seq1_|_PREDICTED:_UBX_domain-containing_protein_6-like_[Oreochromis_niloticus]
C58816_c0_seq1_	1.32852	0.0231034	>C58816_c0_seq1_|_PREDICTED:_RNA-binding_protein_26-like_[Oreochromis_niloticus]
C7943_c7_seq1_	1.72527	0.023192	>C7943_c7_seq1_|_High_affinity_copper_uptake_protein_1_[Salmo_salar]_gb|ACN11071.1|_High_affinity_copper_uptake_protein_1_[Salmo_salar]
C45889_c0_seq1_	1.49728	0.023192	>C45889_c0_seq1_|_PREDICTED:_hypothetical_protein_LOC100701239_[Oreochromis_niloticus]
C28747_c0_seq1_	1.44573	0.023192	>C28747_c0_seq1_|_PREDICTED:_ATP-dependent_RNA_helicase_DDX24_[Oreochromis_niloticus]
C8624_c0_seq1_	-2.01419	0.023192	>C8624_c0_seq1_|_Dolichyl-diphosphooligosaccharide--protein_glycosyltransferase_subunit_1_precursor_[Salmo_salar]
C120_c183_seq1_	-2.4307	0.023192	>C120_c183_seq1_|_PREDICTED:_butyrophilin_subfamily_1_member_A1-like_[Gallus_gallus]
C301_c0_seq1_	1.27415	0.0232476	>C301_c0_seq1_|_apoptosis_inhibitor_5_[Salmo_salar]_gb|ACI33952.1|_Apoptosis_inhibitor_5_[Salmo_salar]
C35312_c0_seq1_	-1.35475	0.0232693	>C35312_c0_seq1_|_PREDICTED:_glucose-6-phosphate_translocase_isoform_2_[Oreochromis_niloticus]
C76_c0_seq1_	-1.91526	0.0232693	>C76_c0_seq1_|_apolipoprotein_A-I-1_precursor_[Oncorhynchus_mykiss]_sp|O57523.1|APA11_ONCMY_RecName:_Full=Apolipoprotein_A-I-1;_Short=Apo-AI-1;_Short=ApoA-I-1;_AltName:_Full=Apolipoprotein_A1-1;_Flags:_Precursor_gb|AAB96972.1|_apolipoprotein_A-I-1_[Oncorhynchus_mykiss]
C91439_c0_seq1_	-2.46692	0.0232693	>C91439_c0_seq1_|_PREDICTED:_SH3_domain_and_tetratricopeptide_repeats-containing_protein_1-like_[Danio_rerio]
C126533_c0_seq1_	-2.63457	0.0232693	>C126533_c0_seq1_|_hypothetical_protein_SARI_02749_[Salmonella_enterica_subsp._arizonae_serovar_62:z4,z23:--]_gb|ABX24018.1|_hypothetical_protein_SARI_04232_[Salmonella_enterica_subsp._arizonae_serovar_62:z4,z23:--]
C6259_c0_seq1_	1.31121	0.0233014	>C6259_c0_seq1_|_DnaJ_homolog_subfamily_A_member_2_[Salmo_salar]
C76640_c0_seq1_	-1.36148	0.0233014	>C76640_c0_seq1_|_PREDICTED:_aspartoacylase-like_[Oreochromis_niloticus]
C12704_c0_seq1_	-2.30251	0.0233014	>C12704_c0_seq1_|_cystathionine_gamma-lyase_inhibitor_[Oncorhynchus_mykiss]_gb|ABY40472.1|_cystathionine_gamma-lyase_inhibitor_[Oncorhynchus_mykiss]
C39207_c0_seq1_	1.58155	0.0233042	>C39207_c0_seq1_|_Ubiquitin-like_modifier-activating_enzyme_5_[Dicentrarchus_labrax]
C18645_c0_seq1_	-2.15356	0.0233232	>C18645_c0_seq1_|_Nr2f2_protein_[Danio_rerio]
C19210_c0_seq1_	-2.03569	0.0233682	>C19210_c0_seq1_|_PREDICTED:_RPE-retinal_G_protein-coupled_receptor-like_[Oreochromis_niloticus]
C27935_c0_seq1_	-1.69861	0.0234287	>C27935_c0_seq1_|_PREDICTED:_hypothetical_protein_LOC100488659_[Xenopus_(Silurana)_tropicalis]
C27792_c1_seq1_	-2.08965	0.0234287	>C27792_c1_seq1_|_multidrug_resistance_associated_protein_2_[Oncorhynchus_mykiss]_gb|ABJ55519.2|_multidrug_resistance_associated_protein_2_[Oncorhynchus_mykiss]
C304_c20_seq1_	2.20566	0.0236035	>C304_c20_seq1_|_Catechol-O-methyltransferase_domain-containing_protein_1_[Salmo_salar]
C80322_c0_seq1_	1.33673	0.0236035	>C80322_c0_seq1_|_PREDICTED:_RING_finger_protein_169-like_[Danio_rerio]
C26480_c1_seq1_	1.25119	0.0236035	>C26480_c1_seq1_|_PREDICTED:_1-phosphatidylinositol-4,5-bisphosphate_phosphodiesterase_gamma-2_[Oreochromis_niloticus]
C23797_c1_seq1_	-1.50699	0.0236035	>C23797_c1_seq1_|_PREDICTED:_kinesin-like_protein_KIF1B_[Oreochromis_niloticus]
C12461_c11_seq1_	-1.55985	0.0236035	>C12461_c11_seq1_|_folylpolyglutamate_synthase,_mitochondrial_[Danio_rerio]_gb|AAH58343.1|_Folylpolyglutamate_synthase_[Danio_rerio]
C9892_c4_seq1_	-1.90544	0.0236035	>C9892_c4_seq1_|_PREDICTED:_melanoma_inhibitory_activity_protein_3_[Danio_rerio]_emb|CAM56322.1|_novel_protein_similar_to_vertebrate_meningioma_expressed_antigen_6_(coiled-coil_proline-rich)_(MGEA6)_[Danio_rerio]_emb|CAI11668.2|_novel_protein_similar_to_vertebrate_meningioma_expressed_antigen_6_(coiled-coil_proline-rich)_(MGEA6)_[Danio_rerio]
C130327_c0_seq1_	2.01001	0.023698	>C130327_c0_seq1_|_PREDICTED:_zinc_finger_protein_112-like_[Cricetulus_griseus]
C4137_c12_seq1_	1.58032	0.023698	>C4137_c12_seq1_|_ribosome_binding_protein_1_homolog_180kDa_[Danio_rerio]
C30923_c0_seq1_	-2.26286	0.023698	>C30923_c0_seq1_|_PREDICTED:_protein_phosphatase_1_regulatory_subunit_3C-B-like_[Oreochromis_niloticus]
C30067_c0_seq1_	-2.53134	0.023698	>C30067_c0_seq1_|_NADP_transhydrogenase,_mitochondrial_precursor_[Salmo_salar]
C4841_c0_seq1_	-2.05261	0.0238035	>C4841_c0_seq1_|_Ras-related_protein_Rab-10_[Salmo_salar]_gb|ACI33022.1|_Ras-related_protein_Rab-10_[Salmo_salar]_gb|ACI33910.1|_Ras-related_protein_Rab-10_[Salmo_salar]
C2268_c3_seq1_	1.6688	0.0240928	>C2268_c3_seq1_|_Prenylated_Rab_acceptor_protein_1_[Osmerus_mordax]
C52_c73_seq1_	-1.31001	0.0241471	>C52_c73_seq1_|_40S_ribosomal_protein_S13_[Salmo_salar]_gb|ACN12219.1|_40S_ribosomal_protein_S13_[Salmo_salar]
C77138_c1_seq1_	1.79761	0.0242508	>C77138_c1_seq1_|_PREDICTED:_importin-8_[Oreochromis_niloticus]
C7569_c2_seq1_	-1.69147	0.0242829	>C7569_c2_seq1_|_PREDICTED:_switch-associated_protein_70-like_[Oreochromis_niloticus]
C9997_c0_seq1_	-1.89651	0.0242829	>C9997_c0_seq1_|_AN1-type_zinc_finger_protein_3_[Salmo_salar]
C14766_c3_seq1_	1.71	0.0244318	>C14766_c3_seq1_|_AP-1_complex_subunit_sigma-3_[Salmo_salar]_gb|ACI68314.1|_AP-1_complex_subunit_sigma-3_[Salmo_salar]
C40816_c0_seq1_	1.64469	0.0244626	>C40816_c0_seq1_|_brain_protein_16_[Salmo_salar]_gb|ACH70726.1|_brain_protein_16_[Salmo_salar]
C6243_c2_seq1_	2.13239	0.0246721	>C6243_c2_seq1_|_Neutral_and_basic_amino_acid_transport_protein_rBAT_[Salmo_salar]_gb|ACN11390.1|_Neutral_and_basic_amino_acid_transport_protein_rBAT_[Salmo_salar]
C6172_c0_seq1_	1.40567	0.0247253	>C6172_c0_seq1_|_Probable_ubiquitin-conjugating_enzyme_E2_W_[Harpegnathos_saltator]
C139243_c0_seq1_	-1.80476	0.0247298	>C139243_c0_seq1_|_PREDICTED:_meteorin-like_[Oreochromis_niloticus]
C109654_c0_seq1_	1.48885	0.0247565	>C109654_c0_seq1_|_PREDICTED:_ATP-dependent_RNA_helicase_Dhx29-like_[Oreochromis_niloticus]
C26442_c0_seq1_	-1.42886	0.0250209	>C26442_c0_seq1_|_PREDICTED:_similar_to_reverse_transcriptase-like_protein_[Hydra_magnipapillata]
C1798_c0_seq1_	-2.3438	0.0250753	>C1798_c0_seq1_|_Kininogen-1_precursor_[Esox_lucius]
C28599_c0_seq1_	1.30294	0.0250849	>C28599_c0_seq1_|_PREDICTED:_cell_division_cycle_and_apoptosis_regulator_protein_1_[Oreochromis_niloticus]
C878_c1_seq1_	-2.02678	0.0251026	>C878_c1_seq1_|_calnexin_precursor_[Ictalurus_punctatus]_gb|AAQ18011.1|_calnexin_[Ictalurus_punctatus]
C517400_c0_seq1_	-2.83145	0.0251026	>C517400_c0_seq1_|_PREDICTED:_reverse_transcriptase-like_protein-like_[Saccoglossus_kowalevskii]
C19428_c0_seq1_	-1.56504	0.0251098	>C19428_c0_seq1_|_UDP_glucuronosyltransferase_1_family,_polypeptide_B5_precursor_[Danio_rerio]_gb|ADC91938.1|_UDP_glucuronosyltransferase_1_family_polypeptide_b5_isoform_1_[Danio_rerio]
C1201_c166_seq1_	1.40673	0.0251756	>C1201_c166_seq1_|_non-specific_lipid-transfer_protein_[Danio_rerio]_gb|AAH63230.1|_Sterol_carrier_protein_2_[Danio_rerio]_emb|CAM14215.1|_novel_protein_similar_to_sterol_carrier_protein_2_(SCP2,_zgc:77634)_[Danio_rerio]
C4442_c0_seq1_	1.64127	0.025249	>C4442_c0_seq1_|_uncharacterized_protein_LOC558400_precursor_[Danio_rerio]_emb|CAQ15209.1|_novel_protein_[Danio_rerio]
C81433_c0_seq1_	1.62212	0.025249	>C81433_c0_seq1_|_PREDICTED:_ninein_[Oreochromis_niloticus]
C40826_c0_seq1_	1.56063	0.025249	>C40826_c0_seq1_|_mannoside_acetylglucosaminyltransferase_1_[Danio_rerio]_gb|AAI25910.1|_Zgc:153912_[Danio_rerio]
C81863_c0_seq1_	1.74041	0.0253108	>C81863_c0_seq1_|_PREDICTED:_hypothetical_protein_LOC100705030_[Oreochromis_niloticus]
C13235_c2_seq1_	-1.94886	0.0253551	>C13235_c2_seq1_|_PREDICTED:_kinesin-like_protein_KIF1C-like_[Oreochromis_niloticus]
C34610_c0_seq1_	1.47516	0.0254493	>C34610_c0_seq1_|_Leucine-rich_repeat-containing_protein_8D_[Salmo_salar]
C48131_c1_seq1_	-1.4369	0.0254493	>C48131_c1_seq1_|_N-acetylglucosamine-6-phosphate_deacetylase_[Salmo_salar]
C73108_c0_seq1_	-1.52975	0.0254493	>C73108_c0_seq1_|_Heat_shock_factor-binding_protein_1_[Oncorhynchus_mykiss]
C151_c37_seq1_	-2.035	0.0255245	>C151_c37_seq1_|_UDP_glucuronosyltransferase_1_family,_polypeptide_B5_precursor_[Danio_rerio]_gb|ADC91938.1|_UDP_glucuronosyltransferase_1_family_polypeptide_b5_isoform_1_[Danio_rerio]
C94300_c1_seq1_	1.45796	0.0256989	>C94300_c1_seq1_|_PREDICTED:_high_affinity_cAMP-specific_and_IBMX-insensitive_3',5'-cyclic_phosphodiesterase_8A_[Oreochromis_niloticus]
C3630_c1_seq1_	-2.3042	0.0256989	>C3630_c1_seq1_|_RecName:_Full=Cytochrome_P450_2M1;_AltName:_Full=CYPIIM1;_AltName:_Full=LMC1;_AltName:_Full=Lauric_acid_omega-6-hydroxylase_gb|AAA62499.1|_cytochrome_P-450_[Oncorhynchus_mykiss]
C23269_c1_seq1_	1.95762	0.0257483	>C23269_c1_seq1_|_PREDICTED:_C-type_lectin_domain_family_4_member_M-like_[Oreochromis_niloticus]
C20867_c4_seq1_	-1.80359	0.0257483	>C20867_c4_seq1_|_PREDICTED:_protein_transport_protein_Sec24D_[Oreochromis_niloticus]
C748_c1_seq1_	-2.15088	0.025839	>C748_c1_seq1_|_Phosphoglycerate_mutase_1_[Salmo_salar]_gb|ADM16164.1|_Phosphoglycerate_mutase_1_[Salmo_salar]
C152878_c0_seq1_	1.50786	0.0258528	>C152878_c0_seq1_|_PREDICTED:_DALR_anticodon-binding_domain-containing_protein_3-like_[Oreochromis_niloticus]
C378_c0_seq1_	1.34592	0.025872	>C378_c0_seq1_|_Heterogeneous_nuclear_ribonucleoprotein_A0_[Osmerus_mordax]
C5225_c0_seq1_	-2.06964	0.0258936	>C5225_c0_seq1_|_uncharacterized_protein_LOC445281_[Danio_rerio]_gb|AAH77160.1|_Zgc:92406_[Danio_rerio]
C52660_c0_seq1_	1.54823	0.025991	>C52660_c0_seq1_|_PREDICTED:_E1A-binding_protein_p400-like_[Oreochromis_niloticus]
C180759_c0_seq1_	2.26244	0.0261282	>C180759_c0_seq1_|_neuronal-type_voltage-gated_calcium_channel_subunit_Cav2.2_[Oncorhynchus_mykiss]_gb|AAP83588.1|_neuronal-type_voltage-gated_calcium_channel_subunit_Cav2.2_[Oncorhynchus_mykiss]
C1086_c0_seq1_	-2.28223	0.0262537	>C1086_c0_seq1_|_UPF0762_protein_C6orf58_homolog_precursor_[Oncorhynchus_mykiss]_sp|Q5QT17.1|CF058_ONCMY_RecName:_Full=UPF0762_protein_C6orf58_homolog;_Flags:_Precursor_emb|CAD58655.1|_hypothetical_protein_[Oncorhynchus_mykiss]
C102561_c0_seq1_	1.7889	0.0262624	>C102561_c0_seq1_|_PREDICTED:_integrator_complex_subunit_6_[Oreochromis_niloticus]
C17796_c2_seq1_	1.37826	0.0262624	>C17796_c2_seq1_|_PREDICTED:_protein_unc-93_homolog_B1_[Danio_rerio]
C5370_c0_seq1_	-2.28978	0.0262624	>C5370_c0_seq1_|_PREDICTED:_dolichyl-diphosphooligosaccharide--protein_glycosyltransferase_48_kDa_subunit-like_[Oreochromis_niloticus]
C6078_c0_seq1_	-1.49565	0.0263029	>C6078_c0_seq1_|_SJCHGC09650_protein_[Schistosoma_japonicum]
C9929_c0_seq1_	-1.26356	0.0263135	>C9929_c0_seq1_|_unnamed_protein_product_[Tetraodon_nigroviridis]
C328_c6_seq1_	-2.07962	0.0263706	>C328_c6_seq1_|_Y-box_binding_protein-1_[Salmo_salar]_gb|ACI67036.1|_Nuclease-sensitive_element-binding_protein_1_[Salmo_salar]_gb|ACM09812.1|_Nuclease-sensitive_element-binding_protein_1_[Salmo_salar]_gb|ACN10157.1|_Nuclease-sensitive_element-binding_protein_1_[Salmo_salar]_gb|ACN11264.1|_Nuclease-sensitive_element-binding_protein_1_[Salmo_salar]_gb|ACN12509.1|_Nuclease-sensitive_element-binding…
C4988_c4_seq1_	-1.72931	0.0263918	>C4988_c4_seq1_|_Very_long-chain_acyl-CoA_synthetase_[Salmo_salar]_gb|ACI34091.1|_Very_long-chain_acyl-CoA_synthetase_[Salmo_salar]_gb|ACN10844.1|_Very_long-chain_acyl-CoA_synthetase_[Salmo_salar]
C71637_c0_seq1_	1.82257	0.0264712	>C71637_c0_seq1_|_novel_protein_similar_to_human_and_mouse_CGI-30_protein_(CGI-30)_[Danio_rerio]
C57384_c0_seq1_	1.76396	0.0264915	>C57384_c0_seq1_|_hypothetical_protein_[Plasmodium_yoelii_yoelii_17XNL]_gb|EAA16908.1|_Drosophila_melanogaster_CG8797_gene_product-related_[Plasmodium_yoelii_yoelii]
C22862_c1_seq1_	1.29325	0.0265373	>C22862_c1_seq1_|_PREDICTED:_RNA-binding_protein_12B-A-like_[Oreochromis_niloticus]
C2511_c1_seq1_	-2.24433	0.0265913	>C2511_c1_seq1_|_Eukaryotic_translation_initiation_factor_3_subunit_3_[Oncorhynchus_mykiss]_gb|ACO08262.1|_Eukaryotic_translation_initiation_factor_3_subunit_3_[Oncorhynchus_mykiss]
C69238_c0_seq1_	1.52036	0.0266917	>C69238_c0_seq1_|_PREDICTED:_uncharacterized_protein_C9orf93-like_[Macaca_mulatta]
C55041_c0_seq1_	1.38688	0.0266917	>C55041_c0_seq1_|_PREDICTED:_large_subunit_GTPase_1_homolog_[Oreochromis_niloticus]
C7083_c0_seq1_	-2.25015	0.0267134	>C7083_c0_seq1_|_PREDICTED:_cysteine-rich_with_EGF-like_domain_protein_2-like_[Oreochromis_niloticus]
C40292_c0_seq1_	1.25177	0.0269289	>C40292_c0_seq1_|_Protein_disulfide-isomerase_TMX3,_partial_[Dicentrarchus_labrax]
C94326_c1_seq1_	1.39235	0.0269838	>C94326_c1_seq1_|_nucleolar_protein_8_[Danio_rerio]_emb|CAK03683.1|_novel_protein_[Danio_rerio]
C360_c2_seq1_	1.31642	0.0269838	>C360_c2_seq1_|_AMBP_protein_precursor_[Salmo_salar]
C68654_c0_seq1_	1.81257	0.0272017	>C68654_c0_seq1_|_PREDICTED:_serine/threonine-protein_kinase_SRPK3-like_[Oreochromis_niloticus]
C16479_c0_seq1_	-2.22234	0.0272017	>C16479_c0_seq1_|_Complement_C1q-like_protein_2_[Salmo_salar]_gb|ACI66815.1|_Complement_C1q-like_protein_2_precursor_[Salmo_salar]
C11210_c0_seq1_	-2.08649	0.0272132	>C11210_c0_seq1_|_PREDICTED:_hypothetical_protein_LOC100706769_[Oreochromis_niloticus]
C41084_c2_seq1_	1.75023	0.0272831	>C41084_c2_seq1_|_Oligoribonuclease,_mitochondrial_precursor_[Salmo_salar]
C12104_c1_seq1_	1.36294	0.0273457	>C12104_c1_seq1_|_PREDICTED:_ubiquitin_carboxyl-terminal_hydrolase_10-like_[Oreochromis_niloticus]
C38626_c0_seq1_	-1.74848	0.027439	>C38626_c0_seq1_|_R-ras_[Kryptolebias_marmoratus]
C132373_c1_seq1_	-1.67933	0.0274425	>C132373_c1_seq1_|_MBP/AhlA_fusion_protein_[synthetic_construct]
C4685_c0_seq1_	1.29753	0.0275216	>C4685_c0_seq1_|_Rho_GDP-dissociation_inhibitor_1_[Salmo_salar]
C2704_c1_seq1_	1.49133	0.0275637	>C2704_c1_seq1_|_Eukaryotic_translation_initiation_factor_3_subunit_K_[Salmo_salar]_gb|ACI66422.1|_Eukaryotic_translation_initiation_factor_3_subunit_K_[Salmo_salar]_gb|ACM08342.1|_Eukaryotic_translation_initiation_factor_3_subunit_K_[Salmo_salar]_gb|ACO08413.1|_Eukaryotic_translation_initiation_factor_3_subunit_12_[Oncorhynchus_mykiss]
C110_c59_seq1_	-1.45607	0.027577	>C110_c59_seq1_|_UDP-N-acetylglucosamine/UDP-glucose/GDP-mannose_transporter_[Esox_lucius]
C252544_c0_seq1_	2.01216	0.0276016	>C252544_c0_seq1_|_hypothetical_protein_BRAFLDRAFT_124949_[Branchiostoma_floridae]_gb|EEN44132.1|_hypothetical_protein_BRAFLDRAFT_124949_[Branchiostoma_floridae]
C12328_c0_seq1_	1.3985	0.027753	>C12328_c0_seq1_|_nuclear_migration_protein_nudC_[Salmo_salar]_gb|ACN10702.1|_Nuclear_migration_protein_nudC_[Salmo_salar]
C123986_c0_seq1_	1.55584	0.0278255	>C123986_c0_seq1_|_PREDICTED:_Ig-like_V-type_domain-containing_protein_FAM187A-like_[Cavia_porcellus]
C3728_c2_seq1_	-2.29252	0.0278255	>C3728_c2_seq1_|_CD029_protein_[Salmo_salar]_gb|ACI33088.1|_C4orf29_homolog_precursor_[Salmo_salar]
C3083_c1_seq1_	-1.98522	0.0278391	>C3083_c1_seq1_|_X-box-binding_protein_1_[Salmo_salar]_gb|ACI33467.1|_X-box-binding_protein_1_[Salmo_salar]
C30348_c0_seq1_	-2.35412	0.0278391	>C30348_c0_seq1_|_CD36_antigen_[Oncorhynchus_mykiss]_gb|AAU14871.1|_CD36_antigen_[Oncorhynchus_mykiss]
C24559_c0_seq1_	1.32509	0.0280187	>C24559_c0_seq1_|_PREDICTED:_leucine-rich_repeat-containing_protein_68-like_[Oreochromis_niloticus]
C33466_c0_seq1_	1.39921	0.0280231	>C33466_c0_seq1_|_Coiled-coil_domain-containing_protein_134_precursor_[Salmo_salar]_gb|ACM08733.1|_Coiled-coil_domain-containing_protein_134_precursor_[Salmo_salar]
C86434_c0_seq1_	1.4678	0.0281069	>C86434_c0_seq1_|_PREDICTED:_protein_dispatched_homolog_1-like_[Oreochromis_niloticus]
C62_c6_seq1_	-2.20851	0.0281069	>C62_c6_seq1_|_PREDICTED:_aldehyde_dehydrogenase_family_1_member_L1-like_[Oreochromis_niloticus]
C102588_c0_seq1_	1.7234	0.028134	>C102588_c0_seq1_|_Proline-rich_protein_11_[Salmo_salar]_gb|ACN11230.1|_Proline-rich_protein_11_[Salmo_salar]
C4345_c1_seq1_	-1.77351	0.0282099	>C4345_c1_seq1_|_Methionine_aminopeptidase_2_[Salmo_salar]
C254532_c0_seq1_	2.80499	0.0282559	>C254532_c0_seq1_|_PREDICTED:_hypothetical_protein_LOC100535102_[Danio_rerio]
C2714_c3_seq1_	-2.18489	0.0282559	>C2714_c3_seq1_|_Serine/threonine-protein_phosphatase_2A_catalytic_subunit_beta_isoform_[Salmo_salar]
C64020_c0_seq1_	1.66749	0.0282803	>C64020_c0_seq1_|_protein_kinase_containing_Z-DNA_binding_domains_[Salmo_salar]_gb|ABA64562.1|_dsRNA_activated_Z-DNA_binding_protein_kinase_[Salmo_salar]
C17866_c1_seq1_	-1.5496	0.0282803	>C17866_c1_seq1_|_PREDICTED:_uncharacterized_protein_K02A2.6-like_[Amphimedon_queenslandica]
C154044_c0_seq1_	1.68536	0.0283566	>C154044_c0_seq1_|_Zgc:158759_[Danio_rerio]
C16531_c1_seq1_	1.64357	0.0283868	>C16531_c1_seq1_|_60S_ribosomal_protein_L5_[Salmo_salar]
C474571_c0_seq1_	2.73147	0.0284929	>C474571_c0_seq1_|_putative_transposase_insL_for_insertion_sequence_element_IS186A/B/C_[Escherichia_coli_1827-70]_gb|EFQ02444.1|_putative_transposase_insL_for_insertion_sequence_element_IS186A/B/C_[Escherichia_coli_1827-70]_gb|EFU96391.1|_putative_transposase_insL_for_insertion_sequence_element_IS186A/B/C_[Escherichia_coli_3431]
C229806_c0_seq1_	2.49629	0.0284974	>C229806_c0_seq1_|_PREDICTED:_breast_cancer_metastasis-suppressor_1-like_protein-A-like_[Oreochromis_niloticus]
C45804_c0_seq1_	1.49317	0.0285358	>C45804_c0_seq1_|_PREDICTED:_RNA-binding_protein_41-like_[Oreochromis_niloticus]
C28795_c0_seq1_	1.46057	0.0285358	>C28795_c0_seq1_|_PREDICTED:_septin-9_[Danio_rerio]
C78971_c0_seq1_	1.56011	0.028598	>C78971_c0_seq1_|_PREDICTED:_FACT_complex_subunit_SSRP1_[Danio_rerio]
C13256_c0_seq1_	-2.08149	0.028598	>C13256_c0_seq1_|_serum_paraoxonase/arylesterase_2_precursor_[Salmo_salar]_gb|ACI69713.1|_Serum_paraoxonase/arylesterase_2_[Salmo_salar]
C521699_c0_seq1_	2.7564	0.0287408	>C521699_c0_seq1_|_putative_transposase_insL_for_insertion_sequence_element_IS186A/B/C_[Escherichia_coli_1827-70]_gb|EFQ02444.1|_putative_transposase_insL_for_insertion_sequence_element_IS186A/B/C_[Escherichia_coli_1827-70]_gb|EFU96391.1|_putative_transposase_insL_for_insertion_sequence_element_IS186A/B/C_[Escherichia_coli_3431]
C117203_c0_seq1_	1.92672	0.0287408	>C117203_c0_seq1_|_PREDICTED:_kinesin-like_protein_KIF20B-like_[Oreochromis_niloticus]
C20847_c0_seq1_	1.43712	0.0287408	>C20847_c0_seq1_|_Heat_shock_70_kDa_protein_14_[Salmo_salar]
C104421_c0_seq1_	-1.73743	0.0287408	>C104421_c0_seq1_|_PREDICTED:_hypothetical_protein_LOC100698500_[Oreochromis_niloticus]
C6599_c2_seq1_	-2.19958	0.0287408	>C6599_c2_seq1_|_C12orf62_homolog_[Salmo_salar]_gb|ACO10672.1|_C12orf62_homolog_[Caligus_rogercresseyi]
C2225_c1_seq1_	-1.46845	0.0287549	>C2225_c1_seq1_|_ATP_synthase_subunit_delta,_mitochondrial_precursor_[Salmo_salar]
C60818_c0_seq1_	1.52597	0.0287923	>C60818_c0_seq1_|_PREDICTED:_chromodomain-helicase-DNA-binding_protein_1_[Ornithorhynchus_anatinus]
C334_c0_seq1_	1.43076	0.0288151	>C334_c0_seq1_|_PREDICTED:_fetuin-B-like_[Oreochromis_niloticus]
C4739_c1_seq1_	-1.81795	0.0288151	>C4739_c1_seq1_|_Angptl3_protein_[Danio_rerio]
C78020_c0_seq1_	1.73423	0.0288324	>C78020_c0_seq1_|_PREDICTED:_zinc_finger_protein_180-like_[Anolis_carolinensis]
C14352_c1_seq1_	1.24692	0.0288573	>C14352_c1_seq1_|_PREDICTED:_ubiquitin_carboxyl-terminal_hydrolase_7-like_[Oreochromis_niloticus]
C4887_c1_seq1_	1.34284	0.0288852	>C4887_c1_seq1_|_PREDICTED:_neutral_cholesterol_ester_hydrolase_1-like_[Oreochromis_niloticus]
C64386_c1_seq1_	1.54389	0.0289022	>C64386_c1_seq1_|_PREDICTED:_chromodomain-helicase-DNA-binding_protein_9_[Oreochromis_niloticus]
C211_c1_seq1_	1.3349	0.0289022	>C211_c1_seq1_|_salarin_[Salvelinus_alpinus]
C91498_c1_seq1_	-1.45639	0.0289022	>C91498_c1_seq1_|_PREDICTED:_E3_ubiquitin-protein_ligase_pellino_homolog_2-like_[Oreochromis_niloticus]
C44935_c0_seq1_	-2.78111	0.0289022	>C44935_c0_seq1_|_PREDICTED:_butyrophilin_subfamily_1_member_A1_[Equus_caballus]
C3495_c1_seq1_	-1.48127	0.0289501	>C3495_c1_seq1_|_predicted_protein_[Nematostella_vectensis]_gb|EDO35724.1|_predicted_protein_[Nematostella_vectensis]
C16526_c0_seq1_	-1.41035	0.0289959	>C16526_c0_seq1_|_PREDICTED:_desmoglein-4-like_[Danio_rerio]
C32983_c0_seq1_	1.69464	0.0290322	>C32983_c0_seq1_|_PREDICTED:_hypothetical_protein_LOC100693197_[Oreochromis_niloticus]
C6874_c0_seq1_	1.38976	0.0290322	>C6874_c0_seq1_|_Eukaryotic_translation_initiation_factor_5_[Oncorhynchus_mykiss]_gb|ACO07852.1|_Eukaryotic_translation_initiation_factor_5_[Oncorhynchus_mykiss]
C96393_c0_seq1_	-1.58695	0.0291131	>C96393_c0_seq1_|_dnaJ_homolog_subfamily_C_member_4_[Danio_rerio]_gb|AAH47848.1|_Zgc:77513_[Danio_rerio]_gb|AAH67159.1|_Zgc:77513_protein_[Danio_rerio]
C64764_c1_seq1_	1.61597	0.0294225	>C64764_c1_seq1_|_PREDICTED:_sodium-dependent_neutral_amino_acid_transporter_B(0)AT2-like_[Oreochromis_niloticus]
C25261_c0_seq1_	1.49302	0.0294225	>C25261_c0_seq1_|_PREDICTED:_amyloid_beta_A4_precursor_protein-binding_family_B_member_1-like_[Oreochromis_niloticus]
C51341_c0_seq1_	1.24548	0.0294225	>C51341_c0_seq1_|_PREDICTED:_TBC1_domain_family_member_8B_[Oreochromis_niloticus]
C62479_c0_seq1_	1.47216	0.0294417	>C62479_c0_seq1_|_zinc_finger_CCCH_domain-containing_protein_13_[Danio_rerio]_emb|CAQ15405.1|_novel_protein_(zgc:66359)_[Danio_rerio]
C958_c1_seq1_	-1.98117	0.0294868	>C958_c1_seq1_|_Na/K_ATPase_alpha_subunit_isoform_1c_[Oncorhynchus_mykiss]_gb|AAQ82788.1|_Na/K_ATPase_alpha_subunit_isoform_1c_[Oncorhynchus_mykiss]
C5044_c0_seq1_	-1.54082	0.0295988	>C5044_c0_seq1_|_glutamine_synthetase_[Oncorhynchus_mykiss]_gb|AAM73662.2|AF390024_1_glutamine_synthetase_[Oncorhynchus_mykiss]
C20370_c1_seq1_	1.3829	0.0296628	>C20370_c1_seq1_|_PREDICTED:_glycogen_synthase_kinase-3_beta-like_[Oreochromis_niloticus]
C71867_c0_seq1_	1.81778	0.0296988	>C71867_c0_seq1_|_Polyamine-modulated_factor_1_[Salmo_salar]_gb|ACM09506.1|_Polyamine-modulated_factor_1_[Salmo_salar]
C62825_c1_seq1_	1.61883	0.0296988	>C62825_c1_seq1_|_PREDICTED:_probable_ATP-dependent_RNA_helicase_DDX10_[Danio_rerio]
C12545_c0_seq1_	-2.20864	0.02974	>C12545_c0_seq1_|_Zgc:162544_protein_[Danio_rerio]
C3393_c0_seq1_	-2.51858	0.0298777	>C3393_c0_seq1_|_protein_transport_protein_Sec61_subunit_gamma_isoform_1_[Mus_musculus]_gb|EDL40662.1|_mCG7641,_isoform_CRA_b_[Mus_musculus]
C12829_c0_seq1_	-2.36245	0.0299669	>C12829_c0_seq1_|_Cathepsin_D_precursor_[Salmo_salar]
C13_c0_seq1_	1.32879	0.0300258	>C13_c0_seq1_|_Prothymosin_alpha_[Salmo_salar]
C4174_c3_seq1_	-1.77216	0.0300479	>C4174_c3_seq1_|_Transcription_elongation_factor_B_polypeptide_2_[Salmo_salar]_gb|ACI69639.2|_Transcription_elongation_factor_B_polypeptide_2_[Salmo_salar]
C3614_c0_seq1_	-1.96747	0.0302081	>C3614_c0_seq1_|_78_kDa_glucose-regulated_protein_precursor_[Salmo_salar]_gb|ACI33778.1|_78_kDa_glucose-regulated_protein_precursor_[Salmo_salar]
C48537_c0_seq1_	1.86804	0.0302331	>C48537_c0_seq1_|_Zinc_phosphodiesterase_ELAC_protein_2_[Salmo_salar]
C72_c351_seq1_	-2.18525	0.0302331	>C72_c351_seq1_|_14-3-3_protein_beta/alpha-1_[Salmo_salar]
C65533_c0_seq1_	1.4475	0.0303043	>C65533_c0_seq1_|_unnamed_protein_product_[Tetraodon_nigroviridis]
C64589_c0_seq1_	-1.76893	0.0303043	>C64589_c0_seq1_|_PREDICTED:_peroxisomal_sarcosine_oxidase-like_[Oreochromis_niloticus]
C6024_c0_seq1_	-2.00737	0.0303496	>C6024_c0_seq1_|_vitronectin_a_precursor_[Danio_rerio]_gb|AAH95724.1|_Vitronectin_a_[Danio_rerio]
C7030_c1_seq1_	1.39584	0.0303662	>C7030_c1_seq1_|_PREDICTED:_nucleobindin-2-like_[Oreochromis_niloticus]
C105_c185_seq1_	-1.3676	0.0303662	>C105_c185_seq1_|_unnamed_protein_product_[Tetraodon_nigroviridis]
C6681_c0_seq1_	-1.43967	0.0303662	>C6681_c0_seq1_|_NADH_dehydrogenase_1_subunit_C1,_mitochondrial_precursor_[Salmo_salar]_gb|ACI68783.1|_NADH_dehydrogenase_1_subunit_C1,_mitochondrial_precursor_[Salmo_salar]_gb|ACN09914.1|_NADH_dehydrogenase_1_subunit_C1,_mitochondrial_precursor_[Salmo_salar]_gb|ACN12261.1|_NADH_dehydrogenase_1_subunit_C1,_mitochondrial_precursor_[Salmo_salar]
C8345_c0_seq1_	-2.21972	0.0303662	>C8345_c0_seq1_|_CCAAT/enhancer_binding_protein_beta2_[Oncorhynchus_mykiss]_gb|ABD84407.1|_CCAAT/enhancer_binding_protein_beta2_[Oncorhynchus_mykiss]
C13846_c3_seq1_	1.30679	0.0304065	>C13846_c3_seq1_|_PREDICTED:_low-density_lipoprotein_receptor-related_protein_1-like_[Oreochromis_niloticus]
C2168_c0_seq1_	-1.52913	0.0304434	>C2168_c0_seq1_|_Rho-related_BTB_domain-containing_protein_3_[Dicentrarchus_labrax]
C53487_c0_seq1_	1.42267	0.0305244	>C53487_c0_seq1_|_PREDICTED:_RNA-binding_protein_28-like_[Oreochromis_niloticus]
C1640_c0_seq1_	-2.29666	0.0305849	>C1640_c0_seq1_|_Nicotinamide_riboside_kinase_2_[Oncorhynchus_mykiss]
C16887_c5_seq1_	-1.35144	0.0308076	>C16887_c5_seq1_|_PREDICTED:_guanine_nucleotide-binding_protein_subunit_beta-4_[Monodelphis_domestica]
C707_c3_seq1_	1.36746	0.0308209	>C707_c3_seq1_|_PREDICTED:_tripeptidyl-peptidase_2_[Oreochromis_niloticus]
C14712_c0_seq1_	1.28528	0.0308209	>C14712_c0_seq1_|_BUD31_homolog_[Osmerus_mordax]
C11690_c0_seq1_	-2.38478	0.0308262	>C11690_c0_seq1_|_45_kDa_calcium-binding_protein_precursor_[Danio_rerio]_sp|Q7ZUC2.1|CAB45_DANRE_RecName:_Full=45_kDa_calcium-binding_protein;_Short=Cab45;_AltName:_Full=Stromal_cell-derived_factor_4;_Short=SDF-4;_Flags:_Precursor_gb|AAH49332.1|_Stromal_cell_derived_factor_4_[Danio_rerio]_gb|AAH66581.1|_Stromal_cell_derived_factor_4_[Danio_rerio]
C27374_c0_seq1_	1.34081	0.0308762	>C27374_c0_seq1_|_PREDICTED:_inhibitor_of_Bruton_tyrosine_kinase_[Oreochromis_niloticus]
C4965_c6_seq1_	1.58452	0.030917	>C4965_c6_seq1_|_tyrosine--tRNA_ligase,_cytoplasmic_[Danio_rerio]_gb|AAQ97863.1|_tyrosyl-tRNA_synthetase_[Danio_rerio]_emb|CAK04282.1|_tyrosyl-tRNA_synthetase_[Danio_rerio]
C16689_c0_seq1_	1.75939	0.0309837	>C16689_c0_seq1_|_6-phosphofructo-2-kinase/fructose-2,6-biphosphatase_4_[Salmo_salar]_gb|ACI34300.1|_6-phosphofructo-2-kinase/fructose-2,6-biphosphatase_4_[Salmo_salar]
C3352_c0_seq1_	-2.49336	0.0309943	>C3352_c0_seq1_|_Eukaryotic_translation_initiation_factor_3_subunit_C_[Salmo_salar]
C1028_c1_seq1_	-1.85803	0.031152	>C1028_c1_seq1_|_RecName:_Full=Metallothionein_B;_Short=MT-B_sp|P68502.1|MTB_SALAL_RecName:_Full=Metallothionein_B;_Short=MT-B_emb|CAA42037.1|_metallothionein_B_[Oncorhynchus_mykiss]_gb|AAA49566.1|_metallothionein_[Oncorhynchus_mykiss_gairdneri]_gb|AAA49567.1|_metallothionein_B_[Oncorhynchus_mykiss_gairdneri]_gb|AAB66343.1|_metallothionein_B_[Salvelinus_alpinus]_gb|ABA42835.1|_metallothionein_B_[…
C25720_c2_seq1_	1.28367	0.0311707	>C25720_c2_seq1_|_PREDICTED:_bifunctional_apoptosis_regulator-like_[Oreochromis_niloticus]
C61038_c1_seq1_	1.53131	0.0312078	>C61038_c1_seq1_|_DNA-directed_RNA_polymerase_III_subunit_RPC5_[Danio_rerio]_gb|AAH48877.1|_Polymerase_(RNA)_III_(DNA_directed)_polypeptide_E_[Danio_rerio]
C73870_c0_seq1_	1.8227	0.0312564	>C73870_c0_seq1_|_melanin-concentrating_hormone_receptor_1_[Pseudopleuronectes_americanus]
C62053_c0_seq1_	1.41946	0.0312564	>C62053_c0_seq1_|_PREDICTED:_thiamin_pyrophosphokinase_1-like_[Oreochromis_niloticus]
C23918_c0_seq1_	1.37468	0.0312564	>C23918_c0_seq1_|_PREDICTED:_signal_peptide_peptidase-like_3-like_[Oreochromis_niloticus]
C5415_c0_seq1_	-1.99152	0.0312564	>C5415_c0_seq1_|_c-type_lectin_domain_family_4_member_m_[Perca_flavescens]
C746_c0_seq1_	-2.17236	0.031282	>C746_c0_seq1_|_ATP_synthase_lipid-binding_protein,_mitochondrial_precursor_[Salmo_salar]_gb|ACN12168.1|_ATP_synthase_lipid-binding_protein,_mitochondrial_precursor_[Salmo_salar]
C18150_c0_seq1_	1.52841	0.0313508	>C18150_c0_seq1_|_4F2_cell-surface_antigen_heavy_chain_[Salmo_salar]
C134020_c0_seq1_	-1.83991	0.0313508	>C134020_c0_seq1_|_PREDICTED:_EPM2A-interacting_protein_1-like_[Xenopus_(Silurana)_tropicalis]
C98868_c0_seq1_	2.08495	0.0315096	>C98868_c0_seq1_|_PREDICTED:_similar_to_receptor-interacting_serine-threonine_kinase_2_[Taeniopygia_guttata]
C60529_c0_seq1_	1.52222	0.0315096	>C60529_c0_seq1_|_p21-activated_protein_kinase-interacting_protein_1-like_[Salmo_salar]_gb|ACM09000.1|_p21-activated_protein_kinase-interacting_protein_1-like_[Salmo_salar]
C27904_c0_seq1_	1.48334	0.0315096	>C27904_c0_seq1_|_PREDICTED:_protein_DEK-like_[Oreochromis_niloticus]
C10974_c2_seq1_	-2.01751	0.0315096	>C10974_c2_seq1_|_Thioredoxin_reductase_3_[Dicentrarchus_labrax]
C16765_c0_seq1_	-2.38845	0.0316208	>C16765_c0_seq1_|_CD36_antigen_[Oncorhynchus_mykiss]_gb|AAU14871.1|_CD36_antigen_[Oncorhynchus_mykiss]
C2112_c1_seq1_	-1.47394	0.0317307	>C2112_c1_seq1_|_Cytochrome_b-c1_complex_subunit_8_[Salmo_salar]_gb|ACM08658.1|_Cytochrome_b-c1_complex_subunit_8_[Salmo_salar]_gb|ACM09502.1|_Cytochrome_b-c1_complex_subunit_8_[Salmo_salar]
C28143_c1_seq1_	1.56775	0.0317314	>C28143_c1_seq1_|_PREDICTED:_probable_ATP-dependent_RNA_helicase_DHX37-like_[Oreochromis_niloticus]
C9248_c5_seq1_	-1.27474	0.0318434	>C9248_c5_seq1_|_PREDICTED:_clathrin_heavy_chain_1-like_[Oreochromis_niloticus]
C23591_c0_seq1_	-1.38458	0.0318477	>C23591_c0_seq1_|_novel_protein_similar_to_vertebrate_integrin,_alpha_6_(ITGA6)_[Danio_rerio]
C3077_c1_seq1_	-1.4868	0.0318477	>C3077_c1_seq1_|_PREDICTED:_cytochrome_c1,_heme_protein,_mitochondrial-like_isoform_1_[Oreochromis_niloticus]
C40038_c2_seq1_	-1.57339	0.0318563	>C40038_c2_seq1_|_GK13950_[Drosophila_willistoni]_gb|EDW86741.1|_GK13950_[Drosophila_willistoni]
C411_c41_seq1_	-1.97402	0.0318563	>C411_c41_seq1_|_Syndecan-2-A_precursor_[Esox_lucius]
C6023_c2_seq1_	-2.09398	0.0319357	>C6023_c2_seq1_|_PREDICTED:_casein_kinase_I_isoform_alpha-like_[Danio_rerio]_gb|AAM64197.1|AF516328_1_casein_kinase_1-alphaLS_[Danio_rerio]_gb|AAI54281.1|_Csnk1a1_protein_[Danio_rerio]
C31504_c0_seq1_	-2.37231	0.031948	>C31504_c0_seq1_|_PREDICTED:_P43_5S_RNA-binding_protein-like_[Oreochromis_niloticus]
C29142_c2_seq1_	-1.37388	0.0320203	>C29142_c2_seq1_|_PREDICTED:_niemann-Pick_C1_protein-like_[Oreochromis_niloticus]
C12155_c1_seq1_	1.51967	0.0320331	>C12155_c1_seq1_|_DnaJ_homolog_subfamily_C_member_8_[Oncorhynchus_mykiss]_gb|ACO08025.1|_DnaJ_homolog_subfamily_C_member_8_[Oncorhynchus_mykiss]
C18056_c4_seq1_	-1.37213	0.0320331	>C18056_c4_seq1_|_PREDICTED:_coagulation_factor_IX-like_[Oreochromis_niloticus]
C25780_c0_seq1_	1.37885	0.0320934	>C25780_c0_seq1_|_Transmembrane_protein_134_[Anoplopoma_fimbria]
C36043_c0_seq1_	1.69521	0.0321178	>C36043_c0_seq1_|_PREDICTED:_cirhin-like_[Oreochromis_niloticus]
C5807_c7_seq1_	-1.31418	0.0321301	>C5807_c7_seq1_|_transmembrane_4_l6_family_member_5_[Ictalurus_punctatus]_gb|ADO29472.1|_transmembrane_4_l6_family_member_5_[Ictalurus_punctatus]
C90280_c0_seq1_	-1.70896	0.0321386	>C90280_c0_seq1_|_PREDICTED:_serine/threonine-protein_kinase_35-like_isoform_1_[Danio_rerio]
C8561_c0_seq1_	-1.98022	0.0322009	>C8561_c0_seq1_|_cytosolic_5'-nucleotidase_III_[Ictalurus_punctatus]_gb|ADO29434.1|_cytosolic_5'-nucleotidase_III_[Ictalurus_punctatus]
C38502_c0_seq1_	-2.36793	0.0322114	>C38502_c0_seq1_|_PREDICTED:_cytochrome_P450_2J2_[Danio_rerio]_emb|CAI20788.1|_novel_protein_similar_to_cytochrome_P450,_family_2,_subfamily_J_[Danio_rerio]_emb|CAI21324.1|_novel_protein_similar_to_cytochrome_P450,_family_2,_subfamily_J_[Danio_rerio]
C53101_c0_seq1_	1.6458	0.0322192	>C53101_c0_seq1_|_DNA_replication_licensing_factor_MCM3_[Salmo_salar]_gb|ACI33644.1|_DNA_replication_licensing_factor_MCM3_[Salmo_salar]
C15177_c0_seq1_	1.65151	0.0322817	>C15177_c0_seq1_|_PREDICTED:_DNA_mismatch_repair_protein_Msh6_[Oreochromis_niloticus]
C506_c2_seq1_	-1.84375	0.0322895	>C506_c2_seq1_|_nucleoside_diphosphate_kinase_[Oncorhynchus_mykiss]_gb|ACM80355.1|_nucleoside_diphosphate_kinase_[Oncorhynchus_mykiss]
C9290_c1_seq1_	-2.18795	0.0323758	>C9290_c1_seq1_|_unnamed_protein_product_[Tetraodon_nigroviridis]
C50008_c3_seq1_	1.59536	0.0326443	>C50008_c3_seq1_|_PREDICTED:_sodium-dependent_multivitamin_transporter-like_[Oreochromis_niloticus]
C53475_c0_seq1_	1.82417	0.0326748	>C53475_c0_seq1_|_Decaprenyl-diphosphate_synthase_subunit_1_[Dicentrarchus_labrax]
C54216_c0_seq1_	1.57168	0.0327426	>C54216_c0_seq1_|_PREDICTED:_uncharacterized_protein_DKFZp762I1415-like_[Danio_rerio]
C69073_c0_seq1_	1.73004	0.0328408	>C69073_c0_seq1_|_PREDICTED:_eukaryotic_translation_initiation_factor_2D-like_[Oreochromis_niloticus]
C615_c0_seq1_	-2.54642	0.0328738	>C615_c0_seq1_|_Probable_Bax_inhibitor_1_[Salmo_salar]_gb|ACH70860.1|_testis_enhanced_gene_transcript_Bax_inhibitor-1_[Salmo_salar]_gb|ACI66328.1|_Probable_Bax_inhibitor_1_[Salmo_salar]_gb|ADM15880.1|_Probable_Bax_inhibitor_1_[Salmo_salar]
C10181_c0_seq1_	-2.08347	0.0329758	>C10181_c0_seq1_|_PREDICTED:_very_long-chain_acyl-CoA_synthetase-like_[Oreochromis_niloticus]
C2358_c2_seq1_	-2.0692	0.033085	>C2358_c2_seq1_|_Catalase_[Salmo_salar]
C6785_c0_seq1_	-2.26403	0.033085	>C6785_c0_seq1_|_PREDICTED:_transmembrane_emp24_domain-containing_protein_2-like_[Oreochromis_niloticus]
C57456_c0_seq1_	1.54595	0.0330872	>C57456_c0_seq1_|_Angio-associated_migratory_cell_protein_[Salmo_salar]
C275439_c0_seq1_	-2.1996	0.0331058	>C275439_c0_seq1_|_conserved_hypothetical_protein_[Culex_quinquefasciatus]_gb|EDS34846.1|_conserved_hypothetical_protein_[Culex_quinquefasciatus]
C24533_c0_seq1_	-2.31994	0.0331565	>C24533_c0_seq1_|_phosphatidylserine_decarboxylase_proenzyme_[Salmo_salar]_gb|ACN10750.1|_Phosphatidylserine_decarboxylase_proenzyme_[Salmo_salar]
C7538_c0_seq1_	-1.88797	0.0331773	>C7538_c0_seq1_|_carbonyl_reductase/20beta-hydroxysteroid_dehydrogenase_A_[Oncorhynchus_mykiss]
C37488_c0_seq1_	1.45583	0.0331889	>C37488_c0_seq1_|_PREDICTED:_SOSS_complex_subunit_B2-like_[Oreochromis_niloticus]
C3716_c0_seq1_	1.48448	0.0332044	>C3716_c0_seq1_|_Extracellular_matrix_protein_1_precursor_[Salmo_salar]_gb|ACN10906.1|_Extracellular_matrix_protein_1_precursor_[Salmo_salar]
C9467_c0_seq1_	-2.12786	0.0332455	>C9467_c0_seq1_|_CD302_antigen_precursor_[Salmo_salar]
C60792_c0_seq1_	1.62995	0.0332609	>C60792_c0_seq1_|_PREDICTED:_E3_SUMO-protein_ligase_RanBP2_[Oreochromis_niloticus]
C4880_c1_seq1_	-2.34513	0.0332609	>C4880_c1_seq1_|_S-adenosylmethionine_synthetase_isoform_type-1_[Salmo_salar]_gb|ACN10374.1|_S-adenosylmethionine_synthetase_isoform_type-1_[Salmo_salar]_gb|ACN12736.1|_S-adenosylmethionine_synthetase_isoform_type-1_[Salmo_salar]
C564_c4_seq1_	-2.02832	0.0333465	>C564_c4_seq1_|_beta-2_microglobulin_[Oncorhynchus_mykiss]
C19097_c1_seq1_	-2.05272	0.0333661	>C19097_c1_seq1_|_solute_carrier_39_(zinc_transporter)_member_7_[Salmo_salar]_gb|ABQ59671.1|_SLC39A7_[Salmo_salar]
C1123_c0_seq1_	-1.60792	0.0334889	>C1123_c0_seq1_|_ATP_synthase,_H+_transporting,_mitochondrial_F0_complex,_subunit_c-3_[Salmo_salar]_gb|ACH70907.1|_ATP_synthase,_H+_transporting,_mitochondrial_F0_complex,_subunit_c-3_[Salmo_salar]_gb|ACI66290.1|_ATP_synthase_lipid-binding_protein,_mitochondrial_precursor_[Salmo_salar]_gb|ACN10063.1|_ATP_synthase_lipid-binding_protein,_mitochondrial_precursor_[Salmo_salar]_gb|ACN12410.1|_ATP_synt…
C8755_c3_seq1_	1.3187	0.0336041	>C8755_c3_seq1_|_uncharacterized_protein_LOC777712_[Danio_rerio]_gb|AAI24591.1|_Zgc:152816_[Danio_rerio]
C51719_c0_seq1_	1.81414	0.0337741	>C51719_c0_seq1_|_hypothetical_protein_Cagg_1035_[Chloroflexus_aggregans_DSM_9485]_gb|ACL23949.1|_hypothetical_protein_Cagg_1035_[Chloroflexus_aggregans_DSM_9485]
C78388_c0_seq1_	1.49204	0.0337741	>C78388_c0_seq1_|_PREDICTED:_THUMP_domain-containing_protein_2-like_[Gallus_gallus]
C26643_c0_seq1_	-1.58459	0.0337741	>C26643_c0_seq1_|_DNA-directed_RNA_polymerases_I,_II,_and_III_subunit_RPABC1_[Salmo_salar]_gb|ACO13387.1|_DNA-directed_RNA_polymerases_I,_II,_and_III_subunit_RPABC1_[Esox_lucius]
C8891_c0_seq1_	-2.03256	0.033811	>C8891_c0_seq1_|_PREDICTED:_acyl-CoA-binding_domain-containing_protein_5-like_[Oreochromis_niloticus]
C11203_c0_seq1_	-2.25408	0.0338954	>C11203_c0_seq1_|_Gamma-secretase_subunit_PEN-2_[Salmo_salar]_gb|ACI67864.1|_Gamma-secretase_subunit_PEN-2_[Salmo_salar]_gb|ACI69316.1|_Gamma-secretase_subunit_PEN-2_[Salmo_salar]_gb|ACO08451.1|_Gamma-secretase_subunit_Psenen_[Oncorhynchus_mykiss]_gb|ACO08506.1|_Gamma-secretase_subunit_Psenen_[Oncorhynchus_mykiss]
C72536_c0_seq1_	-1.89793	0.034164	>C72536_c0_seq1_|_PREDICTED:_Krueppel-like_factor_9-like_[Oreochromis_niloticus]
C8225_c0_seq1_	-1.26673	0.0342708	>C8225_c0_seq1_|_GTP_cyclohydrolase_1_feedback_regulatory_protein_[Salmo_salar]_gb|ACM09128.1|_GTP_cyclohydrolase_1_feedback_regulatory_protein_[Salmo_salar]_gb|ACM09597.1|_GTP_cyclohydrolase_1_feedback_regulatory_protein_[Salmo_salar]_gb|ADM16079.1|_GTP_cyclohydrolase_1_feedback_regulatory_protein_[Salmo_salar]
C28187_c0_seq1_	1.56118	0.0343011	>C28187_c0_seq1_|_solute_carrier_family_4,_sodium_bicarbonate_cotransporter,_member_7_[Mustela_putorius_furo]
C23037_c0_seq1_	1.46868	0.0343011	>C23037_c0_seq1_|_Cardiolipin_synthetase_[Salmo_salar]_gb|ACN11460.1|_Cardiolipin_synthetase_[Salmo_salar]
C31076_c0_seq1_	1.42126	0.0343011	>C31076_c0_seq1_|_PREDICTED:_zinc_finger_CCCH_domain-containing_protein_7B_[Danio_rerio]
C30560_c2_seq1_	-2.01253	0.0343011	>C30560_c2_seq1_|_C-X-C_motif_chemokine_14_precursor_[Salmo_salar]
C93013_c0_seq1_	1.62635	0.0343551	>C93013_c0_seq1_|_PREDICTED:_pumilio_domain-containing_protein_C14orf21-like_[Danio_rerio]
C62385_c0_seq1_	1.63865	0.0343681	>C62385_c0_seq1_|_PREDICTED:_zinc_finger_CCHC_domain-containing_protein_7_[Danio_rerio]
C14232_c0_seq1_	1.26055	0.0343935	>C14232_c0_seq1_|_unnamed_protein_product_[Tetraodon_nigroviridis]
C27462_c0_seq1_	-2.46275	0.0344883	>C27462_c0_seq1_|_MANBAL_[Oncorhynchus_mykiss]_gb|ACO07448.1|_MANBAL_[Oncorhynchus_mykiss]_gb|ACO08313.1|_MANBAL_[Oncorhynchus_mykiss]_gb|ACO08559.1|_MANBAL_[Oncorhynchus_mykiss]
C11517_c1_seq1_	-1.65978	0.0346337	>C11517_c1_seq1_|_PREDICTED:_glutaminase_kidney_isoform,_mitochondrial_[Danio_rerio]
C7026_c0_seq1_	-1.4504	0.0347028	>C7026_c0_seq1_|_PREDICTED:_uncharacterized_protein_C5orf4_homolog_[Oreochromis_niloticus]
C3263_c0_seq1_	-1.56912	0.0347994	>C3263_c0_seq1_|_Glutathione_S-transferase_3_[Lepeophtheirus_salmonis]
C45213_c2_seq1_	1.49109	0.0348186	>C45213_c2_seq1_|_PREDICTED:_sarcolemmal_membrane-associated_protein_[Oreochromis_niloticus]
C14098_c0_seq1_	1.44073	0.0348186	>C14098_c0_seq1_|_PREDICTED:_lysophospholipid_acyltransferase_5_[Oreochromis_niloticus]
C18417_c0_seq1_	1.42915	0.0348186	>C18417_c0_seq1_|_Vacuolar_proton_pump_subunit_F_[Esox_lucius]
C51596_c0_seq1_	1.21738	0.0348186	>C51596_c0_seq1_|_PREDICTED:_uncharacterized_protein_LOC423151_[Gallus_gallus]
C3429_c2_seq1_	1.92925	0.0348562	>C3429_c2_seq1_|_PREDICTED:_MICAL-like_protein_2-like_[Oreochromis_niloticus]
C8418_c0_seq1_	-2.21314	0.0348562	>C8418_c0_seq1_|_signal_recognition_particle_54_[Salmo_salar]_gb|ACI33406.1|_Signal_recognition_particle_54_kDa_protein_[Salmo_salar]
C21721_c0_seq1_	1.43009	0.0348778	>C21721_c0_seq1_|_Chromobox_protein_homolog_1_[Salmo_salar]_gb|ACN10302.1|_Chromobox_protein_homolog_1_[Salmo_salar]_gb|ACN12662.1|_Chromobox_protein_homolog_1_[Salmo_salar]
C20446_c3_seq1_	-1.36682	0.0348778	>C20446_c3_seq1_|_PREDICTED:_SEC14-like_protein_1-like_[Anolis_carolinensis]
C547_c0_seq1_	-2.08706	0.0348778	>C547_c0_seq1_|_40S_ribosomal_protein_S23_[Salmo_salar]_gb|ACN12368.1|_40S_ribosomal_protein_S23_[Salmo_salar]
C3889_c0_seq1_	-2.14738	0.0348778	>C3889_c0_seq1_|_Apolipoprotein_A-IV_precursor_[Salmo_salar]
C212_c0_seq1_	1.25988	0.0349445	>C212_c0_seq1_|_PREDICTED:_hyaluronan-binding_protein_2-like_[Oreochromis_niloticus]
C53294_c1_seq1_	1.44894	0.0349614	>C53294_c1_seq1_|_PREDICTED:_replication_factor_C_subunit_1-like_[Oreochromis_niloticus]
C11556_c1_seq1_	1.32877	0.0349614	>C11556_c1_seq1_|_Prkri_protein_[Danio_rerio]_gb|AAI63418.1|_Prkri_protein_[Danio_rerio]
C279_c0_seq1_	1.27925	0.0349614	>C279_c0_seq1_|_Plasminogen_activator_inhibitor_1_RNA-binding_protein_[Salmo_salar]
C42832_c1_seq1_	-1.46173	0.0349912	>C42832_c1_seq1_|_hematopoietically-expressed_homeobox_protein_hhex_[Oncorhynchus_mykiss]_gb|ACO08286.1|_Homeobox_protein_PRH_[Oncorhynchus_mykiss]
C3885_c0_seq1_	-1.99393	0.0350075	>C3885_c0_seq1_|_Transaldolase_[Salmo_salar]_gb|ACM08564.1|_Transaldolase_[Salmo_salar]_gb|ACM09807.1|_Transaldolase_[Salmo_salar]
C81245_c0_seq1_	-2.05948	0.0351965	>C81245_c0_seq1_|_PREDICTED:_carboxypeptidase_N_subunit_2-like_[Oreochromis_niloticus]
C24353_c1_seq1_	1.38241	0.0352263	>C24353_c1_seq1_|_RNA_3'-terminal_phosphate_cyclase_[Danio_rerio]_gb|AAH46087.1|_RNA_terminal_phosphate_cyclase_domain_1_[Danio_rerio]_gb|AAQ97842.1|_RTC_domain_containing_1_[Danio_rerio]
C2598_c0_seq1_	-2.01841	0.0353389	>C2598_c0_seq1_|_Fatty_acyl-CoA_hydrolase_precursor,_medium_chain_[Salmo_salar]
C25277_c0_seq1_	-2.51567	0.035478	>C25277_c0_seq1_|_elongation_of_very_long_chain_fatty_acids_protein_4_[Ictalurus_furcatus]
C44266_c1_seq1_	1.22192	0.0356428	>C44266_c1_seq1_|_PREDICTED:_probable_E3_ubiquitin-protein_ligase_MYCBP2_[Oreochromis_niloticus]
C1198_c8_seq1_	1.33024	0.0356901	>C1198_c8_seq1_|_Angiotensinogen_precursor_[Salmo_salar]_gb|ACI34138.1|_Angiotensinogen_precursor_[Salmo_salar]
C2016_c0_seq1_	-2.3171	0.0356901	>C2016_c0_seq1_|_C_type_lectin_receptor_B_[Oncorhynchus_mykiss]_gb|ACM80352.1|_C_type_lectin_receptor_B_[Oncorhynchus_mykiss]
C135811_c0_seq1_	1.69815	0.0357161	>C135811_c0_seq1_|_cyclin-Y_[Salmo_salar]_gb|ACN10980.1|_Cyclin-Y_[Salmo_salar]
C46606_c0_seq1_	-1.6972	0.0357653	>C46606_c0_seq1_|_UPF0308_protein_C9orf21_homolog_[Oncorhynchus_mykiss]_gb|ACO08544.1|_UPF0308_protein_C9orf21_homolog_[Oncorhynchus_mykiss]
C42563_c0_seq1_	1.63901	0.035789	>C42563_c0_seq1_|_PREDICTED:_zinc_finger_CCHC_domain-containing_protein_4-like_[Oreochromis_niloticus]
C2052_c0_seq1_	-1.57343	0.0358396	>C2052_c0_seq1_|_pancreatic_progenitor_cell_differentiation_and_proliferation_factor_B_[Danio_rerio]_sp|Q6PBI2.1|PDPFB_DANRE_RecName:_Full=Pancreatic_progenitor_cell_differentiation_and_proliferation_factor_B;_AltName:_Full=Exocrine_differentiation_and_proliferation_factor_B_gb|AAH59699.1|_C20orf149_homolog_(H._sapiens),_b_[Danio_rerio]
C51074_c1_seq1_	1.67015	0.0359077	>C51074_c1_seq1_|_PREDICTED:_putative_GTP-binding_protein_Parf_[Danio_rerio]
C58508_c0_seq1_	1.58335	0.0359077	>C58508_c0_seq1_|_FAM43A_[Salmo_salar]_gb|ACI34107.1|_FAM43A_[Salmo_salar]
C8925_c0_seq1_	1.51801	0.0359077	>C8925_c0_seq1_|_zinc_finger_protein_36,_C3H_type-like_1a_[Danio_rerio]_gb|AAI24506.1|_Zinc_finger_protein_36,_C3H_type-like_2_[Danio_rerio]_gb|AAI65552.1|_Zfp36l2_protein_[Danio_rerio]
C31095_c0_seq1_	1.29896	0.0359077	>C31095_c0_seq1_|_CA055_protein_[Salmo_salar]_gb|ACI33893.1|_C1orf55_homolog_[Salmo_salar]
C14035_c9_seq1_	1.37626	0.0360775	>C14035_c9_seq1_|_PREDICTED:_DENN_domain-containing_protein_2D-like_[Oreochromis_niloticus]
C11204_c8_seq1_	-1.80072	0.0360775	>C11204_c8_seq1_|_Thymidine_phosphorylase_[Salmo_salar]_gb|ACI33838.1|_Thymidine_phosphorylase_precursor_[Salmo_salar]
C36007_c0_seq1_	1.49485	0.0361156	>C36007_c0_seq1_|_PREDICTED:_E3_SUMO-protein_ligase_RanBP2_[Oreochromis_niloticus]
C8027_c0_seq1_	-1.81832	0.0362079	>C8027_c0_seq1_|_bile_salt_export_pump_[Oncorhynchus_mykiss]_gb|ABJ55520.2|_bile_salt_export_pump_[Oncorhynchus_mykiss]
C605_c1_seq1_	-2.21455	0.0362079	>C605_c1_seq1_|_apolipoprotein_B,_like_precursor_[Danio_rerio]_emb|CAH68927.1|_novel_protein_similar_to_vertebrate_apolipoprotein_B_(including_Ag(x)_antigen)_(APOB)_[Danio_rerio]
C80629_c0_seq1_	1.28731	0.036243	>C80629_c0_seq1_|_Uncharacterized_protein_[Dicentrarchus_labrax]
C24092_c0_seq1_	1.55043	0.0363193	>C24092_c0_seq1_|_myc-regulated_DEAD_box_protein_[Oncorhynchus_mykiss]_gb|AAU81664.1|_myc-regulated_DEAD_box_protein_[Oncorhynchus_mykiss]
C14674_c2_seq1_	1.41304	0.0363193	>C14674_c2_seq1_|_Zinc_finger_and_BTB_domain-containing_protein_17_[Salmo_salar]_gb|ACI33128.1|_Zinc_finger_and_BTB_domain-containing_protein_17_[Salmo_salar]
C27253_c0_seq1_	-1.74276	0.0363193	>C27253_c0_seq1_|_PREDICTED:_fermitin_family_homolog_2_[Oreochromis_niloticus]
C13485_c1_seq1_	-1.83547	0.0363334	>C13485_c1_seq1_|_Transmembrane_9_superfamily_member_3_precursor_[Salmo_salar]_gb|ACI33193.1|_Transmembrane_9_superfamily_member_3_precursor_[Salmo_salar]
C78185_c0_seq1_	1.8814	0.0363905	>C78185_c0_seq1_|_PREDICTED:_cell_division_cycle-associated_7-like_protein-like_[Ornithorhynchus_anatinus]
C729_c0_seq1_	-2.15172	0.0364093	>C729_c0_seq1_|_Isocitrate_dehydrogenase_[NAD]_subunit_beta,_mitochondrial_[Dicentrarchus_labrax]
C10825_c1_seq1_	1.67088	0.0364496	>C10825_c1_seq1_|_PREDICTED:_small_subunit_processome_component_20_homolog_[Oreochromis_niloticus]
C3894_c3_seq1_	-2.16657	0.0365679	>C3894_c3_seq1_|_NADH_dehydrogenase_1_alpha_subcomplex_subunit_1_[Salmo_salar]_gb|ACN09884.1|_NADH_dehydrogenase_1_alpha_subcomplex_subunit_1_[Salmo_salar]_gb|ACN12231.1|_NADH_dehydrogenase_1_alpha_subcomplex_subunit_1_[Salmo_salar]
C11260_c1_seq1_	1.40121	0.0365696	>C11260_c1_seq1_|_PREDICTED:_hypothetical_protein_LOC100703628_[Oreochromis_niloticus]
C84623_c1_seq1_	-1.73409	0.0365696	>C84623_c1_seq1_|_PREDICTED:_sterol_O-acyltransferase_1_[Oreochromis_niloticus]
C41772_c0_seq1_	-2.1145	0.0365831	>C41772_c0_seq1_|_PREDICTED:_heparan_sulfate_glucosamine_3-O-sulfotransferase_3B1-like_[Oreochromis_niloticus]
C15323_c3_seq1_	1.80235	0.0366313	>C15323_c3_seq1_|_Acetyl-coenzyme_A_synthetase_2-like,_mitochondrial_precursor_[Salmo_salar]
C4806_c1_seq1_	-1.75428	0.0367753	>C4806_c1_seq1_|_glycogen_synthase_kinase_binding_protein_[Oncorhynchus_mykiss]_gb|AAM44075.1|_guanylate-binding_protein_[Oncorhynchus_mykiss]
C20970_c0_seq1_	-1.53106	0.0368241	>C20970_c0_seq1_|_peroxisome_proliferator-activated_receptor_alpha_[Oncorhynchus_mykiss]_gb|ADN92684.1|_peroxisome_proliferator-activated_receptor_alpha_[Oncorhynchus_mykiss]
C4099_c0_seq1_	-2.30382	0.0370594	>C4099_c0_seq1_|_pancreatic_progenitor_cell_differentiation_and_proliferation_factor_[Salmo_salar]_sp|B5DGK1.1|PPDPF_SALSA_RecName:_Full=Pancreatic_progenitor_cell_differentiation_and_proliferation_factor;_AltName:_Full=Exocrine_differentiation_and_proliferation_factor_gb|ACH70875.1|_chromosome_20_open_reading_frame_149_[Salmo_salar]
C9647_c0_seq1_	-1.54054	0.0370971	>C9647_c0_seq1_|_Connective_tissue_growth_factor_precursor_[Salmo_salar]_gb|ACI33303.1|_Connective_tissue_growth_factor_precursor_[Salmo_salar]
C28950_c0_seq1_	1.3611	0.0371178	>C28950_c0_seq1_|_PREDICTED:_5-hydroxyisourate_hydrolase-like_[Oreochromis_niloticus]
C139421_c0_seq1_	1.81949	0.0371735	>C139421_c0_seq1_|_Orphan_sodium-and_chloride-dependent_neurotransmitter_transporter_NTT73_[Dicentrarchus_labrax]
C1247_c0_seq1_	-1.91233	0.0372321	>C1247_c0_seq1_|_PREDICTED:_C-type_lectin_domain_family_10_member_A-like_[Oreochromis_niloticus]
C17187_c0_seq1_	-1.48457	0.0372555	>C17187_c0_seq1_|_Josephin-2_[Oncorhynchus_mykiss]_gb|ACO07442.1|_Josephin-2_[Oncorhynchus_mykiss]
C22671_c1_seq1_	1.29459	0.0373679	>C22671_c1_seq1_|_novel_protein_(zgc:153452)_[Danio_rerio]
C53375_c2_seq1_	1.642	0.037472	>C53375_c2_seq1_|_PREDICTED:_neighbor_of_COX4-like_[Oreochromis_niloticus]
C90926_c0_seq1_	1.49165	0.037472	>C90926_c0_seq1_|_PREDICTED:_MAX_gene-associated_protein_[Gallus_gallus]
C55822_c0_seq1_	1.42559	0.037504	>C55822_c0_seq1_|_WD_repeat_domain_36_[Danio_rerio]
C22186_c0_seq1_	1.98263	0.0375068	>C22186_c0_seq1_|_hypothetical_protein,_conserved_in_P._knowlesi_[Plasmodium_knowlesi_strain_H]_emb|CAQ39191.1|_hypothetical_protein,_conserved_in_P._knowlesi_[Plasmodium_knowlesi_strain_H]
C91354_c0_seq1_	1.5405	0.0376278	>C91354_c0_seq1_|_PREDICTED:_vitamin_K_epoxide_reductase_complex_subunit_1-like_protein_1-like_[Oreochromis_niloticus]
C14075_c0_seq1_	1.24193	0.0376583	>C14075_c0_seq1_|_PREDICTED:_general_vesicular_transport_factor_p115-like_[Oreochromis_niloticus]
C59215_c1_seq1_	-1.37248	0.0380188	>C59215_c1_seq1_|_Geranylgeranyl_transferase_type-2_subunit_beta_[Salmo_salar]_gb|ACI33626.1|_Geranylgeranyl_transferase_type-2_subunit_beta_[Salmo_salar]
C13701_c0_seq1_	1.95642	0.0381169	>C13701_c0_seq1_|_Ornithine_decarboxylase_1_[Salmo_salar]
C1154_c0_seq1_	-2.33578	0.038309	>C1154_c0_seq1_|_ATP_synthase,_H+_transporting,_mitochondrial_F0_complex,_subunit_c-3_[Salmo_salar]_gb|ACH70907.1|_ATP_synthase,_H+_transporting,_mitochondrial_F0_complex,_subunit_c-3_[Salmo_salar]_gb|ACI66290.1|_ATP_synthase_lipid-binding_protein,_mitochondrial_precursor_[Salmo_salar]_gb|ACN10063.1|_ATP_synthase_lipid-binding_protein,_mitochondrial_precursor_[Salmo_salar]_gb|ACN12410.1|_ATP_synt…
C46467_c2_seq1_	-1.98825	0.0383118	>C46467_c2_seq1_|_PREDICTED:_bile_acid_receptor-like_[Oreochromis_niloticus]
C42079_c1_seq1_	1.65027	0.038389	>C42079_c1_seq1_|_PREDICTED:_hypothetical_protein_LOC100703750_[Oreochromis_niloticus]
C6563_c4_seq1_	-1.63002	0.038389	>C6563_c4_seq1_|_unnamed_protein_product_[Tetraodon_nigroviridis]
C6799_c2_seq1_	-1.64514	0.038389	>C6799_c2_seq1_|_Deoxyribonuclease_gamma_precursor_[Salmo_salar]
C7938_c1_seq1_	-1.81359	0.038389	>C7938_c1_seq1_|_PREDICTED:_aldehyde_dehydrogenase_family_8_member_A1-like_isoform_1_[Oreochromis_niloticus]
C19957_c1_seq1_	1.48245	0.0384346	>C19957_c1_seq1_|_PREDICTED:_myosin-Id_[Oreochromis_niloticus]
C5862_c9_seq1_	-1.92128	0.0385161	>C5862_c9_seq1_|_Aldehyde_dehydrogenase,_mitochondrial_precursor_[Salmo_salar]
C296854_c0_seq1_	-1.48378	0.0386169	>C296854_c0_seq1_|_hypothetical_protein_EAI_10932_[Harpegnathos_saltator]
C59087_c0_seq1_	-2.0474	0.0387168	>C59087_c0_seq1_|_PREDICTED:_ATP-dependent_zinc_metalloprotease_YME1L1-like_[Oreochromis_niloticus]
C39846_c0_seq1_	1.67237	0.0387562	>C39846_c0_seq1_|_PREDICTED:_uncharacterized_protein_K02A2.6-like_[Oreochromis_niloticus]
C47601_c2_seq1_	1.22473	0.038974	>C47601_c2_seq1_|_PREDICTED:_LOW_QUALITY_PROTEIN:_zinc_finger_ZZ-type_and_EF-hand_domain-containing_protein_1-like_[Oreochromis_niloticus]
C2127_c1_seq1_	-1.83145	0.0390002	>C2127_c1_seq1_|_Catenin_beta-1_[Salmo_salar]
C7631_c1_seq1_	1.31086	0.0390039	>C7631_c1_seq1_|_PREDICTED:_hypothetical_protein_LOC100691610_[Oreochromis_niloticus]
C31705_c0_seq1_	1.23118	0.0390039	>C31705_c0_seq1_|_RecName:_Full=F-box/LRR-repeat_protein_5;_AltName:_Full=F-box_and_leucine-rich_repeat_protein_5_gb|ACN10989.1|_F-box/LRR-repeat_protein_5_[Salmo_salar]
C7727_c0_seq1_	-1.76261	0.0390039	>C7727_c0_seq1_|_citrate_synthase_[Lates_calcarifer]
C609_c2_seq1_	-2.044	0.0390385	>C609_c2_seq1_|_alpha_amylase_precursor_[Salmo_salar]_gb|ABD13895.1|_alpha_amylase_[Salmo_salar]
C59884_c0_seq1_	1.47311	0.039045	>C59884_c0_seq1_|_PREDICTED:_mitochondrial_uncoupling_protein_2_[Oreochromis_niloticus]
C33627_c0_seq1_	-2.1645	0.0390527	>C33627_c0_seq1_|_2-amino-3-carboxymuconate-6-semialdehyde_decarboxylase_[Danio_rerio]_gb|AAI39660.1|_Acmsd_protein_[Danio_rerio]
C12364_c2_seq1_	-1.9061	0.0390907	>C12364_c2_seq1_|_non-specific_cytotoxic_cell_receptor_protein-1_[Salmo_salar]_gb|ACL37479.2|_non-specific_cytotoxic_cell_receptor_protein-1_[Salmo_salar]
C2843_c8_seq1_	-2.16153	0.0391407	>C2843_c8_seq1_|_Aspartate_aminotransferase,_mitochondrial_precursor_[Salmo_salar]
C16466_c0_seq1_	-1.82074	0.03922	>C16466_c0_seq1_|_hypothetical_protein_DAPPUDRAFT_40066_[Daphnia_pulex]
C5892_c0_seq1_	-2.02178	0.039241	>C5892_c0_seq1_|_serpin_peptidase_inhibitor,_clade_F,_member_2B_[Oncorhynchus_mykiss]_emb|CCB84818.1|_serpin_peptidase_inhibitor,_clade_F,_member_2B_[Oncorhynchus_mykiss]
C39182_c1_seq1_	-2.50673	0.0393134	>C39182_c1_seq1_|_UDP_glucuronosyltransferase_5_family_polypeptide_a1_[Danio_rerio]
C27054_c0_seq1_	1.3497	0.0393461	>C27054_c0_seq1_|_PREDICTED:_echinoderm_microtubule-associated_protein-like_4-like_[Oreochromis_niloticus]
C66002_c0_seq1_	1.49754	0.0393898	>C66002_c0_seq1_|_novel_protein_(zgc:55781)_[Danio_rerio]
C37493_c0_seq1_	-1.4531	0.0395431	>C37493_c0_seq1_|_secretory_carrier_membrane_protein_2_isoform_1_[Danio_rerio]_gb|AAH46051.1|_Secretory_carrier_membrane_protein_2_[Danio_rerio]
C13765_c0_seq1_	-1.68366	0.0395431	>C13765_c0_seq1_|_Transcription_factor_AP-1_[Salmo_salar]
C23458_c0_seq1_	1.43678	0.0396771	>C23458_c0_seq1_|_unnamed_protein_product_[Tetraodon_nigroviridis]
C307_c0_seq1_	-1.95093	0.0398292	>C307_c0_seq1_|_simple_type_II_keratin_K8b_(S2)_[Oncorhynchus_mykiss]_emb|CAA63300.1|_simple_type_II_keratin_K8b_(S2)_[Oncorhynchus_mykiss]
C9644_c0_seq1_	-2.34417	0.0398292	>C9644_c0_seq1_|_Keratinocytes-associated_protein_2_[Salmo_salar]_gb|ACI66708.1|_Keratinocytes-associated_protein_2_[Salmo_salar]_gb|ACI67380.1|_Keratinocytes-associated_protein_2_[Salmo_salar]_gb|ACI67405.1|_Keratinocytes-associated_protein_2_[Salmo_salar]
C20761_c1_seq1_	-2.48782	0.0398292	>C20761_c1_seq1_|_PREDICTED:_LOW_QUALITY_PROTEIN:_protein_transport_protein_Sec61_subunit_alpha_isoform_2_[Gallus_gallus]
C71938_c0_seq1_	-1.67565	0.0398514	>C71938_c0_seq1_|_PREDICTED:_rho_GTPase-activating_protein_29_[Danio_rerio]
C22248_c0_seq1_	1.48126	0.039882	>C22248_c0_seq1_|_PREDICTED:_hypothetical_protein_[Hydra_magnipapillata]
C26663_c2_seq1_	1.40656	0.039882	>C26663_c2_seq1_|_PREDICTED:_cingulin-like_1_[Danio_rerio]
C16927_c0_seq1_	1.30786	0.039882	>C16927_c0_seq1_|_PREDICTED:_transportin-2_isoform_2_[Monodelphis_domestica]
C2502_c0_seq1_	-1.73147	0.039882	>C2502_c0_seq1_|_precerebellin-like_protein_precursor_[Oncorhynchus_mykiss]_gb|AAF04305.2|AF192969_1_precerebellin-like_protein_[Oncorhynchus_mykiss]
C1962_c1_seq1_	-1.82253	0.039882	>C1962_c1_seq1_|_C1R/C1S_subunit_of_Ca2+-dependent_complex_precursor_[Oncorhynchus_mykiss]_emb|CAD58654.1|_C1R/C1S_subunit_of_Ca2+-dependent_complex_[Oncorhynchus_mykiss]
C26176_c0_seq1_	-2.11231	0.039882	>C26176_c0_seq1_|_Annexin_A13_[Salmo_salar]
C5277_c0_seq1_	-2.3906	0.039882	>C5277_c0_seq1_|_heat_shock_transcription_factor_1b_[Oncorhynchus_mykiss]_dbj|BAD10989.1|_heat_shock_transcription_factor_1_isoform_b_[Oncorhynchus_mykiss]
C7137_c0_seq1_	-1.97243	0.039926	>C7137_c0_seq1_|_Cytochrome_b5_[Salmo_salar]
C114999_c0_seq1_	-2.22978	0.0399883	>C114999_c0_seq1_|_PREDICTED:_hypothetical_protein_LOC100534782_[Danio_rerio]
C90968_c0_seq1_	1.54164	0.0400149	>C90968_c0_seq1_|_PREDICTED:_zinc_finger_protein_271-like_[Acyrthosiphon_pisum]
C14721_c0_seq1_	1.525	0.0400149	>C14721_c0_seq1_|_hypothetical_protein_CTHT_0052820_[Chaetomium_thermophilum_var._thermophilum_DSM_1495]
C435_c0_seq1_	-1.51812	0.0401173	>C435_c0_seq1_|_ecdysoneless_[Danio_rerio]_gb|AAH55498.1|_Ecdysoneless_homolog_(Drosophila)_[Danio_rerio]
C55859_c2_seq1_	2.0998	0.040183	>C55859_c2_seq1_|_Zgc:152783_[Danio_rerio]_gb|AAI65688.1|_Zgc:152783_protein_[Danio_rerio]
C10913_c2_seq1_	1.85051	0.0402264	>C10913_c2_seq1_|_PREDICTED:_hypothetical_protein_LOC564101_[Danio_rerio]
C28807_c1_seq1_	1.46735	0.0402706	>C28807_c1_seq1_|_SWI/SNF-related_matrix-associated_actin-dependent_regulator_of_chromatin_subfamily_B_member_1_[Salmo_salar]
C14066_c0_seq1_	1.30237	0.0402706	>C14066_c0_seq1_|_lipocalin-like_precursor_[Danio_rerio]_gb|AAI63043.1|_LOC555483_protein_[Danio_rerio]_gb|AAI63029.1|_LOC555483_protein_[Danio_rerio]
C47458_c2_seq1_	1.77608	0.0402714	>C47458_c2_seq1_|_PREDICTED:_cytospin-B-like_[Oreochromis_niloticus]
C33056_c0_seq1_	1.4131	0.0402981	>C33056_c0_seq1_|_exportin_4_[Danio_rerio]_emb|CAQ14421.1|_exportin_4_[Danio_rerio]
C48603_c0_seq1_	1.7688	0.0403282	>C48603_c0_seq1_|_PREDICTED:_U8_snoRNA-decapping_enzyme-like_[Oreochromis_niloticus]
C13629_c0_seq1_	1.60558	0.0404085	>C13629_c0_seq1_|_Phenylalanyl-tRNA_synthetase_alpha_chain_[Salmo_salar]_gb|ACI33588.1|_Phenylalanyl-tRNA_synthetase_alpha_chain_[Salmo_salar]
C2827_c0_seq1_	-2.09756	0.040737	>C2827_c0_seq1_|_Electron_transfer_flavoprotein_subunit_alpha,_mitochondrial_precursor_[Salmo_salar]_gb|ACI67395.1|_Electron_transfer_flavoprotein_subunit_alpha,_mitochondrial_precursor_[Salmo_salar]
C7438_c0_seq1_	1.87135	0.0408147	>C7438_c0_seq1_|_GTPase,_IMAP_family_member_7_[Oncorhynchus_mykiss]
C13410_c0_seq1_	-2.11859	0.040921	>C13410_c0_seq1_|_Sodium-_and_chloride-dependent_taurine_transporter_[Salmo_salar]_gb|ACI32942.1|_Sodium-_and_chloride-dependent_taurine_transporter_[Salmo_salar]
C65304_c0_seq1_	-1.83189	0.0409451	>C65304_c0_seq1_|_lymphoid_enhancer-binding_factor_1_[Danio_rerio]_gb|AAD41489.1|AF136454_1_lymphocyte_enhancer_binding_factor_1_Lef1_[Danio_rerio]_gb|AAI62097.1|_Lymphocyte_enhancer_binding_factor_1_[Danio_rerio]_emb|CAX13858.1|_lymphocyte_enhancer_binding_factor_1_[Danio_rerio]
C44577_c0_seq1_	1.31597	0.0411131	>C44577_c0_seq1_|_PREDICTED:_tRNA-dihydrouridine_synthase_2-like_[Oreochromis_niloticus]
C47669_c1_seq1_	1.41736	0.0412438	>C47669_c1_seq1_|_ribose-phosphate_pyrophosphokinase_1_[Danio_rerio]_gb|AAI24319.1|_Phosphoribosyl_pyrophosphate_synthetase_1B_[Danio_rerio]_gb|AAI53528.1|_Phosphoribosyl_pyrophosphate_synthetase_1B_[Danio_rerio]_gb|AAI64343.1|_Prps1b_protein_[Danio_rerio]
C257370_c0_seq1_	2.16108	0.0413564	>C257370_c0_seq1_|_prospero_homeobox_2_[Danio_rerio]_gb|ABS30417.2|_prox2_protein_[Danio_rerio]
C41321_c0_seq1_	1.75977	0.0414947	>C41321_c0_seq1_|_Chain_A,_Crystal_Structure_Of_Human_Ck2_Alpha_Complexed_With_Ellagic_Acid_pdb|3AMY|A_Chain_A,_Crystal_Structure_Of_Human_Ck2_Alpha_Complexed_With_Apigenin_pdb|3AT2|A_Chain_A,_Crystal_Structure_Of_Ck2alpha_pdb|3AT3|A_Chain_A,_Crystal_Structure_Of_Ck2alpha_With_Pyradine_Derivative_pdb|3AT4|A_Chain_A,_Crystal_Structure_Of_Ck2alpha_With_Pyradine_Derivertive
C40680_c1_seq1_	-2.3128	0.0414947	>C40680_c1_seq1_|_factor_inhibiting_hypoxia-inducible_factor_1_alpha_[Oncorhynchus_mykiss]
C53905_c0_seq1_	-1.37914	0.0415192	>C53905_c0_seq1_|_PREDICTED:_d-2-hydroxyglutarate_dehydrogenase,_mitochondrial-like_[Oreochromis_niloticus]
C1719_c8_seq1_	-1.89116	0.0415702	>C1719_c8_seq1_|_PREDICTED:_protein_THEMIS_[Ornithorhynchus_anatinus]
C7708_c0_seq1_	-2.09584	0.0415702	>C7708_c0_seq1_|_PREDICTED:_eukaryotic_translation_initiation_factor_4_gamma_2-like_[Oreochromis_niloticus]
C68324_c0_seq1_	-2.35306	0.0415842	>C68324_c0_seq1_|_cystathionine-beta-synthase_[Oncorhynchus_mykiss]_gb|ABY40473.1|_cystathionine-beta-synthase_[Oncorhynchus_mykiss]
C23990_c4_seq1_	1.69451	0.0415877	>C23990_c4_seq1_|_PREDICTED:_calmodulin-binding_transcription_activator_2-like_[Oreochromis_niloticus]
C5972_c0_seq1_	-2.33295	0.0416376	>C5972_c0_seq1_|_Keratinocytes-associated_transmembrane_protein_2_[Salmo_salar]_gb|ACI33044.1|_Keratinocytes-associated_transmembrane_protein_2_precursor_[Salmo_salar]
C111587_c1_seq1_	1.43572	0.0416858	>C111587_c1_seq1_|_group_XIIB_secretory_phospholipase_A2-like_protein_precursor_[Danio_rerio]_gb|AAH65857.1|_Phospholipase_A2,_group_XIIB_[Danio_rerio]
C120546_c0_seq1_	-2.21035	0.0417426	>C120546_c0_seq1_|_Four_and_a_half_LIM_domains_protein_1_[Salmo_salar]
C11407_c0_seq1_	1.54287	0.0417772	>C11407_c0_seq1_|_unnamed_protein_product_[Tetraodon_nigroviridis]
C4947_c0_seq1_	1.44036	0.0417772	>C4947_c0_seq1_|_14-3-3_protein_epsilon_[Salmo_salar]
C102037_c0_seq1_	1.39754	0.041794	>C102037_c0_seq1_|_PREDICTED:_KDEL_motif-containing_protein_1-like_[Oreochromis_niloticus]
C8280_c0_seq1_	1.98766	0.0418993	>C8280_c0_seq1_|_uncharacterized_protein_LOC100006880_[Danio_rerio]_gb|AAI52114.1|_Zgc:173619_protein_[Danio_rerio]_gb|AAI57578.1|_LOC100135285_protein_[Xenopus_(Silurana)_tropicalis]
C7265_c0_seq1_	1.71843	0.0419411	>C7265_c0_seq1_|_Stress-70_protein,_mitochondrial_precursor_[Salmo_salar]
C8075_c1_seq1_	1.23022	0.0420013	>C8075_c1_seq1_|_PREDICTED:_SAFB-like_transcription_modulator-like_[Oreochromis_niloticus]
C64404_c0_seq1_	-1.38287	0.0420735	>C64404_c0_seq1_|_PREDICTED:_pleckstrin_homology_domain-containing_family_G_member_3-like_[Oreochromis_niloticus]
C33870_c1_seq1_	2.6328	0.0421853	>C33870_c1_seq1_|_PREDICTED:_bromodomain-containing_protein_8-like_[Danio_rerio]
C23030_c0_seq1_	1.38208	0.0421853	>C23030_c0_seq1_|_PREDICTED:_elongation_factor_Tu_GTP-binding_domain-containing_protein_1_[Oreochromis_niloticus]
C36140_c0_seq1_	-2.30057	0.0421853	>C36140_c0_seq1_|_Heat_shock_protein_HSP_90-alpha_[Salmo_salar]_gb|ACN10985.1|_Heat_shock_protein_HSP_90-alpha_[Salmo_salar]
C101918_c0_seq1_	1.60563	0.0421906	>C101918_c0_seq1_|_rRNA_methyltransferase_1,_mitochondrial_precursor_[Salmo_salar]_gb|ACN12522.1|_rRNA_methyltransferase_1,_mitochondrial_precursor_[Salmo_salar]
C55056_c0_seq1_	1.58048	0.0421906	>C55056_c0_seq1_|_novel_protein_similar_to_DNA_polymerases_[Danio_rerio]
C8231_c4_seq1_	1.30568	0.0421906	>C8231_c4_seq1_|_acyl-coenzyme_A_thioesterase_11_[Danio_rerio]_emb|CAN88063.1|_novel_protein_similar_to_vertebrate_acyl-CoA_thioesterase_11_(ACOT11,_zgc:113011)_[Danio_rerio]_emb|CAQ14224.1|_novel_protein_similar_to_vertebrate_acyl-CoA_thioesterase_11_(ACOT11,_zgc:113011)_[Danio_rerio]
C9308_c0_seq1_	-2.0415	0.0421906	>C9308_c0_seq1_|_microtubule-associated_proteins_1A/1B_light_chain_3A_[Salmo_salar]_gb|ACH70617.1|_microtubule-associated_protein_1_light_chain_3_alpha_[Salmo_salar]
C29150_c1_seq1_	-2.18557	0.0421906	>C29150_c1_seq1_|_Leucine-rich_repeat-containing_protein_58_[Salmo_salar]
C4309_c0_seq1_	-2.27784	0.0421906	>C4309_c0_seq1_|_progestin_membrane_receptor_component_1_[Oncorhynchus_mykiss]_gb|AAL49963.1|_progestin_membrane_receptor_component_1_[Oncorhynchus_mykiss]
C7180_c6_seq1_	-2.29832	0.0421906	>C7180_c6_seq1_|_Lysosomal_protective_protein_precursor_[Salmo_salar]_gb|ACI33646.1|_Lysosomal_protective_protein_precursor_[Salmo_salar]
C47624_c0_seq1_	1.745	0.0423244	>C47624_c0_seq1_|_Death-inducer_obliterator_1_[Dicentrarchus_labrax]
C18572_c0_seq1_	1.3871	0.0424832	>C18572_c0_seq1_|_PREDICTED:_hypothetical_protein_LOC100702660_[Oreochromis_niloticus]
C96260_c0_seq1_	-1.91594	0.0425489	>C96260_c0_seq1_|_predicted_protein_[Nematostella_vectensis]_gb|EDO47327.1|_predicted_protein_[Nematostella_vectensis]
C32577_c3_seq1_	1.47274	0.042589	>C32577_c3_seq1_|_PREDICTED:_guanine_nucleotide-binding_protein-like_3-like_protein-like_[Oreochromis_niloticus]
C90916_c0_seq1_	1.45573	0.042589	>C90916_c0_seq1_|_PREDICTED:_snRNA-activating_protein_complex_subunit_2-like_[Danio_rerio]
C43404_c1_seq1_	-1.20472	0.042589	>C43404_c1_seq1_|_oxysterols_receptor_LXR-alpha_[Oncorhynchus_mykiss]_gb|ACK99548.1|_liver_X_receptor_[Oncorhynchus_mykiss]
C35846_c2_seq1_	-1.63157	0.042589	>C35846_c2_seq1_|_Ras-related_protein_Rab-33B_[Salmo_salar]_gb|ACM09763.1|_Ras-related_protein_Rab-33B_[Salmo_salar]
C2470_c0_seq1_	-1.93167	0.0425904	>C2470_c0_seq1_|_Succinyl-CoA_ligase_subunit_alpha,_mitochondrial_precursor_[Salmo_salar]
C18256_c0_seq1_	-1.89293	0.0425931	>C18256_c0_seq1_|_cytochrome_P450_[Dicentrarchus_labrax]
C67051_c0_seq1_	-2.22215	0.0429157	>C67051_c0_seq1_|_Glucose-6-phosphatase_[Osmerus_mordax]
C953_c1_seq1_	-1.30949	0.0431556	>C953_c1_seq1_|_myosin,_light_polypeptide_9,_like_1_[Salmo_salar]_gb|ACI66702.1|_Myosin_regulatory_light_chain_2,_smooth_muscle_isoform_[Salmo_salar]_gb|ACI66712.1|_Myosin_regulatory_light_chain_2,_smooth_muscle_isoform_[Salmo_salar]
C2570_c1_seq1_	-1.29988	0.0432291	>C2570_c1_seq1_|_PREDICTED:_lysocardiolipin_acyltransferase_1-like_[Oreochromis_niloticus]
C32861_c0_seq1_	1.36141	0.0432453	>C32861_c0_seq1_|_PREDICTED:_SAM_domain_and_HD_domain-containing_protein_1-like_[Oreochromis_niloticus]
C13_c2_seq1_	-2.28411	0.0433065	>C13_c2_seq1_|_Hemoglobin_subunit_beta-1_[Salmo_salar]_gb|ACN12547.1|_Hemoglobin_subunit_beta-1_[Salmo_salar]
C45022_c1_seq1_	1.23258	0.0433346	>C45022_c1_seq1_|_C20orf77_[Salmo_salar]
C105_c153_seq1_	-2.22908	0.0433346	>C105_c153_seq1_|_guanine_nucleotide-binding_protein_G(i)_subunit_alpha-2_[Salmo_salar]_gb|ACI34181.1|_Guanine_nucleotide-binding_protein_Gi,_alpha-2_subunit_[Salmo_salar]
C46451_c1_seq1_	1.91144	0.0434111	>C46451_c1_seq1_|_HBS1-like_protein_isoform_3_[Homo_sapiens]_emb|CAD30874.1|_HBS1-like_protein_[Homo_sapiens]_emb|CAI17914.1|_HBS1-like_(S._cerevisiae)_[Homo_sapiens]_gb|EAW47981.1|_HBS1-like_(S._cerevisiae),_isoform_CRA_b_[Homo_sapiens]
C595_c18_seq1_	-1.48507	0.0434324	>C595_c18_seq1_|_Alanine_aminotransferase_2-like_[Salmo_salar]_gb|ACI33102.1|_Alanine_aminotransferase_2-like_[Salmo_salar]
C10265_c2_seq1_	-1.93924	0.0434324	>C10265_c2_seq1_|_Abhydrolase_domain-containing_protein_12_[Salmo_salar]_gb|ACI34265.1|_Abhydrolase_domain-containing_protein_12_[Salmo_salar]
C198_c2_seq1_	-1.25457	0.0434577	>C198_c2_seq1_|_PREDICTED:_lipoyl_synthase,_mitochondrial-like_[Oreochromis_niloticus]
C17697_c0_seq1_	1.3132	0.0434609	>C17697_c0_seq1_|_Polyadenylate-binding_protein-interacting_protein_2B_[Salmo_salar]_gb|ACN12282.1|_Polyadenylate-binding_protein-interacting_protein_2B_[Salmo_salar]
C8100_c0_seq1_	-1.79092	0.0435007	>C8100_c0_seq1_|_Nuclear_factor_erythroid_2-related_factor_2_[Salmo_salar]
C117597_c0_seq1_	1.35722	0.0435281	>C117597_c0_seq1_|_PREDICTED:_probable_tRNA_(uracil-O(2)-)-methyltransferase-like_[Oreochromis_niloticus]
C127702_c0_seq1_	1.69618	0.0435441	>C127702_c0_seq1_|_centrosomal_protein_of_290_kDa_[Danio_rerio]
C56738_c1_seq1_	-1.40684	0.0435441	>C56738_c1_seq1_|_PREDICTED:_charged_multivesicular_body_protein_2b-like_[Oreochromis_niloticus]
C13341_c2_seq1_	-1.82618	0.0435441	>C13341_c2_seq1_|_PREDICTED:_kelch-like_ECH-associated_protein_1-like_[Oreochromis_niloticus]
C20118_c0_seq1_	-1.93159	0.0436702	>C20118_c0_seq1_|_PREDICTED:_aminopeptidase_N-like_[Oreochromis_niloticus]
C33328_c1_seq1_	-1.72844	0.0437561	>C33328_c1_seq1_|_transmembrane_protease_serine_2_[Danio_rerio]_gb|AAH86738.1|_Zgc:101791_[Danio_rerio]_gb|AAI65605.1|_Zgc:101791_protein_[Danio_rerio]
C67752_c0_seq1_	1.40844	0.0438148	>C67752_c0_seq1_|_PREDICTED:_vesicle_transport_through_interaction_with_t-SNAREs_homolog_1B-like_[Oreochromis_niloticus]
C19471_c0_seq1_	-1.5204	0.0438663	>C19471_c0_seq1_|_novel_protein_similar_to_vertebrate_ATPase,_Ca++_transporting,_cardiac_muscle,_fast_twitch_1_(ATP2A1)_[Danio_rerio]
C54066_c1_seq1_	1.34301	0.0439115	>C54066_c1_seq1_|_Nicotinamide_mononucleotide_adenylyltransferase_1_[Salmo_salar]_gb|ACI32913.1|_Nicotinamide_mononucleotide_adenylyltransferase_1_[Salmo_salar]
C34139_c0_seq1_	-1.4844	0.0439403	>C34139_c0_seq1_|_FAM100A_[Salmo_salar]_gb|ACI66818.1|_FAM100A_[Salmo_salar]
C15002_c1_seq1_	-1.96116	0.044108	>C15002_c1_seq1_|_Splicing_factor,_arginine/serine-rich_7_[Salmo_salar]
C225475_c0_seq1_	-1.42126	0.0441758	>C225475_c0_seq1_|_PREDICTED:_hypothetical_protein_LOC555422_[Danio_rerio]
C48671_c0_seq1_	1.29337	0.0442211	>C48671_c0_seq1_|_PREDICTED:_SCY1-like_protein_2_[Oreochromis_niloticus]
C14577_c0_seq1_	-2.12461	0.0443988	>C14577_c0_seq1_|_proline-rich_nuclear_receptor_coactivator_2_[Salmo_salar]_sp|B5X392.1|PNRC2_SALSA_RecName:_Full=Proline-rich_nuclear_receptor_coactivator_2_gb|ACI33773.1|_Proline-rich_nuclear_receptor_coactivator_2_[Salmo_salar]
C51472_c0_seq1_	1.62331	0.0444122	>C51472_c0_seq1_|_Cellular_tumor_antigen_p53_[Salmo_salar]
C70724_c0_seq1_	1.88431	0.0445706	>C70724_c0_seq1_|_PREDICTED:_hypothetical_protein_LOC100706680_[Oreochromis_niloticus]
C134276_c0_seq1_	-1.76272	0.0445788	>C134276_c0_seq1_|_PREDICTED:_receptor_tyrosine-protein_kinase_erbB-3-like_[Oreochromis_niloticus]
C4590_c0_seq1_	-1.97945	0.0445992	>C4590_c0_seq1_|_PREDICTED:_protein_yippee-like_5-like_isoform_6_[Sus_scrofa]
C607_c0_seq1_	-2.0634	0.0445992	>C607_c0_seq1_|_fetuin_long_form_[Cyprinus_carpio]
C32619_c0_seq1_	1.74919	0.0446614	>C32619_c0_seq1_|_PREDICTED:_UPF0693_protein_C10orf32_homolog_[Oreochromis_niloticus]
C31293_c0_seq1_	1.34277	0.0447786	>C31293_c0_seq1_|_PREDICTED:_importin_subunit_alpha-3-like_[Oreochromis_niloticus]
C126076_c0_seq1_	1.34011	0.0447828	>C126076_c0_seq1_|_PREDICTED:_hypothetical_protein_LOC100330630_[Danio_rerio]
C18433_c2_seq1_	-1.24909	0.0449868	>C18433_c2_seq1_|_Serine/threonine-protein_kinase_17A_[Salmo_salar]
C3142_c0_seq1_	-1.47557	0.0450685	>C3142_c0_seq1_|_Cytochrome_c_oxidase_polypeptide_VIa,_mitochondrial_precursor_[Oncorhynchus_mykiss]
C6445_c0_seq1_	-2.41426	0.0451704	>C6445_c0_seq1_|_CJ057_protein_[Salmo_salar]_gb|ACM08370.1|_C10orf57_homolog_[Salmo_salar]
C9098_c3_seq1_	-1.97876	0.0451758	>C9098_c3_seq1_|_PREDICTED:_leukocyte_receptor_cluster_member_8_homolog_[Oreochromis_niloticus]
C40536_c0_seq1_	1.35576	0.0451769	>C40536_c0_seq1_|_NudC_domain-containing_protein_1_[Salmo_salar]_gb|ACI33974.1|_NudC_domain-containing_protein_1_[Salmo_salar]
C34539_c1_seq1_	1.77348	0.0452304	>C34539_c1_seq1_|_Eukaryotic_translation_initiation_factor_2_subunit_1_[Salmo_salar]_gb|ACI33647.1|_Eukaryotic_translation_initiation_factor_2_subunit_1_[Salmo_salar]
C10961_c0_seq1_	-1.41197	0.0453177	>C10961_c0_seq1_|_PREDICTED:_spermatogenesis-associated_serine-rich_protein_2-like_[Oreochromis_niloticus]
C45611_c0_seq1_	1.69353	0.0453655	>C45611_c0_seq1_|_Dr1_[Salmo_salar]_gb|ACI33916.1|_Dr1_[Salmo_salar]
C14605_c0_seq1_	1.52633	0.0453766	>C14605_c0_seq1_|_PREDICTED:_apoptotic_chromatin_condensation_inducer_in_the_nucleus-like_[Oreochromis_niloticus]
C74645_c0_seq1_	1.38168	0.0453926	>C74645_c0_seq1_|_PREDICTED:_protein-associating_with_the_carboxyl-terminal_domain_of_ezrin_[Oreochromis_niloticus]
C4023_c0_seq1_	-2.0319	0.0455356	>C4023_c0_seq1_|_Eukaryotic_translation_initiation_factor_3_subunit_6_[Oncorhynchus_mykiss]_gb|ACO08186.1|_Eukaryotic_translation_initiation_factor_3_subunit_6_[Oncorhynchus_mykiss]
C31560_c0_seq1_	1.941	0.045767	>C31560_c0_seq1_|_pherophorin-dz1_protein_[Volvox_carteri_f._nagariensis]
C73286_c1_seq1_	1.89905	0.0459412	>C73286_c1_seq1_|_Alpha-galactosidase_A_precursor_[Salmo_salar]_gb|ACN10914.1|_Alpha-galactosidase_A_precursor_[Salmo_salar]
C241_c1_seq1_	-2.22069	0.0459412	>C241_c1_seq1_|_adenine_nucleotide_translocator_2_[Oncorhynchus_mykiss]_gb|ACM24764.1|_adenine_nucleotide_translocator_2_[Oncorhynchus_mykiss]_gb|ACO08209.1|_ADP/ATP_translocase_2_[Oncorhynchus_mykiss]
C1882_c2_seq1_	-2.37218	0.0459412	>C1882_c2_seq1_|_liver-expressed_antimicrobial_peptide_2B_precursor_[Oncorhynchus_mykiss]_gb|AAR11767.1|_liver-expressed_antimicrobial_peptide_2B_[Oncorhynchus_mykiss]_gb|AAS49158.1|_liver-expressed_antimicrobial_peptide_2_isoform_B_precursor_[Oncorhynchus_mykiss]
C60965_c0_seq1_	-2.04966	0.0460292	>C60965_c0_seq1_|_PREDICTED:_neuritin-like_protein-like_[Oreochromis_niloticus]
C4837_c0_seq1_	-1.36815	0.0463404	>C4837_c0_seq1_|_Cytochrome_b-c1_complex_subunit_2,_mitochondrial_precursor_[Salmo_salar]_gb|ACN12439.1|_Cytochrome_b-c1_complex_subunit_2,_mitochondrial_precursor_[Salmo_salar]
C25817_c0_seq1_	-1.83126	0.0466028	>C25817_c0_seq1_|_PREDICTED:_AMP_deaminase_2_[Oreochromis_niloticus]
C73923_c0_seq1_	-1.50372	0.0466124	>C73923_c0_seq1_|_PREDICTED:_sodium/hydrogen_exchanger_6-like_[Oreochromis_niloticus]
C4066_c1_seq1_	-1.5516	0.0467595	>C4066_c1_seq1_|_unnamed_protein_product_[Tetraodon_nigroviridis]
C3169_c1_seq1_	-2.39292	0.046813	>C3169_c1_seq1_|_Cytochrome_c_oxidase_subunit_VIb_isoform_1_[Salmo_salar]_gb|ACI69828.1|_Cytochrome_c_oxidase_subunit_VIb_isoform_1_[Salmo_salar]
C34871_c0_seq1_	1.3416	0.0470411	>C34871_c0_seq1_|_vacuolar_protein_sorting-associated_protein_26b-like_[Ictalurus_punctatus]_gb|ADO28541.1|_vacuolar_protein_sorting-associated_protein_26b-like_[Ictalurus_punctatus]
C18194_c1_seq1_	-1.37622	0.0471766	>C18194_c1_seq1_|_Rbm35b_protein_[Danio_rerio]
C8701_c0_seq1_	-1.96589	0.0471766	>C8701_c0_seq1_|_serine_(or_cysteine)_peptidase_inhibitor,_clade_F,_member_2_precursor_[Oncorhynchus_mykiss]_emb|CBW45296.1|_serpin_peptidase_inhibitor,_clade_F,_member_2_[Oncorhynchus_mykiss]
C21943_c0_seq1_	-2.18089	0.0472213	>C21943_c0_seq1_|_3-oxo-5-beta-steroid_4-dehydrogenase_[Salmo_salar]_gb|ACM08888.1|_3-oxo-5-beta-steroid_4-dehydrogenase_[Salmo_salar]
C15504_c2_seq1_	1.36601	0.0474007	>C15504_c2_seq1_|_PREDICTED:_type_II_inositol-1,4,5-trisphosphate_5-phosphatase_[Oreochromis_niloticus]
C29758_c1_seq1_	1.40468	0.0476928	>C29758_c1_seq1_|_translocation_protein_SEC62_[Danio_rerio]_gb|AAH97135.1|_SEC62_homolog_(S._cerevisiae)_[Danio_rerio]
C120_c106_seq1_	-2.06429	0.047909	>C120_c106_seq1_|_PREDICTED:_hypothetical_protein_LOC100703377_[Oreochromis_niloticus]
C14091_c0_seq1_	1.33687	0.0479293	>C14091_c0_seq1_|_nuclear_pore_complex_glycoprotein_p62_[Oncorhynchus_mykiss]_dbj|BAA24403.1|_nuclear_pore_complex_glycoprotein_p62_[Oncorhynchus_mykiss]
C26193_c0_seq1_	-2.09188	0.0480652	>C26193_c0_seq1_|_Zinc_transporter_7_[Salmo_salar]
C19237_c7_seq1_	1.29378	0.0483612	>C19237_c7_seq1_|_PREDICTED:_coagulation_factor_IX-like_[Oreochromis_niloticus]
C4_c0_seq1_	-1.6794	0.0483612	>C4_c0_seq1_|_PREDICTED:_fetuin-B-like_[Oreochromis_niloticus]
C17092_c1_seq1_	1.28262	0.0484455	>C17092_c1_seq1_|_PREDICTED:_TBC_domain-containing_protein_kinase-like_protein-like_[Oreochromis_niloticus]
C20278_c0_seq1_	-2.10391	0.0485979	>C20278_c0_seq1_|_PREDICTED:_tsukushin-like_[Oreochromis_niloticus]
C20225_c0_seq1_	-1.91705	0.0487345	>C20225_c0_seq1_|_PREDICTED:_glycerol-3-phosphate_acyltransferase_1,_mitochondrial-like_[Oreochromis_niloticus]
C122418_c0_seq1_	2.47487	0.048735	>C122418_c0_seq1_|_PREDICTED:_hypothetical_protein_LOC100696998_[Oreochromis_niloticus]
C16868_c3_seq1_	1.54337	0.04886	>C16868_c3_seq1_|_PREDICTED:_histidyl-tRNA_synthetase,_cytoplasmic-like_isoform_2_[Oreochromis_niloticus]
C17468_c0_seq1_	-1.73464	0.0489188	>C17468_c0_seq1_|_Tetraspanin-7_[Salmo_salar]_gb|ACI69955.1|_Tetraspanin-7_[Salmo_salar]
C15978_c0_seq1_	-1.50509	0.0490493	>C15978_c0_seq1_|_guanine_nucleotide-binding_protein_G(k)_subunit_alpha_[Salmo_salar]_gb|ACI33946.1|_Guanine_nucleotide-binding_protein_Gk_subunit_alpha_[Salmo_salar]
C4510_c0_seq1_	-2.03394	0.0490669	>C4510_c0_seq1_|_hypothetical_protein_EGK_13688_[Macaca_mulatta]
C19403_c0_seq1_	-1.94628	0.0491686	>C19403_c0_seq1_|_canopy-1_precursor_[Salmo_salar]
C4644_c0_seq1_	1.93605	0.0492572	>C4644_c0_seq1_|_probable_cell_surface_glycoprotein_[uncultured_haloarchaeon]
C570_c3_seq1_	-1.87091	0.0492605	>C570_c3_seq1_|_60S_ribosomal_protein_L28_[Salmo_salar]_gb|ACN10383.1|_60S_ribosomal_protein_L28_[Salmo_salar]_gb|ACN12745.1|_60S_ribosomal_protein_L28_[Salmo_salar]
C65170_c0_seq1_	1.45675	0.0493527	>C65170_c0_seq1_|_PREDICTED:_hypothetical_protein_LOC336342_[Danio_rerio]
C2169_c22_seq1_	-2.54282	0.0493865	>C2169_c22_seq1_|_NADH_dehydrogenase_1_beta_subcomplex_subunit_3_[Salmo_salar]_gb|ACM08779.1|_NADH_dehydrogenase_1_beta_subcomplex_subunit_3_[Salmo_salar]_gb|ACM09193.1|_NADH_dehydrogenase_1_beta_subcomplex_subunit_3_[Salmo_salar]_gb|ACN09899.1|_NADH_dehydrogenase_1_beta_subcomplex_subunit_3_[Salmo_salar]_gb|ACN12246.1|_NADH_dehydrogenase_1_beta_subcomplex_subunit_3_[Salmo_salar]
C45597_c1_seq1_	-1.43159	0.0494431	>C45597_c1_seq1_|_PREDICTED:_MBT_domain-containing_protein_1_[Oreochromis_niloticus]
C77178_c1_seq1_	1.31536	0.0494432	>C77178_c1_seq1_|_metal_response_element-binding_transcription_factor_[Oncorhynchus_mykiss]_gb|AAS84123.1|_metal_response_element-binding_transcription_factor_isoform_H_[Oncorhynchus_mykiss]
C5708_c1_seq1_	1.23306	0.0494915	>C5708_c1_seq1_|_Heterogeneous_nuclear_ribonucleoprotein_D-like_[Salmo_salar]
C118298_c0_seq1_	1.2979	0.0496594	>C118298_c0_seq1_|_PREDICTED:_LOW_QUALITY_PROTEIN:_death-inducer_obliterator_1-like_[Oreochromis_niloticus]
C14607_c0_seq1_	-1.71801	0.0496594	>C14607_c0_seq1_|_ribosome_binding_protein_1_homolog_180kDa_[Danio_rerio]
C143_c1_seq1_	-2.001	0.0496594	>C143_c1_seq1_|_RecName:_Full=Complement_C3;_Contains:_RecName:_Full=Complement_C3_beta_chain;_Contains:_RecName:_Full=Complement_C3_alpha_chain;_Contains:_RecName:_Full=C3a_anaphylatoxin;_Contains:_RecName:_Full=Complement_C3b_alpha'_chain;_Contains:_RecName:_Full=Complement_C3c_alpha'_chain_fragment_1;_Contains:_RecName:_Full=Complement_C3dg_fragment;_Contains:_RecName:_Full=Complement_C3g_frag…
C11744_c5_seq1_	-1.97185	0.049713	>C11744_c5_seq1_|_Mitochondrial_import_inner_membrane_translocase_subunit_Tim17-A_[Salmo_salar]
C28785_c0_seq1_	1.84192	0.0497738	>C28785_c0_seq1_|_RING_finger_protein_185_[Salmo_salar]
C101247_c0_seq1_	-1.58558	0.0497738	>C101247_c0_seq1_|_PREDICTED:_UPF0631_protein_C17orf108_homolog_[Oreochromis_niloticus]
