# Supplementary material for: Integrative functional analyses using rainbow trout selected for tolerance to plant diets reveal nutrigenomic signatures for soy utilization without the concurrence of enteritis
Source: PLoS One. 2017 Jul 19;12(7):e0180972. doi: 10.1371/journal.pone.0180972 (PMC5517010; doi:10.1371/journal.pone.0180972)
Supplement: S6 Table — (XLSX) [file pone.0180972.s008.xlsx]

## Sheet: liver STRAIN DEGs
gene	Fold-change	padj	description
C18587_c0_seq1_	3.85443	2.76568e-11	>C18587_c0_seq1_|_GSK-3-binding_protein_[Oncorhynchus_mykiss]
C19113_c1_seq1_	-3.52524	2.22623e-09	>C19113_c1_seq1_|_villin-1_[Danio_rerio]_gb|AAH47186.1|_Villin_1_like_[Danio_rerio]_gb|AAI65692.1|_Vil1l_protein_[Danio_rerio]
C112662_c0_seq1_	-2.84144	4.00843e-09	>C112662_c0_seq1_|_PREDICTED:_human_immunodeficiency_virus_type_I_enhancer-binding_protein_2_homolog_[Oreochromis_niloticus]
C47102_c1_seq1_	-3.33274	3.93607e-08	>C47102_c1_seq1_|_natriuretic_peptide_receptor_type_B_[Oncorhynchus_mykiss]
C25967_c0_seq1_	-4.57917	1.36325e-07	>C25967_c0_seq1_|_PREDICTED:_interferon-induced_very_large_GTPase_1-like_[Danio_rerio]
C31088_c1_seq1_	-3.76127	1.57505e-06	>C31088_c1_seq1_|_PREDICTED:_hypothetical_protein_LOC564100_[Danio_rerio]
C530705_c0_seq1_	2.6796	2.51535e-06	>C530705_c0_seq1_|_PREDICTED:_hypothetical_protein_LOC100488716_[Xenopus_(Silurana)_tropicalis]
C4654_c0_seq1_	-1.71058	3.27743e-06	>C4654_c0_seq1_|_3-hydroxyanthranilate_3,4-dioxygenase_[Salmo_salar]_gb|ADM16040.1|_3-hydroxyanthranilate_3,4-dioxygenase_[Salmo_salar]
C54737_c0_seq1_	3.64868	1.08009e-05	>C54737_c0_seq1_|_CI025_protein_[Salmo_salar]_gb|ACN11409.1|_C9orf25_homolog_[Salmo_salar]
C117975_c0_seq1_	-2.15444	3.17821e-05	>C117975_c0_seq1_|_PREDICTED:_angiopoietin-related_protein_1-like_[Oreochromis_niloticus]
C18761_c0_seq1_	2.08775	3.24754e-05	>C18761_c0_seq1_|_PREDICTED:_RPE-retinal_G_protein-coupled_receptor-like_[Oreochromis_niloticus]
C113614_c0_seq1_	-2.13402	4.60107e-05	>C113614_c0_seq1_|_PREDICTED:_mitochondrial_peptide_methionine_sulfoxide_reductase-like_[Oreochromis_niloticus]
C75824_c0_seq1_	1.95078	8.9303e-05	>C75824_c0_seq1_|_forkhead_box_protein_A2_[Danio_rerio]_sp|Q07342.1|FOXA2_DANRE_RecName:_Full=Forkhead_box_protein_A2;_AltName:_Full=Axial_protein_emb|CAA80443.1|_axial_[Danio_rerio]_prf||1918271A_axial_gene
C37695_c2_seq1_	-2.78293	0.000299572	>C37695_c2_seq1_|_PREDICTED:_hypothetical_protein_LOC100570507,_partial_[Acyrthosiphon_pisum]
C40330_c0_seq1_	-2.85516	0.00030923	>C40330_c0_seq1_|_purine_nucleoside_phosphorylase_4a_[Danio_rerio]_gb|AAH71515.1|_Zgc:86889_[Danio_rerio]_emb|CAE30433.2|_novel_protein_similar_to_mouse_purine-nucleoside_phosphorylase_(PNP,_zgc:86889)_[Danio_rerio]
C151488_c0_seq1_	-3.09677	0.00030923	>C151488_c0_seq1_|_PREDICTED:_AP-3_complex_subunit_beta-2_[Oreochromis_niloticus]
C30174_c0_seq1_	1.78127	0.00032921	>C30174_c0_seq1_|_RecName:_Full=Interleukin-1_receptor-associated_kinase_1-binding_protein_1_homolog_dbj|BAF37939.1|_Similar_to_interleukin-1_receptor-associated_kinase_1_binding_protein_1_[Oncorhynchus_mykiss]
C13364_c0_seq1_	-2.83411	0.0003316	>C13364_c0_seq1_|_RNA_polymerase-associated_protein_LEO1_[Salmo_salar]_gb|ACN11412.1|_RNA_polymerase-associated_protein_LEO1_[Salmo_salar]
C85171_c0_seq1_	1.85367	0.000480041	>C85171_c0_seq1_|_PREDICTED:_alpha-ketoglutarate-dependent_dioxygenase_alkB_homolog_3-like_[Oreochromis_niloticus]
C22033_c1_seq1_	-3.03879	0.000559138	>C22033_c1_seq1_|_PREDICTED:_nucleoside_diphosphate-linked_moiety_X_motif_13-like_[Oreochromis_niloticus]
C51341_c0_seq1_	-1.37113	0.000688061	>C51341_c0_seq1_|_PREDICTED:_TBC1_domain_family_member_8B_[Oreochromis_niloticus]
C46459_c0_seq1_	-2.16385	0.000864216	>C46459_c0_seq1_|_unnamed_protein_product_[Tetraodon_nigroviridis]
C300906_c0_seq1_	1.97229	0.0009126	>C300906_c0_seq1_|_unnamed_protein_product_[Tetraodon_nigroviridis]
C36952_c0_seq1_	-1.70856	0.00100141	>C36952_c0_seq1_|_PREDICTED:_dimethylglycine_dehydrogenase,_mitochondrial_[Oreochromis_niloticus]
C14219_c1_seq1_	1.65338	0.00108336	>C14219_c1_seq1_|_nuclear_respiratory_factor_1_[Danio_rerio]
C55563_c1_seq1_	-1.63165	0.00113629	>C55563_c1_seq1_|_PREDICTED:_CMP-N-acetylneuraminate-beta-galactosamide-alpha-2,_3-sialyltransferase_1-like_[Oreochromis_niloticus]
C39781_c0_seq1_	2.49724	0.00113629	>C39781_c0_seq1_|_PREDICTED:_serine_incorporator_1-like_[Oreochromis_niloticus]
C74282_c2_seq1_	-1.7567	0.00134686	>C74282_c2_seq1_|_fish_virus_induced_TRIM_protein_[Oncorhynchus_mykiss]
C3080_c0_seq1_	-1.98358	0.00148344	>C3080_c0_seq1_|_CD59-like_protein_precursor_[Oncorhynchus_mykiss]_gb|AAT94063.1|_CD59-like_protein_[Oncorhynchus_mykiss]
C148959_c0_seq1_	-2.48243	0.00148344	>C148959_c0_seq1_|_PREDICTED:_calcium-activated_potassium_channel_subunit_beta-2-like_[Oreochromis_niloticus]
C28857_c0_seq1_	-1.60235	0.00158226	>C28857_c0_seq1_|_CK002_protein_[Salmo_salar]_gb|ACN10537.1|_C11orf2_[Salmo_salar]
C22664_c0_seq1_	-1.64487	0.00194143	>C22664_c0_seq1_|_3-oxo-5-beta-steroid_4-dehydrogenase_[Salmo_salar]_gb|ACM08888.1|_3-oxo-5-beta-steroid_4-dehydrogenase_[Salmo_salar]
C95472_c0_seq1_	-1.67027	0.00194143	>C95472_c0_seq1_|_diamine_N-acetyltransferase_2_[Salmo_salar]_gb|ACN12604.1|_Diamine_acetyltransferase_2_[Salmo_salar]
C372280_c0_seq1_	-2.6469	0.00195091	>C372280_c0_seq1_|_peripherin_2b_(retinal_degeneration,_slow)_[Danio_rerio]_gb|AAH59645.1|_Retinal_degradation_slow_4_[Danio_rerio]_gb|AAI55197.1|_Retinal_degradation_slow_4_[Danio_rerio]_emb|CAX13472.1|_retinal_degradation_slow_4_[Danio_rerio]
C24319_c3_seq1_	-1.45088	0.00204675	>C24319_c3_seq1_|_Ester_hydrolase_C11orf54_homolog_[Salmo_salar]_gb|ACI67275.1|_Ester_hydrolase_C11orf54_homolog_[Salmo_salar]
C19137_c2_seq1_	2.02947	0.00212349	>C19137_c2_seq1_|_PREDICTED:_zinc_finger_protein_224-like,_partial_[Anolis_carolinensis]
C72581_c1_seq1_	-1.91493	0.00315818	>C72581_c1_seq1_|_PREDICTED:_importin-11_isoform_1_[Oreochromis_niloticus]
C7158_c3_seq1_	-1.60857	0.00329717	>C7158_c3_seq1_|_uncharacterized_protein_LOC568418_[Danio_rerio]_gb|AAI15057.1|_Si:dkeyp-55f12.3_[Danio_rerio]
C75548_c0_seq1_	-2.10513	0.00385256	>C75548_c0_seq1_|_PREDICTED:_DNA_damage-regulated_autophagy_modulator_protein_2_[Danio_rerio]
C13054_c0_seq1_	-1.65836	0.00385494	>C13054_c0_seq1_|_PREDICTED:_claudin-18-like_[Oreochromis_niloticus]
C604872_c0_seq1_	-2.3991	0.00385494	>C604872_c0_seq1_|_PREDICTED:_neutral_ceramidase-like_[Oreochromis_niloticus]
C284281_c0_seq1_	-1.70477	0.00385494	>C284281_c0_seq1_|_endonuclease/reverse_transcriptase_[Sus_scrofa]
C69137_c0_seq1_	-1.85217	0.00385494	>C69137_c0_seq1_|_PREDICTED:_cytoplasmic_FMR1-interacting_protein_2-like_isoform_3_[Oreochromis_niloticus]
C122365_c1_seq1_	2.41972	0.00385494	>C122365_c1_seq1_|_PREDICTED:_lysophosphatidic_acid_receptor_1-like_[Oreochromis_niloticus]
C31694_c0_seq1_	2.18031	0.00385494	>C31694_c0_seq1_|_Probable_proline_dehydrogenase_2_[Dicentrarchus_labrax]
C80322_c0_seq1_	-1.56362	0.00423514	>C80322_c0_seq1_|_PREDICTED:_RING_finger_protein_169-like_[Danio_rerio]
C7114_c0_seq1_	2.53921	0.00423514	>C7114_c0_seq1_|_dolichyl-diphosphooligosaccharide--protein_glycosyltransferase_subunit_DAD1_[Oncorhynchus_mykiss]_ref|NP_001239286.1|_dolichyl-diphosphooligosaccharide--protein_glycosyltransferase_subunit_DAD1_[Salmo_salar]_gb|ACI66015.1|_Dolichyl-diphosphooligosaccharide--protein_glycosyltransferase_subunit_DAD1_[Salmo_salar]_gb|ACO07666.1|_Dolichyl-diphosphooligosaccharide--protein_glycosyltra…
C9143_c1_seq1_	1.56257	0.00450892	>C9143_c1_seq1_|_PREDICTED:_serine/threonine-protein_phosphatase_4_regulatory_subunit_4_[Danio_rerio]
C40164_c0_seq1_	1.48086	0.00492266	>C40164_c0_seq1_|_PREDICTED:_cbp/p300-interacting_transactivator_3-like_[Oreochromis_niloticus]
C33526_c1_seq1_	-1.48117	0.00529848	>C33526_c1_seq1_|_PREDICTED:_Golgi_integral_membrane_protein_4-like_[Oreochromis_niloticus]
C7631_c1_seq1_	-1.54269	0.0054305	>C7631_c1_seq1_|_PREDICTED:_hypothetical_protein_LOC100691610_[Oreochromis_niloticus]
C33573_c1_seq1_	-1.51871	0.0054305	>C33573_c1_seq1_|_Transcription_factor_HES-1_[Salmo_salar]
C21376_c0_seq1_	1.58941	0.00572279	>C21376_c0_seq1_|_PREDICTED:_aminopeptidase_N-like_[Oreochromis_niloticus]
C26879_c1_seq1_	-1.66687	0.00572279	>C26879_c1_seq1_|_Tmc6-related_protein_1_[Takifugu_rubripes]
C52998_c0_seq1_	-2.07428	0.00572279	>C52998_c0_seq1_|_PREDICTED:_Y+L_amino_acid_transporter_2-like_[Oreochromis_niloticus]
C62064_c0_seq1_	-1.49852	0.00587653	>C62064_c0_seq1_|_PREDICTED:_phosphatidylinositol_3-kinase_regulatory_subunit_gamma-like_[Oreochromis_niloticus]
C11315_c2_seq1_	2.4247	0.005912	>C11315_c2_seq1_|_Zinc_finger_MIZ_domain-containing_protein_1_[Dicentrarchus_labrax]
C45762_c0_seq1_	-1.51576	0.00635305	>C45762_c0_seq1_|_RecName:_Full=LYR_motif-containing_protein_4B_gb|ACI68810.1|_LYR_motif-containing_protein_4_[Salmo_salar]
C64751_c2_seq1_	2.59304	0.00635305	>C64751_c2_seq1_|_cytokine-inducible_SH2-containing_protein_[Oncorhynchus_mykiss]_emb|CAP17276.1|_cytokine-inducible_SH2-containing_protein_[Oncorhynchus_mykiss]
C32455_c1_seq1_	2.53878	0.00635305	>C32455_c1_seq1_|_PREDICTED:_hypothetical_protein_LOC100690300_[Oreochromis_niloticus]
C80283_c0_seq1_	2.41389	0.0063837	>C80283_c0_seq1_|_CD59-like_protein_2_precursor_[Oncorhynchus_mykiss]_emb|CAI54280.2|_CD59-like_protein_2_[Oncorhynchus_mykiss]
C34029_c1_seq1_	-1.67789	0.00758837	>C34029_c1_seq1_|_neurolin-b_precursor_[Takifugu_rubripes]_gb|ABC50097.1|_neurolin-b_[Takifugu_rubripes]
C97075_c0_seq1_	-1.58296	0.00758837	>C97075_c0_seq1_|_PREDICTED:_nuclear_receptor_ROR-alpha-like_[Oreochromis_niloticus]
C14815_c0_seq1_	2.01264	0.00761709	>C14815_c0_seq1_|_apelin_precursor_[Danio_rerio]_gb|AAY46798.2|_apelin_[Danio_rerio]_emb|CAX12640.1|_apelin_[Danio_rerio]
C119119_c1_seq1_	2.57925	0.0085462	>C119119_c1_seq1_|_uncharacterized_protein_LOC561171_precursor_[Danio_rerio]_gb|AAI53957.1|_Zgc:171537_protein_[Danio_rerio]
C38047_c0_seq1_	2.13538	0.00898712	>C38047_c0_seq1_|_PREDICTED:_cytochrome_P450_2J2_[Danio_rerio]_emb|CAI20788.1|_novel_protein_similar_to_cytochrome_P450,_family_2,_subfamily_J_[Danio_rerio]_emb|CAI21324.1|_novel_protein_similar_to_cytochrome_P450,_family_2,_subfamily_J_[Danio_rerio]
C82644_c0_seq1_	-1.50931	0.00898712	>C82644_c0_seq1_|_PREDICTED:_structural_maintenance_of_chromosomes_protein_6-like_[Oreochromis_niloticus]
C59598_c0_seq1_	1.56015	0.00941048	>C59598_c0_seq1_|_PREDICTED:_zinc_finger_FYVE_domain-containing_protein_1-like_[Oreochromis_niloticus]
C16926_c0_seq1_	-1.57544	0.00963941	>C16926_c0_seq1_|_Adenosine_deaminase_[Salmo_salar]
C13235_c2_seq1_	2.02236	0.00983715	>C13235_c2_seq1_|_PREDICTED:_kinesin-like_protein_KIF1C-like_[Oreochromis_niloticus]
C172483_c0_seq1_	-2.48767	0.0099093	>C172483_c0_seq1_|_alkylglycerone_phosphate_synthase_[Danio_rerio]
C60525_c0_seq1_	1.82899	0.0103937	>C60525_c0_seq1_|_PREDICTED:_kelch-like_protein_24_[Oreochromis_niloticus]
C212856_c0_seq1_	1.63398	0.01171	>C212856_c0_seq1_|_Rhomboid-related_protein_1_[Dicentrarchus_labrax]
C4887_c1_seq1_	-1.51206	0.0119424	>C4887_c1_seq1_|_PREDICTED:_neutral_cholesterol_ester_hydrolase_1-like_[Oreochromis_niloticus]
C3129_c2_seq1_	1.48589	0.013073	>C3129_c2_seq1_|_Cytochrome_c_oxidase_subunit_VIb_isoform_1_[Salmo_salar]_gb|ACI69828.1|_Cytochrome_c_oxidase_subunit_VIb_isoform_1_[Salmo_salar]
C41779_c4_seq1_	-1.41516	0.0138766	>C41779_c4_seq1_|_PREDICTED:_UPF0661_TPR_repeat-containing_protein_C16D10.01c-like_[Oreochromis_niloticus]
C63716_c0_seq1_	-1.66754	0.0138766	>C63716_c0_seq1_|_PREDICTED:_rabconnectin_3_[Danio_rerio]
C284612_c0_seq1_	2.21934	0.0149484	>C284612_c0_seq1_|_PREDICTED:_vacuole_membrane_protein_1-like_[Oreochromis_niloticus]
C11232_c0_seq1_	-1.57008	0.0169497	>C11232_c0_seq1_|_Nucleolar_protein_5_[Salmo_salar]_gb|ACI33349.1|_Nucleolar_protein_5_[Salmo_salar]
C93269_c0_seq1_	-1.59619	0.0171325	>C93269_c0_seq1_|_Mitochondrial_folate_transporter/carrier_[Salmo_salar]
C69765_c0_seq1_	-1.68147	0.0172565	>C69765_c0_seq1_|_PREDICTED:_dnaJ_homolog_subfamily_C_member_21-like_[Oreochromis_niloticus]
C25848_c0_seq1_	1.57965	0.0172946	>C25848_c0_seq1_|_PREDICTED:_polycystin-2-like_[Oreochromis_niloticus]
C66180_c0_seq1_	-1.49143	0.0174144	>C66180_c0_seq1_|_Transcriptional_activator_protein_Pur-alpha_[Osmerus_mordax]
C8997_c0_seq1_	2.41568	0.0176324	>C8997_c0_seq1_|_differentially_regulated_trout_protein_1_precursor_[Oncorhynchus_mykiss]_gb|AAG30030.1|AF281355_1_differentially_regulated_trout_protein_1_[Oncorhynchus_mykiss]
C3776_c0_seq1_	1.83009	0.0176324	>C3776_c0_seq1_|_PREDICTED:_cytochrome_P450_2J2-like_[Oreochromis_niloticus]
C137397_c0_seq1_	-1.82815	0.0176324	>C137397_c0_seq1_|_PREDICTED:_tubby-related_protein_1-like_[Danio_rerio]
C242047_c0_seq1_	1.94833	0.0176324	>C242047_c0_seq1_|_Hgfa_protein_[Danio_rerio]
C84075_c0_seq1_	2.1548	0.0176324	>C84075_c0_seq1_|_PREDICTED:_autophagy-related_protein_16-2-like_[Oreochromis_niloticus]
C102008_c0_seq1_	-1.65485	0.0181339	>C102008_c0_seq1_|_PREDICTED:_SH3_domain_and_tetratricopeptide_repeats-containing_protein_1-like_[Danio_rerio]
C78732_c0_seq1_	-1.49637	0.0181439	>C78732_c0_seq1_|_PREDICTED:_protein_Hook_homolog_3_[Nomascus_leucogenys]
C11809_c0_seq1_	-1.6968	0.0187759	>C11809_c0_seq1_|_Sulfotransferase_family_cytosolic_2B_member_1_[Salmo_salar]_gb|ACI69582.1|_Sulfotransferase_family_cytosolic_2B_member_1_[Salmo_salar]
C64608_c2_seq1_	-1.49591	0.0187759	>C64608_c2_seq1_|_PREDICTED:_protein_Niban-like_[Danio_rerio]
C18546_c0_seq1_	2.04819	0.0187759	>C18546_c0_seq1_|_gamma-glutamyl_carboxylase_[Sparus_aurata]
C127821_c1_seq1_	2.40393	0.0187759	>C127821_c1_seq1_|_PREDICTED:_cytokine-inducible_SH2-containing_protein-like_[Oreochromis_niloticus]
C104132_c0_seq1_	-2.0879	0.0199312	>C104132_c0_seq1_|_Probable_7,8-dihydro-8-oxoguanine_triphosphatase_NUDT15_[Salmo_salar]_gb|ACI67543.1|_Probable_7,8-dihydro-8-oxoguanine_triphosphatase_NUDT15_[Salmo_salar]
C44155_c0_seq1_	-1.83481	0.0203527	>C44155_c0_seq1_|_unnamed_protein_product_[Tetraodon_nigroviridis]
C8317_c2_seq1_	2.02852	0.0204862	>C8317_c2_seq1_|_NADPH--cytochrome_P450_reductase_[Salmo_salar]
C7721_c3_seq1_	-1.75502	0.0224042	>C7721_c3_seq1_|_U3_small_nucleolar_RNA-associated_protein_15_homolog_[Salmo_salar]_gb|ACI33641.1|_U3_small_nucleolar_RNA-associated_protein_15_homolog_[Salmo_salar]
C521127_c0_seq1_	-1.88108	0.0226265	>C521127_c0_seq1_|_PREDICTED:_telomere_length_regulation_protein_TEL2_homolog_[Oreochromis_niloticus]
C133023_c0_seq1_	-1.65943	0.0229252	>C133023_c0_seq1_|_PREDICTED:_DNA_topoisomerase_3-alpha_[Oreochromis_niloticus]
C2631_c4_seq1_	-1.57942	0.0233983	>C2631_c4_seq1_|_PREDICTED:_general_transcription_factor_II-I_repeat_domain-containing_protein_2-like_[Acyrthosiphon_pisum]
C10049_c2_seq1_	1.64943	0.0233983	>C10049_c2_seq1_|_dynactin_subunit_3_[Oncorhynchus_mykiss]_gb|ACO08691.1|_Dynactin_subunit_3_[Oncorhynchus_mykiss]
C27253_c0_seq1_	1.82023	0.0233983	>C27253_c0_seq1_|_PREDICTED:_fermitin_family_homolog_2_[Oreochromis_niloticus]
C127090_c0_seq1_	-2.09114	0.0233983	>C127090_c0_seq1_|_Pleckstrin_homology_Sec7_and_coiled-coil_domains-binding_protein_[Salmo_salar]_gb|ACI33429.1|_Pleckstrin_homology_Sec7_and_coiled-coil_domains-binding_protein_[Salmo_salar]
C444557_c0_seq1_	1.8443	0.0234873	>C444557_c0_seq1_|_PREDICTED:_hypothetical_protein_LOC100002713_[Danio_rerio]
C5425_c0_seq1_	1.92724	0.0234873	>C5425_c0_seq1_|_thioredoxin_interacting_protein_[Salmo_salar]_gb|ACH70841.1|_thioredoxin_interacting_protein_[Salmo_salar]_gb|ACI34113.1|_Thioredoxin-interacting_protein_[Salmo_salar]
C9888_c0_seq1_	1.63081	0.0234873	>C9888_c0_seq1_|_unnamed_protein_product_[Tetraodon_nigroviridis]
C5456_c0_seq1_	2.1013	0.0242716	>C5456_c0_seq1_|_6-phosphogluconate_dehydrogenase,_decarboxylating_[Salmo_salar]
C60999_c1_seq1_	-1.52929	0.0242716	>C60999_c1_seq1_|_PREDICTED:_proline-rich_protein_5-like_[Oreochromis_niloticus]
C67581_c0_seq1_	-1.92526	0.0248677	>C67581_c0_seq1_|_Zgc:136359_protein_[Danio_rerio]
C3681_c0_seq1_	-1.51667	0.0248703	>C3681_c0_seq1_|_Peroxiredoxin-5,_mitochondrial_precursor_[Salmo_salar]
C20432_c0_seq1_	1.62251	0.0250583	>C20432_c0_seq1_|_PREDICTED:_hypothetical_protein_LOC100597269_[Nomascus_leucogenys]
C44891_c0_seq1_	-1.37213	0.026189	>C44891_c0_seq1_|_PREDICTED:_hypothetical_protein_LOC100710899_[Oreochromis_niloticus]
C37829_c0_seq1_	-1.46538	0.026189	>C37829_c0_seq1_|_PREDICTED:_PI-PLC_X_domain-containing_protein_1-like_[Oreochromis_niloticus]
C4689_c1_seq1_	1.54299	0.026189	>C4689_c1_seq1_|_PREDICTED:_protein_CLEC16A_[Danio_rerio]
C110888_c0_seq1_	-2.17541	0.026189	>C110888_c0_seq1_|_Calpain-1_catalytic_subunit_[Salmo_salar]
C13701_c0_seq1_	-1.94997	0.0270021	>C13701_c0_seq1_|_Ornithine_decarboxylase_1_[Salmo_salar]
C113141_c0_seq1_	-1.8535	0.0273216	>C113141_c0_seq1_|_PREDICTED:_T-lymphoma_invasion_and_metastasis-inducing_protein_2-like_[Oreochromis_niloticus]
C5382_c0_seq1_	-1.32852	0.02752	>C5382_c0_seq1_|_cytochrome_P450,_family_4,_subfamily_V,_polypeptide_7_[Danio_rerio]_gb|AAI25941.1|_Zgc:154042_[Danio_rerio]_gb|AAI65384.1|_Zgc:154042_protein_[Danio_rerio]
C266411_c0_seq1_	-2.35882	0.02752	>C266411_c0_seq1_|_PREDICTED:_IgGFc-binding_protein-like_[Oreochromis_niloticus]
C6539_c2_seq1_	-1.45419	0.0286013	>C6539_c2_seq1_|_UDP-glucuronosyltransferase_precursor_[Ictalurus_punctatus]_gb|ABI51987.1|_UDP-glucuronosyltransferase_[Ictalurus_punctatus]
C22610_c0_seq1_	-1.33617	0.0286013	>C22610_c0_seq1_|_PREDICTED:_RNA-binding_protein_45-like_[Oreochromis_niloticus]
C7684_c22_seq1_	1.63605	0.0286013	>C7684_c22_seq1_|_PREDICTED:_zinc_finger_protein_729-like,_partial_[Danio_rerio]
C56869_c0_seq1_	1.51709	0.0289654	>C56869_c0_seq1_|_Dihydrofolate_reductase_[Salmo_salar]_gb|ACI69798.1|_Dihydrofolate_reductase_[Salmo_salar]
C3632_c1_seq1_	2.09847	0.0289654	>C3632_c1_seq1_|_Deoxyribonuclease_gamma_precursor_[Esox_lucius]
C72045_c1_seq1_	2.08266	0.0289654	>C72045_c1_seq1_|_PREDICTED:_protein_FAM46A-like_[Oreochromis_niloticus]
C33846_c1_seq1_	1.63015	0.0289982	>C33846_c1_seq1_|_PREDICTED:_poly_[ADP-ribose]_polymerase_9-like_[Cavia_porcellus]
C25_c219_seq1_	-1.79086	0.0290889	>C25_c219_seq1_|_Huntingtin-interacting_protein_K_[Esox_lucius]
C2400_c1_seq1_	1.63086	0.0294478	>C2400_c1_seq1_|_fibronectin_1b_[Danio_rerio]
C3654_c0_seq1_	-1.99705	0.0294988	>C3654_c0_seq1_|_lymphocyte_G0/G1_switch_protein_2_[Salmo_salar]
C26648_c0_seq1_	1.71261	0.0302304	>C26648_c0_seq1_|_general_transcription_factor_IIH_subunit_2_[Danio_rerio]_gb|AAH45397.1|_General_transcription_factor_IIH,_polypeptide_2_[Danio_rerio]_emb|CAM14032.1|_general_transcription_factor_IIH,_polypeptide_2_[Danio_rerio]
C86418_c0_seq1_	-1.64718	0.030641	>C86418_c0_seq1_|_PREDICTED:_zinc_finger_protein_729-like_[Anolis_carolinensis]
C338_c180_seq1_	-1.61014	0.0308142	>C338_c180_seq1_|_Integrin_alpha-M_[Dicentrarchus_labrax]
C46692_c0_seq1_	1.50628	0.0310564	>C46692_c0_seq1_|_period_1_[Dicentrarchus_labrax]
C6279_c0_seq1_	-1.25258	0.0324522	>C6279_c0_seq1_|_Homogentisate_1,2-dioxygenase_[Dicentrarchus_labrax]
C6938_c1_seq1_	-1.37771	0.0327106	>C6938_c1_seq1_|_solute_carrier_family_23_member_1_[Danio_rerio]
C36563_c0_seq1_	1.81027	0.0327106	>C36563_c0_seq1_|_uncharacterized_protein_LOC493609_[Danio_rerio]_gb|AAH85549.1|_Zgc:103549_[Danio_rerio]_emb|CAQ14248.1|_novel_protein_(zgc:103549)_[Danio_rerio]_gb|AAI65040.1|_Zgc:103549_protein_[Danio_rerio]
C5686_c0_seq1_	2.25298	0.0358552	>C5686_c0_seq1_|_phosphoserine_aminotransferase_isoform_1_[Danio_rerio]_gb|AAH44467.1|_Phosphoserine_aminotransferase_1_[Danio_rerio]
C149067_c0_seq1_	1.89044	0.0360306	>C149067_c0_seq1_|_PREDICTED:_hypothetical_protein_LOC100034626_[Danio_rerio]
C58129_c0_seq1_	1.40397	0.0360306	>C58129_c0_seq1_|_lin10_[Salmo_salar]
C517400_c0_seq1_	2.29531	0.0360306	>C517400_c0_seq1_|_PREDICTED:_reverse_transcriptase-like_protein-like_[Saccoglossus_kowalevskii]
C3994_c0_seq1_	1.92527	0.0360306	>C3994_c0_seq1_|_WD_repeat_and_SOCS_box-containing_protein_1_[Danio_rerio]_sp|Q7T2F6.1|WSB1_DANRE_RecName:_Full=WD_repeat_and_SOCS_box-containing_protein_1;_Short=WSB-1_gb|AAH54567.1|_WD_repeat_and_SOCS_box-containing_1_[Danio_rerio]
C66938_c0_seq1_	-2.25846	0.036276	>C66938_c0_seq1_|_PREDICTED:_carbonic_anhydrase_9_[Danio_rerio]
C17942_c1_seq1_	-1.44374	0.0370753	>C17942_c1_seq1_|_Tropomodulin-3_[Salmo_salar]_gb|ACN11455.1|_Tropomodulin-3_[Salmo_salar]
C41514_c0_seq1_	-1.42379	0.0371906	>C41514_c0_seq1_|_PREDICTED:_ceroid-lipofuscinosis_neuronal_protein_5-like_[Oreochromis_niloticus]
C12824_c1_seq1_	1.70554	0.0379878	>C12824_c1_seq1_|_PREDICTED:_hypothetical_protein_LOC100703997_[Oreochromis_niloticus]
C8660_c1_seq1_	-1.34078	0.0395128	>C8660_c1_seq1_|_PREDICTED:_BCL2/adenovirus_E1B_19_kDa_protein-interacting_protein_2-like_[Oreochromis_niloticus]
C69031_c0_seq1_	1.8174	0.0412577	>C69031_c0_seq1_|_PREDICTED:_DEP_domain-containing_mTOR-interacting_protein-like_[Oreochromis_niloticus]
C3790_c0_seq1_	1.72754	0.0413042	>C3790_c0_seq1_|_PREDICTED:_glycine_amidinotransferase,_mitochondrial-like_[Oreochromis_niloticus]
C6799_c2_seq1_	1.71611	0.0420666	>C6799_c2_seq1_|_Deoxyribonuclease_gamma_precursor_[Salmo_salar]
C155755_c0_seq1_	1.99769	0.0421056	>C155755_c0_seq1_|_PREDICTED:_nucleolar_protein_4-like_[Oreochromis_niloticus]
C74174_c0_seq1_	-1.34935	0.0433583	>C74174_c0_seq1_|_unnamed_protein_product_[Tetraodon_nigroviridis]
C21069_c3_seq1_	-1.33508	0.0438758	>C21069_c3_seq1_|_PREDICTED:_gametogenetin-binding_protein_2-like_[Oreochromis_niloticus]
C19461_c0_seq1_	1.34398	0.0444679	>C19461_c0_seq1_|_Carboxypeptidase_N_catalytic_chain_precursor_[Salmo_salar]_gb|ACI33212.1|_Carboxypeptidase_N_catalytic_chain_precursor_[Salmo_salar]
C13201_c0_seq1_	-1.74536	0.0445927	>C13201_c0_seq1_|_sorting_nexin_family_member_27b_[Danio_rerio]_gb|AAH56315.1|_Sorting_nexin_family_member_27_[Danio_rerio]_gb|AAH63999.1|_Sorting_nexin_family_member_27_[Danio_rerio]
C26480_c1_seq1_	-1.33063	0.044636	>C26480_c1_seq1_|_PREDICTED:_1-phosphatidylinositol-4,5-bisphosphate_phosphodiesterase_gamma-2_[Oreochromis_niloticus]
C140553_c0_seq1_	-2.25429	0.044636	>C140553_c0_seq1_|_PREDICTED:_smith-Magenis_syndrome_chromosomal_region_candidate_gene_8_protein-like_[Oreochromis_niloticus]
C30414_c0_seq1_	1.72954	0.0447042	>C30414_c0_seq1_|_PREDICTED:_BTB/POZ_domain-containing_protein_KCTD9-like_[Oreochromis_niloticus]
C66900_c0_seq1_	1.72699	0.044782	>C66900_c0_seq1_|_PREDICTED:_hypothetical_protein_LOC793702_[Danio_rerio]
C83052_c0_seq1_	1.80863	0.0448618	>C83052_c0_seq1_|_PREDICTED:_zinc_finger_protein_91-like_[Danio_rerio]
C4786_c3_seq1_	-1.61218	0.0451927	>C4786_c3_seq1_|_N-acetylated-alpha-linked_acidic_dipeptidase-like_protein_[Danio_rerio]_emb|CAM14029.1|_novel_protein_similar_to_vertebrate_N-acetylated_alpha-linked_acidic_dipeptidase-like_1_(NAALADL1)_[Danio_rerio]_gb|AAI71342.1|_N-acetylated_alpha-linked_acidic_dipeptidase-like_1_[Danio_rerio]_gb|AAI71346.1|_N-acetylated_alpha-linked_acidic_dipeptidase-like_1_[Danio_rerio]
C11371_c0_seq1_	1.43294	0.045431	>C11371_c0_seq1_|_synaptogyrin_2-like_[Salmo_salar]_gb|ACH70640.1|_synaptogyrin_2-like_[Salmo_salar]_gb|ACI70193.1|_Synaptogyrin-2_[Salmo_salar]
C23271_c0_seq1_	-1.61566	0.0459478	>C23271_c0_seq1_|_trafficking_protein_particle_complex_subunit_1_[Danio_rerio]_gb|AAH76411.1|_Trafficking_protein_particle_complex_1_[Danio_rerio]
C76_c0_seq1_	1.8722	0.04684	>C76_c0_seq1_|_apolipoprotein_A-I-1_precursor_[Oncorhynchus_mykiss]_sp|O57523.1|APA11_ONCMY_RecName:_Full=Apolipoprotein_A-I-1;_Short=Apo-AI-1;_Short=ApoA-I-1;_AltName:_Full=Apolipoprotein_A1-1;_Flags:_Precursor_gb|AAB96972.1|_apolipoprotein_A-I-1_[Oncorhynchus_mykiss]
C70201_c0_seq1_	1.38876	0.0476672	>C70201_c0_seq1_|_PREDICTED:_partitioning_defective_6_homolog_gamma-like_[Oreochromis_niloticus]
C2293_c0_seq1_	-2.10052	0.0476672	>C2293_c0_seq1_|_Complement_C1q_subcomponent_subunit_C_precursor_[Salmo_salar]
C54792_c0_seq1_	1.72147	0.0477446	>C54792_c0_seq1_|_Krueppel-like_factor_13_[Danio_rerio]_gb|AAI24166.1|_Kruppel-like_factor_13_like_[Danio_rerio]_gb|AAI65512.1|_Klf13l_protein_[Danio_rerio]
C4937_c0_seq1_	-1.35961	0.0477483	>C4937_c0_seq1_|_PREDICTED:_propionyl-CoA_carboxylase_beta_chain,_mitochondrial-like_[Oreochromis_niloticus]
C34034_c3_seq1_	-1.95041	0.0477483	>C34034_c3_seq1_|_PREDICTED:_zinc_finger_protein_192-like_[Danio_rerio]
C44667_c3_seq1_	-1.72327	0.0479626	>C44667_c3_seq1_|_PREDICTED:_retrotransposable_element_Tf2_155_kDa_protein_type_1-like_[Danio_rerio]
C42096_c0_seq1_	-1.63162	0.0481066	>C42096_c0_seq1_|_MAP_kinase-activated_protein_kinase_3_[Salmo_salar]
C34195_c0_seq1_	-1.38352	0.0483105	>C34195_c0_seq1_|_K0020_protein_[Salmo_salar]_gb|ACI33989.1|_Pumilio_domain-containing_protein_KIAA0020_[Salmo_salar]
C120_c183_seq1_	2.10439	0.048497	>C120_c183_seq1_|_PREDICTED:_butyrophilin_subfamily_1_member_A1-like_[Gallus_gallus]
C88100_c0_seq1_	-1.50638	0.0486483	>C88100_c0_seq1_|_PREDICTED:_cytochrome_P450_2U1-like_[Oreochromis_niloticus]
