# Supplementary material for: Integrative functional analyses using rainbow trout selected for tolerance to plant diets reveal nutrigenomic signatures for soy utilization without the concurrence of enteritis
Source: PLoS One. 2017 Jul 19;12(7):e0180972. doi: 10.1371/journal.pone.0180972 (PMC5517010; doi:10.1371/journal.pone.0180972)
Supplement: S7 Table — (XLSX) [file pone.0180972.s009.xlsx]

## Sheet: liver ENTERITIS DEGs
gene	Fold-change	padj	description
C35698_c0_seq1_	-1.59604	4.04033e-07	>C35698_c0_seq1_|_PREDICTED:_ecotropic_viral_integration_site_5_protein_homolog_[Danio_rerio]
C2052_c0_seq1_	-2.10535	6.30445e-07	>C2052_c0_seq1_|_pancreatic_progenitor_cell_differentiation_and_proliferation_factor_B_[Danio_rerio]_sp|Q6PBI2.1|PDPFB_DANRE_RecName:_Full=Pancreatic_progenitor_cell_differentiation_and_proliferation_factor_B;_AltName:_Full=Exocrine_differentiation_and_proliferation_factor_B_gb|AAH59699.1|_C20orf149_homolog_(H._sapiens),_b_[Danio_rerio]
C6581_c0_seq1_	-2.00717	1.30151e-05	>C6581_c0_seq1_|_3-methylcholanthrene_responsive_gene_[Oncorhynchus_mykiss]
C37317_c1_seq1_	1.95703	1.30151e-05	>C37317_c1_seq1_|_unnamed_protein_product_[Tetraodon_nigroviridis]
C9625_c0_seq1_	2.32219	1.30151e-05	>C9625_c0_seq1_|_L-threonine_3-dehydrogenase,_mitochondrial_[Danio_rerio]_gb|AAH63962.1|_L-threonine_dehydrogenase_[Danio_rerio]_emb|CAI20688.1|_novel_protein_(zgc:77667)_[Danio_rerio]
C5425_c0_seq1_	-2.06932	1.30151e-05	>C5425_c0_seq1_|_thioredoxin_interacting_protein_[Salmo_salar]_gb|ACH70841.1|_thioredoxin_interacting_protein_[Salmo_salar]_gb|ACI34113.1|_Thioredoxin-interacting_protein_[Salmo_salar]
C1056_c3_seq1_	-1.76268	1.30151e-05	>C1056_c3_seq1_|_Cell_surface_glycoprotein_1_[Komagataella_pastoris_CBS_7435]
C3119_c1_seq1_	-1.97272	1.30151e-05	>C3119_c1_seq1_|_PREDICTED:_zinc_finger_protein_276-like_[Monodelphis_domestica]
C75204_c0_seq1_	1.82384	0.000112446	>C75204_c0_seq1_|_Diphosphomevalonate_decarboxylase_[Salmo_salar]_gb|ACI34234.1|_Diphosphomevalonate_decarboxylase_[Salmo_salar]
C10989_c0_seq1_	1.90858	0.000112446	>C10989_c0_seq1_|_PREDICTED:_centromere_protein_X-like_isoform_1_[Danio_rerio]_ref|XP_003198230.1|_PREDICTED:_centromere_protein_X-like_isoform_2_[Danio_rerio]
C2631_c4_seq1_	-1.68386	0.00012324	>C2631_c4_seq1_|_PREDICTED:_general_transcription_factor_II-I_repeat_domain-containing_protein_2-like_[Acyrthosiphon_pisum]
C73104_c1_seq1_	1.57896	0.00012324	>C73104_c1_seq1_|_PREDICTED:_c-Jun-amino-terminal_kinase-interacting_protein_1-like_[Danio_rerio]
C11987_c0_seq1_	-2.46734	0.00012324	>C11987_c0_seq1_|_Myeloperoxidase_precursor_[Salmo_salar]
C172972_c0_seq1_	-2.52247	0.000161392	>C172972_c0_seq1_|_PREDICTED:_putative_interleukin-17_receptor_E-like_[Gallus_gallus]
C38649_c0_seq1_	-1.99891	0.000178276	>C38649_c0_seq1_|_solute_carrier_family_25_member_36-A_[Danio_rerio]_sp|Q6DG32.1|S2536_DANRE_RecName:_Full=Solute_carrier_family_25_member_36-A_gb|AAH76521.1|_Solute_carrier_family_25,_member_36a_[Danio_rerio]_emb|CAQ14863.1|_novel_protein_similar_to_vertebrate_solute_carrier_family_25,_member_36_(SLC25A36,_zgc:92447)_[Danio_rerio]_gb|AAI64094.1|_Slc25a36a_protein_[Danio_rerio]
C133075_c0_seq1_	-2.28652	0.000312558	>C133075_c0_seq1_|_PREDICTED:_proto-oncogene_c-Fos-like_[Oreochromis_niloticus]
C91938_c0_seq1_	1.9931	0.000396064	>C91938_c0_seq1_|_PREDICTED:_mevalonate_kinase-like_[Oreochromis_niloticus]
C9030_c2_seq1_	1.35038	0.000503168	>C9030_c2_seq1_|_PREDICTED:_dimethylaniline_monooxygenase_[N-oxide-forming]_5-like_isoform_1_[Oreochromis_niloticus]
C111565_c0_seq1_	-2.41559	0.000504406	>C111565_c0_seq1_|_PREDICTED:_olfactory_receptor_10A4-like_[Xenopus_(Silurana)_tropicalis]
C36050_c1_seq1_	1.53301	0.000618553	>C36050_c1_seq1_|_PREDICTED:_noelin-2-like_[Oreochromis_niloticus]
C219557_c0_seq1_	2.385	0.00064532	>C219557_c0_seq1_|_Carbonic_anhydrase_VII_[Danio_rerio]
C8429_c1_seq1_	1.38036	0.000886186	>C8429_c1_seq1_|_Ubiquinone_biosynthesis_protein_COQ9,_mitochondrial_precursor_[Oncorhynchus_mykiss]
C13052_c1_seq1_	-1.72231	0.000886707	>C13052_c1_seq1_|_PREDICTED:_primary_amine_oxidase,_liver_isozyme-like_[Oreochromis_niloticus]
C24052_c2_seq1_	-1.36038	0.00126648	>C24052_c2_seq1_|_PREDICTED:_1,4-alpha-glucan-branching_enzyme-like_[Oreochromis_niloticus]
C127758_c0_seq1_	-1.7341	0.0012983	>C127758_c0_seq1_|_PREDICTED:_bone_morphogenetic_protein_5_[Oreochromis_niloticus]
C23311_c0_seq1_	1.7902	0.00157028	>C23311_c0_seq1_|_Farnesyl_pyrophosphate_synthetase_[Salmo_salar]_gb|ACI34015.1|_Farnesyl_pyrophosphate_synthetase_[Salmo_salar]
C58055_c1_seq1_	1.42466	0.0018656	>C58055_c1_seq1_|_Solute_carrier_family_35_member_E2_[Salmo_salar]_gb|ACI33765.1|_Solute_carrier_family_35_member_E2_[Salmo_salar]
C47163_c0_seq1_	-1.93914	0.0018656	>C47163_c0_seq1_|_PREDICTED:_klotho-like_[Oreochromis_niloticus]
C108149_c0_seq1_	1.82569	0.00261496	>C108149_c0_seq1_|_PREDICTED:_fibronectin_type-III_domain-containing_protein_C4orf31_homolog_[Oreochromis_niloticus]
C33873_c0_seq1_	-2.05159	0.00267535	>C33873_c0_seq1_|_WD_repeat_domain_containing_82_isoform_1_[Salmo_salar]
C975_c2_seq1_	1.34457	0.00273551	>C975_c2_seq1_|_Na/K_ATPase_alpha_subunit_isoform_1c_[Oncorhynchus_mykiss]_gb|AAQ82788.1|_Na/K_ATPase_alpha_subunit_isoform_1c_[Oncorhynchus_mykiss]
C7012_c6_seq1_	1.90819	0.00300132	>C7012_c6_seq1_|_PREDICTED:_proline_dehydrogenase_1,_mitochondrial-like_[Oreochromis_niloticus]
C59884_c0_seq1_	1.72843	0.00301973	>C59884_c0_seq1_|_PREDICTED:_mitochondrial_uncoupling_protein_2_[Oreochromis_niloticus]
C3900_c1_seq1_	1.65073	0.00318452	>C3900_c1_seq1_|_Transcription_elongation_factor_1_homolog_[Salmo_salar]_gb|ACI69465.1|_Transcription_elongation_factor_1_homolog_[Salmo_salar]_gb|ACO07642.1|_Transcription_elongation_factor_1_homolog_[Oncorhynchus_mykiss]_gb|ACO09454.1|_Transcription_elongation_factor_1_homolog_[Osmerus_mordax]_gb|ADM16004.1|_Transcription_elongation_factor_1_homolog_[Salmo_salar]_gb|ADM16097.1|_Transcription_el…
C8877_c0_seq1_	1.23327	0.00320528	>C8877_c0_seq1_|_PREDICTED:_ras_GTPase-activating_protein-binding_protein_2-like_[Oreochromis_niloticus]
C7829_c4_seq1_	1.28575	0.00390575	>C7829_c4_seq1_|_limitrin_precursor_[Danio_rerio]_gb|AAI29224.1|_Matrix-remodelling_associated_8_[Danio_rerio]_emb|CAP71914.1|_si:ch211-15p9.5_[Danio_rerio]
C9864_c1_seq1_	1.42927	0.00390575	>C9864_c1_seq1_|_PREDICTED:_sodium_bicarbonate_transporter-like_protein_11-like_[Oreochromis_niloticus]
C57066_c0_seq1_	1.67949	0.00390575	>C57066_c0_seq1_|_C16orf14_homolog_[Salmo_salar]
C4135_c0_seq1_	1.53	0.00396183	>C4135_c0_seq1_|_PREDICTED:_protein_Tob1-like_[Oreochromis_niloticus]
C66881_c0_seq1_	1.49668	0.00399934	>C66881_c0_seq1_|_PREDICTED:_ATPase_family_AAA_domain-containing_protein_1-B-like_[Oreochromis_niloticus]
C338_c253_seq1_	1.41486	0.00437299	>C338_c253_seq1_|_14-3-3_protein_beta/alpha-1_[Salmo_salar]
C5089_c1_seq1_	-1.48664	0.00500965	>C5089_c1_seq1_|_Cathepsin_K_precursor_[Salmo_salar]_gb|ACI34056.1|_Cathepsin_K_precursor_[Salmo_salar]_gb|ACN10384.1|_Cathepsin_K_precursor_[Salmo_salar]_gb|ACN12746.1|_Cathepsin_K_precursor_[Salmo_salar]
C45561_c1_seq1_	-1.53222	0.00502832	>C45561_c1_seq1_|_protein-tyrosine_phosphatase_SHP-2b_[Danio_rerio]
C108166_c0_seq1_	1.47538	0.00507459	>C108166_c0_seq1_|_PREDICTED:_lanosterol_synthase_isoform_1_[Oreochromis_niloticus]
C95030_c2_seq1_	-1.67609	0.00507459	>C95030_c2_seq1_|_PREDICTED:_rab11_family-interacting_protein_3-like_[Oreochromis_niloticus]
C3142_c0_seq1_	1.56307	0.00573014	>C3142_c0_seq1_|_Cytochrome_c_oxidase_polypeptide_VIa,_mitochondrial_precursor_[Oncorhynchus_mykiss]
C1324_c18_seq1_	1.76495	0.00573014	>C1324_c18_seq1_|_zinc_finger_protein_395a_[Danio_rerio]_gb|AAI28853.1|_Zgc:158367_[Danio_rerio]
C54402_c1_seq1_	1.80241	0.00641625	>C54402_c1_seq1_|_hydroxymethylglutaryl-CoA_synthase,_cytoplasmic_[Danio_rerio]_gb|AAH49456.1|_3-hydroxy-3-methylglutaryl-Coenzyme_A_synthase_1_(soluble)_[Danio_rerio]
C35616_c0_seq1_	1.52234	0.00641625	>C35616_c0_seq1_|_PREDICTED:_UDP-N-acetylhexosamine_pyrophosphorylase-like_[Oreochromis_niloticus]
C2672_c9_seq1_	1.63841	0.00771445	>C2672_c9_seq1_|_WD_repeat-containing_protein_37_[Danio_rerio]
C2109_c6_seq1_	1.2686	0.00771445	>C2109_c6_seq1_|_26S_protease_regulatory_subunit_7_[Salmo_salar]_gb|ACH70710.1|_26S_protease_regulatory_subunit_7_[Salmo_salar]_gb|ACI67013.1|_26S_protease_regulatory_subunit_7_[Salmo_salar]
C17309_c0_seq1_	1.31408	0.00771445	>C17309_c0_seq1_|_sterol_regulatory_element-binding_protein_2_[Salmo_salar]_gb|ADN28372.1|_sterol_regulatory_element-binding_protein_2_[Salmo_salar]
C106281_c0_seq1_	-1.81156	0.00771445	>C106281_c0_seq1_|_PREDICTED:_angiomotin_[Gallus_gallus]
C16819_c0_seq1_	-1.68519	0.00771445	>C16819_c0_seq1_|_Transcription_factor_AP-1_[Salmo_salar]
C16924_c0_seq1_	1.70016	0.00771445	>C16924_c0_seq1_|_Uncharacterized_protein_[Dicentrarchus_labrax]
C4969_c2_seq1_	1.52247	0.00788881	>C4969_c2_seq1_|_3-hydroxy-3-methylglutaryl-Coenzyme_A_reductase_a_[Danio_rerio]
C25583_c1_seq1_	1.64182	0.00788881	>C25583_c1_seq1_|_Disintegrin_and_metalloproteinase_domain-containing_protein_9,_partial_[Dicentrarchus_labrax]
C23694_c0_seq1_	1.25852	0.00813311	>C23694_c0_seq1_|_a_disintegrin_and_metalloproteinase_domain_9_[Danio_rerio]
C36179_c2_seq1_	-1.72592	0.00832651	>C36179_c2_seq1_|_Inositol-3-phosphate_synthase_A_[Salmo_salar]_gb|ACI33924.1|_Inositol-3-phosphate_synthase_A_[Salmo_salar]
C9759_c0_seq1_	1.80183	0.00834484	>C9759_c0_seq1_|_Cytochrome_c_[Salmo_salar]
C37574_c0_seq1_	1.52534	0.00834484	>C37574_c0_seq1_|_PREDICTED:_protein_CCSMST1-like_isoform_1_[Oreochromis_niloticus]_ref|XP_003438825.1|_PREDICTED:_protein_CCSMST1-like_isoform_2_[Oreochromis_niloticus]
C592_c0_seq1_	1.46238	0.00834484	>C592_c0_seq1_|_PREDICTED:_mitochondrial_import_receptor_subunit_TOM40B-like_[Oreochromis_niloticus]
C24749_c0_seq1_	-1.54501	0.00924217	>C24749_c0_seq1_|_Solute_carrier_family_25_member_40_[Salmo_salar]_gb|ACI33034.1|_Solute_carrier_family_25_member_40_[Salmo_salar]
C47980_c1_seq1_	-1.42496	0.00964214	>C47980_c1_seq1_|_PREDICTED:_indian_hedgehog_B_protein-like_[Oreochromis_niloticus]
C36200_c0_seq1_	1.51538	0.010994	>C36200_c0_seq1_|_PREDICTED:_lanosterol_14-alpha_demethylase-like_[Oreochromis_niloticus]
C32398_c0_seq1_	1.59127	0.0116494	>C32398_c0_seq1_|_PREDICTED:_hypothetical_protein_LOC562425_[Danio_rerio]
C7314_c2_seq1_	1.46976	0.0116494	>C7314_c2_seq1_|_Interferon_regulatory_factor_2-binding_protein_2-A_[Salmo_salar]_gb|ACI33030.1|_Interferon_regulatory_factor_2-binding_protein_2-A_[Salmo_salar]
C10995_c0_seq1_	-1.68179	0.0119048	>C10995_c0_seq1_|_PREDICTED:_protein_FAM83H-like_[Oreochromis_niloticus]
C61694_c1_seq1_	-1.64776	0.0120909	>C61694_c1_seq1_|_PREDICTED:_matrix_metalloproteinase-15-like_[Danio_rerio]
C71867_c0_seq1_	1.64266	0.0122989	>C71867_c0_seq1_|_Polyamine-modulated_factor_1_[Salmo_salar]_gb|ACM09506.1|_Polyamine-modulated_factor_1_[Salmo_salar]
C15967_c0_seq1_	1.50719	0.0150079	>C15967_c0_seq1_|_PREDICTED:_mimitin,_mitochondrial-like_[Oreochromis_niloticus]
C8235_c0_seq1_	1.54174	0.015528	>C8235_c0_seq1_|_PREDICTED:_squalene_monooxygenase_[Oreochromis_niloticus]
C7017_c0_seq1_	1.30989	0.015528	>C7017_c0_seq1_|_RecName:_Full=Selenoprotein_T1a;_Flags:_Precursor
C16526_c0_seq1_	-1.30792	0.015528	>C16526_c0_seq1_|_PREDICTED:_desmoglein-4-like_[Danio_rerio]
C18286_c0_seq1_	1.66626	0.0161136	>C18286_c0_seq1_|_Mitochondrial_import_receptor_subunit_TOM40_homolog_[Salmo_salar]
C31359_c0_seq1_	-1.59965	0.0161136	>C31359_c0_seq1_|_PREDICTED:_retinol_dehydrogenase_8-like_[Oreochromis_niloticus]
C33779_c1_seq1_	-1.6822	0.0161136	>C33779_c1_seq1_|_N-terminal_asparagine_amidohydrolase_[Salmo_salar]
C64640_c0_seq1_	-1.68419	0.0165058	>C64640_c0_seq1_|_nuclear_factor_erythroid_derived_2-like_1_[Haplochromis_burtoni]
C59169_c0_seq1_	1.41576	0.0173711	>C59169_c0_seq1_|_diacylglycerol_O-acyltransferase_homolog_1b_[Danio_rerio]_gb|AAH76012.1|_Zgc:92327_[Danio_rerio]
C22100_c0_seq1_	1.56215	0.0181573	>C22100_c0_seq1_|_Solute_carrier_family_25_member_33_[Salmo_salar]_gb|ACI33739.1|_Solute_carrier_family_25_member_33_[Salmo_salar]
C49072_c0_seq1_	1.63736	0.0181573	>C49072_c0_seq1_|_Ubiquitin-conjugating_enzyme_E2_D2_[Salmo_salar]_gb|ACN11371.1|_Ubiquitin-conjugating_enzyme_E2_D2_[Salmo_salar]
C43513_c0_seq1_	-1.63037	0.0181573	>C43513_c0_seq1_|_PREDICTED:_DEP_domain-containing_protein_5_[Oreochromis_niloticus]
C12761_c3_seq1_	1.3403	0.0190227	>C12761_c3_seq1_|_novel_protein_similar_to_human_and_mouse_zinc_finger,_FYVE_domain_containing_9_(ZFYVE9)_[Danio_rerio]
C98375_c0_seq1_	1.33785	0.0190227	>C98375_c0_seq1_|_unnamed_protein_product_[Tetraodon_nigroviridis]
C57708_c4_seq1_	-1.75846	0.0193761	>C57708_c4_seq1_|_unnamed_protein_product_[Tetraodon_nigroviridis]
C68149_c0_seq1_	-1.46642	0.019857	>C68149_c0_seq1_|_Mitotic_spindle_assembly_checkpoint_protein_MAD2B_[Osmerus_mordax]
C6938_c1_seq1_	-1.3805	0.0213749	>C6938_c1_seq1_|_solute_carrier_family_23_member_1_[Danio_rerio]
C7724_c0_seq1_	1.4238	0.0214024	>C7724_c0_seq1_|_PREDICTED:_citrate_synthase,_mitochondrial-like_[Danio_rerio]_gb|AAI66040.1|_Citrate_synthase_[Danio_rerio]
C28780_c1_seq1_	-1.40076	0.0218012	>C28780_c1_seq1_|_PREDICTED:_AMP_deaminase_2_[Oreochromis_niloticus]
C116765_c0_seq1_	1.53135	0.0218012	>C116765_c0_seq1_|_PREDICTED:_titin-like_[Xenopus_(Silurana)_tropicalis]
C27974_c0_seq1_	-1.60715	0.0223204	>C27974_c0_seq1_|_PREDICTED:_sarcoplasmic/endoplasmic_reticulum_calcium_ATPase_3-like_[Oreochromis_niloticus]
C87388_c2_seq1_	-1.51382	0.0227011	>C87388_c2_seq1_|_PREDICTED:_histone_deacetylase_5-like_[Danio_rerio]
C29703_c0_seq1_	1.38367	0.0227385	>C29703_c0_seq1_|_2-oxo-4-hydroxy-4-carboxy-5-ureidoimidazoline_decarboxylase_[Plecoglossus_altivelis]
C165169_c0_seq1_	-1.61332	0.0227385	>C165169_c0_seq1_|_PREDICTED:_matrilin-4_[Oreochromis_niloticus]
C12361_c0_seq1_	1.34568	0.0235168	>C12361_c0_seq1_|_branched_chain_ketoacid_dehydrogenase_E1_beta_polypeptide_[Salmo_salar]
C572_c12_seq1_	1.55938	0.0235168	>C572_c12_seq1_|_CD11c_protein_[Callithrix_jacchus]
C53644_c0_seq1_	1.52315	0.0235168	>C53644_c0_seq1_|_CTF18,_chromosome_transmission_fidelity_factor_18_homolog_[Danio_rerio]
C20263_c0_seq1_	1.42924	0.0238894	>C20263_c0_seq1_|_Serine/threonine-protein_phosphatase_2A_catalytic_subunit_beta_isoform_[Salmo_salar]
C4768_c3_seq1_	1.37432	0.0244392	>C4768_c3_seq1_|_Cytochrome_c_oxidase_polypeptide_VIIa-liver/heart,_mitochondrial_precursor_[Salmo_salar]
C39878_c0_seq1_	-1.68951	0.0244392	>C39878_c0_seq1_|_PREDICTED:_kelch_repeat_and_BTB_domain-containing_protein_11-like_[Danio_rerio]
C3001_c3_seq1_	-1.35141	0.0256124	>C3001_c3_seq1_|_Ras-related_protein_Rab-1A_[Salmo_salar]
C17114_c0_seq1_	1.37983	0.0256124	>C17114_c0_seq1_|_RuvB-like_1_[Salmo_salar]_gb|ACI33953.1|_RuvB-like_1_[Salmo_salar]
C1801_c29_seq1_	-1.245	0.0256553	>C1801_c29_seq1_|_unnamed_protein_product_[Tetraodon_nigroviridis]
C122662_c0_seq1_	-1.74091	0.0258452	>C122662_c0_seq1_|_PREDICTED:_mediator_of_RNA_polymerase_II_transcription_subunit_13-like_[Oreochromis_niloticus]
C7553_c2_seq1_	1.35107	0.0277273	>C7553_c2_seq1_|_brain_protein_44_[Salmo_salar]_gb|ACI33402.1|_Brain_protein_44_[Salmo_salar]_gb|ACI67538.1|_Brain_protein_44_[Salmo_salar]_gb|ACI69119.1|_Brain_protein_44_[Salmo_salar]_gb|ADM16043.1|_Brain_protein_44_[Salmo_salar]_gb|ADM16096.1|_Brain_protein_44_[Salmo_salar]
C24580_c0_seq1_	-1.53223	0.0277273	>C24580_c0_seq1_|_PREDICTED:_neural_precursor_cell_expressed,_developmentally_down-regulated_4-like_[Danio_rerio]
C19481_c1_seq1_	1.53414	0.0277273	>C19481_c1_seq1_|_steroid_hormone_receptor_ERR1_[Danio_rerio]_gb|AAS66634.1|_estrogen-related_receptor_alpha_[Danio_rerio]
C819_c5_seq1_	1.29162	0.0277273	>C819_c5_seq1_|_PREDICTED:_integrin_alpha-3-like_[Oreochromis_niloticus]
C66007_c0_seq1_	-1.3971	0.0277273	>C66007_c0_seq1_|_notch_1_precursor_[Oncorhynchus_mykiss]_dbj|BAG71913.1|_notch1_[Oncorhynchus_mykiss]
C46222_c0_seq1_	1.71117	0.0277273	>C46222_c0_seq1_|_pleckstrin_homology_domain-containing_family_H_member_1_[Danio_rerio]_sp|Q00IB7.1|PKHH1_DANRE_RecName:_Full=Pleckstrin_homology_domain-containing_family_H_member_1;_Short=PH_domain-containing_family_H_member_1;_AltName:_Full=Protein_max-1_homolog_gb|ABI31621.1|_Max1_[Danio_rerio]
C36272_c0_seq1_	-1.71287	0.0279699	>C36272_c0_seq1_|_uncharacterized_protein_LOC550588_[Danio_rerio]_gb|AAH92955.1|_Zgc:110626_[Danio_rerio]_emb|CAM13188.1|_novel_protein_(zgc:110626)_[Danio_rerio]
C83936_c0_seq1_	-1.6967	0.0279699	>C83936_c0_seq1_|_PREDICTED:_protein_FAM83H-like_[Oreochromis_niloticus]
C28731_c0_seq1_	1.38107	0.0281287	>C28731_c0_seq1_|_thymidine_kinase_[Oncorhynchus_mykiss]_gb|ACM80353.1|_thymidine_kinase_[Oncorhynchus_mykiss]
C9610_c0_seq1_	1.39292	0.0281287	>C9610_c0_seq1_|_Proliferating_cell_nuclear_antigen_[Esox_lucius]
C18992_c0_seq1_	1.31377	0.0281287	>C18992_c0_seq1_|_Probable_aminopeptidase_NPEPL1_[Salmo_salar]_gb|ACI33685.1|_Probable_aminopeptidase_NPEPL1_[Salmo_salar]
C21138_c0_seq1_	1.24422	0.0281287	>C21138_c0_seq1_|_PREDICTED:_cullin-9_[Oreochromis_niloticus]
C53521_c0_seq1_	1.67587	0.0281287	>C53521_c0_seq1_|_Integral_membrane_protein_2C_[Salmo_salar]
C36928_c0_seq1_	-1.54252	0.028374	>C36928_c0_seq1_|_c-Rel_protein_[Epinephelus_coioides]
C37118_c1_seq1_	1.39294	0.0284125	>C37118_c1_seq1_|_Calcium/calmodulin-dependent_protein_kinase_type_1_[Salmo_salar]
C29111_c0_seq1_	-1.40064	0.0289457	>C29111_c0_seq1_|_PREDICTED:_serine/threonine-protein_kinase_VRK2-like_[Oreochromis_niloticus]
C48693_c0_seq1_	1.47328	0.0293029	>C48693_c0_seq1_|_PREDICTED:_exportin-T-like_[Oreochromis_niloticus]
C103885_c0_seq1_	1.55054	0.0293029	>C103885_c0_seq1_|_PREDICTED:_protein_FAM98A_isoform_1_[Danio_rerio]
C39536_c0_seq1_	1.40706	0.0293029	>C39536_c0_seq1_|_forkhead_box_O5_[Oryzias_latipes]_gb|ACO57477.1|_forkhead_box_O5_[Oryzias_latipes]
C86418_c0_seq1_	-1.50601	0.03085	>C86418_c0_seq1_|_PREDICTED:_zinc_finger_protein_729-like_[Anolis_carolinensis]
C8121_c1_seq1_	1.39584	0.0312295	>C8121_c1_seq1_|_RAB6A,_member_RAS_oncogene_family_[Salmo_salar]_gb|ACI33178.1|_Ras-related_protein_Rab-6A_[Salmo_salar]
C27858_c1_seq1_	-1.28033	0.0312295	>C27858_c1_seq1_|_TNF_superfamily_member_10-like_protein_[Oncorhynchus_mykiss]_gb|ABC84583.1|_TNF_superfamily_member_10-like_protein_[Oncorhynchus_mykiss]
C6347_c0_seq1_	1.31025	0.0318011	>C6347_c0_seq1_|_NADH_dehydrogenase_1_alpha_subcomplex_subunit_2_[Oncorhynchus_mykiss]_gb|ACO08705.1|_NADH_dehydrogenase_1_alpha_subcomplex_subunit_2_[Oncorhynchus_mykiss]
C4496_c6_seq1_	-1.54318	0.0320104	>C4496_c6_seq1_|_Coronin-1A_[Salmo_salar]
C4754_c0_seq1_	1.46816	0.0325542	>C4754_c0_seq1_|_PREDICTED:_hypothetical_protein_LOC335368_[Danio_rerio]
C35424_c2_seq1_	1.63837	0.0332805	>C35424_c2_seq1_|_PREDICTED:_cyclin-F-like_[Oreochromis_niloticus]
C14024_c1_seq1_	-1.3115	0.0333946	>C14024_c1_seq1_|_hepatic_glucose_transporter_GLUT2_[Oncorhynchus_mykiss]_gb|AAK09377.1|AF321816_1_hepatic_glucose_transporter_GLUT2_[Oncorhynchus_mykiss]
C15298_c0_seq1_	1.24421	0.0339569	>C15298_c0_seq1_|_proteasome_delta_[Oncorhynchus_mykiss]
C2112_c1_seq1_	1.4366	0.0340022	>C2112_c1_seq1_|_Cytochrome_b-c1_complex_subunit_8_[Salmo_salar]_gb|ACM08658.1|_Cytochrome_b-c1_complex_subunit_8_[Salmo_salar]_gb|ACM09502.1|_Cytochrome_b-c1_complex_subunit_8_[Salmo_salar]
C169008_c0_seq1_	-1.58957	0.0340022	>C169008_c0_seq1_|_unnamed_protein_product_[Tetraodon_nigroviridis]
C697_c3_seq1_	-1.39556	0.0340881	>C697_c3_seq1_|_PREDICTED:_oxidation_resistance_protein_1-like_[Oreochromis_niloticus]
C32571_c0_seq1_	1.5077	0.0344083	>C32571_c0_seq1_|_PREDICTED:_DNA_replication_licensing_factor_mcm7-like_[Oreochromis_niloticus]
C38227_c0_seq1_	1.58502	0.0344083	>C38227_c0_seq1_|_MAP_kinase-interacting_serine/threonine_kinase_2_[Danio_rerio]
C11800_c1_seq1_	1.60147	0.0344083	>C11800_c1_seq1_|_ceramide_synthase_2a_[Danio_rerio]_gb|AAK83374.1|AF395739_1_Trh3_[Danio_rerio]_gb|AAH45284.1|_LAG1_homolog,_ceramide_synthase_2_(S._cerevisiae)_[Danio_rerio]_gb|AAI64702.1|_Lass2_protein_[Danio_rerio]_emb|CAK04905.2|_LAG1_homolog,_ceramide_synthase_2_(S._cerevisiae)_[Danio_rerio]
C241105_c0_seq1_	1.61825	0.0356773	>C241105_c0_seq1_|_PREDICTED:_hypothetical_protein_LOC323246_[Danio_rerio]
C68476_c0_seq1_	-1.29607	0.0356773	>C68476_c0_seq1_|_PREDICTED:_nuclear_receptor_coactivator_3-like_[Oreochromis_niloticus]
C3439_c1_seq1_	1.30498	0.0357835	>C3439_c1_seq1_|_PREDICTED:_bcl-2-like_protein_13-like_[Oreochromis_niloticus]
C8291_c1_seq1_	-1.26644	0.0357835	>C8291_c1_seq1_|_PREDICTED:_protein_furry_homolog_[Oreochromis_niloticus]
C102861_c0_seq1_	-1.86607	0.0360912	>C102861_c0_seq1_|_PREDICTED:_predicted_protein-like_[Saccoglossus_kowalevskii]
C23472_c0_seq1_	1.60976	0.036381	>C23472_c0_seq1_|_cell_division_cycle_protein_20_homolog_[Salmo_salar]_gb|ACI32903.1|_Cell_division_cycle_protein_20_homolog_[Salmo_salar]
C115870_c0_seq1_	1.53649	0.036381	>C115870_c0_seq1_|_PREDICTED:_centromere_protein_U-like_[Danio_rerio]
C38962_c2_seq1_	1.3262	0.0367092	>C38962_c2_seq1_|_PREDICTED:_probable_2-oxoglutarate_dehydrogenase_E1_component_DHKTD1,_mitochondrial-like_[Oreochromis_niloticus]
C41051_c1_seq1_	1.30797	0.0375739	>C41051_c1_seq1_|_PREDICTED:_sodium/hydrogen_exchanger_8-like_[Oreochromis_niloticus]
C14607_c1_seq1_	1.23947	0.0378856	>C14607_c1_seq1_|_Plasma_alpha-L-fucosidase_precursor_[Osmerus_mordax]
C29112_c0_seq1_	1.49498	0.0378856	>C29112_c0_seq1_|_PREDICTED:_tRNA_(cytosine(34)-C(5))-methyltransferase-like_[Oreochromis_niloticus]
C40698_c1_seq1_	-1.57324	0.0379312	>C40698_c1_seq1_|_unnamed_protein_product_[Macaca_fascicularis]
C31382_c0_seq1_	-1.2666	0.0388974	>C31382_c0_seq1_|_CHMP7_[Osmerus_mordax]
C3894_c4_seq1_	1.38274	0.0397169	>C3894_c4_seq1_|_PREDICTED:_calsyntenin-1_[Oreochromis_niloticus]
C71920_c0_seq1_	-1.6083	0.0414783	>C71920_c0_seq1_|_PREDICTED:_mastermind-like_protein_3_[Loxodonta_africana]
C2331_c4_seq1_	1.34166	0.0417004	>C2331_c4_seq1_|_PREDICTED:_UV_excision_repair_protein_RAD23_homolog_A-like_[Oreochromis_niloticus]
C338_c180_seq1_	-1.51387	0.0417004	>C338_c180_seq1_|_Integrin_alpha-M_[Dicentrarchus_labrax]
C72_c9_seq1_	1.4057	0.042496	>C72_c9_seq1_|_Thioredoxin_domain-containing_protein_12_precursor_[Salmo_salar]_gb|ACM08336.1|_Thioredoxin_domain-containing_protein_12_precursor_[Salmo_salar]
C40826_c0_seq1_	1.26225	0.042496	>C40826_c0_seq1_|_mannoside_acetylglucosaminyltransferase_1_[Danio_rerio]_gb|AAI25910.1|_Zgc:153912_[Danio_rerio]
C6346_c0_seq1_	-1.47875	0.042496	>C6346_c0_seq1_|_PREDICTED:_ankyrin_repeat_and_IBR_domain-containing_protein_1_[Danio_rerio]
C4035_c0_seq1_	1.44291	0.0427068	>C4035_c0_seq1_|_Anaphase-promoting_complex_subunit_7_[Salmo_salar]_gb|ACN10725.1|_Anaphase-promoting_complex_subunit_7_[Salmo_salar]
C200248_c0_seq1_	1.57975	0.0428602	>C200248_c0_seq1_|_unnamed_protein_product_[Tetraodon_nigroviridis]
C42596_c1_seq1_	1.30689	0.0435662	>C42596_c1_seq1_|_propionyl-Coenzyme_A_carboxylase,_alpha_polypeptide_[Danio_rerio]_emb|CAQ15187.1|_propionyl-Coenzyme_A_carboxylase,_alpha_polypeptide_[Danio_rerio]
C27057_c0_seq1_	-1.44989	0.0438426	>C27057_c0_seq1_|_RUN_and_FYVE_domain-containing_protein_2_isoform_2_[Danio_rerio]
C61450_c1_seq1_	-1.29202	0.0453804	>C61450_c1_seq1_|_PREDICTED:_TGF-beta-activated_kinase_1_and_MAP3K7-binding_protein_1-like_[Oreochromis_niloticus]
C33846_c1_seq1_	1.42594	0.0453872	>C33846_c1_seq1_|_PREDICTED:_poly_[ADP-ribose]_polymerase_9-like_[Cavia_porcellus]
C27352_c1_seq1_	-1.72595	0.0454415	>C27352_c1_seq1_|_Tissue_factor_pathway_inhibitor_2_precursor_[Oncorhynchus_mykiss]_gb|ACO08371.1|_Tissue_factor_pathway_inhibitor_2_precursor_[Oncorhynchus_mykiss]
C4960_c0_seq1_	-1.30213	0.045727	>C4960_c0_seq1_|_Procollagen_C-endopeptidase_enhancer_1_precursor_[Salmo_salar]
C29571_c0_seq1_	1.33486	0.0462597	>C29571_c0_seq1_|_PREDICTED:_transmembrane_and_TPR_repeat-containing_protein_4_[Oreochromis_niloticus]
C78685_c0_seq1_	1.47272	0.0467514	>C78685_c0_seq1_|_PREDICTED:_cytidine_deaminase-like_[Oreochromis_niloticus]
C40_c3_seq1_	-1.59209	0.0468759	>C40_c3_seq1_|_procathepsin_L_precursor_[Oncorhynchus_mykiss]_gb|AAK69706.1|AF358668_1_procathepsin_L_[Oncorhynchus_mykiss]
C22540_c0_seq1_	-1.48454	0.0468759	>C22540_c0_seq1_|_PREDICTED:_cytochrome_P450_2F2-like_[Oreochromis_niloticus]
C25314_c0_seq1_	-1.48401	0.0468759	>C25314_c0_seq1_|_SFRS12IP1_[Salmo_salar]
C20992_c0_seq1_	1.41829	0.0468759	>C20992_c0_seq1_|_THAP_domain-containing_protein_4_[Danio_rerio]_emb|CAQ13268.1|_novel_protein_similar_to_vertebrate_THAP_domain_containing_4_(THAP4)_[Danio_rerio]_gb|AAI62377.1|_Si:ch211-105d4.5_[Danio_rerio]_gb|AAI62373.1|_Si:ch211-105d4.5_[Danio_rerio]
C4552_c2_seq1_	1.3591	0.0468759	>C4552_c2_seq1_|_60_kDa_heat_shock_protein,_mitochondrial_precursor_[Salmo_salar]
C33054_c0_seq1_	-1.48247	0.0468759	>C33054_c0_seq1_|_Ectonucleoside_triphosphate_diphosphohydrolase_1_[Dicentrarchus_labrax]
C493_c66_seq1_	-1.48273	0.0472925	>C493_c66_seq1_|_hypothetical_protein_VOLCADRAFT_71691_[Volvox_carteri_f._nagariensis]_gb|EFJ39209.1|_hypothetical_protein_VOLCADRAFT_71691_[Volvox_carteri_f._nagariensis]
C72720_c2_seq1_	1.40663	0.0472925	>C72720_c2_seq1_|_PREDICTED:_tubulin_polyglutamylase_TTLL5-like_[Oreochromis_niloticus]
C78044_c0_seq1_	1.50196	0.0472925	>C78044_c0_seq1_|_PREDICTED:_nucleoporin_NDC1-like_[Oreochromis_niloticus]
C4744_c1_seq1_	-1.27754	0.0473433	>C4744_c1_seq1_|_PREDICTED:_acetyl-coenzyme_A_synthetase,_cytoplasmic-like_[Oreochromis_niloticus]
C14829_c0_seq1_	1.23273	0.0473433	>C14829_c0_seq1_|_PREDICTED:_puromycin-sensitive_aminopeptidase_[Oreochromis_niloticus]
C49611_c2_seq1_	-1.63653	0.0474449	>C49611_c2_seq1_|_PREDICTED:_rho_guanine_nucleotide_exchange_factor_3-like_[Oreochromis_niloticus]
C8625_c1_seq1_	1.74083	0.0474484	>C8625_c1_seq1_|_interferon_regulatory_factor_1_isoform_2_[Salmo_salar]_emb|CBL58209.1|_interferon_regulatory_factor_1_isoform_2_[Salmo_salar]
C138892_c0_seq1_	-1.53358	0.0486818	>C138892_c0_seq1_|_PREDICTED:_caspase-8-like_[Oreochromis_niloticus]
C108524_c0_seq1_	1.38132	0.0490744	>C108524_c0_seq1_|_PREDICTED:_synaptic_vesicle_glycoprotein_2B_[Danio_rerio]
C59657_c0_seq1_	1.38063	0.0490934	>C59657_c0_seq1_|_M5_muscarinic_receptor_[Lepomis_macrochirus]
