# Supplementary material for: Integrative functional analyses using rainbow trout selected for tolerance to plant diets reveal nutrigenomic signatures for soy utilization without the concurrence of enteritis
Source: PLoS One. 2017 Jul 19;12(7):e0180972. doi: 10.1371/journal.pone.0180972 (PMC5517010; doi:10.1371/journal.pone.0180972)
Supplement: S8 Table — (XLSX) [file pone.0180972.s010.xlsx]

## Sheet: muscle SELECTION DEGs
gene	Fold-change	padj	description
C77786_c0_seq1_	-2.72067	0.000448165	_Bsc1p_[Saccharomyces_cerevisiae_S288c]_sp
C330_c1_seq1_	-2.55011	0.000448165	_chymotrypsinogen_2-like_protein_[Sparus_aurata]_gb
C511300_c0_seq1_	-2.29742	0.0118755	_Transposon_TX1_149_kDa_protein_[Salmo_salar]_gb
C10009_c1_seq1_	-2.26015	0.00857693	_PREDICTED:_interferon-induced_very_large_GTPase_1-like_[Danio_rerio]
C583_c5_seq1_	-2.21094	0.00189076	_envelope_protein_[Atlantic_salmon_swim_bladder_sarcoma_virus]_gb
C52_c108_seq1_	-2.20911	0.0182492	_myosin_heavy_chain_[Oncorhynchus_keta]
C279666_c0_seq1_	-2.18382	0.0246699	_PREDICTED:_hypothetical_protein_LOC100538250_[Danio_rerio]
C70794_c0_seq1_	-2.14544	0.0250881	_Bsc1p_[Saccharomyces_cerevisiae_S288c]_sp
C96231_c0_seq1_	-2.06483	0.0301765	_mucin-2_precursor_[Homo_sapiens]
C142698_c0_seq1_	-2.05551	0.0319356	_Metabotropic_glutamate_receptor_4_[Dicentrarchus_labrax]
C100857_c0_seq1_	-1.84477	0.0182492	_solute_carrier_family_43_member_3-like_[Danio_rerio]
C7158_c8_seq1_	-1.79816	0.0177894	_acetylcholinesterase_precursor_[Danio_rerio]_sp
C25391_c5_seq1_	-1.75658	0.000664693	_PREDICTED:_transposon_TX1_uncharacterized_149_kDa_protein-like_[Danio_rerio]
C79_c0_seq1_	-1.72937	0.017827	_non-metastatic_cells_1_protein_[Salmo_salar]_gb
C16175_c0_seq1_	-1.68041	0.00636085	_immediate_early_response_2_[Salmo_salar]_gb
C16392_c7_seq1_	-1.65	0.000448165	_PREDICTED:_coiled-coil_domain-containing_protein_69-like_[Oreochromis_niloticus]
C4689_c1_seq1_	-1.61151	0.0258893	_PREDICTED:_protein_CLEC16A_[Danio_rerio]
C31228_c0_seq1_	-1.57185	0.00463757	_E3_ubiquitin-protein_ligase_MARCH5_[Oncorhynchus_mykiss]_emb
C21116_c0_seq1_	-1.52787	0.0186714	_translationally-controlled_tumor_protein_homolog_[Oncorhynchus_mykiss]_gb
C549_c0_seq1_	-1.37134	0.037047	_40S_ribosomal_protein_S23_[Salmo_salar]_gb
C9571_c0_seq1_	1.37258	0.0266688	_glycogen_[starch]_synthase,_muscle_[Danio_rerio]_gb
C19137_c1_seq1_	1.43772	0.000664693	_DNA-directed_RNA_polymerases_I,_II,_and_III_subunit_RPABC4_[Salmo_salar]
C19094_c0_seq1_	1.43785	0.0117607	_Granulins_precursor_[Salmo_salar]_gb
C11842_c0_seq1_	1.443	0.0103499	_PREDICTED:_ER_lumen_protein_retaining_receptor_2-like_[Oreochromis_niloticus]
C20729_c0_seq1_	1.47174	0.00809742	_PREDICTED:_ER_lumen_protein_retaining_receptor_2-like_[Monodelphis_domestica]
C17589_c0_seq1_	1.52267	0.0250881	_Signal_peptide_peptidase-like_2B_precursor_[Salmo_salar]_gb
C84864_c0_seq1_	1.52993	0.0360738	_PREDICTED:_carboxy-terminal_domain_RNA_polymerase_II_polypeptide_A_small_phosphatase_1-like_[Monodelphis_domestica]
C243772_c0_seq1_	1.53033	0.0250881	_pre-mRNA-splicing_factor_ATP-dependent_RNA_helicase_DHX32_[Dicentrarchus_labrax]
C9025_c0_seq1_	1.64355	0.0186714	_inhibitor_of_nuclear_factor_kappa_B_alpha_[Oncorhynchus_mykiss]_emb
C164811_c0_seq1_	1.79609	0.0495355	_MIS12_homolog_[Salmo_salar]_gb
C38984_c1_seq1_	1.85551	0.0024069	_PREDICTED:_GTPase_IMAP_family_member_8-like_[Danio_rerio]
C117685_c0_seq1_	2.18197	0.0182492	_PREDICTED:_hypothetical_protein_LOC795531_[Danio_rerio]
C110680_c0_seq1_	2.45297	0.00247795	_PREDICTED:_obscurin-like_[Oreochromis_niloticus]
