# Supplementary material for: Integrative functional analyses using rainbow trout selected for tolerance to plant diets reveal nutrigenomic signatures for soy utilization without the concurrence of enteritis
Source: PLoS One. 2017 Jul 19;12(7):e0180972. doi: 10.1371/journal.pone.0180972 (PMC5517010; doi:10.1371/journal.pone.0180972)
Supplement: S9 Table — (XLSX) [file pone.0180972.s011.xlsx]

## Sheet: muscle DIET DEGs
gene	Fold_change	padj	description
C125_c0_seq1_	3.11221	0.00105377	_PREDICTED:_hypothetical_protein_LOC557772_[Danio_rerio]
C3146_c0_seq1_	2.76363	0.00321178	_PREDICTED:_hypothetical_protein_LOC557772_[Danio_rerio]
C96866_c0_seq1_	2.38972	0.000825191	_unnamed_protein_product_[Tetraodon_nigroviridis]
C9122_c8_seq1_	2.33841	0.00861898	_PREDICTED:_hypothetical_protein_LOC100711957_[Oreochromis_niloticus]
C7988_c2_seq1_	2.30063	6.16421e-05	_PREDICTED:_myosin-10-like_[Danio_rerio]
C330_c1_seq1_	2.27261	0.0203517	_chymotrypsinogen_2-like_protein_[Sparus_aurata]_gb
C334_c0_seq1_	2.26764	0.0291026	_PREDICTED:_fetuin-B-like_[Oreochromis_niloticus]
C107175_c0_seq1_	2.21293	0.0207953	_novel_protein_similar_to_vertebrate_mixed_lineage_kinase_4_(KIAA1804)_[Danio_rerio]
C4264_c5_seq1_	2.18718	0.00634868	_chemotaxin_[Oncorhynchus_mykiss]
C50574_c0_seq1_	2.18226	0.00227303	_PREDICTED:_chromodomain-helicase-DNA-binding_protein_4_[Oreochromis_niloticus]
C47945_c0_seq1_	2.1427	0.00400237	_PREDICTED:_hypothetical_protein_LOC100708738_[Oreochromis_niloticus]
C22404_c0_seq1_	2.12168	0.0234035	_PREDICTED:_non-muscle_caldesmon-like_[Oreochromis_niloticus]
C55878_c0_seq1_	2.11241	0.0073613	_Hif1al2_protein_[Danio_rerio]
C364777_c0_seq1_	2.09753	0.00935249	_reverse_transcriptase_related_protein
C73467_c0_seq1_	2.09133	0.00343515	_PREDICTED:_LOW_QUALITY_PROTEIN:_zinc_finger_protein_700-like_[Pongo_abelii]
C197461_c0_seq1_	2.08602	0.030117	_heat_shock_70_kDa_protein_[Ctenopharyngodon_idella]
C59392_c0_seq1_	2.08455	0.0204456	_unnamed_protein_product_[Tetraodon_nigroviridis]
C7424_c0_seq1_	2.08449	0.0339893	_circumsporozoite_protein_[Plasmodium_falciparum]
C25183_c1_seq1_	2.08186	0.0414335	_PREDICTED:_hypothetical_protein_LOC100698395_[Oreochromis_niloticus]
C25_c189_seq1_	2.06569	0.00306621	_unnamed_protein_product_[Tetraodon_nigroviridis]
C17836_c2_seq1_	2.05186	0.00104446	_PREDICTED:_nexilin-like_[Oreochromis_niloticus]
C119319_c0_seq1_	2.04236	0.00662692	_PREDICTED:_partitioning_defective_3_homolog_B_isoform_3_[Loxodonta_africana]
C47341_c0_seq1_	2.02305	0.0373179	_juxtaposed_with_another_zinc_finger_protein_1_[Takifugu_rubripes]
C16946_c2_seq1_	2.01707	0.000799749	_PREDICTED:_formin-binding_protein_4-like_[Oreochromis_niloticus]
C39575_c0_seq1_	2.00607	0.00034989	_Pre-mRNA-splicing_factor_38B_[Salmo_salar]
C62207_c0_seq1_	1.99553	0.0206032	_PREDICTED:_hypothetical_protein_LOC100708142_[Oreochromis_niloticus]
C138441_c0_seq1_	1.93209	0.0203486	_PREDICTED:_GRAM_domain-containing_protein_2-like_isoform_1_[Danio_rerio]
C91109_c0_seq1_	1.93043	0.00788343	_hairy/enhancer-of-split_related_with_YRPW_motif_protein_1_[Danio_rerio]_sp
C28428_c0_seq1_	1.92934	0.0146292	_E3_ubiquitin-protein_ligase_BRE1A_[Dicentrarchus_labrax]
C22694_c0_seq1_	1.92514	2.77838e-05	_PREDICTED:_transcription_elongation_regulator_1-like_[Oreochromis_niloticus]
C16963_c0_seq1_	1.92353	0.00708235	_hypothetical_protein_AKAW_02478_[Aspergillus_kawachii_IFO_4308]
C117112_c0_seq1_	1.90941	0.0335978	_Transmembrane_protein_100_[Salmo_salar]_gb
C41165_c0_seq1_	1.89756	0.0262247	_PREDICTED:_nuclear_speckle_splicing_regulatory_protein_1-like_[Oreochromis_niloticus]
C76072_c0_seq1_	1.88742	0.0162037	_PREDICTED:_hypothetical_protein_LOC100696793_[Oreochromis_niloticus]
C151157_c0_seq1_	1.88716	0.0391142	_PREDICTED:_nucleosome-remodeling_factor_subunit_BPTF_[Oreochromis_niloticus]
C2611_c0_seq1_	1.88258	0.0373179	_Complement_C1q_subcomponent_subunit_C_precursor_[Salmo_salar]
C114178_c0_seq1_	1.8821	0.0319651	_PREDICTED:_serine/threonine-protein_kinase_B-raf-like_[Oreochromis_niloticus]
C32589_c2_seq1_	1.88038	0.0204456	_PREDICTED:_probable_E3_ubiquitin-protein_ligase_MYCBP2_[Oreochromis_niloticus]
C46788_c0_seq1_	1.87431	0.0247554	_Protein_tyrosine_phosphatase_a_[Dicentrarchus_labrax]
C54216_c0_seq1_	1.86033	0.00650105	_PREDICTED:_uncharacterized_protein_DKFZp762I1415-like_[Danio_rerio]
C137845_c0_seq1_	1.85156	0.00199734	_PREDICTED:_uncharacterized_protein_LOC100249180_[Vitis_vinifera]
C14534_c1_seq1_	1.84886	0.00961611	_CD2_antigen_cytoplasmic_tail-binding_protein_2_[Salmo_salar]_gb
C34034_c3_seq1_	1.84686	0.0482531	_PREDICTED:_zinc_finger_protein_192-like_[Danio_rerio]
C102454_c0_seq1_	1.83545	0.0413008	_PREDICTED:_hypothetical_protein_LOC556848_[Danio_rerio]
C46142_c0_seq1_	1.82048	0.0132041	_PREDICTED:_pachytene_checkpoint_protein_2_homolog_[Oreochromis_niloticus]
C101137_c0_seq1_	1.8199	0.0314404	_PREDICTED:_uncharacterized_protein_KIAA0889-like_[Oreochromis_niloticus]
C7278_c4_seq1_	1.79132	0.00427994	_PREDICTED:_FH1/FH2_domain-containing_protein_3-like_[Oreochromis_niloticus]
C97128_c0_seq1_	1.78438	0.0452976	_Uncharacterized_protein_[Dicentrarchus_labrax]
C71849_c0_seq1_	1.78293	0.017106	_PREDICTED:_chromodomain-helicase-DNA-binding_protein_8-like_[Oreochromis_niloticus]
C12537_c0_seq1_	1.78085	0.0134356	_unnamed_protein_product_[Tetraodon_nigroviridis]
C31322_c0_seq1_	1.77649	0.0262247	_7,8-dihydro-8-oxoguanine_triphosphatase_[Oncorhynchus_mykiss]_gb
C36503_c0_seq1_	1.77479	0.034817	_PREDICTED:_hypothetical_protein_LOC100703757_[Oreochromis_niloticus]
C13449_c1_seq1_	1.77047	0.0129648	_PREDICTED:_protein_NOXP20-like_[Oreochromis_niloticus]
C35626_c0_seq1_	1.76654	0.026825	_PREDICTED:_hypothetical_protein_LOC569976_[Danio_rerio]
C42930_c0_seq1_	1.75425	0.0162037	_PREDICTED:_tubulin_delta_chain-like_[Oreochromis_niloticus]
C97642_c0_seq1_	1.75227	0.0394612	_PREDICTED:_vasorin-like_[Oreochromis_niloticus]
C169253_c0_seq1_	1.74763	0.0171483	_PREDICTED:_ras-related_protein_Rab-30-like_[Oreochromis_niloticus]
C164723_c0_seq1_	1.7357	0.0399385	_unnamed_protein_product_[Tetraodon_nigroviridis]
C75525_c0_seq1_	1.73447	0.0363579	_PREDICTED:_hypothetical_protein_LOC100700170_[Oreochromis_niloticus]
C228989_c0_seq1_	1.73139	0.0242607	_PREDICTED:_similar_to_Syne-1B_[Strongylocentrotus_purpuratus]
C50534_c0_seq1_	1.7263	0.0247554	_LOC553490_protein_[Danio_rerio]
C84002_c0_seq1_	1.72515	0.0115838	_hypothetical_protein_PTSG_01505_[Salpingoeca_sp._ATCC_50818]
C20440_c0_seq1_	1.70716	0.0116534	_hormone-sensitive_lipase_precursor_[Salmo_salar]_gb
C35857_c0_seq1_	1.70247	0.0482531	_PREDICTED:_cyclin-dependent_kinase_11-like_[Oreochromis_niloticus]
C47725_c0_seq1_	1.69774	0.0280506	_PREDICTED:_protein_KRI1_homolog_[Oreochromis_niloticus]
C173625_c0_seq1_	1.6875	0.0447483	_dynamin-2_[Danio_rerio]_gb
C59739_c0_seq1_	1.68432	0.0237827	_PREDICTED:_guanine_nucleotide-binding_protein_G(q)_subunit_alpha-like_isoform_2_[Oreochromis_niloticus]
C69977_c0_seq1_	1.67586	0.0193376	_PREDICTED:_hypothetical_protein_LOC100704956_[Oreochromis_niloticus]
C41023_c1_seq1_	1.66079	0.0165894	_Uncharacterized_protein_[Dicentrarchus_labrax]
C24583_c1_seq1_	1.6576	0.0124268	_PREDICTED:_28S_ribosomal_protein_S5,_mitochondrial-like_[Oreochromis_niloticus]
C64386_c1_seq1_	1.6564	0.0153127	_PREDICTED:_chromodomain-helicase-DNA-binding_protein_9_[Oreochromis_niloticus]
C1566_c0_seq1_	1.6541	0.0353895	_heat_shock_27kDa_protein_1_transcript_variant_2_[Oncorhynchus_mykiss]
C44642_c0_seq1_	1.65209	0.00634868	_PREDICTED:_leukocyte_receptor_cluster_member_1-like_[Oreochromis_niloticus]
C80466_c0_seq1_	1.652	0.0200643	_PREDICTED:_serum_response_factor-like_[Oreochromis_niloticus]
C144572_c0_seq1_	1.64911	0.049846	_PREDICTED:_methyltransferase-like_protein_21B-like_[Oreochromis_niloticus]
C85569_c0_seq1_	1.63643	0.0132041	_PREDICTED:_serine/threonine-protein_kinase_Nek1_[Oreochromis_niloticus]
C177042_c0_seq1_	1.63643	0.0247554	_hypothetical_protein_DDB_G0279459_[Dictyostelium_discoideum_AX4]_gb
C39655_c3_seq1_	1.63602	0.0162037	_BAH_and_coiled-coil_domain-containing_protein_1_[Dicentrarchus_labrax]
C117017_c0_seq1_	1.62216	0.019499	_PREDICTED:_sine_oculis-binding_protein_homolog_[Oreochromis_niloticus]
C142866_c0_seq1_	1.61352	0.00971627	_PREDICTED:_zinc_fingers_and_homeoboxes_protein_1-like_[Oreochromis_niloticus]
C103830_c0_seq1_	1.60896	0.022713	_PREDICTED:_synembryn-B-like_[Oreochromis_niloticus]
C62479_c0_seq1_	1.60495	0.0391142	_zinc_finger_CCCH_domain-containing_protein_13_[Danio_rerio]_emb
C45889_c0_seq1_	1.58779	0.0327757	_PREDICTED:_hypothetical_protein_LOC100701239_[Oreochromis_niloticus]
C34810_c0_seq1_	1.58621	0.0391142	_Matrix_metalloproteinase_14_(membrane-inserted)_beta_[Danio_rerio]
C78971_c0_seq1_	1.58461	0.0449363	_PREDICTED:_FACT_complex_subunit_SSRP1_[Danio_rerio]
C25406_c0_seq1_	1.58421	0.0142401	_PREDICTED:_protein_CDV3_homolog_[Oreochromis_niloticus]
C11260_c1_seq1_	1.57947	0.047489	_PREDICTED:_hypothetical_protein_LOC100703628_[Oreochromis_niloticus]
C28791_c4_seq1_	1.57872	0.0320558	_PREDICTED:_endothelin-converting_enzyme_2_[Danio_rerio]
C25723_c4_seq1_	1.56874	0.00305726	_structural_maintenance_of_chromosomes_protein_1A_[Danio_rerio]
C222837_c0_seq1_	1.56645	0.0476732	_homeobox_protein_HoxC5aa_[Salmo_salar]_gb
C111848_c0_seq1_	1.56361	0.0441906	_PREDICTED:_sterile_alpha_motif_domain-containing_protein_9_[Oreochromis_niloticus]
C70093_c1_seq1_	1.54778	0.0391142	_angiopoietin-like_2b_precursor_[Danio_rerio]_dbj
C411_c16_seq1_	1.54379	0.042734	_PREDICTED:_trinucleotide_repeat-containing_gene_6C_protein-like_[Oreochromis_niloticus]
C13340_c2_seq1_	1.53818	0.0217307	_PREDICTED:_zinc_finger_protein_26-like_[Cricetulus_griseus]
C62830_c1_seq1_	1.53719	0.00791316	_PREDICTED:_early_endosome_antigen_1_[Oreochromis_niloticus]
C56962_c0_seq1_	1.53113	0.04181	_Transcription_factor_Sp1_[Dicentrarchus_labrax]
C38032_c3_seq1_	1.52855	0.0188885	_F-box_only_protein_6_[Osmerus_mordax]
C4685_c0_seq1_	1.52833	0.0355045	_Rho_GDP-dissociation_inhibitor_1_[Salmo_salar]
C23034_c1_seq1_	1.52657	0.0487126	_nucleoprotein_TPR_[Danio_rerio]_emb
C26366_c0_seq1_	1.5261	0.0287656	_microprocessor_complex_subunit_DGCR8_[Danio_rerio]_emb
C18139_c0_seq1_	1.52456	0.0247554	_HEXIM_protein_[Salmo_salar]_gb
C6504_c3_seq1_	1.51965	0.0498072	_PREDICTED:_vacuolar_protein_sorting-associated_protein_13B_[Oreochromis_niloticus]
C14758_c1_seq1_	1.51058	0.0261946	_PREDICTED:_drebrin-like_[Oreochromis_niloticus]
C35597_c0_seq1_	1.50766	0.0352931	_PREDICTED:_coiled-coil_domain_containing_100_[Oryctolagus_cuniculus]
C9822_c1_seq1_	1.5025	0.0476732	_PREDICTED:_neuroblast_differentiation-associated_protein_AHNAK_[Danio_rerio]
C14689_c0_seq1_	1.50037	0.0136525	_dyskerin_[Salmo_salar]_gb
C6293_c5_seq1_	1.4944	0.0475776	_PREDICTED:_n-terminal_kinase-like_protein-like_[Danio_rerio]
C16647_c3_seq1_	1.49391	0.0494814	_PREDICTED:_hypothetical_protein_LOC100699486_[Oreochromis_niloticus]
C32851_c1_seq1_	1.4931	0.00159616	_PREDICTED:_ankyrin_repeat_domain-containing_protein_26_[Danio_rerio]
C20401_c7_seq1_	1.49119	0.00961611	_PREDICTED:_homeodomain-interacting_protein_kinase_3_[Oreochromis_niloticus]
C52659_c1_seq1_	1.48708	0.0207953	_PREDICTED:_serine/threonine-protein_kinase_WNK1_isoform_1_[Canis_lupus_familiaris]
C37012_c0_seq1_	1.48527	0.0485199	_PREDICTED:_GRIP_and_coiled-coil_domain-containing_protein_2-like_[Oreochromis_niloticus]
C69502_c1_seq1_	1.4812	0.0142734	_DnaJ_homolog_subfamily_B_member_1_[Salmo_salar]_gb
C16994_c1_seq1_	1.47224	0.0464433	_muscle_RING_finger_1_[Oncorhynchus_mykiss]_gb
C20484_c0_seq1_	1.47127	0.00923134	_PREDICTED:_inhibitor_of_growth_protein_3-like_[Oreochromis_niloticus]
C19938_c2_seq1_	1.46808	0.0486887	_immunoglobulin-binding_protein_1_[Salmo_salar]_gb
C24561_c1_seq1_	1.4663	0.0329975	_PREDICTED:_phosphatidylinositol-binding_clathrin_assembly_protein-like_[Oreochromis_niloticus]
C33958_c1_seq1_	1.46624	0.0219838	_PREDICTED:_zinc_finger_protein_462_[Oreochromis_niloticus]
C14982_c0_seq1_	1.4654	0.0431132	_Pinin_[Salmo_salar]
C10447_c0_seq1_	1.4633	0.0469534	_unnamed_protein_product_[Tetraodon_nigroviridis]
C1982_c0_seq1_	1.463	0.0261946	_Zgc:152810_[Danio_rerio]
C70949_c0_seq1_	1.46196	0.0381956	_unnamed_protein_product_[Tetraodon_nigroviridis]
C26201_c0_seq1_	1.45905	0.0326923	_PREDICTED:_c-Jun-amino-terminal_kinase-interacting_protein_3-like_[Oreochromis_niloticus]
C45019_c1_seq1_	1.45358	0.0354251	_PREDICTED:_uncharacterized_protein_C19orf29-like_[Oreochromis_niloticus]
C102776_c0_seq1_	1.45151	0.0131751	_xin_actin-binding_repeat-containing_protein_1_[Gallus_gallus]
C79604_c0_seq1_	1.45129	0.0491657	_PREDICTED:_alpha-ketoglutarate-dependent_dioxygenase_FTO-like_[Oreochromis_niloticus]
C92265_c0_seq1_	1.44474	0.025799	_PREDICTED:_tripartite_motif-containing_protein_39-like_[Oreochromis_niloticus]
C29333_c0_seq1_	1.43706	0.0187444	_PREDICTED:_ras_association_domain-containing_protein_5-like_isoform_1_[Danio_rerio]
C17122_c0_seq1_	1.43563	0.0400585	_PREDICTED:_hypothetical_protein_LOC100690923_isoform_1_[Oreochromis_niloticus]
C54950_c0_seq1_	1.43535	0.0391142	_nuclear_oncoprotein_skia_[Danio_rerio]_emb
C34195_c0_seq1_	1.43193	0.0430423	_K0020_protein_[Salmo_salar]_gb
C72713_c0_seq1_	1.42803	0.022741	_PREDICTED:_ubiquitin_carboxyl-terminal_hydrolase_16-like_[Oreochromis_niloticus]
C22951_c0_seq1_	1.42528	0.0414335	_PREDICTED:_hypothetical_protein_LOC567638_isoform_2_[Danio_rerio]_ref
C4768_c2_seq1_	1.42417	0.0268529	_PC4_and_SFRS1_interacting_protein_1_[Salmo_salar]_gb
C3369_c0_seq1_	1.40427	0.0261946	_PREDICTED:_STIP1_homology_and_U_box-containing_protein_1-like_[Oreochromis_niloticus]
C41411_c0_seq1_	1.40054	0.0262247	_PREDICTED:_nucleosome-remodeling_factor_subunit_BPTF_[Danio_rerio]
C268_c17_seq1_	1.39489	0.0352931	_PREDICTED:_membrane-bound_O-acyltransferase_domain-containing_protein_2-like_[Oreochromis_niloticus]
C17183_c0_seq1_	1.39285	0.0407257	_PREDICTED:_regulation_of_nuclear_pre-mRNA_domain-containing_protein_2-like_[Oreochromis_niloticus]
C12624_c1_seq1_	1.39251	0.00211136	_serrate_RNA_effector_molecule_homolog_[Danio_rerio]_sp
C26547_c0_seq1_	1.37719	0.0242607	_PREDICTED:_hypothetical_protein_LOC100695698_[Oreochromis_niloticus]
C6100_c0_seq1_	1.37228	0.0391142	_novel_protein_similar_to_vertebrate_protein_kinase_lysine_deficient_1_(PRKWNK1)_[Danio_rerio]
C4353_c1_seq1_	1.37133	0.0391142	_E3_ubiquitin_ligase_MARCH3_[Oncorhynchus_mykiss]_emb
C21645_c0_seq1_	1.37044	0.0413008	_PREDICTED:_inositol_hexakisphosphate_and_diphosphoinositol-pentakisphosphate_kinase_1-like_[Danio_rerio]
C14366_c0_seq1_	1.36771	0.0261946	_WD_repeat-containing_protein_57_[Salmo_salar]_gb
C6504_c5_seq1_	1.34764	0.0281156	_PREDICTED:_liprin-alpha-2_[Oreochromis_niloticus]
C925_c3_seq1_	1.34441	0.00928629	_PREDICTED:_dysferlin_[Oreochromis_niloticus]
C1662_c2_seq1_	1.34413	0.0320558	_PREDICTED:_structural_maintenance_of_chromosomes_protein_4-like_isoform_2_[Oreochromis_niloticus]
C25784_c2_seq1_	1.33026	0.0262247	_sin3_histone_deacetylase_corepressor_complex_component_SDS3_[Salmo_salar]_gb
C23080_c0_seq1_	1.31955	0.0261215	_PREDICTED:_dynactin_subunit_1-like_[Oreochromis_niloticus]
C24259_c2_seq1_	1.31822	0.0280506	_PREDICTED:_rho-associated_protein_kinase_1-like_[Oreochromis_niloticus]
C38363_c0_seq1_	1.24917	0.0464433	_PREDICTED:_polypeptide_N-acetylgalactosaminyltransferase_1-like_[Oreochromis_niloticus]
C2971_c2_seq1_	-1.2185	0.0151927	_Pyruvate_kinase_muscle_isozyme_[Salmo_salar]
C10337_c0_seq1_	-1.27962	0.0261946	_Apoptosis_regulatory_protein_Siva_[Salmo_salar]
C15298_c0_seq1_	-1.28331	0.0413008	_proteasome_delta_[Oncorhynchus_mykiss]
C13024_c1_seq1_	-1.2901	0.0373179	_unnamed_protein_product_[Tetraodon_nigroviridis]
C8672_c0_seq1_	-1.29213	0.0280506	_Cysteine_desulfurase,_mitochondrial_precursor_[Salmo_salar]_gb
C21356_c0_seq1_	-1.29509	0.0413008	_Glycyl-tRNA_synthetase_[Dicentrarchus_labrax]
C1832_c4_seq1_	-1.29574	0.0260493	_IscU_iron-sulfur_cluster_scaffold_homolog_[Oncorhynchus_mykiss]_emb
C226_c0_seq1_	-1.30167	0.0283067	_Ankyrin_repeat_domain-containing_protein_43_[Oncorhynchus_mykiss]
C72_c405_seq1_	-1.30212	0.049971	_OTU_domain-containing_protein_6B_[Danio_rerio]_sp
C289_c0_seq1_	-1.30565	0.0391142	_60S_ribosomal_protein_L32_[Oncorhynchus_mykiss]_gb
C13526_c2_seq1_	-1.31242	0.0364182	_PREDICTED:_transmembrane_protein_106B-like_[Oreochromis_niloticus]
C14116_c0_seq1_	-1.32812	0.0293879	_rho_GTPase-activating_protein_1_[Danio_rerio]_gb
C43122_c0_seq1_	-1.33097	0.0354251	_Ectonucleoside_triphosphate_diphosphohydrolase_6_[Salmo_salar]_gb
C5523_c0_seq1_	-1.33857	0.0296574	_Proteasome_subunit_beta_type-1-A_[Salmo_salar]
C11457_c2_seq1_	-1.34058	0.0437847	_solute_carrier_family_38,_member_3_[Danio_rerio]_gb
C12397_c0_seq1_	-1.34344	0.0206573	_Thimet_oligopeptidase_[Salmo_salar]
C58951_c1_seq1_	-1.35281	0.0482799	_PREDICTED:_protein_cereblon-like_[Oreochromis_niloticus]
C21019_c0_seq1_	-1.35466	0.0262247	_novel_protein_similar_to_human_and_mouse_SKB1_homolog_(S._pombe)_[Danio_rerio]
C26000_c5_seq1_	-1.35509	0.0262247	_chromobox_protein_homolog_1_[Danio_rerio]_gb
C4135_c0_seq1_	-1.35617	0.0448607	_PREDICTED:_protein_Tob1-like_[Oreochromis_niloticus]
C46692_c0_seq1_	-1.36063	0.0399385	_period_1_[Dicentrarchus_labrax]
C52_c73_seq1_	-1.36136	0.0242607	_40S_ribosomal_protein_S13_[Salmo_salar]_gb
C3113_c2_seq1_	-1.36467	0.00168274	_Voltage-dependent_anion-selective_channel_protein_2_[Salmo_salar]
C7431_c0_seq1_	-1.38319	0.0262247	_Small_ubiquitin-related_modifier_2_precursor_[Salmo_salar]
C38255_c0_seq1_	-1.3845	0.00410719	_PREDICTED:_uncharacterized_protein_KIAA0232-like_[Oreochromis_niloticus]
C6371_c0_seq1_	-1.3944	0.00339534	_Receptor_expression-enhancing_protein_5_[Oncorhynchus_mykiss]
C37375_c2_seq1_	-1.3965	0.0317832	_PREDICTED:_synaptic_vesicle_glycoprotein_2B_[Danio_rerio]
C15335_c1_seq1_	-1.39791	0.0381956	_NF-kappa-B_inhibitor_alpha_[Salmo_salar]_gb
C5192_c2_seq1_	-1.39999	0.0457913	_ATP-dependent_RNA_helicase_DDX39_[Salmo_salar]
C5066_c1_seq1_	-1.41502	0.0281156	_succinate_dehydrogenase_[ubiquinone]_flavoprotein_subunit,_mitochondrial_[Salmo_salar]_gb
C44521_c3_seq1_	-1.41867	0.00427994	_CS022_protein_[Salmo_salar]_gb
C6628_c1_seq1_	-1.41889	0.0364182	_NADH_dehydrogenase_iron-sulfur_protein_5_[Oncorhynchus_mykiss]_gb
C19334_c0_seq1_	-1.41908	0.0320558	_phosphatase_1K,_mitochondrial_precursor_[Salmo_salar]
C74602_c0_seq1_	-1.42517	0.00278469	_Uncharacterized_family_31_glucosidase_[Dicentrarchus_labrax]
C15327_c0_seq1_	-1.42599	0.0441906	_unnamed_protein_product_[Tetraodon_nigroviridis]
C4760_c1_seq1_	-1.42753	0.00961611	_carnitine_O-acetyltransferase_[Danio_rerio]_gb
C29041_c0_seq1_	-1.42872	0.00653603	_PREDICTED:_exosome_complex_exonuclease_RRP44-like_[Oreochromis_niloticus]
C7279_c1_seq1_	-1.43126	0.00923134	_NADH_dehydrogenase_flavoprotein_2,_mitochondrial_precursor_[Oncorhynchus_mykiss]
C2872_c0_seq1_	-1.43192	0.0261946	_Electron_transfer_flavoprotein_subunit_alpha,_mitochondrial_precursor_[Salmo_salar]_gb
C39903_c0_seq1_	-1.4352	0.0413008	_PREDICTED:_myc-induced_nuclear_antigen-like_[Oreochromis_niloticus]
C41685_c0_seq1_	-1.44113	0.0247554	_PREDICTED:_pre-rRNA-processing_protein_TSR1_homolog_[Oreochromis_niloticus]
C5540_c1_seq1_	-1.44431	0.019499	_E2-induced_gene_5_protein_homolog_[Salmo_salar]_gb
C21024_c0_seq1_	-1.44714	0.00343515	_Heterogeneous_nuclear_ribonucleoprotein_K_[Salmo_salar]
C55357_c0_seq1_	-1.45049	0.0430905	_PREDICTED:_transcriptional_repressor_NF-X1-like_[Oreochromis_niloticus]
C592_c0_seq1_	-1.45194	0.0445174	_PREDICTED:_mitochondrial_import_receptor_subunit_TOM40B-like_[Oreochromis_niloticus]
C1128_c3_seq1_	-1.45237	0.0308472	_Ribonuclease_T2_precursor_[Salmo_salar]_gb
C88932_c0_seq1_	-1.45273	0.0351542	_Adenosine_kinase_[Salmo_salar]_gb
C25937_c0_seq1_	-1.45566	0.010952	_DNA-directed_RNA_polymerases_I,_II,_and_III_subunit_RPABC1_[Salmo_salar]_gb
C4986_c17_seq1_	-1.45599	0.0320558	_PREDICTED:_pleiotropic_regulator_1-like_[Oreochromis_niloticus]
C8239_c2_seq1_	-1.47248	0.0206573	_CD99_antigen_precursor_[Salmo_salar]
C9651_c13_seq1_	-1.47281	0.0171483	_PREDICTED:_sarcosine_dehydrogenase,_mitochondrial-like_[Oreochromis_niloticus]
C6347_c0_seq1_	-1.47369	0.0149594	_NADH_dehydrogenase_1_alpha_subcomplex_subunit_2_[Oncorhynchus_mykiss]_gb
C36662_c0_seq1_	-1.47469	0.0490488	_NF-kappa-B_inhibitor_epsilon_[Salmo_salar]_gb
C15610_c0_seq1_	-1.47636	0.00271204	_PREDICTED:_cyclic_AMP-responsive_element-binding_protein_3-like_protein_3-like_[Oreochromis_niloticus]
C3486_c6_seq1_	-1.48885	0.00427994	_PREDICTED:_semaphorin-4D-like_[Oreochromis_niloticus]
C72551_c0_seq1_	-1.49096	0.0146262	_AN1-type_zinc_finger_protein_1_[Esox_lucius]
C33375_c0_seq1_	-1.50088	0.0447483	_PREDICTED:_valyl-tRNA_synthetase-like_[Oreochromis_niloticus]
C4837_c0_seq1_	-1.50872	0.0338481	_Cytochrome_b-c1_complex_subunit_2,_mitochondrial_precursor_[Salmo_salar]_gb
C45566_c1_seq1_	-1.51369	0.0234035	_RNA-binding_protein_24_[Danio_rerio]_sp
C4325_c0_seq1_	-1.51513	0.0275486	_H1_histone_family,_member_0_like_2_[Salmo_salar]
C20367_c2_seq1_	-1.53034	0.0381956	_55_kDa_erythrocyte_membrane_protein_[Salmo_salar]_gb
C241474_c0_seq1_	-1.53227	0.036252	_RecName:_Full=Shaker-related_potassium_channel_tsha2;_AltName:_Full=Trout_shaker_2_gb
C92796_c0_seq1_	-1.534	0.00175401	_unnamed_protein_product_[Tetraodon_nigroviridis]
C21858_c0_seq1_	-1.53551	0.0386819	_Coiled-coil_domain-containing_protein_56_[Salmo_salar]_gb
C882_c0_seq1_	-1.54047	0.0335978	_calsequestrin-like_precursor_[Salmo_salar]_gb
C9759_c0_seq1_	-1.54137	0.0164371	_Cytochrome_c_[Salmo_salar]
C38005_c1_seq1_	-1.54225	0.0441906	_Eukaryotic_translation_elongation_factor_1_epsilon-1_[Salmo_salar]_gb
C42272_c0_seq1_	-1.54492	0.0164371	_PREDICTED:_hypothetical_protein_LOC100693993_[Oreochromis_niloticus]
C88582_c0_seq1_	-1.54531	0.0213663	_Ornithine_carbamoyltransferase,_mitochondrial_precursor_[Salmo_salar]
C16427_c5_seq1_	-1.54996	0.00935249	_Cbp/p300-interacting_transactivator_2_[Ctenopharyngodon_idella]
C61976_c0_seq1_	-1.55145	0.0339893	_N-glycosylase/DNA_lyase_[Salmo_salar]_gb
C135970_c0_seq1_	-1.55755	0.0407257	_ankyrin_repeat_domain-containing_protein_37_[Danio_rerio]_emb
C22051_c0_seq1_	-1.55926	0.00571699	_Isochorismatase_domain-containing_protein_2,_mitochondrial_precursor_[Salmo_salar]
C38785_c0_seq1_	-1.56522	0.0242607	_Stomatin-like_protein_2_[Salmo_salar]_gb
C10440_c0_seq1_	-1.56633	0.0312866	_PREDICTED:_cytochrome_b-c1_complex_subunit_2,_mitochondrial-like_[Oreochromis_niloticus]
C168686_c0_seq1_	-1.56721	0.0164371	_mitochondrial_dicarboxylate_carrier_[Danio_rerio]_gb
C14284_c0_seq1_	-1.56888	0.00923134	_goliath_homolog_[Danio_rerio]_gb
C4640_c0_seq1_	-1.56973	0.0262247	_Sequestosome-1_[Salmo_salar]_gb
C1123_c0_seq1_	-1.57561	0.0219838	_ATP_synthase,_H+_transporting,_mitochondrial_F0_complex,_subunit_c-3_[Salmo_salar]_gb
C57554_c0_seq1_	-1.57741	0.00708235	_PREDICTED:_homocysteine-responsive_endoplasmic_reticulum-resident_ubiquitin-like_domain_member_2_protein-like_[Oreochromis_niloticus]
C24162_c2_seq1_	-1.58259	0.00935249	_Ubiquitin-conjugating_enzyme_E2_A_[Anoplopoma_fimbria]
C41372_c0_seq1_	-1.58572	0.00305726	_PREDICTED:_peroxisomal_NADH_pyrophosphatase_NUDT12-like_[Oreochromis_niloticus]
C2112_c1_seq1_	-1.60462	0.0261946	_Cytochrome_b-c1_complex_subunit_8_[Salmo_salar]_gb
C1371_c0_seq1_	-1.60813	0.00159616	_ATP_synthase_D_chain,_mitochondrial_[Oncorhynchus_mykiss]
C2154_c1_seq1_	-1.61194	0.00365124	_Translation_initiation_factor_eIF-2B_subunit_epsilon_[Salmo_salar]_gb
C6681_c0_seq1_	-1.61213	0.0373179	_NADH_dehydrogenase_1_subunit_C1,_mitochondrial_precursor_[Salmo_salar]_gb
C10527_c0_seq1_	-1.61475	0.0427933	_Dynein,_cytoplasmic_1,_light_intermediate_chain_2_[Danio_rerio]
C1200_c3_seq1_	-1.62031	0.00400237	_Cytochrome_c_oxidase_subunit_7C,_mitochondrial_precursor_[Salmo_salar]_gb
C95547_c0_seq1_	-1.62134	0.0407257	_PREDICTED:_high_affinity_cationic_amino_acid_transporter_1-like_[Oreochromis_niloticus]
C7485_c0_seq1_	-1.62958	0.0319651	_Histone_H1x_[Oncorhynchus_mykiss]
C133020_c1_seq1_	-1.63796	0.0474941	_PREDICTED:_NACHT,_LRR_and_PYD_domains-containing_protein_3_isoform_3_[Canis_lupus_familiaris]
C44343_c0_seq1_	-1.65308	0.0342993	_PREDICTED:_oxidoreductase_NAD-binding_domain-containing_protein_1-like_[Oreochromis_niloticus]
C98391_c0_seq1_	-1.65787	0.0247275	_TNF_receptor-associated_factor_3_[Oncorhynchus_mykiss]_emb
C12633_c0_seq1_	-1.658	0.0494292	_C20orf24_homolog_[Osmerus_mordax]
C11494_c0_seq1_	-1.65964	0.0018122	_High_mobility_group_protein_B2_[Salmo_salar]
C131149_c0_seq1_	-1.66081	0.00271204	_PREDICTED:_ankyrin_repeat_and_SOCS_box_protein_14-like_[Oreochromis_niloticus]
C3037_c0_seq1_	-1.66153	0.0391142	_PREDICTED:_isoleucyl-tRNA_synthetase,_cytoplasmic_[Oreochromis_niloticus]
C5217_c6_seq1_	-1.66176	0.0326656	_mRNA_export_factor_[Salmo_salar]_gb
C3368_c0_seq1_	-1.67411	0.0482531	_solute_carrier_family_25-2_[Salmo_salar]_gb
C24909_c1_seq1_	-1.67461	0.00427994	_DNA_damage-inducible_transcript_3_[Dicentrarchus_labrax]
C19137_c1_seq1_	-1.67568	0.00306621	_DNA-directed_RNA_polymerases_I,_II,_and_III_subunit_RPABC4_[Salmo_salar]
C3129_c2_seq1_	-1.68928	0.0035487	_Cytochrome_c_oxidase_subunit_VIb_isoform_1_[Salmo_salar]_gb
C39896_c0_seq1_	-1.69144	0.0399385	_Coiled-coil_domain-containing_protein_44_[Esox_lucius]
C13629_c0_seq1_	-1.69547	0.0281156	_Phenylalanyl-tRNA_synthetase_alpha_chain_[Salmo_salar]_gb
C68187_c0_seq1_	-1.70282	0.0188885	_CobIyrinic_acid_a,c-diamide_adenosyltransferase,_mitochondrial_precursor_[Oncorhynchus_mykiss]
C17539_c0_seq1_	-1.70424	0.00708235	_Ankyrin_repeat_domain-containing_protein_9_[Salmo_salar]
C259565_c0_seq1_	-1.70547	0.00662692	_carbamoyl-phosphate_synthase_[ammonia],_mitochondrial_[Oncorhynchus_mykiss]_gb
C29334_c1_seq1_	-1.70737	0.00305726	_Probable_Bax_inhibitor_1_[Salmo_salar]_gb
C59169_c0_seq1_	-1.70809	0.0423149	_diacylglycerol_O-acyltransferase_homolog_1b_[Danio_rerio]_gb
C3413_c0_seq1_	-1.71015	0.0090626	_prohibitin_[Salmo_salar]_gb
C18587_c0_seq1_	-1.71048	0.0247554	_GSK-3-binding_protein_[Oncorhynchus_mykiss]
C18505_c0_seq1_	-1.71431	0.00271204	_PREDICTED:_heat_shock_protein_75_kDa,_mitochondrial-like_[Oreochromis_niloticus]
C3171_c1_seq1_	-1.73151	0.00492161	_PREDICTED:_lysine-specific_demethylase_NO66-like_[Oreochromis_niloticus]
C9396_c0_seq1_	-1.73226	0.0216523	_Phenylalanyl-tRNA_synthetase_beta_chain_[Salmo_salar]_gb
C217424_c0_seq1_	-1.73393	0.0261946	_Transmembrane_protein_182_[Salmo_salar]_gb
C7265_c0_seq1_	-1.73452	0.00520442	_Stress-70_protein,_mitochondrial_precursor_[Salmo_salar]
C61073_c0_seq1_	-1.74288	0.0383494	_NADP-dependent_malic_enzyme,_mitochondrial_precursor_[Salmo_salar]
C25958_c1_seq1_	-1.74344	0.0316948	_Eukaryotic_translation_initiation_factor_1b_[Salmo_salar]_gb
C16474_c1_seq1_	-1.74934	0.00271204	_syncoilin,_intermediate_filament_protein_[Salmo_salar]_gb
C60527_c0_seq1_	-1.7557	0.0213567	_PREDICTED:_angiomotin-like_protein_2-like_[Oreochromis_niloticus]
C22500_c1_seq1_	-1.76295	0.0029504	_eukaryotic_translation_initiation_factor_2B,_subunit_1_alpha_[Salmo_salar]_gb
C21314_c0_seq1_	-1.77664	0.0262247	_PREDICTED:_E3_ubiquitin-protein_ligase_TRIM23-like_[Oreochromis_niloticus]
C159363_c0_seq1_	-1.78462	0.0335978	_PREDICTED:_low-density_lipoprotein_receptor-like_[Danio_rerio]
C46458_c0_seq1_	-1.79054	0.010053	_Translation_initiation_factor_eIF-2B_subunit_gamma_[Salmo_salar]_gb
C92543_c0_seq1_	-1.82269	0.0354251	_PREDICTED:_receptor_expression-enhancing_protein_2-like_[Oreochromis_niloticus]
C52998_c0_seq1_	-1.82764	0.0138999	_PREDICTED:_Y+L_amino_acid_transporter_2-like_[Oreochromis_niloticus]
C50312_c0_seq1_	-1.8301	0.00848275	_B-cell_CLL/lymphoma_7b_[Salmo_salar]_gb
C2583_c0_seq1_	-1.83534	0.00993794	_NADH_dehydrogenase_1_beta_subcomplex_subunit_2,_mitochondrial_precursor_[Salmo_salar]_gb
C32150_c0_seq1_	-1.83633	0.0347299	_PREDICTED:_dynein_heavy_chain_5,_axonemal_[Danio_rerio]
C33879_c0_seq1_	-1.84749	0.000825191	_Thymidylate_kinase_[Esox_lucius]
C75994_c0_seq1_	-1.85866	0.000270028	_PREDICTED:_probable_10-formyltetrahydrofolate_dehydrogenase_ALDH1L2-like_[Danio_rerio]
C225292_c0_seq1_	-1.86006	0.016349	_carbamoyl-phosphate_synthase_[ammonia],_mitochondrial_[Oncorhynchus_mykiss]_gb
C40849_c0_seq1_	-1.86748	0.0496526	_PREDICTED:_dual_specificity_protein_phosphatase_8-like_[Oreochromis_niloticus]
C41319_c1_seq1_	-1.89349	0.00176231	_Phosphoserine_phosphatase_[Salmo_salar]
C43_c2_seq1_	-1.89463	0.00870988	_Arrestin_domain-containing_protein_2_[Salmo_salar]_gb
C11569_c0_seq1_	-1.89905	0.0095026	_RecName:_Full=Hydroxyacylglutathione_hydrolase,_mitochondrial;_AltName:_Full=Glyoxalase_II;_Short=Glx_II;_Flags:_Precursor
C5044_c0_seq1_	-1.89957	0.0200643	_glutamine_synthetase_[Oncorhynchus_mykiss]_gb
C6799_c2_seq1_	-1.89961	0.0352931	_Deoxyribonuclease_gamma_precursor_[Salmo_salar]
C157977_c0_seq1_	-1.90081	0.0077164	_PREDICTED:_diamine_acetyltransferase_2-like_[Oreochromis_niloticus]
C16924_c0_seq1_	-1.90359	0.00254704	_Uncharacterized_protein_[Dicentrarchus_labrax]
C4969_c2_seq1_	-1.90639	0.000349776	_3-hydroxy-3-methylglutaryl-Coenzyme_A_reductase_a_[Danio_rerio]
C53906_c0_seq1_	-1.91002	0.0473247	_PREDICTED:_heat_shock_protein_beta-8-like_[Oreochromis_niloticus]
C18940_c0_seq1_	-1.92002	0.000967824	_Arrestin_domain-containing_protein_3_[Salmo_salar]
C80904_c1_seq1_	-1.93176	0.0261215	_PREDICTED:_multidrug_resistance-associated_protein_5_[Oreochromis_niloticus]
C98214_c0_seq1_	-1.93463	0.00223222	_PREDICTED:_cartilage_acidic_protein_1-like_[Oreochromis_niloticus]
C140035_c0_seq1_	-1.9365	0.0391142	_PREDICTED:_transcription_cofactor_vestigial-like_protein_2-like_[Oreochromis_niloticus]
C29225_c0_seq1_	-1.94501	0.00159616	_PREDICTED:_hypothetical_protein_LOC100494145_[Xenopus_(Silurana)_tropicalis]
C4887_c2_seq1_	-1.9799	0.00012606	_hypothetical_protein_LOC571961_[Danio_rerio]
C74623_c0_seq1_	-1.98702	0.00653603	_PREDICTED:_pyruvate_dehydrogenase_[lipoamide]_kinase_isozyme_2-like_[Oreochromis_niloticus]
C76698_c0_seq1_	-1.9986	6.57806e-06	_Monocarboxylate_transporter_9_[Salmo_salar]_gb
C36089_c0_seq1_	-2.01805	0.0142173	_Eukaryotic_translation_initiation_factor_2_subunit_2_[Salmo_salar]_gb
C8343_c1_seq1_	-2.03302	0.0326656	_PREDICTED:_hypothetical_protein_LOC100696563_[Oreochromis_niloticus]
C5686_c0_seq1_	-2.04581	0.00222836	_phosphoserine_aminotransferase_isoform_1_[Danio_rerio]_gb
C28580_c0_seq1_	-2.06276	0.0106241	_Cyclic_AMP-dependent_transcription_factor_ATF-5_[Salmo_salar]_gb
C37664_c0_seq1_	-2.06491	0.00345822	_PREDICTED:_NACHT,_LRR_and_PYD_domains-containing_protein_12_[Danio_rerio]
C423946_c0_seq1_	-2.0689	0.000825191	_PREDICTED:_receptor_expression-enhancing_protein_5-like_[Oreochromis_niloticus]
C203715_c0_seq1_	-2.08556	0.0399385	_eukaryotic_translation_initiation_factor_2-alpha_kinase_1_[Danio_rerio]_gb
C10620_c0_seq1_	-2.09191	0.00345822	_CHCH_domain-containing_protein_C22orf16,_mitochondrial_precursor_[Salmo_salar]
C9498_c0_seq1_	-2.13637	0.0497198	_Phenylalanyl-tRNA_synthetase_beta_chain_[Salmo_salar]_gb
C50479_c0_seq1_	-2.15393	0.000825191	_PREDICTED:_MAP_kinase-interacting_serine/threonine-protein_kinase_1-like_[Oreochromis_niloticus]
C74508_c0_seq1_	-2.17241	0.00254704	_C-1-tetrahydrofolate_synthase,_cytoplasmic_[Salmo_salar]_gb
C18150_c0_seq1_	-2.17346	9.04567e-07	_4F2_cell-surface_antigen_heavy_chain_[Salmo_salar]
C67413_c1_seq1_	-2.17394	9.24532e-05	_askopos_[Danio_rerio]_gb
C26442_c0_seq1_	-2.20794	0.00935249	_PREDICTED:_similar_to_reverse_transcriptase-like_protein_[Hydra_magnipapillata]
C13765_c0_seq1_	-2.20799	9.37249e-05	_Transcription_factor_AP-1_[Salmo_salar]
C120962_c0_seq1_	-2.21077	0.0164371	_MAP3K12-binding_inhibitory_protein_1_[Salmo_salar]_gb
C17473_c0_seq1_	-2.22237	0.000825191	_Tetraspanin-7_[Salmo_salar]_gb
C68972_c0_seq1_	-2.2506	0.0164371	_Tetraspanin-4_[Osmerus_mordax]
C52522_c1_seq1_	-2.26988	0.00159616	_solute_carrier_family_7,_member_3_[Danio_rerio]
C32574_c1_seq1_	-2.2736	0.0280506	_PREDICTED:_d-3-phosphoglycerate_dehydrogenase-like_[Oreochromis_niloticus]
C3653_c4_seq1_	-2.27748	0.00305726	_RecName:_Full=Hydroxyacylglutathione_hydrolase,_mitochondrial;_AltName:_Full=Glyoxalase_II;_Short=Glx_II;_Flags:_Precursor
C82404_c0_seq1_	-2.29575	0.00305726	_PREDICTED:_hypothetical_protein_LOC100707220_[Oreochromis_niloticus]
C14447_c1_seq1_	-2.29827	0.00111548	_CCAAT/enhancer_binding_protein_delta2_[Oncorhynchus_mykiss]_gb
C145_c0_seq1_	-2.30196	0.0399385	_PREDICTED:_mid1-interacting_protein_1-B-like_[Oreochromis_niloticus]
C183681_c0_seq1_	-2.31653	0.0297594	_proline_dehydrogenase_1_[Salmo_salar]
C52837_c0_seq1_	-2.36675	0.0261946	_PREDICTED:_leucine-rich_repeat-containing_protein_58-like_[Oreochromis_niloticus]
C6337_c0_seq1_	-2.3704	0.0162037	_cation_transport_regulator-like_protein_1_[Salmo_salar]_gb
C23637_c0_seq1_	-2.37486	0.00264376	_OTU_domain-containing_protein_1_[Dicentrarchus_labrax]
C47347_c0_seq1_	-2.39158	0.00211136	_Angiopoietin-related_protein_4_precursor_[Salmo_salar]_gb
C258_c2_seq1_	-2.41957	0.030117	_phosphoethanolamine_N-methyltransferase_3_[Salmo_salar]_gb
C38227_c0_seq1_	-2.43891	5.79159e-07	_MAP_kinase-interacting_serine/threonine_kinase_2_[Danio_rerio]
C94360_c0_seq1_	-2.47481	0.00271204	_heparin-binding_growth_factor_1_[Salmo_salar]
C66094_c0_seq1_	-2.49243	0.000149414	_GATS-like_protein_1_[Salmo_salar]_gb
C4663_c1_seq1_	-2.50218	0.00034989	_HIG1_domain_family_member_1A_[Esox_lucius]
C41477_c0_seq1_	-2.62615	0.00314901	_calpain-11_[Hippoglossus_hippoglossus]
C151579_c1_seq1_	-2.69727	0.000857767	_Ucp2l_protein_[Danio_rerio]
C46754_c0_seq1_	-2.73604	0.00400237	_PREDICTED:_neutral_amino_acid_transporter_A-like_[Oreochromis_niloticus]
C204522_c0_seq1_	-2.79982	5.23226e-05	_uncharacterized_protein_LOC566223_[Danio_rerio]_emb
C4323_c2_seq1_	-2.8002	7.21508e-07	_Ucp2l_protein_[Danio_rerio]
C116627_c0_seq1_	-3.25137	5.31898e-05	_PREDICTED:_sestrin-1-like_[Oreochromis_niloticus]
