# Supplementary material for: Integrative functional analyses using rainbow trout selected for tolerance to plant diets reveal nutrigenomic signatures for soy utilization without the concurrence of enteritis
Source: PLoS One. 2017 Jul 19;12(7):e0180972. doi: 10.1371/journal.pone.0180972 (PMC5517010; doi:10.1371/journal.pone.0180972)
Supplement: S10 Table — (XLSX) [file pone.0180972.s012.xlsx]

## Sheet: muscle STRAIN DEGs
gene	fold_change	padj	description
C52_c108_seq1_	4.48609	0.0001404	_myosin_heavy_chain_[Oncorhynchus_keta]
C14447_c1_seq1_	3.58691	2.3372e-07	_CCAAT/enhancer_binding_protein_delta2_[Oncorhynchus_mykiss]_gb
C151579_c1_seq1_	2.9496	0.000499976	_Ucp2l_protein_[Danio_rerio]
C2583_c0_seq1_	2.76013	4.74205e-06	_NADH_dehydrogenase_1_beta_subcomplex_subunit_2,_mitochondrial_precursor_[Salmo_salar]_gb
C848_c1_seq1_	2.73622	0.00849063	_ATP_synthase_f_chain,_mitochondrial_[Oncorhynchus_mykiss]
C66747_c0_seq1_	2.71403	6.0255e-05	_PREDICTED:_urokinase-type_plasminogen_activator-like_[Oreochromis_niloticus]
C2706_c2_seq1_	2.70089	0.00754182	_PREDICTED:_neutral_amino_acid_transporter_B(0)-like_[Oreochromis_niloticus]
C58651_c0_seq1_	2.70065	2.52939e-05	_PREDICTED:_UPF0463_transmembrane_protein_C6orf35_homolog_[Oreochromis_niloticus]
C5425_c0_seq1_	2.69146	4.74205e-06	_thioredoxin_interacting_protein_[Salmo_salar]_gb
C20198_c1_seq1_	2.64939	0.00309808	_junB_protein_[Oncorhynchus_mykiss]_gb
C408_c2_seq1_	2.56944	0.00396982	_sodium/potassium-transporting_ATPase_subunit_beta-1_[Oncorhynchus_masou]
C186606_c0_seq1_	2.56661	0.000674548	_PREDICTED:_epiplakin-like,_partial_[Anolis_carolinensis]
C208_c0_seq1_	2.53767	0.00389797	_60S_ribosomal_protein_L19_[Salmo_salar]_gb
C7258_c1_seq1_	2.4843	0.0373346	_PREDICTED:_GTP-binding_protein_RAD-like_[Oreochromis_niloticus]
C265_c0_seq1_	2.48243	0.00743002	_60S_ribosomal_protein_L30_[Salmo_salar]_gb
C18587_c0_seq1_	2.46395	2.08432e-06	_GSK-3-binding_protein_[Oncorhynchus_mykiss]
C583_c5_seq1_	2.44236	0.000345553	_envelope_protein_[Atlantic_salmon_swim_bladder_sarcoma_virus]_gb
C43_c2_seq1_	2.40992	0.000345553	_Arrestin_domain-containing_protein_2_[Salmo_salar]_gb
C33846_c1_seq1_	2.36135	9.68917e-05	_PREDICTED:_poly_[ADP-ribose]_polymerase_9-like_[Cavia_porcellus]
C1959_c0_seq1_	2.35798	0.0082811	_glucose_phosphate_isomerase_b_[Danio_rerio]_gb
C65431_c0_seq1_	2.34587	0.0225513	_PREDICTED:_EF-hand_domain-containing_family_member_A2-like_[Oreochromis_niloticus]
C11597_c2_seq1_	2.33972	0.01168	_solute_carrier_family_38,_member_3_[Danio_rerio]_gb
C856_c0_seq1_	2.33915	0.0355578	_Cytochrome_c_oxidase_subunit_4_isoform_2,_mitochondrial_precursor_[Salmo_salar]_gb
C14927_c3_seq1_	2.32636	0.00487676	_PREDICTED:_eukaryotic_translation_initiation_factor_4_gamma_1-like_[Oreochromis_niloticus]
C19411_c0_seq1_	2.32273	0.0129024	_translationally-controlled_tumor_protein_homolog_[Oncorhynchus_mykiss]_gb
C52_c106_seq1_	2.28596	0.0169039	_PREDICTED:_obscurin_[Oreochromis_niloticus]
C11005_c2_seq1_	2.25379	0.000113039	_acidic_leucine-rich_nuclear_phosphoprotein_32_family_member_A_[Danio_rerio]_sp
C39721_c0_seq1_	2.25055	0.0106757	_PREDICTED:_suppressor_of_cytokine_signaling_3-like_[Oreochromis_niloticus]
C3704_c0_seq1_	2.24313	0.0209262	_complement_factor_B/C2_precursor_[Oncorhynchus_mykiss]_gb
C5484_c0_seq1_	2.21876	0.0336271	_capping_protein_(actin_filament)_muscle_Z-line_alpha_2_[Salmo_salar]_gb
C1324_c18_seq1_	2.21778	0.0126867	_zinc_finger_protein_395a_[Danio_rerio]_gb
C10009_c1_seq1_	2.20405	0.0189169	_PREDICTED:_interferon-induced_very_large_GTPase_1-like_[Danio_rerio]
C102850_c0_seq1_	2.19732	0.0257101	_connective_tissue_growth_factor_b_precursor_[Danio_rerio]_gb
C10527_c0_seq1_	2.18836	6.53211e-05	_Dynein,_cytoplasmic_1,_light_intermediate_chain_2_[Danio_rerio]
C1940_c2_seq1_	2.18172	0.00878787	_PREDICTED:_nebulin-like_[Oreochromis_niloticus]
C32788_c0_seq1_	2.17773	0.0333725	_unnamed_protein_product_[Tetraodon_nigroviridis]
C1123_c0_seq1_	2.1764	3.6941e-05	_ATP_synthase,_H+_transporting,_mitochondrial_F0_complex,_subunit_c-3_[Salmo_salar]_gb
C24546_c0_seq1_	2.16919	0.0129024	_PREDICTED:_peptidyl-prolyl_cis-trans_isomerase_FKBP5-like_[Oreochromis_niloticus]
C765_c2_seq1_	2.16235	0.0232886	_40S_ribosomal_protein_S27_[Scophthalmus_maximus]
C13861_c0_seq1_	2.155	0.0233107	_Phenylalanyl-tRNA_synthetase_alpha_chain_[Salmo_salar]_gb
C207_c0_seq1_	2.14119	0.0204656	_40S_ribosomal_protein_S27_[Scophthalmus_maximus]
C40826_c0_seq1_	2.13072	9.68917e-05	_mannoside_acetylglucosaminyltransferase_1_[Danio_rerio]_gb
C582_c0_seq1_	2.13006	0.0399666	_PREDICTED:_ATP_synthase_subunit_beta,_mitochondrial-like_[Oreochromis_niloticus]
C401_c0_seq1_	2.12302	0.0285421	_ribosomal_protein_S12_[Salmo_salar]_gb
C11424_c0_seq1_	2.12286	0.03811	_PREDICTED:_AT-rich_interactive_domain-containing_protein_4B-like_[Oreochromis_niloticus]
C490_c0_seq1_	2.11774	0.0176118	_ribosomal_protein_S7_[Salmo_salar]_gb
C12663_c1_seq1_	2.11737	0.00258345	_BTG2_[Salmo_salar]
C594_c0_seq1_	2.10846	0.0185341	_60S_ribosomal_protein_L11_[Salmo_salar]_gb
C111918_c0_seq1_	2.10546	0.00458509	_PREDICTED:_mothers_against_decapentaplegic_homolog_1-like_[Oreochromis_niloticus]
C6799_c2_seq1_	2.09254	0.0355578	_Deoxyribonuclease_gamma_precursor_[Salmo_salar]
C116735_c0_seq1_	2.09197	0.0399666	_tropomyosin_isoform_6_[Mustela_putorius_furo]
C1145_c0_seq1_	2.08205	0.0227404	_60S_ribosomal_protein_L37_[Salmo_salar]_gb
C204522_c0_seq1_	2.07133	0.00635339	_uncharacterized_protein_LOC566223_[Danio_rerio]_emb
C568_c1_seq1_	2.06968	0.0323391	_60S_acidic_ribosomal_protein_P0_[Salmo_salar]_gb
C3992_c0_seq1_	2.06967	6.0255e-05	_protein_BCCIP_homolog_[Salmo_salar]_gb
C1458_c1_seq1_	2.0681	0.0461155	_Phosphate_carrier_protein,_mitochondrial_precursor_[Salmo_salar]_gb
C569_c29_seq1_	2.06158	0.0433259	_40S_ribosomal_protein_S15_[Salmo_salar]_gb
C107299_c0_seq1_	2.05951	0.0083765	_leptin_receptor_precursor_[Salmo_salar]_dbj
C17473_c0_seq1_	2.05494	0.00731827	_Tetraspanin-7_[Salmo_salar]_gb
C25_c239_seq1_	2.05454	0.0422262	_Aconitate_hydratase,_mitochondrial_[Dicentrarchus_labrax]
C17604_c2_seq1_	2.04956	0.00300612	_4-aminobutyrate_aminotransferase,_mitochondrial_precursor_[Salmo_salar]
C96678_c0_seq1_	2.04684	0.000438461	_Angiotensin-converting_enzyme_[Dicentrarchus_labrax]
C179906_c0_seq1_	2.03542	0.0108172	_PREDICTED:_matrix_metalloproteinase-28-like_[Oreochromis_niloticus]
C5078_c0_seq1_	2.01794	0.00103919	_signal_sequence_receptor_beta_[Salmo_salar]_gb
C8249_c3_seq1_	2.01099	0.0491077	_SET_and_MYND_domain_containing_1_[Danio_rerio]_gb
C17983_c0_seq1_	2.00668	0.0120531	_tripeptidyl-peptidase_1_precursor_[Salmo_salar]_gb
C622_c0_seq1_	2.00434	0.0169039	_Sepp1a_protein_[Danio_rerio]
C32056_c0_seq1_	1.99162	0.00707359	_PREDICTED:_RNA-binding_motif,_single-stranded-interacting_protein_1-like_[Oreochromis_niloticus]
C9559_c2_seq1_	1.99032	0.0217154	_annexin_A6_[Salmo_salar]_gb
C17377_c0_seq1_	1.97944	0.00458509	_GTP-binding_protein_[Oncorhynchus_tshawytscha]
C4323_c2_seq1_	1.96462	0.00541252	_Ucp2l_protein_[Danio_rerio]
C1265_c0_seq1_	1.96364	3.6941e-05	_eukaryotic_translation_initiation_factor_1B_[Oncorhynchus_mykiss]_gb
C157977_c0_seq1_	1.9584	0.00202252	_PREDICTED:_diamine_acetyltransferase_2-like_[Oreochromis_niloticus]
C2265_c1_seq1_	1.95818	0.04358	_C_type_lectin_receptor_B_[Oncorhynchus_mykiss]_gb
C1630_c2_seq1_	1.95773	0.0382382	_PREDICTED:_perilipin-1_[Danio_rerio]
C15458_c1_seq1_	1.95723	0.000835151	_Yip1_domain_family,_member_6_[Danio_rerio]
C29194_c1_seq1_	1.95591	0.00640682	_PREDICTED:_Golgi_reassembly-stacking_protein_2-like_[Oreochromis_niloticus]
C328_c6_seq1_	1.95073	0.0214754	_Y-box_binding_protein-1_[Salmo_salar]_gb
C9647_c0_seq1_	1.94596	0.0199097	_Connective_tissue_growth_factor_precursor_[Salmo_salar]_gb
C3400_c0_seq1_	1.93669	0.0176378	_Serine_incorporator_1_precursor_[Salmo_salar]_gb
C16924_c0_seq1_	1.92977	0.00027504	_Uncharacterized_protein_[Dicentrarchus_labrax]
C22569_c0_seq1_	1.92772	0.0355578	_Hsp70-binding_protein_1_[Salmo_salar]_gb
C29331_c0_seq1_	1.9231	0.0432525	_adenylyl_cyclase-associated_protein_2_[Danio_rerio]_gb
C189055_c0_seq1_	1.92238	0.0202579	_PREDICTED:_vinculin-like_isoform_3_[Oreochromis_niloticus]
C17905_c0_seq1_	1.9213	0.0184192	_transglutaminase_2_[Salmo_salar]_gb
C34965_c1_seq1_	1.92069	0.00478579	_PREDICTED:_protein_TBRG4-like_[Oreochromis_niloticus]
C22623_c0_seq1_	1.91987	0.00693713	_eukaryotic_translation_initiation_factor_2B,_subunit_1_alpha_[Salmo_salar]_gb
C121_c3_seq1_	1.91754	0.0488149	_Elongation_factor_1-alpha_[Salmo_salar]
C3571_c0_seq1_	1.91171	0.0486005	_NADP-dependent_malic_enzyme,_mitochondrial_precursor_[Salmo_salar]
C4135_c1_seq1_	1.91131	0.0354746	_Eukaryotic_translation_initiation_factor_2_subunit_3_[Salmo_salar]_gb
C441_c10_seq1_	1.91025	0.0433259	_PREDICTED:_retinoic_acid_receptor_RXR-beta-A-like_isoform_3_[Oreochromis_niloticus]
C8343_c1_seq1_	1.90209	0.0252908	_PREDICTED:_hypothetical_protein_LOC100696563_[Oreochromis_niloticus]
C804_c0_seq1_	1.88424	0.0146051	_Ribonuclease_T2_precursor_[Salmo_salar]_gb
C41551_c0_seq1_	1.88179	0.00376566	_PREDICTED:_6-phosphofructo-2-kinase/fructose-2,6-biphosphatase-like_isoform_2_[Xenopus_(Silurana)_tropicalis]
C23352_c1_seq1_	1.87618	0.00465404	_PREDICTED:_family_with_sequence_similarity_116,_member_B_[Oryctolagus_cuniculus]
C39771_c0_seq1_	1.87511	0.00104411	_Transmembrane_9_superfamily_member_2_precursor_[Salmo_salar]
C30236_c0_seq1_	1.87125	0.036923	_PREDICTED:_beta-1,4-galactosyltransferase_4-like_[Oreochromis_niloticus]
C249_c0_seq1_	1.86498	0.0370685	_ribosomal_protein_L6_[Oncorhynchus_masou_formosanus]
C7708_c0_seq1_	1.85312	0.0463999	_PREDICTED:_eukaryotic_translation_initiation_factor_4_gamma_2-like_[Oreochromis_niloticus]
C305440_c0_seq1_	1.85236	0.0373346	_homeobox_protein_HoxC6ab_[Salmo_salar]_gb
C7485_c0_seq1_	1.851	0.000938017	_Histone_H1x_[Oncorhynchus_mykiss]
C335139_c0_seq1_	1.84386	0.00352739	_titin_a_[Danio_rerio]
C47347_c0_seq1_	1.83889	0.0443848	_Angiopoietin-related_protein_4_precursor_[Salmo_salar]_gb
C19300_c0_seq1_	1.83781	0.00841304	_PREDICTED:_aminopeptidase_N-like_[Oreochromis_niloticus]
C82988_c0_seq1_	1.836	0.02381	_Cyclin-I_[Salmo_salar]
C17539_c0_seq1_	1.83156	0.000455693	_Ankyrin_repeat_domain-containing_protein_9_[Salmo_salar]
C3413_c0_seq1_	1.83126	0.000938017	_prohibitin_[Salmo_salar]_gb
C29334_c1_seq1_	1.8292	0.0481877	_Probable_Bax_inhibitor_1_[Salmo_salar]_gb
C52803_c1_seq1_	1.82783	0.0215401	_ankyrin_repeat_and_SOCS_box_protein_5_[Danio_rerio]_gb
C13634_c0_seq1_	1.82032	0.00559894	_EH_domain-containing_protein_1_[Danio_rerio]_gb
C19966_c0_seq1_	1.81221	0.0383017	_lipopolysaccharide-induced_tumor_necrosis_factor-alpha_factor_homolog_[Oncorhynchus_mykiss]_gb
C88582_c0_seq1_	1.80594	0.00406046	_Ornithine_carbamoyltransferase,_mitochondrial_precursor_[Salmo_salar]
C149495_c0_seq1_	1.80328	0.03216	_Methionine_aminopeptidase_1D,_mitochondrial_precursor_[Salmo_salar]
C78251_c0_seq1_	1.80196	0.00194486	_PREDICTED:_pyruvate_dehydrogenase_[lipoamide]_kinase_isozyme_1-like_[Oreochromis_niloticus]
C5004_c0_seq1_	1.79995	0.0239332	_Leydig_cell_tumor_10_kDa_protein_[Oncorhynchus_mykiss]_gb
C67413_c1_seq1_	1.7968	0.00542747	_askopos_[Danio_rerio]_gb
C5833_c0_seq1_	1.77629	0.021159	_GABARAPL2_protein_[Salmo_salar]
C253_c20_seq1_	1.77405	0.0218117	_Peripheral_myelin_protein_22_[Salmo_salar]
C338_c180_seq1_	1.76703	0.00495036	_Integrin_alpha-M_[Dicentrarchus_labrax]
C4645_c10_seq1_	1.76566	0.0381832	_cytochrome_b-245,_beta_polypeptide_[Salmo_salar]_gb
C11494_c0_seq1_	1.76518	0.000344779	_High_mobility_group_protein_B2_[Salmo_salar]
C17652_c0_seq1_	1.76333	0.0246417	_PREDICTED:_secernin-3-like_[Oreochromis_niloticus]
C39944_c1_seq1_	1.76123	0.00542747	_PREDICTED:_myocyte-specific_enhancer_factor_2C_isoform_6_[Oreochromis_niloticus]
C33849_c0_seq1_	1.75353	0.0249196	_UPF0382_membrane_protein_SE_0353_[Anoplopoma_fimbria]
C13765_c0_seq1_	1.74282	0.0227706	_Transcription_factor_AP-1_[Salmo_salar]
C32952_c0_seq1_	1.7416	0.0250895	_PREDICTED:_zinc_finger_FYVE_domain-containing_protein_21-like_isoform_1_[Oreochromis_niloticus]
C58334_c1_seq1_	1.73422	0.0366072	_solute_carrier_family_25_member_46_[Danio_rerio]_sp
C11529_c2_seq1_	1.73248	0.0215021	_interleukin_18_form_a,_IL-18A_[Oncorhynchus_mykiss]
C17685_c0_seq1_	1.73202	0.00445047	_PREDICTED:_serine/threonine-protein_phosphatase_2A_catalytic_subunit_beta_isoform-like_[Oreochromis_niloticus]
C8967_c0_seq1_	1.72976	0.0151535	_Cytosol_aminopeptidase_[Salmo_salar]_gb
C9480_c0_seq1_	1.72913	0.0481877	_Heme_oxygenase_[Salmo_salar]
C41300_c0_seq1_	1.72614	0.00884802	_Transcription_cofactor_vestigial-like_protein_4_[Salmo_salar]
C302_c3_seq1_	1.72378	0.000580606	_60S_ribosomal_protein_L31_[Salmo_salar]_gb
C510_c0_seq1_	1.72135	0.00178791	_40S_ribosomal_protein_S4,_X_isoform_[Oncorhynchus_mykiss]_gb
C36818_c0_seq1_	1.70765	0.0125374	_Tumor_suppressor_candidate_4_[Salmo_salar]_gb
C63441_c0_seq1_	1.70584	0.0373346	_PREDICTED:_hypothetical_protein_LOC793702_[Danio_rerio]
C214120_c0_seq1_	1.70552	0.0176348	_PREDICTED:_glutaminase_kidney_isoform,_mitochondrial-like_[Oreochromis_niloticus]
C1552_c0_seq1_	1.70415	0.0271961	_Catechol-O-methyltransferase_domain-containing_protein_1_[Oncorhynchus_mykiss]
C68187_c0_seq1_	1.69391	0.0449446	_CobIyrinic_acid_a,c-diamide_adenosyltransferase,_mitochondrial_precursor_[Oncorhynchus_mykiss]
C4780_c1_seq1_	1.6908	0.0279247	_zinc_finger,_DHHC-type_containing_3_[Xenopus_(Silurana)_tropicalis]_gb
C49680_c0_seq1_	1.68764	0.0246417	_Cyclin-dependent_kinase_inhibitor_1C_[Salmo_salar]
C87794_c0_seq1_	1.68059	0.00962631	_novel_protein_[Danio_rerio]
C400_c1_seq1_	1.67874	0.000113039	_guanine_nucleotide_binding_protein_(G_protein)_beta_polypeptide_2-like_1_[Salmo_salar]_gb
C94326_c1_seq1_	1.67737	0.0247336	_nucleolar_protein_8_[Danio_rerio]_emb
C9759_c0_seq1_	1.67536	0.00322612	_Cytochrome_c_[Salmo_salar]
C2473_c1_seq1_	1.67419	0.0242431	_PREDICTED:_leucine-rich_repeat-containing_protein_14B-like_[Oreochromis_niloticus]
C10691_c2_seq1_	1.67299	0.00131318	_Golgin_subfamily_A_member_7_[Salmo_salar]_gb
C198_c2_seq1_	1.67277	0.0160185	_PREDICTED:_lipoyl_synthase,_mitochondrial-like_[Oreochromis_niloticus]
C6688_c0_seq1_	1.67098	0.021159	_PREDICTED:_fumarate_hydratase,_mitochondrial-like_[Oreochromis_niloticus]
C7517_c1_seq1_	1.67085	0.00584049	_Copper_transport_protein_ATOX1_[Salmo_salar]_gb
C12355_c0_seq1_	1.66809	0.0196374	_PREDICTED:_6-phosphofructokinase,_muscle_type-like_[Oreochromis_niloticus]
C33863_c0_seq1_	1.66754	0.0285697	_Conserved_oligomeric_Golgi_complex_component_8_[Salmo_salar]
C729_c4_seq1_	1.66744	0.0123547	_40S_ribosomal_protein_S21_[Salmo_salar]_gb
C101247_c0_seq1_	1.66614	0.00948646	_PREDICTED:_UPF0631_protein_C17orf108_homolog_[Oreochromis_niloticus]
C2223_c0_seq1_	1.66559	0.00300612	_PREDICTED:_leucine-rich_repeat-containing_protein_14B-like_[Oreochromis_niloticus]
C5921_c0_seq1_	1.66478	0.00363989	_Glutaryl-CoA_dehydrogenase,_mitochondrial_precursor_[Salmo_salar]
C19806_c0_seq1_	1.66104	0.00234551	_Ribosomal_protein_L7-like_1_[Salmo_salar]_gb
C4760_c1_seq1_	1.66099	0.000290982	_carnitine_O-acetyltransferase_[Danio_rerio]_gb
C423946_c0_seq1_	1.66017	0.0177559	_PREDICTED:_receptor_expression-enhancing_protein_5-like_[Oreochromis_niloticus]
C14785_c0_seq1_	1.65986	0.00324425	_H/ACA_ribonucleoprotein_complex_subunit_3_[Salmo_salar]_gb
C28831_c0_seq1_	1.65769	0.0115635	_Rev-Erb_beta_[Oncorhynchus_mykiss]
C18150_c0_seq1_	1.65714	0.00544835	_4F2_cell-surface_antigen_heavy_chain_[Salmo_salar]
C24669_c0_seq1_	1.65712	0.00893734	_YTH_domain_family_protein_3_[Dicentrarchus_labrax]
C1615_c0_seq1_	1.65578	0.024637	_Mitogen-activated_protein_kinase_kinase_1-interacting_protein_1_[Salmo_salar]_gb
C18372_c2_seq1_	1.64943	0.0263751	_Presenilin-2_[Salmo_salar]_gb
C1614_c0_seq1_	1.64504	0.00343301	_ATP_synthase-coupling_factor_6,_mitochondrial_precursor_[Salmo_salar]_gb
C6202_c0_seq1_	1.64252	0.0336271	_Guanine_nucleotide-binding_protein_GI/GS/GO_gamma-5_subunit_[Oncorhynchus_mykiss]_gb
C3368_c0_seq1_	1.64107	0.0373346	_solute_carrier_family_25-2_[Salmo_salar]_gb
C37738_c0_seq1_	1.63975	0.00677432	_tubulin-folding_cofactor_B_[Salmo_salar]_gb
C10440_c0_seq1_	1.63317	0.00979346	_PREDICTED:_cytochrome_b-c1_complex_subunit_2,_mitochondrial-like_[Oreochromis_niloticus]
C72_c330_seq1_	1.63199	0.0149777	_PREDICTED:_hypothetical_protein_LOC100699927_[Oreochromis_niloticus]
C367_c1_seq1_	1.63176	0.0310333	_ribosomal_protein_L8-2_[Salmo_salar]
C67642_c0_seq1_	1.62849	0.0489229	_PREDICTED:_olfactomedin-like_protein_2B-like_[Oreochromis_niloticus]
C76698_c0_seq1_	1.62428	0.00228394	_Monocarboxylate_transporter_9_[Salmo_salar]_gb
C26000_c5_seq1_	1.6208	0.00112761	_chromobox_protein_homolog_1_[Danio_rerio]_gb
C30817_c0_seq1_	1.61233	0.00404981	_deoxyribose-phosphate_aldolase_[Salmo_salar]_gb
C22973_c0_seq1_	1.61214	0.021159	_PREDICTED:_ADP-ribosylation_factor-like_protein_8B-like_[Oreochromis_niloticus]_emb
C68650_c0_seq1_	1.60754	0.0242431	_hypothetical_protein_CRE_23222_[Caenorhabditis_remanei]_gb
C10988_c2_seq1_	1.605	0.00324425	_Pc_protein_[Danio_rerio]
C10577_c2_seq1_	1.60498	0.00948646	_mitochondrial_ribosomal_protein_L51-like_[Salmo_salar]_gb
C8088_c5_seq1_	1.59965	0.0111889	_Carboxy-terminal_domain_RNA_polymerase_II_polypeptide_A_small_phosphatase_2_[Salmo_salar]
C6426_c2_seq1_	1.59938	0.00134514	_Transmembrane_protein_59_precursor_[Salmo_salar]
C5502_c0_seq1_	1.59868	0.0184192	_RecName:_Full=Dolichyl-diphosphooligosaccharide--protein_glycosyltransferase_48_kDa_subunit;_Short=DDOST_48_kDa_subunit;_Short=Oligosaccharyl_transferase_48_kDa_subunit;_Flags:_Precursor
C95477_c0_seq1_	1.59867	0.011832	_hypothetical_protein_I79_014260_[Cricetulus_griseus]
C2486_c5_seq1_	1.59324	0.0214634	_Uridine-cytidine_kinase_2_[Salmo_salar]
C36990_c0_seq1_	1.59222	0.00324425	_MHC_class_II_beta_chain_[Oncorhynchus_mykiss]
C20367_c2_seq1_	1.58218	0.0132341	_55_kDa_erythrocyte_membrane_protein_[Salmo_salar]_gb
C748_c3_seq1_	1.58204	0.0125374	_40S_ribosomal_protein_S27_[Scophthalmus_maximus]
C6347_c0_seq1_	1.58153	0.0062633	_NADH_dehydrogenase_1_alpha_subcomplex_subunit_2_[Oncorhynchus_mykiss]_gb
C13071_c2_seq1_	1.5797	0.0190886	_L-xylulose_reductase_[Salmo_salar]_gb
C67038_c0_seq1_	1.57867	0.0401717	_cholesteryl_ester_transfer_protein_precursor_[Danio_rerio]_gb
C331_c0_seq1_	1.57657	0.0366091	_prepro-cathepsin_C_precursor_[Oncorhynchus_mykiss]_gb
C62426_c0_seq1_	1.57627	0.012687	_rho-related_GTP-binding_protein_RhoU_[Danio_rerio]_gb
C42381_c1_seq1_	1.57369	0.040142	_transmembrane_protein_106b_[Ictalurus_punctatus]_gb
C27698_c5_seq1_	1.55868	0.0375484	_PREDICTED:_hypothetical_protein_LOC561036_[Danio_rerio]
C24129_c0_seq1_	1.55345	0.00948646	_50S_ribosomal_protein_L2_[Oncorhynchus_mykiss]_gb
C84961_c1_seq1_	1.55184	0.0443848	_novel_protein_(zgc:55794)_[Danio_rerio]
C13778_c0_seq1_	1.5498	0.00870237	_PREDICTED:_mediator_of_RNA_polymerase_II_transcription_subunit_28-like_[Oreochromis_niloticus]
C42004_c0_seq1_	1.54676	0.0366775	_PREDICTED:_UPF0364_protein_C6orf211_homolog_[Oreochromis_niloticus]
C21024_c0_seq1_	1.54351	0.00265956	_Heterogeneous_nuclear_ribonucleoprotein_K_[Salmo_salar]
C608_c1_seq1_	1.53895	0.00354662	_Elongation_factor_2_[Salmo_salar]
C29855_c0_seq1_	1.53734	0.0147372	_Immediate_early_response_gene_5_protein_[Salmo_salar]
C4837_c0_seq1_	1.53692	0.0222779	_Cytochrome_b-c1_complex_subunit_2,_mitochondrial_precursor_[Salmo_salar]_gb
C5610_c0_seq1_	1.53437	0.00948646	_WD_repeat-containing_protein_92_[Danio_rerio]_sp
C41372_c0_seq1_	1.53387	0.0393146	_PREDICTED:_peroxisomal_NADH_pyrophosphatase_NUDT12-like_[Oreochromis_niloticus]
C18940_c0_seq1_	1.52942	0.0337096	_Arrestin_domain-containing_protein_3_[Salmo_salar]
C4135_c0_seq1_	1.52688	0.00423565	_PREDICTED:_protein_Tob1-like_[Oreochromis_niloticus]
C41951_c0_seq1_	1.52558	0.0267611	_PREDICTED:_transmembrane_protein_19-like_[Oreochromis_niloticus]
C9864_c1_seq1_	1.52405	0.0111889	_PREDICTED:_sodium_bicarbonate_transporter-like_protein_11-like_[Oreochromis_niloticus]
C9143_c1_seq1_	1.52345	0.021159	_PREDICTED:_serine/threonine-protein_phosphatase_4_regulatory_subunit_4_[Danio_rerio]
C30498_c1_seq1_	1.51885	0.00966969	_PREDICTED:_E3_ubiquitin-protein_ligase_AMFR-like_[Oreochromis_niloticus]
C44521_c3_seq1_	1.5153	0.00134514	_CS022_protein_[Salmo_salar]_gb
C13526_c2_seq1_	1.51317	0.000212279	_PREDICTED:_transmembrane_protein_106B-like_[Oreochromis_niloticus]
C57554_c0_seq1_	1.51254	0.0333307	_PREDICTED:_homocysteine-responsive_endoplasmic_reticulum-resident_ubiquitin-like_domain_member_2_protein-like_[Oreochromis_niloticus]
C4079_c1_seq1_	1.50671	0.045211	_Brain_protein_44-like_protein_[Salmo_salar]_gb
C2280_c3_seq1_	1.50369	0.00234551	_Adenylyl_cyclase-associated_protein_1_[Salmo_salar]_gb
C130_c0_seq1_	1.50326	0.021159	_beta_thymosin_[Oncorhynchus_mykiss]_emb
C8968_c0_seq1_	1.50258	0.0163363	_chloride_intracellular_channel_protein_4_[Salmo_salar]_gb
C21920_c0_seq1_	1.50149	0.045211	_PREDICTED:_UNC93-like_protein_MFSD11-like_[Oreochromis_niloticus]
C2417_c3_seq1_	1.50141	0.00813596	_Coiled-coil-helix-coiled-coil-helix_domain-containing_protein_7_[Oncorhynchus_mykiss]_gb
C32529_c0_seq1_	1.49865	0.0458752	_RecName:_Full=LYR_motif-containing_protein_5_gb
C5192_c2_seq1_	1.49702	0.00135055	_ATP-dependent_RNA_helicase_DDX39_[Salmo_salar]
C72_c190_seq1_	1.49322	0.0420351	_PREDICTED:_vacuolar_protein_sorting-associated_protein_52_homolog_[Oreochromis_niloticus]
C17584_c1_seq1_	1.4885	0.0335231	_Phosphatidylinositol-binding_clathrin_assembly_protein_[Salmo_salar]_gb
C804_c13_seq1_	1.48287	0.0332727	_calcineurin_B_homologous_protein_2_[Salmo_salar]_gb
C7926_c0_seq1_	1.47656	0.0202579	_uncoupling_protein_2A_[Oncorhynchus_mykiss]_gb
C58129_c0_seq1_	1.47618	0.0373346	_lin10_[Salmo_salar]
C6088_c0_seq1_	1.47339	0.0283102	_26S_protease_regulatory_subunit_6A_[Salmo_salar]_gb
C24130_c0_seq1_	1.47178	0.0426692	_PREDICTED:_bifunctional_protein_NCOAT-like_[Oreochromis_niloticus]
C87685_c0_seq1_	1.4705	0.0158519	_PREDICTED:_kelch_repeat_and_BTB_domain-containing_protein_12-like_[Oreochromis_niloticus]
C2981_c0_seq1_	1.46994	0.0336271	_SLAM_family_member_7_precursor_[Salmo_salar]_gb
C9175_c1_seq1_	1.46666	0.00300612	_PREDICTED:_RNA-binding_protein_24-like_[Oreochromis_niloticus]
C38125_c0_seq1_	1.46431	0.0141594	_Methylosome_protein_50_[Salmo_salar]_gb
C32929_c0_seq1_	1.4606	0.0285861	_Mitoferrin-2_[Salmo_salar]_gb
C73771_c0_seq1_	1.46039	0.0253524	_PREDICTED:_popeye_domain-containing_protein_3-like_[Oreochromis_niloticus]
C1928_c1_seq1_	1.45369	0.0128392	_cathepsin_D_precursor_[Oncorhynchus_mykiss]_gb
C2576_c0_seq1_	1.45163	0.0170073	_Synaptophysin-like_protein_1_[Salmo_salar]
C6664_c0_seq1_	1.4503	0.00988864	_PREDICTED:_T-complex_protein_1_subunit_zeta_isoform_1_[Oreochromis_niloticus]
C15454_c0_seq1_	1.44986	0.0202579	_CL012_protein_[Salmo_salar]_gb
C25937_c0_seq1_	1.44798	0.0202579	_DNA-directed_RNA_polymerases_I,_II,_and_III_subunit_RPABC1_[Salmo_salar]_gb
C4295_c0_seq1_	1.44713	0.00393874	_T-complex_protein_1_subunit_alpha_[Salmo_salar]
C289_c0_seq1_	1.44136	0.000386657	_60S_ribosomal_protein_L32_[Oncorhynchus_mykiss]_gb
C8672_c0_seq1_	1.44006	0.000111563	_Cysteine_desulfurase,_mitochondrial_precursor_[Salmo_salar]_gb
C22700_c0_seq1_	1.43852	0.0354284	_TM2_domain-containing_protein_3_precursor_[Salmo_salar]_gb
C418_c0_seq1_	1.43777	0.000772604	_ribosomal_protein_S15a,_isoform_CRA_b_[Mus_musculus]
C24512_c1_seq1_	1.43571	0.0268463	_ras_homolog_enriched_in_brain_[Salmo_salar]_gb
C4690_c0_seq1_	1.4328	0.0201877	_Cytochrome_b-c1_complex_subunit_2,_mitochondrial_precursor_[Salmo_salar]_gb
C17813_c0_seq1_	1.43215	0.0439623	_peroxisomal_membrane_protein_PMP34_[Danio_rerio]_gb
C37732_c0_seq1_	1.43208	0.032517	_PREDICTED:_transmembrane_protein_161A-like_[Oreochromis_niloticus]
C1735_c2_seq1_	1.43115	0.030319	_Cytochrome_c_oxidase_copper_chaperone_[Oncorhynchus_mykiss]_gb
C2176_c3_seq1_	1.43112	0.045211	_PREDICTED:_hypothetical_protein_LOC100709192_[Oreochromis_niloticus]
C7012_c6_seq1_	1.42165	0.0280725	_PREDICTED:_proline_dehydrogenase_1,_mitochondrial-like_[Oreochromis_niloticus]
C40044_c1_seq1_	1.42129	0.0315349	_pseudouridylate_synthase_7_homolog_[Salmo_salar]_gb
C1474_c2_seq1_	1.4194	0.0141594	_PREDICTED:_alanine_aminotransferase_2-like_[Oreochromis_niloticus]
C1301_c6_seq1_	1.41801	0.0357821	_PREDICTED:_dystonin-like_[Oreochromis_niloticus]
C5909_c2_seq1_	1.41363	0.019467	_NADP-dependent_malic_enzyme,_mitochondrial_precursor_[Salmo_salar]
C3634_c0_seq1_	1.40945	0.0233107	_actin-related_protein_2/3_complex_subunit_3_[Oncorhynchus_mykiss]_gb
C3077_c1_seq1_	1.40832	0.0241095	_PREDICTED:_cytochrome_c1,_heme_protein,_mitochondrial-like_isoform_1_[Oreochromis_niloticus]
C4783_c0_seq1_	1.40733	0.0141594	_NADH_dehydrogenase_1_beta_subcomplex_subunit_10_[Salmo_salar]
C1360_c0_seq1_	1.4064	0.0337096	_ATP_synthase_subunit_O,_mitochondrial_precursor_[Salmo_salar]_gb
C3163_c0_seq1_	1.4029	0.0368357	_Death-associated_protein-like_1-B_[Salmo_salar]_gb
C241474_c0_seq1_	1.395	0.0420869	_RecName:_Full=Shaker-related_potassium_channel_tsha2;_AltName:_Full=Trout_shaker_2_gb
C80_c4_seq1_	1.39162	0.0447441	_PREDICTED:_similar_to_Kinesin-like_protein_KIF9_[Ciona_intestinalis]
C9021_c6_seq1_	1.39099	0.0257008	_Isocitrate_dehydrogenase_[NAD]_subunit_beta,_mitochondrial_[Dicentrarchus_labrax]
C33310_c1_seq1_	1.38623	0.0366072	_PREDICTED:_NEDD8-activating_enzyme_E1_catalytic_subunit-like_isoform_2_[Oreochromis_niloticus]
C1832_c4_seq1_	1.3852	0.00644914	_IscU_iron-sulfur_cluster_scaffold_homolog_[Oncorhynchus_mykiss]_emb
C4375_c0_seq1_	1.38203	0.00644914	_NADH_dehydrogenase_(ubiquinone)_1_beta_subcomplex_9_[Salmo_salar]
C13078_c0_seq1_	1.36862	0.0366091	_PREDICTED:_deoxynucleotidyltransferase_terminal-interacting_protein_1-like,_partial_[Danio_rerio]
C5402_c0_seq1_	1.36495	0.0308561	_myozenin_1-like_[Salmo_salar]_gb
C4882_c0_seq1_	1.36062	0.0265689	_myeloid_leukemia_differentiation_protein_homologue_[Salmo_salar]_emb
C226_c0_seq1_	1.34938	0.0143916	_Ankyrin_repeat_domain-containing_protein_43_[Oncorhynchus_mykiss]
C336_c10_seq1_	1.34896	0.0248822	_60S_ribosomal_protein_L23_[Oncorhynchus_mykiss]_gb
C21116_c0_seq1_	1.34797	0.00538675	_translationally-controlled_tumor_protein_homolog_[Oncorhynchus_mykiss]_gb
C187_c1_seq1_	1.34719	0.00393932	_PREDICTED:_lipoyl_synthase,_mitochondrial-like_[Oreochromis_niloticus]
C542_c0_seq1_	1.34012	0.0177742	_ribosomal_protein_L10a-2_[Salmo_salar]_gb
C21564_c0_seq1_	1.33973	0.0190682	_Coiled-coil_domain-containing_protein_56_[Salmo_salar]_gb
C23004_c2_seq1_	1.33918	0.0327797	_PREDICTED:_transmembrane_protein_56-B_[Danio_rerio]
C503_c0_seq1_	1.33833	0.000691421	_60S_ribosomal_protein_L24_[Salmo_salar]
C3738_c3_seq1_	1.32796	0.032517	_Dihydrolipoyl_dehydrogenase,_mitochondrial_precursor_[Salmo_salar]
C6697_c0_seq1_	1.31597	0.0489081	_Small_nuclear_ribonucleoprotein_E_[Salmo_salar]_gb
C72_c336_seq1_	1.3141	0.0285697	_Elongation_factor_1-delta_[Salmo_salar]
C3113_c2_seq1_	1.31267	0.0102071	_Voltage-dependent_anion-selective_channel_protein_2_[Salmo_salar]
C7743_c1_seq1_	1.3092	0.0425213	_DnaJ_homolog_subfamily_C_member_7_[Salmo_salar]_gb
C14057_c0_seq1_	1.30531	0.0423318	_cofilin_2_[Salmo_salar]_gb
C663_c1_seq1_	1.304	0.0355578	_Ubiquitin-like_protein_FUBI_[Oncorhynchus_mykiss]
C6533_c0_seq1_	1.30284	0.0350934	_Transmembrane_9_superfamily_member_3_precursor_[Salmo_salar]_gb
C8363_c0_seq1_	1.29972	0.0218117	_PREDICTED:_transcription_factor_Sp3-like_[Oreochromis_niloticus]
C7061_c0_seq1_	1.28101	0.0242431	_PREDICTED:_T-complex_protein_1_subunit_zeta_isoform_1_[Oreochromis_niloticus]
C5190_c0_seq1_	1.26003	0.00129241	_voltage-dependent_anion_channel_2-3_[Salmo_salar]_gb
C16808_c3_seq1_	1.2517	0.0301402	_PREDICTED:_AP-1_complex_subunit_gamma-1_[Oreochromis_niloticus]
C32094_c0_seq1_	-1.21718	0.0196374	_PREDICTED:_N-lysine_methyltransferase_SMYD2-like_[Oreochromis_niloticus]
C3902_c0_seq1_	-1.23285	0.0355578	_PREDICTED:_myomesin-1_[Oreochromis_niloticus]
C37971_c2_seq1_	-1.24533	0.0327267	_serine/threonine-protein_kinase_MRCK_beta_[Danio_rerio]_emb
C14056_c1_seq1_	-1.24879	0.0355578	_PREDICTED:_filamin_A-interacting_protein_1-like_[Oreochromis_niloticus]
C5842_c0_seq1_	-1.25423	0.0355578	_Aldehyde_dehydrogenase_family_9_member_A1-A_[Salmo_salar]_gb
C11392_c1_seq1_	-1.25825	0.00557603	_PREDICTED:_splicing_factor_U2AF_65_kDa_subunit-like_isoform_2_[Oreochromis_niloticus]
C26409_c2_seq1_	-1.26274	0.0141594	_PREDICTED:_Golgi_apparatus_protein_1-like_[Oreochromis_niloticus]
C17293_c0_seq1_	-1.2692	0.0463999	_Mitochondrial_28S_ribosomal_protein_S21_[Oncorhynchus_mykiss]_gb
C10077_c10_seq1_	-1.27972	0.0176378	_PREDICTED:_obscurin-like_protein_1-like_[Oreochromis_niloticus]
C214195_c0_seq1_	-1.27987	0.0424339	_PREDICTED:_nidogen-2_[Danio_rerio]
C93217_c2_seq1_	-1.30121	0.0214634	_unnamed_protein_product_[Tetraodon_nigroviridis]
C32249_c3_seq1_	-1.31772	0.0327655	_PREDICTED:_serine/threonine-protein_kinase_LMTK1_[Oreochromis_niloticus]
C5300_c3_seq1_	-1.32168	0.0350547	_PREDICTED:_ataxin-1-like_[Oreochromis_niloticus]
C25575_c1_seq1_	-1.32544	0.02381	_Choroideremia_[Danio_rerio]
C97162_c0_seq1_	-1.32692	0.00884802	_PREDICTED:_obscurin_[Danio_rerio]
C34195_c0_seq1_	-1.32717	0.0419423	_K0020_protein_[Salmo_salar]_gb
C11667_c2_seq1_	-1.32911	0.039768	_EH_domain-binding_protein_1-like_protein_1_[Salmo_salar]
C52056_c1_seq1_	-1.33732	0.0356128	_PREDICTED:_voltage-dependent_calcium_channel_gamma-1_subunit-like_[Danio_rerio]
C16097_c2_seq1_	-1.33749	0.0180156	_Splicing_factor_3B_subunit_2_[Salmo_salar]_gb
C75451_c0_seq1_	-1.33945	0.0151595	_ankyrin_repeat_and_SOCS_box-containing_protein_12-like_[Salmo_salar]
C18896_c3_seq1_	-1.34049	0.0302875	_PREDICTED:_myosin_phosphatase_Rho-interacting_protein-like_[Oreochromis_niloticus]
C40306_c0_seq1_	-1.34224	0.0233404	_dnaJ_homolog_subfamily_B_member_2_[Danio_rerio]_gb
C1662_c2_seq1_	-1.34404	0.0315303	_PREDICTED:_structural_maintenance_of_chromosomes_protein_4-like_isoform_2_[Oreochromis_niloticus]
C4701_c3_seq1_	-1.34774	0.0389486	_unnamed_protein_product_[Tetraodon_nigroviridis]
C14212_c0_seq1_	-1.35265	0.0499432	_PREDICTED:_probable_JmjC_domain-containing_histone_demethylation_protein_2C_[Danio_rerio]
C3494_c0_seq1_	-1.35278	0.041291	_Calcium-binding_and_coiled-coil_domain-containing_protein_2_[Salmo_salar]_gb
C10841_c4_seq1_	-1.35387	0.0406351	_PREDICTED:_probable_E3_ubiquitin-protein_ligase_HERC1_[Oreochromis_niloticus]
C10039_c0_seq1_	-1.35646	0.00666265	_novel_protein_similar_to_vertebrate_scaffold_attachment_factor_B_family_(zgc:55387)_[Danio_rerio]_emb
C598_c10_seq1_	-1.35945	0.021159	_cytoplasmic_FMR1-interacting_protein_1_homolog_[Danio_rerio]_sp
C4288_c0_seq1_	-1.36234	0.011609	_High_mobility_group-T_protein_[Salmo_salar]_gb
C156894_c0_seq1_	-1.36511	0.0174259	_PREDICTED:_F-box_only_protein_40-like_[Oreochromis_niloticus]
C3150_c0_seq1_	-1.36515	0.045211	_Syndecan-2-A_precursor_[Esox_lucius]
C12381_c10_seq1_	-1.36517	0.0202579	_PREDICTED:_hypothetical_protein_LOC798565_[Danio_rerio]
C23256_c1_seq1_	-1.36875	0.00178791	_PREDICTED:_plastin-3_[Oreochromis_niloticus]
C6504_c4_seq1_	-1.37489	0.0170528	_collagen_type_IV_alpha1_precursor_[Oryzias_latipes]_dbj
C35801_c0_seq1_	-1.37508	0.0174259	_PREDICTED:_KIF1-binding_protein_homolog_[Oreochromis_niloticus]
C48428_c1_seq1_	-1.37586	0.0477278	_vacuolar_protein_sorting-associated_protein_8_homolog_[Danio_rerio]
C45557_c4_seq1_	-1.37694	0.0163363	_PREDICTED:_ankyrin_repeat_domain-containing_protein_11_[Oreochromis_niloticus]
C29589_c1_seq1_	-1.38083	0.041291	_unnamed_protein_product_[Tetraodon_nigroviridis]
C25709_c0_seq1_	-1.38092	0.0372864	_PREDICTED:_epidermal_growth_factor_receptor_substrate_15-like_[Oreochromis_niloticus]
C16994_c1_seq1_	-1.3827	0.0242468	_muscle_RING_finger_1_[Oncorhynchus_mykiss]_gb
C25265_c0_seq1_	-1.39014	0.0104413	_PREDICTED:_hypothetical_protein_LOC100089834_[Ornithorhynchus_anatinus]
C42778_c0_seq1_	-1.39116	0.0229235	_unnamed_protein_product_[Tetraodon_nigroviridis]
C80629_c0_seq1_	-1.39308	0.03811	_Uncharacterized_protein_[Dicentrarchus_labrax]
C132541_c0_seq1_	-1.39396	0.00584049	_PREDICTED:_acetylcholine_receptor_subunit_delta-like_[Oreochromis_niloticus]
C4319_c5_seq1_	-1.39559	0.0134744	_PREDICTED:_protein_OS-9-like_[Oreochromis_niloticus]
C8648_c0_seq1_	-1.40037	0.0382368	_myozenin_2_[Salmo_salar]_gb
C27366_c5_seq1_	-1.40143	0.002235	_Si:ch211-114c12.2_[Danio_rerio]
C2683_c2_seq1_	-1.40166	0.0248822	_Elongation_factor_1-delta_[Salmo_salar]_gb
C102776_c0_seq1_	-1.41329	0.0309346	_xin_actin-binding_repeat-containing_protein_1_[Gallus_gallus]
C41411_c0_seq1_	-1.41427	0.00948646	_PREDICTED:_nucleosome-remodeling_factor_subunit_BPTF_[Danio_rerio]
C14982_c0_seq1_	-1.41442	0.0114769	_Pinin_[Salmo_salar]
C23919_c0_seq1_	-1.4149	0.0389486	_Thioredoxin_domain-containing_protein_5_[Dicentrarchus_labrax]
C1809_c6_seq1_	-1.41744	0.00258345	_Heterogeneous_nuclear_ribonucleoprotein_A1_[Salmo_salar]_gb
C26150_c0_seq1_	-1.41948	0.0105143	_SAGA-associated_factor_29_homolog_[Salmo_salar]_gb
C6701_c1_seq1_	-1.42296	0.039817	_Nuclear_ubiquitous_casein_and_cyclin-dependent_kinases_substrate_[Salmo_salar]_gb
C52659_c1_seq1_	-1.42386	0.01341	_PREDICTED:_serine/threonine-protein_kinase_WNK1_isoform_1_[Canis_lupus_familiaris]
C47777_c0_seq1_	-1.42639	0.0492393	_PREDICTED:_ataxin-2-like_[Oreochromis_niloticus]
C35259_c5_seq1_	-1.42644	0.00673483	_PREDICTED:_hypothetical_protein_LOC100702688_[Oreochromis_niloticus]
C26547_c0_seq1_	-1.42669	0.0215588	_PREDICTED:_hypothetical_protein_LOC100695698_[Oreochromis_niloticus]
C6277_c0_seq1_	-1.42769	0.0369241	_PREDICTED:_ELKS/Rab6-interacting/CAST_family_member_1-like_isoform_2_[Meleagris_gallopavo]
C54350_c0_seq1_	-1.42862	0.0233107	_PREDICTED:_mediator_of_RNA_polymerase_II_transcription_subunit_14_[Oreochromis_niloticus]
C44803_c0_seq1_	-1.42932	0.0497653	_PREDICTED:_E3_ubiquitin-protein_ligase_SMURF1_isoform_2_[Oreochromis_niloticus]
C14712_c0_seq1_	-1.42934	0.0328953	_BUD31_homolog_[Osmerus_mordax]
C24561_c1_seq1_	-1.43061	0.0177559	_PREDICTED:_phosphatidylinositol-binding_clathrin_assembly_protein-like_[Oreochromis_niloticus]
C18775_c0_seq1_	-1.43105	0.0427357	_Heterogeneous_nuclear_ribonucleoprotein_G_[Salmo_salar]_gb
C34448_c1_seq1_	-1.43198	0.0483227	_PREDICTED:_hypothetical_protein_LOC100711403_[Oreochromis_niloticus]
C18533_c0_seq1_	-1.43543	0.0202579	_PREDICTED:_U4/U6.U5_tri-snRNP-associated_protein_1_[Oreochromis_niloticus]
C16416_c0_seq1_	-1.43598	0.00234551	_PREDICTED:_G-protein_coupled_receptor_family_C_group_5_member_B-like_[Oreochromis_niloticus]
C1836_c3_seq1_	-1.43635	0.0251073	_PREDICTED:_laminin_subunit_alpha-3_[Oreochromis_niloticus]
C13227_c0_seq1_	-1.43914	0.0443848	_Galactose-1-phosphate_uridylyltransferase_[Salmo_salar]_gb
C69851_c0_seq1_	-1.44061	0.0403121	_PREDICTED:_collagen_alpha-1(XXVIII)_chain_[Danio_rerio]_emb
C46531_c0_seq1_	-1.44336	0.00888214	_PREDICTED:_plasma_membrane_calcium-transporting_ATPase_1-like_isoform_1_[Oreochromis_niloticus]
C4249_c1_seq1_	-1.44373	0.0227706	_Ubiquitin-conjugating_enzyme_E2_L3_[Salmo_salar]
C94555_c0_seq1_	-1.4444	0.0489081	_zinc_finger_CCHC_domain-containing_protein_24_[Danio_rerio]_gb
C32008_c0_seq1_	-1.44864	0.00841304	_hypothetical_protein_EGM_14644_[Macaca_fascicularis]
C380_c10_seq1_	-1.45026	0.0215588	_ornithine_decarboxylase_antizyme_AZS_[Salmo_salar]
C13784_c1_seq1_	-1.45273	0.00849524	_Ubiquitin_carboxyl-terminal_hydrolase_isozyme_L5_[Salmo_salar]
C4353_c1_seq1_	-1.45802	0.00831802	_E3_ubiquitin_ligase_MARCH3_[Oncorhynchus_mykiss]_emb
C162_c342_seq1_	-1.46047	0.014958	_Nitric_oxide_synthase-interacting_protein_[Esox_lucius]
C33526_c1_seq1_	-1.46053	0.00171626	_PREDICTED:_Golgi_integral_membrane_protein_4-like_[Oreochromis_niloticus]
C37475_c2_seq1_	-1.46154	0.0238633	_PREDICTED:_trafficking_kinesin-binding_protein_1_[Danio_rerio]
C14809_c3_seq1_	-1.46198	0.0373346	_PREDICTED:_CCR4-NOT_transcription_complex_subunit_1-like_isoform_1_[Oreochromis_niloticus]
C4761_c3_seq1_	-1.46208	0.0227706	_Peptide_methionine_sulfoxide_reductase_msrB_[Osmerus_mordax]
C10374_c2_seq1_	-1.46271	0.0433259	_peptidyl-prolyl_cis-trans_isomerase_NIMA-interacting_1_[Danio_rerio]_gb
C27817_c0_seq1_	-1.46866	0.0263751	_NEDD8-conjugating_enzyme_UBE2F_[Salmo_salar]_gb
C40693_c0_seq1_	-1.47164	0.0455449	_PREDICTED:_hypothetical_protein_LOC559514_[Danio_rerio]
C23739_c4_seq1_	-1.47359	0.00324425	_PREDICTED:_methylcytosine_dioxygenase_TET2_[Monodelphis_domestica]
C29333_c0_seq1_	-1.47482	0.0132906	_PREDICTED:_ras_association_domain-containing_protein_5-like_isoform_1_[Danio_rerio]
C85113_c0_seq1_	-1.47704	0.0330237	_PREDICTED:_hypothetical_protein_LOC100690193_[Oreochromis_niloticus]
C24580_c4_seq1_	-1.47734	0.0497653	_PREDICTED:_myotubularin-related_protein_5-like_[Oreochromis_niloticus]
C37453_c3_seq1_	-1.4786	0.00220473	_unnamed_protein_product_[Tetraodon_nigroviridis]
C47958_c0_seq1_	-1.47998	0.0120531	_supervillin_isoform_1_[Homo_sapiens]_emb
C15573_c2_seq1_	-1.48582	0.0315248	_v-akt_murine_thymoma_viral_oncogene_2-like_protein_[Salmo_salar]
C76888_c0_seq1_	-1.48592	0.00416278	_PREDICTED:_prolyl_4-hydroxylase_subunit_alpha-1-like_[Oreochromis_niloticus]
C51148_c0_seq1_	-1.48631	0.0171383	_PREDICTED:_hypothetical_protein_LOC100695050_[Oreochromis_niloticus]
C1833_c4_seq1_	-1.48688	0.0168623	_Staphylococcal_nuclease_domain-containing_protein_1_[Salmo_salar]
C27540_c0_seq1_	-1.48802	0.0320376	_PREDICTED:_ribosome-binding_protein_1-like_[Oreochromis_niloticus]
C33573_c1_seq1_	-1.48905	0.0184494	_Transcription_factor_HES-1_[Salmo_salar]
C1161_c2_seq1_	-1.49225	0.00840428	_glutathione_S-transferase_[Oncorhynchus_nerka]
C42930_c0_seq1_	-1.49587	0.0154583	_PREDICTED:_tubulin_delta_chain-like_[Oreochromis_niloticus]
C32217_c3_seq1_	-1.49697	0.00300612	_unnamed_protein_product_[Tetraodon_nigroviridis]
C127908_c0_seq1_	-1.50062	0.00393874	_PREDICTED:_hypothetical_protein_LOC559994_[Danio_rerio]
C61694_c1_seq1_	-1.50451	0.0180156	_PREDICTED:_matrix_metalloproteinase-15-like_[Danio_rerio]
C113259_c0_seq1_	-1.50597	0.0116019	_Integrin_alpha-7_Integrin_alpha-7_heavy_chain_Integrin_alpha-7_light_chain_[Dicentrarchus_labrax]
C530_c1_seq1_	-1.51172	0.0425213	_serine/arginine_repetitive_matrix_2_[Danio_rerio]
C35806_c0_seq1_	-1.51194	0.0408007	_PREDICTED:_synaptic_vesicle_membrane_protein_VAT-1_homolog_[Oreochromis_niloticus]
C100802_c0_seq1_	-1.51211	0.0248822	_novel_protein_similar_to_vertebrate_glypican_5_(GPC5)_[Danio_rerio]_emb
C95545_c0_seq1_	-1.51238	0.00413285	_acetylcholinesterase_precursor_[Danio_rerio]_sp
C5801_c1_seq1_	-1.52241	0.00586459	_PREDICTED:_synaptopodin-2-like_[Oreochromis_niloticus]
C59739_c0_seq1_	-1.52311	0.0372864	_PREDICTED:_guanine_nucleotide-binding_protein_G(q)_subunit_alpha-like_isoform_2_[Oreochromis_niloticus]
C4698_c0_seq1_	-1.52468	0.0410551	_unnamed_protein_product_[Tetraodon_nigroviridis]
C56139_c0_seq1_	-1.52546	0.0448875	_PREDICTED:_LOW_QUALITY_PROTEIN:_myosin-IXa_[Danio_rerio]
C41828_c1_seq1_	-1.52776	0.00206977	_novel_protein_similar_to_vertebrate_TBC1_(tre-2/USP6,_BUB2,_cdc16)_domain_family,_member_1_(TBC1D1)_[Danio_rerio]
C21681_c0_seq1_	-1.53076	0.0373346	_PREDICTED:_proactivator_polypeptide-like_[Oreochromis_niloticus]
C19862_c0_seq1_	-1.53114	0.0410551	_PREDICTED:_coiled-coil-helix-coiled-coil-helix_domain-containing_protein_3,_mitochondrial-like_[Oreochromis_niloticus]
C44665_c0_seq1_	-1.53549	0.00449423	_lamin-B1_[Danio_rerio]_gb
C49809_c0_seq1_	-1.53665	0.0221276	_egl_nine_1-like_protein_[Oncorhynchus_mykiss]
C49634_c0_seq1_	-1.54205	0.0494351	_dTDP-D-glucose_4,6-dehydratase_[Osmerus_mordax]
C5754_c0_seq1_	-1.54307	0.00104093	_nucleoporin_98_[Danio_rerio]
C38490_c2_seq1_	-1.54475	0.0355578	_PREDICTED:_myotubularin-related_protein_4-like_[Oreochromis_niloticus]
C27373_c0_seq1_	-1.54569	0.021159	_PREDICTED:_hypothetical_protein_LOC100536254_[Danio_rerio]
C8062_c4_seq1_	-1.54984	0.0246417	_rRNA_2-O-methyltransferase_fibrillarin_[Salmo_salar]_gb
C157395_c0_seq1_	-1.55015	0.0184494	_uncharacterized_protein_LOC566969_[Danio_rerio]_emb
C8660_c1_seq1_	-1.55363	0.00104411	_PREDICTED:_BCL2/adenovirus_E1B_19_kDa_protein-interacting_protein_2-like_[Oreochromis_niloticus]
C98784_c0_seq1_	-1.5567	0.0248822	_somatolactin_receptor_precursor_[Salmo_salar]_gb
C12676_c1_seq1_	-1.55689	0.00586459	_PREDICTED:_hypothetical_protein_LOC559067_[Danio_rerio]
C14758_c1_seq1_	-1.56168	0.0139657	_PREDICTED:_drebrin-like_[Oreochromis_niloticus]
C86033_c2_seq1_	-1.56478	0.0249196	_PREDICTED:_solute_carrier_family_41_member_1_[Danio_rerio]
C35883_c0_seq1_	-1.56905	0.0368825	_PREDICTED:_aldehyde_dehydrogenase_family_9_member_A1-B-like_[Oreochromis_niloticus]
C31120_c1_seq1_	-1.56909	0.021159	_progestin_membrane_receptor_component_2_[Oncorhynchus_mykiss]_gb
C100766_c0_seq1_	-1.56929	0.00236432	_PREDICTED:_LOW_QUALITY_PROTEIN:_pseudopodium-enriched_atypical_kinase_1-like_[Oreochromis_niloticus]
C44925_c0_seq1_	-1.57271	0.0073415	_PREDICTED:_kinesin-like_protein_KIF3A-like_[Oreochromis_niloticus]
C58966_c0_seq1_	-1.57441	0.0267411	_Histone_acetyltransferase_MYST2_[Dicentrarchus_labrax]
C20401_c7_seq1_	-1.57834	0.000455693	_PREDICTED:_homeodomain-interacting_protein_kinase_3_[Oreochromis_niloticus]
C92265_c0_seq1_	-1.58372	0.0145568	_PREDICTED:_tripartite_motif-containing_protein_39-like_[Oreochromis_niloticus]
C97128_c0_seq1_	-1.59329	0.047749	_Uncharacterized_protein_[Dicentrarchus_labrax]
C70093_c1_seq1_	-1.59331	0.0401717	_angiopoietin-like_2b_precursor_[Danio_rerio]_dbj
C2266_c10_seq1_	-1.59607	0.0352389	_PREDICTED:_trinucleotide_repeat-containing_gene_6B_protein_[Danio_rerio]
C59416_c2_seq1_	-1.60151	0.00840428	_PREDICTED:_ras-associated_and_pleckstrin_homology_domains-containing_protein_1-like_[Oreochromis_niloticus]
C17070_c0_seq1_	-1.60184	0.0420351	_PREDICTED:_histone-lysine_N-methyltransferase_MLL5_[Oreochromis_niloticus]
C111848_c0_seq1_	-1.60467	0.0132906	_PREDICTED:_sterile_alpha_motif_domain-containing_protein_9_[Oreochromis_niloticus]
C14580_c0_seq1_	-1.60587	0.0434235	_PREDICTED:_dynactin_subunit_4_isoform_2_[Oreochromis_niloticus]
C85969_c0_seq1_	-1.60854	0.03811	_PREDICTED:_transcription_elongation_factor_B_polypeptide_3-like_[Danio_rerio]
C19476_c1_seq1_	-1.61026	0.00389797	_PREDICTED:_homocysteine-responsive_endoplasmic_reticulum-resident_ubiquitin-like_domain_member_2_protein-like_[Oreochromis_niloticus]
C26885_c0_seq1_	-1.61368	0.00355945	_PREDICTED:_hepatocyte_growth_factor-regulated_tyrosine_kinase_substrate-like_[Oreochromis_niloticus]
C3095_c0_seq1_	-1.61478	0.0119368	_PREDICTED:_ankyrin_repeat_and_KH_domain-containing_protein_1_[Oreochromis_niloticus]
C1135_c0_seq1_	-1.61683	0.0172491	_PREDICTED:_hypothetical_protein_LOC327495_[Danio_rerio]
C4685_c0_seq1_	-1.61782	0.0355578	_Rho_GDP-dissociation_inhibitor_1_[Salmo_salar]
C14062_c5_seq1_	-1.62176	0.00948646	_PREDICTED:_fibronectin_type_III_domain-containing_protein_1_[Monodelphis_domestica]
C56947_c0_seq1_	-1.62245	0.0215654	_PREDICTED:_protein_NPAT_[Danio_rerio]
C34644_c2_seq1_	-1.6262	0.0318412	_PREDICTED:_ras_and_Rab_interactor_2-like_[Oreochromis_niloticus]
C4137_c12_seq1_	-1.62704	0.0284689	_ribosome_binding_protein_1_homolog_180kDa_[Danio_rerio]
C1566_c0_seq1_	-1.62924	0.0406351	_heat_shock_27kDa_protein_1_transcript_variant_2_[Oncorhynchus_mykiss]
C21014_c0_seq1_	-1.63571	0.00125267	_Echinoderm_microtubule-associated_protein-like_1_[Salmo_salar]
C16647_c3_seq1_	-1.63602	0.0377896	_PREDICTED:_hypothetical_protein_LOC100699486_[Oreochromis_niloticus]
C57511_c0_seq1_	-1.6364	0.021159	_unnamed_protein_product_[Tetraodon_nigroviridis]
C550_c10_seq1_	-1.63924	0.00479428	_helicase_MOV-10_[Salmo_salar]_gb
C10510_c0_seq1_	-1.64331	0.00205725	_eukaryotic_translation_initiation_factor_5A-2_[Salmo_salar]_gb
C174869_c0_seq1_	-1.6436	0.00322612	_PREDICTED:_collagen_alpha-1(XXI)_chain-like_[Oreochromis_niloticus]
C84002_c0_seq1_	-1.64477	0.0167725	_hypothetical_protein_PTSG_01505_[Salpingoeca_sp._ATCC_50818]
C52633_c0_seq1_	-1.64662	0.0241095	_PREDICTED:_sodium/calcium_exchanger_3-like_[Oreochromis_niloticus]
C31314_c0_seq1_	-1.65352	0.0406351	_PREDICTED:_cytoskeleton-associated_protein_2_[Danio_rerio]
C24583_c1_seq1_	-1.65382	0.021159	_PREDICTED:_28S_ribosomal_protein_S5,_mitochondrial-like_[Oreochromis_niloticus]
C23249_c0_seq1_	-1.66414	0.0294534	_PREDICTED:_fibronectin-like_isoform_1_[Oreochromis_niloticus]
C390918_c1_seq1_	-1.66703	0.0227706	_unnamed_protein_product_[Tetraodon_nigroviridis]
C29944_c0_seq1_	-1.6681	0.021159	_unnamed_protein_product_[Tetraodon_nigroviridis]
C21046_c4_seq1_	-1.66904	0.0202579	_PREDICTED:_hypothetical_protein_LOC559514_[Danio_rerio]
C10705_c0_seq1_	-1.6694	0.00302434	_Protein-cysteine_N-palmitoyltransferase_HHAT-like_protein_[Salmo_salar]_gb
C55908_c0_seq1_	-1.67149	0.021159	_PREDICTED:_ras-responsive_element-binding_protein_1_[Danio_rerio]
C411_c16_seq1_	-1.67246	0.0309992	_PREDICTED:_trinucleotide_repeat-containing_gene_6C_protein-like_[Oreochromis_niloticus]
C106281_c0_seq1_	-1.67337	0.0301995	_PREDICTED:_angiomotin_[Gallus_gallus]
C27783_c2_seq1_	-1.67433	0.00751492	_unnamed_protein_product_[Tetraodon_nigroviridis]
C43382_c0_seq1_	-1.67709	0.0216845	_Cleft_lip_and_palate_transmembrane_protein_1_[Salmo_salar]_gb
C86371_c0_seq1_	-1.68595	0.0317371	_GRINL1B_[Salmo_salar]_gb
C40698_c1_seq1_	-1.68787	0.03216	_unnamed_protein_product_[Macaca_fascicularis]
C6525_c0_seq1_	-1.69667	0.00813596	_THO_complex_subunit_4_[Salmo_salar]
C263699_c0_seq1_	-1.69812	0.0232921	_Protein_shisa-2_homolog_[Dicentrarchus_labrax]
C47069_c0_seq1_	-1.70092	0.011832	_Cdk8_protein_[Danio_rerio]
C91547_c0_seq1_	-1.70138	0.00354349	_Pik3r2_protein_[Danio_rerio]
C62479_c0_seq1_	-1.70199	0.00586459	_zinc_finger_CCCH_domain-containing_protein_13_[Danio_rerio]_emb
C84899_c0_seq1_	-1.70238	0.000478178	_PREDICTED:_nesprin-2-like_[Oreochromis_niloticus]
C6971_c0_seq1_	-1.70485	0.00300612	_PREDICTED:_transcriptional_regulator_Kaiso-like_[Oreochromis_niloticus]
C20169_c4_seq1_	-1.70512	0.00884802	_PREDICTED:_epsin-2-like_[Oreochromis_niloticus]
C12793_c0_seq1_	-1.70531	0.0425213	_PREDICTED:_hypothetical_protein_LOC100708672_[Oreochromis_niloticus]
C80490_c0_seq1_	-1.70626	0.0108344	_zinc_finger_CCCH-type_with_G_patch_domain-containing_protein_[Salmo_salar]_sp
C29069_c5_seq1_	-1.70669	0.0341682	_PREDICTED:_protein_CBFA2T3-like_isoform_1_[Danio_rerio]
C61704_c0_seq1_	-1.71176	0.0032328	_Lamin_B2_protein_[Oncorhynchus_mykiss]
C104170_c0_seq1_	-1.71279	0.0491077	_uncharacterized_protein_LOC570267_isoform_1_[Danio_rerio]_emb
C171932_c0_seq1_	-1.72481	0.0156554	_PREDICTED:_slit_homolog_2_protein_[Oreochromis_niloticus]
C3369_c0_seq1_	-1.72638	0.0016562	_PREDICTED:_STIP1_homology_and_U_box-containing_protein_1-like_[Oreochromis_niloticus]
C25_c189_seq1_	-1.73614	0.0139657	_unnamed_protein_product_[Tetraodon_nigroviridis]
C18294_c0_seq1_	-1.74592	0.0435188	_PREDICTED:_sodium_channel_subunit_beta-4-like_[Oreochromis_niloticus]
C39131_c2_seq1_	-1.75584	0.0177341	_PREDICTED:_tyrosine-protein_kinase_BAZ1B-like_[Oreochromis_niloticus]
C44659_c0_seq1_	-1.75733	0.00800306	_PREDICTED:_probable_JmjC_domain-containing_histone_demethylation_protein_2C_[Danio_rerio]
C64386_c1_seq1_	-1.76155	0.00113808	_PREDICTED:_chromodomain-helicase-DNA-binding_protein_9_[Oreochromis_niloticus]
C78971_c0_seq1_	-1.76439	0.000722856	_PREDICTED:_FACT_complex_subunit_SSRP1_[Danio_rerio]
C94338_c0_seq1_	-1.76791	0.0197348	_PREDICTED:_protein_MICAL-2,_partial_[Danio_rerio]
C6047_c0_seq1_	-1.77031	0.0177742	_PREDICTED:_hypothetical_protein_LOC100147904_[Danio_rerio]
C50748_c0_seq1_	-1.77072	0.000580606	_PREDICTED:_DNA_ligase_1-like_[Oreochromis_niloticus]
C46142_c0_seq1_	-1.77171	0.0131311	_PREDICTED:_pachytene_checkpoint_protein_2_homolog_[Oreochromis_niloticus]
C30919_c0_seq1_	-1.77283	0.00458509	_PREDICTED:_claudin-19-like_[Oreochromis_niloticus]
C41037_c0_seq1_	-1.77812	0.0395943	_acyl-CoA_synthetase_long-chain_family_member_3b_[Danio_rerio]_emb
C2875_c0_seq1_	-1.77937	0.00644914	_Ubiquitin-conjugating_enzyme_E2_K_[Salmo_salar]_gb
C74282_c2_seq1_	-1.7807	0.0425213	_fish_virus_induced_TRIM_protein_[Oncorhynchus_mykiss]
C13449_c1_seq1_	-1.79154	0.00884802	_PREDICTED:_protein_NOXP20-like_[Oreochromis_niloticus]
C119390_c0_seq1_	-1.79346	0.0305181	_PREDICTED:_poliovirus_receptor-related_protein_3-like_[Oreochromis_niloticus]
C24_c5_seq1_	-1.79362	0.0267917	_PREDICTED:_putative_GTP-binding_protein_Parf-like_[Oreochromis_niloticus]
C198419_c0_seq1_	-1.80235	0.0429286	_PREDICTED:_maltase-glucoamylase,_intestinal-like_[Oreochromis_niloticus]
C115859_c0_seq1_	-1.80278	0.0160185	_procollagen-proline,_2-oxoglutarate_4-dioxygenase_(proline_4-hydroxylase),_alpha_1_polypeptide_precursor_[Salmo_salar]_gb
C44699_c0_seq1_	-1.80687	0.000958852	_Zinc_finger_protein_503_[Salmo_salar]_gb
C243772_c0_seq1_	-1.80693	0.00393874	_pre-mRNA-splicing_factor_ATP-dependent_RNA_helicase_DHX32_[Dicentrarchus_labrax]
C126093_c0_seq1_	-1.80856	0.0366091	_hypothetical_protein_DDB_G0287289_[Dictyostelium_discoideum_AX4]_gb
C16946_c2_seq1_	-1.80866	0.000958852	_PREDICTED:_formin-binding_protein_4-like_[Oreochromis_niloticus]
C9789_c7_seq1_	-1.81749	0.00757784	_PREDICTED:_protein_FAM190B-like_[Danio_rerio]
C97642_c0_seq1_	-1.81938	0.0267411	_PREDICTED:_vasorin-like_[Oreochromis_niloticus]
C79041_c0_seq1_	-1.8302	0.0214634	_PREDICTED:_protein_SMG8-like_[Danio_rerio]
C4145_c0_seq1_	-1.83335	0.0202579	_PREDICTED:_protein_sprouty_homolog_3-like_[Oreochromis_niloticus]
C17648_c1_seq1_	-1.83352	0.000125677	_collagen_type_XVIII_alpha_1_[Danio_rerio]_emb
C284281_c0_seq1_	-1.83654	0.0124939	_endonuclease/reverse_transcriptase_[Sus_scrofa]
C51002_c1_seq1_	-1.83731	0.0247336	_PREDICTED:_telomerase-binding_protein_EST1A-like_[Danio_rerio]
C96342_c1_seq1_	-1.83818	0.0242468	_PREDICTED:_connector_enhancer_of_kinase_suppressor_of_ras_2-like_[Oreochromis_niloticus]
C21419_c3_seq1_	-1.839	0.000165325	_PREDICTED:_poly(A)_polymerase_alpha-like_[Equus_caballus]
C22033_c1_seq1_	-1.84373	0.0294528	_PREDICTED:_nucleoside_diphosphate-linked_moiety_X_motif_13-like_[Oreochromis_niloticus]
C2611_c0_seq1_	-1.85289	0.0220002	_Complement_C1q_subcomponent_subunit_C_precursor_[Salmo_salar]
C147994_c0_seq1_	-1.86169	0.0339647	_chitinase_[Beta_vulgaris_subsp._vulgaris]_emb
C7988_c2_seq1_	-1.86255	0.0121747	_PREDICTED:_myosin-10-like_[Danio_rerio]
C83325_c1_seq1_	-1.87589	0.0335628	_unnamed_protein_product_[Tetraodon_nigroviridis]
C49007_c1_seq1_	-1.87949	0.0195922	_unnamed_protein_product_[Tetraodon_nigroviridis]
C96866_c0_seq1_	-1.88049	0.00487676	_unnamed_protein_product_[Tetraodon_nigroviridis]
C3892_c0_seq1_	-1.88791	0.0410437	_PREDICTED:_ubiquitin_carboxyl-terminal_hydrolase_22-like_[Oreochromis_niloticus]
C184365_c0_seq1_	-1.88843	0.0166771	_PREDICTED:_similar_to_WD_repeat-containing_protein_27_[Taeniopygia_guttata]
C68632_c0_seq1_	-1.89096	0.0318822	_unnamed_protein_product_[Tetraodon_nigroviridis]
C14534_c1_seq1_	-1.89206	0.000591972	_CD2_antigen_cytoplasmic_tail-binding_protein_2_[Salmo_salar]_gb
C32589_c2_seq1_	-1.89295	0.0180283	_PREDICTED:_probable_E3_ubiquitin-protein_ligase_MYCBP2_[Oreochromis_niloticus]
C41332_c0_seq1_	-1.8959	0.0202456	_PREDICTED:_hypothetical_protein_LOC100706162_[Oreochromis_niloticus]
C17836_c2_seq1_	-1.89682	0.000958852	_PREDICTED:_nexilin-like_[Oreochromis_niloticus]
C21277_c0_seq1_	-1.89942	0.00586459	_SH3_domain-containing_kinase-binding_protein_1_[Salmo_salar]_gb
C6838_c5_seq1_	-1.90007	0.000835151	_PREDICTED:_zinc_finger_protein_574-like_[Oreochromis_niloticus]
C16963_c0_seq1_	-1.9032	0.0479537	_hypothetical_protein_AKAW_02478_[Aspergillus_kawachii_IFO_4308]
C14150_c5_seq1_	-1.90342	0.0481877	_Raly_protein_[Danio_rerio]
C13578_c0_seq1_	-1.90437	0.0241095	_TPA_exp:_claudin_31_[Oncorhynchus_mykiss]
C54434_c0_seq1_	-1.91075	0.00888214	_CG050_protein_[Salmo_salar]_gb
C52660_c0_seq1_	-1.91161	0.000549711	_PREDICTED:_E1A-binding_protein_p400-like_[Oreochromis_niloticus]
C78667_c1_seq1_	-1.91415	0.00104411	_PREDICTED:_wolframin_[Danio_rerio]
C17603_c0_seq1_	-1.91931	0.00268317	_PREDICTED:_pleckstrin_homology_domain-containing_family_A_member_7-like_[Oreochromis_niloticus]
C76072_c0_seq1_	-1.9214	0.000492945	_PREDICTED:_hypothetical_protein_LOC100696793_[Oreochromis_niloticus]
C47945_c0_seq1_	-1.92933	0.0179192	_PREDICTED:_hypothetical_protein_LOC100708738_[Oreochromis_niloticus]
C8531_c2_seq1_	-1.93168	0.00512698	_PREDICTED:_FYVE_and_coiled-coil_domain-containing_protein_1-like_[Danio_rerio]
C50574_c0_seq1_	-1.93539	0.0141594	_PREDICTED:_chromodomain-helicase-DNA-binding_protein_4_[Oreochromis_niloticus]
C101137_c0_seq1_	-1.93687	0.00916066	_PREDICTED:_uncharacterized_protein_KIAA0889-like_[Oreochromis_niloticus]
C29326_c6_seq1_	-1.93923	0.010013	_PREDICTED:_hypothetical_protein_LOC100700408_[Oreochromis_niloticus]
C257336_c0_seq1_	-1.93982	0.0289979	_PREDICTED:_collagen_alpha-1(VIII)_chain_[Danio_rerio]
C46966_c6_seq1_	-1.94559	0.00324425	_PREDICTED:_retrotransposable_element_Tf2_155_kDa_protein_type_1-like_[Danio_rerio]
C28428_c0_seq1_	-1.94814	0.00387735	_E3_ubiquitin-protein_ligase_BRE1A_[Dicentrarchus_labrax]
C63399_c0_seq1_	-1.96338	0.0167234	_PREDICTED:_hypothetical_protein_LOC100692501_[Oreochromis_niloticus]
C67311_c0_seq1_	-1.98337	0.0285861	_AGAP004734-PA_[Anopheles_gambiae_str._PEST]_gb
C1533_c0_seq1_	-1.98463	0.0119368	_non-muscle_actin_II_[Hydractinia_echinata]
C29095_c0_seq1_	-2.04734	0.00875257	_C-type_LECtin_family_member_(clec-174)_[Caenorhabditis_elegans]_emb
C7278_c4_seq1_	-2.06557	0.000171519	_PREDICTED:_FH1/FH2_domain-containing_protein_3-like_[Oreochromis_niloticus]
C119319_c0_seq1_	-2.07075	0.00446221	_PREDICTED:_partitioning_defective_3_homolog_B_isoform_3_[Loxodonta_africana]
C292_c5_seq1_	-2.07139	0.00129241	_PREDICTED:_collagen_alpha-1(XXI)_chain-like_[Oreochromis_niloticus]
C72450_c0_seq1_	-2.07162	0.0234325	_GRIP1-associated_protein_1_isoform_1_[Danio_rerio]_emb
C46451_c1_seq1_	-2.08527	0.00878787	_HBS1-like_protein_isoform_3_[Homo_sapiens]_emb
C76651_c0_seq1_	-2.08648	0.000768313	_enolase-phosphatase_E1_[Salmo_salar]_sp
C69337_c0_seq1_	-2.09841	0.0158519	_PREDICTED:_rho_GTPase-activating_protein_35-like_[Oreochromis_niloticus]
C5739_c0_seq1_	-2.10762	0.00884802	_PREDICTED:_similar_to_blastula_protease-10_[Strongylocentrotus_purpuratus]_ref
C55075_c0_seq1_	-2.10787	0.0197122	_PREDICTED:_cellular_nucleic_acid-binding_protein_isoform_1_[Danio_rerio]_ref
C33246_c1_seq1_	-2.15487	0.00358946	_PREDICTED:_inhibitor_of_nuclear_factor_kappa-B_kinase_subunit_epsilon_[Oreochromis_niloticus]
C150480_c0_seq1_	-2.16203	0.0177559	_leucine-rich_repeat_transmembrane_protein_FLRT2_precursor_[Danio_rerio]_emb
C55558_c0_seq1_	-2.16281	0.0119391	_PREDICTED:_probable_G-protein_coupled_receptor_123-like,_partial_[Callithrix_jacchus]
C121604_c0_seq1_	-2.19398	0.0350547	_PREDICTED:_RETRotransposon-like_family_member_(retr-1)-like_[Saccoglossus_kowalevskii]
C74299_c2_seq1_	-2.20748	0.0123547	_PREDICTED:_ankyrin_repeat_domain-containing_protein_50-like_[Oreochromis_niloticus]
C129885_c0_seq1_	-2.21205	0.00182739	_PREDICTED:_angiomotin-like_protein_1-like_[Cavia_porcellus]
C59392_c0_seq1_	-2.22497	0.00390457	_unnamed_protein_product_[Tetraodon_nigroviridis]
C95460_c0_seq1_	-2.24918	0.0113034	_fhaB_gene_product_[Bordetella_avium_197N]_emb
C81734_c0_seq1_	-2.26759	0.0369241	_Solute_carrier_family_41_member_2_[Salmo_salar]_gb
C35720_c0_seq1_	-2.3079	0.0443848	_Neurofilament_medium_polypeptide_[Salmo_salar]_gb
C17609_c1_seq1_	-2.3208	0.0480389	_Neurofilament_medium_polypeptide_[Salmo_salar]_gb
C121019_c0_seq1_	-2.3523	0.00143978	_sestrin-3_[Danio_rerio]_gb
C22694_c0_seq1_	-2.38031	0.000476691	_PREDICTED:_transcription_elongation_regulator_1-like_[Oreochromis_niloticus]
C157666_c1_seq1_	-2.46934	0.000165325	_unnamed_protein_product_[Tetraodon_nigroviridis]
C61035_c0_seq1_	-2.52621	0.000165325	_PREDICTED:_hypothetical_protein_LOC100700170_[Oreochromis_niloticus]
C29328_c0_seq1_	-2.53468	0.000938017	_Actin-related_protein_2/3_complex_subunit_5-like_protein_[Salmo_salar]_ref
C874527_c0_seq1_	-2.54625	0.0355578	_Nef_attachable_protein_[Homo_sapiens]
C51314_c0_seq1_	-2.56933	0.0215588	_PREDICTED:_solute_carrier_family_26_member_6-like_[Oreochromis_niloticus]
C7424_c0_seq1_	-2.65002	0.00387735	_circumsporozoite_protein_[Plasmodium_falciparum]
C47341_c0_seq1_	-2.76312	0.00027504	_juxtaposed_with_another_zinc_finger_protein_1_[Takifugu_rubripes]
