# Supplementary material for: Integrative functional analyses using rainbow trout selected for tolerance to plant diets reveal nutrigenomic signatures for soy utilization without the concurrence of enteritis
Source: PLoS One. 2017 Jul 19;12(7):e0180972. doi: 10.1371/journal.pone.0180972 (PMC5517010; doi:10.1371/journal.pone.0180972)
Supplement: S12 Table — (XLSX) [file pone.0180972.s014.xlsx]

## Sheet: liver DEGs GO terms
GO-ID	Description	Category	FDR	Representation	Design
GO:0022625	cytosolic large ribosomal subunit	CC	4.46e-12	OVER	diet
GO:0022627	cytosolic small ribosomal subunit	CC	1.36e-10	OVER	diet
GO:0032040	small-subunit processome	CC	1.07e-05	OVER	diet
GO:0005789	endoplasmic reticulum membrane	CC	2.79e-05	OVER	diet
GO:0070062	extracellular exosome	CC	9.43e-05	OVER	diet
GO:0033290	eukaryotic 48S preinitiation complex	CC	0.000257	OVER	diet
GO:0005887	integral component of plasma membrane	CC	0.000364	UNDER	diet
GO:0030688	preribosome, small subunit precursor	CC	0.00101	OVER	diet
GO:0030686	90S preribosome	CC	0.0011	OVER	diet
GO:0005852	eukaryotic translation initiation factor 3 complex	CC	0.00155	OVER	diet
GO:0016282	eukaryotic 43S preinitiation complex	CC	0.00155	OVER	diet
GO:0034702	ion channel complex	CC	0.00717	UNDER	diet
GO:0045277	respiratory chain complex IV	CC	0.00806	OVER	diet
GO:0044452	nucleolar part	CC	0.01	OVER	diet
GO:0005732	small nucleolar ribonucleoprotein complex	CC	0.0104	OVER	diet
GO:0030662	coated vesicle membrane	CC	0.0189	OVER	diet
GO:0000276	mitochondrial proton-transporting ATP synthase complex, coupling factor F(o)	CC	0.0196	OVER	diet
GO:0005925	focal adhesion	CC	0.0203	OVER	diet
GO:0072562	blood microparticle	CC	0.025	OVER	diet
GO:0000275	mitochondrial proton-transporting ATP synthase complex, catalytic core F(1)	CC	0.0373	OVER	diet
GO:0008303	caspase complex	CC	0.0389	OVER	diet
GO:0005667	transcription factor complex	CC	0.0438	UNDER	diet
GO:0031253	cell projection membrane	CC	0.0477	OVER	diet
GO:0005747	mitochondrial respiratory chain complex I	CC	0.0492	OVER	diet
GO:0044429	mitochondrial part	CC	0.000654	OVER	enteritis
GO:0005740	mitochondrial envelope	CC	0.00167	OVER	enteritis
GO:0031967	organelle envelope	CC	0.00245	OVER	enteritis
GO:0031975	envelope	CC	0.00249	OVER	enteritis
GO:0031966	mitochondrial membrane	CC	0.0126	OVER	enteritis
GO:0005739	mitochondrion	CC	0.0126	OVER	enteritis
GO:0005886	plasma membrane	CC	0.000363	UNDER	selection
GO:0000276	mitochondrial proton-transporting ATP synthase complex, coupling factor F(o)	CC	0.000451	OVER	selection
GO:0005747	mitochondrial respiratory chain complex I	CC	0.0171	OVER	selection
GO:0070069	cytochrome complex	CC	0.0341	OVER	selection
GO:0003735	structural constituent of ribosome	MF	5.22e-23	OVER	diet
GO:0044822	poly(A) RNA binding	MF	1.73e-11	OVER	diet
GO:0004930	G-protein coupled receptor activity	MF	1.77e-05	UNDER	diet
GO:0019843	rRNA binding	MF	0.000257	OVER	diet
GO:0003924	GTPase activity	MF	0.000922	OVER	diet
GO:0046933	proton-transporting ATP synthase activity, rotational mechanism	MF	0.00155	OVER	diet
GO:0016616	oxidoreductase activity, acting on the CH-OH group of donors, NAD or NADP as acceptor	MF	0.00243	OVER	diet
GO:0003743	translation initiation factor activity	MF	0.00253	OVER	diet
GO:0005525	GTP binding	MF	0.00365	OVER	diet
GO:0015276	ligand-gated ion channel activity	MF	0.00488	UNDER	diet
GO:0003746	translation elongation factor activity	MF	0.00663	OVER	diet
GO:0004579	dolichyl-diphosphooligosaccharide-protein glycotransferase activity	MF	0.00688	OVER	diet
GO:0005261	cation channel activity	MF	0.00757	UNDER	diet
GO:0004129	cytochrome-c oxidase activity	MF	0.00806	OVER	diet
GO:0016646	oxidoreductase activity, acting on the CH-NH group of donors, NAD or NADP as acceptor	MF	0.00866	OVER	diet
GO:0020037	heme binding	MF	0.0115	OVER	diet
GO:0004029	aldehyde dehydrogenase (NAD) activity	MF	0.0148	OVER	diet
GO:0042910	xenobiotic transporter activity	MF	0.0149	OVER	diet
GO:0005244	voltage-gated ion channel activity	MF	0.0174	UNDER	diet
GO:0043022	ribosome binding	MF	0.0198	OVER	diet
GO:0030515	snoRNA binding	MF	0.021	OVER	diet
GO:0005369	taurine:sodium symporter activity	MF	0.025	OVER	diet
GO:0008483	transaminase activity	MF	0.025	OVER	diet
GO:0050661	NADP binding	MF	0.0361	OVER	diet
GO:0051082	unfolded protein binding	MF	0.0362	OVER	diet
GO:0044549	GTP cyclohydrolase binding	MF	0.0373	OVER	diet
GO:0004322	ferroxidase activity	MF	0.0389	OVER	diet
GO:0004329	formate-tetrahydrofolate ligase activity	MF	0.0389	OVER	diet
GO:0008656	cysteine-type endopeptidase activator activity involved in apoptotic process	MF	0.0389	OVER	diet
GO:0023026	MHC class II protein complex binding	MF	0.0389	OVER	diet
GO:0000988	transcription factor activity, protein binding	MF	0.0405	UNDER	diet
GO:0004672	protein kinase activity	MF	0.0412	UNDER	diet
GO:0004888	transmembrane signaling receptor activity	MF	0.000998	UNDER	selection
GO:0009055	electron carrier activity	MF	0.00188	OVER	selection
GO:0015078	hydrogen ion transmembrane transporter activity	MF	0.00204	OVER	selection
GO:0030976	thiamine pyrophosphate binding	MF	0.00632	OVER	selection
GO:0004591	oxoglutarate dehydrogenase (succinyl-transferring) activity	MF	0.0173	OVER	selection
GO:0008137	NADH dehydrogenase (ubiquinone) activity	MF	0.0177	OVER	selection
GO:0008483	transaminase activity	MF	0.0177	OVER	selection
GO:0016301	kinase activity	MF	0.0227	UNDER	selection
GO:0005515	protein binding	MF	0.032	UNDER	selection
GO:0004353	glutamate dehydrogenase [NAD(P)+] activity	MF	0.0365	OVER	selection
GO:0004411	homogentisate 1,2-dioxygenase activity	MF	0.0365	OVER	selection
GO:0009045	xylose isomerase activity	MF	0.0365	OVER	selection
GO:0016823	hydrolase activity, acting on acid carbon-carbon bonds, in ketonic substances	MF	0.0365	OVER	selection
GO:0016890	site-specific endodeoxyribonuclease activity, specific for altered base	MF	0.0365	OVER	selection
GO:0047150	betaine-homocysteine S-methyltransferase activity	MF	0.0365	OVER	selection
GO:0030060	L-malate dehydrogenase activity	MF	0.0371	OVER	selection
GO:0016773	phosphotransferase activity, alcohol group as acceptor	MF	0.04	UNDER	selection
GO:0016645	oxidoreductase activity, acting on the CH-NH group of donors	MF	0.046	OVER	selection
GO:0030170	pyridoxal phosphate binding	MF	0.0485	OVER	selection
GO:0016491	oxidoreductase activity	MF	0.0471	OVER	strain
GO:0006614	SRP-dependent cotranslational protein targeting to membrane	BP	1.06e-08	OVER	diet
GO:0015986	ATP synthesis coupled proton transport	BP	3.73e-08	OVER	diet
GO:0006415	translational termination	BP	6.12e-08	OVER	diet
GO:0019083	viral transcription	BP	5.35e-06	OVER	diet
GO:0007186	G-protein coupled receptor signaling pathway	BP	1.11e-05	UNDER	diet
GO:0000184	nuclear-transcribed mRNA catabolic process, nonsense-mediated decay	BP	1.53e-05	OVER	diet
GO:0043648	dicarboxylic acid metabolic process	BP	0.000223	OVER	diet
GO:0006446	regulation of translational initiation	BP	0.000241	OVER	diet
GO:0001731	formation of translation preinitiation complex	BP	0.000355	OVER	diet
GO:0097435	fibril organization	BP	0.000595	OVER	diet
GO:0071391	cellular response to estrogen stimulus	BP	0.00126	OVER	diet
GO:0000027	ribosomal large subunit assembly	BP	0.00358	OVER	diet
GO:0000028	ribosomal small subunit assembly	BP	0.00358	OVER	diet
GO:0006563	L-serine metabolic process	BP	0.00405	OVER	diet
GO:0009074	aromatic amino acid family catabolic process	BP	0.00502	OVER	diet
GO:1901606	alpha-amino acid catabolic process	BP	0.00645	OVER	diet
GO:0006760	folic acid-containing compound metabolic process	BP	0.00676	OVER	diet
GO:0046487	glyoxylate metabolic process	BP	0.00676	OVER	diet
GO:0006544	glycine metabolic process	BP	0.00724	OVER	diet
GO:0006098	pentose-phosphate shunt	BP	0.00806	OVER	diet
GO:0018279	protein N-linked glycosylation via asparagine	BP	0.00875	OVER	diet
GO:0043628	ncRNA 3'-end processing	BP	0.00875	OVER	diet
GO:0006355	regulation of transcription, DNA-templated	BP	0.00875	UNDER	diet
GO:0009966	regulation of signal transduction	BP	0.0104	UNDER	diet
GO:0031329	regulation of cellular catabolic process	BP	0.011	OVER	diet
GO:0009108	coenzyme biosynthetic process	BP	0.0116	OVER	diet
GO:0051707	response to other organism	BP	0.0124	OVER	diet
GO:0006123	mitochondrial electron transport, cytochrome c to oxygen	BP	0.0125	OVER	diet
GO:0006566	threonine metabolic process	BP	0.0137	OVER	diet
GO:0006096	glycolytic process	BP	0.0149	OVER	diet
GO:0006099	tricarboxylic acid cycle	BP	0.0149	OVER	diet
GO:0042908	xenobiotic transport	BP	0.0149	OVER	diet
GO:0006694	steroid biosynthetic process	BP	0.0167	OVER	diet
GO:0000162	tryptophan biosynthetic process	BP	0.017	OVER	diet
GO:0006571	tyrosine biosynthetic process	BP	0.017	OVER	diet
GO:0009094	L-phenylalanine biosynthetic process	BP	0.017	OVER	diet
GO:0006448	regulation of translational elongation	BP	0.0187	OVER	diet
GO:0006094	gluconeogenesis	BP	0.0196	OVER	diet
GO:0030490	maturation of SSU-rRNA	BP	0.0228	OVER	diet
GO:0000154	rRNA modification	BP	0.023	OVER	diet
GO:0015734	taurine transport	BP	0.025	OVER	diet
GO:0044262	cellular carbohydrate metabolic process	BP	0.026	OVER	diet
GO:0009064	glutamine family amino acid metabolic process	BP	0.0273	OVER	diet
GO:0034605	cellular response to heat	BP	0.0302	OVER	diet
GO:0055076	transition metal ion homeostasis	BP	0.0306	OVER	diet
GO:0007166	cell surface receptor signaling pathway	BP	0.0326	UNDER	diet
GO:0000469	cleavage involved in rRNA processing	BP	0.0334	OVER	diet
GO:0001889	liver development	BP	0.0334	OVER	diet
GO:0035556	intracellular signal transduction	BP	0.0367	UNDER	diet
GO:0043105	negative regulation of GTP cyclohydrolase I activity	BP	0.0373	OVER	diet
GO:0006805	xenobiotic metabolic process	BP	0.0411	OVER	diet
GO:0006457	protein folding	BP	0.0439	OVER	diet
GO:1901615	organic hydroxy compound metabolic process	BP	0.0477	OVER	diet
GO:0050805	negative regulation of synaptic transmission	BP	0.0492	OVER	diet
GO:0008299	isoprenoid biosynthetic process	BP	1.71e-05	OVER	enteritis
GO:0008610	lipid biosynthetic process	BP	0.00167	OVER	enteritis
GO:0006694	steroid biosynthetic process	BP	0.00245	OVER	enteritis
GO:0006720	isoprenoid metabolic process	BP	0.00249	OVER	enteritis
GO:0044711	single-organism biosynthetic process	BP	0.00249	OVER	enteritis
GO:0008202	steroid metabolic process	BP	0.00915	OVER	enteritis
GO:0044710	single-organism metabolic process	BP	0.00915	OVER	enteritis
GO:0055114	oxidation-reduction process	BP	0.0119	OVER	enteritis
GO:0071704	organic substance metabolic process	BP	0.044	OVER	enteritis
GO:0046496	nicotinamide nucleotide metabolic process	BP	0.000647	OVER	selection
GO:0006956	complement activation	BP	0.00139	OVER	selection
GO:0006123	mitochondrial electron transport, cytochrome c to oxygen	BP	0.00186	OVER	selection
GO:0015976	carbon utilization	BP	0.00191	OVER	selection
GO:0007186	G-protein coupled receptor signaling pathway	BP	0.0033	UNDER	selection
GO:0006108	malate metabolic process	BP	0.00439	OVER	selection
GO:0042207	styrene catabolic process	BP	0.00446	OVER	selection
GO:0015986	ATP synthesis coupled proton transport	BP	0.00493	OVER	selection
GO:0009108	coenzyme biosynthetic process	BP	0.0117	OVER	selection
GO:0006090	pyruvate metabolic process	BP	0.0166	OVER	selection
GO:0006120	mitochondrial electron transport, NADH to ubiquinone	BP	0.0253	OVER	selection
GO:0046487	glyoxylate metabolic process	BP	0.0313	OVER	selection
GO:0051673	membrane disruption in other organism	BP	0.0365	OVER	selection
GO:0006569	tryptophan catabolic process	BP	0.0371	OVER	selection
GO:0019643	reductive tricarboxylic acid cycle	BP	0.0371	OVER	selection
GO:2000812	regulation of barbed-end actin filament capping	BP	0.0371	OVER	selection
GO:0042180	cellular ketone metabolic process	BP	0.0396	OVER	selection
GO:0048468	cell development	BP	0.0396	UNDER	selection
GO:0032879	regulation of localization	BP	0.0407	UNDER	selection
