# Supplementary material for: Integrative functional analyses using rainbow trout selected for tolerance to plant diets reveal nutrigenomic signatures for soy utilization without the concurrence of enteritis
Source: PLoS One. 2017 Jul 19;12(7):e0180972. doi: 10.1371/journal.pone.0180972 (PMC5517010; doi:10.1371/journal.pone.0180972)
Supplement: S13 Table — (XLSX) [file pone.0180972.s015.xlsx]

## Sheet: Fisher test - salmon
GO-ID	Term	Category	FDR	Over/Under	Contributing Sequences
GO:0006364	rRNA processing	BP	6.13681e-10	OVER	C25432_c2_seq1_, C7888_c1_seq1_, C67976_c0_seq1_, C88818_c0_seq1_, C24483_c0_seq1_, C44411_c0_seq1_, C2534_c5_seq1_, C14751_c10_seq1_, C21135_c0_seq1_, C42805_c0_seq1_, C43935_c6_seq1_, C46987_c0_seq1_, C55822_c0_seq1_, C50202_c0_seq1_, C8062_c4_seq1_, C2067_c6_seq1_, C11232_c0_seq1_
GO:0008033	tRNA processing	BP	0.00687424	OVER	C114994_c0_seq1_, C7354_c0_seq1_, C104084_c0_seq1_, C7888_c1_seq1_, C71791_c0_seq1_, C33444_c0_seq1_, C68251_c0_seq1_, C8062_c4_seq1_
GO:0006397	mRNA processing	BP	0.00783866	OVER	C22671_c1_seq1_, C39676_c0_seq1_, C49238_c1_seq1_, C47034_c2_seq1_, C105_c15_seq1_, C72994_c0_seq1_, C51344_c0_seq1_, C29371_c0_seq1_, C84650_c1_seq1_, C47692_c1_seq1_, C31985_c0_seq1_, C107961_c0_seq1_, C67091_c0_seq1_
GO:0007154	cell communication	BP	0.0350281	UNDER	C92182_c0_seq1_, C100464_c0_seq1_, C33573_c1_seq1_, C10927_c1_seq1_, C118905_c0_seq1_, C4292_c0_seq1_, C41358_c0_seq1_, C19938_c2_seq1_, C93046_c0_seq1_, C40760_c1_seq1_, C7158_c8_seq1_, C31196_c0_seq1_, C223224_c0_seq1_, C211774_c0_seq1_, C32816_c1_seq1_, C6147_c12_seq1_, C41488_c1_seq1_, C60529_c0_seq1_, C115178_c0_seq1_, C21273_c0_seq1_, C71805_c0_seq1_, C25583_c1_seq1_, C63661_c1_seq1_, C3044…
GO:0023052	signaling	BP	0.0438485	UNDER	C92182_c0_seq1_, C100464_c0_seq1_, C33573_c1_seq1_, C10927_c1_seq1_, C118905_c0_seq1_, C4292_c0_seq1_, C41358_c0_seq1_, C19938_c2_seq1_, C93046_c0_seq1_, C40760_c1_seq1_, C7158_c8_seq1_, C31196_c0_seq1_, C223224_c0_seq1_, C211774_c0_seq1_, C32816_c1_seq1_, C6147_c12_seq1_, C41488_c1_seq1_, C60529_c0_seq1_, C115178_c0_seq1_, C21273_c0_seq1_, C71805_c0_seq1_, C25583_c1_seq1_, C63661_c1_seq1_, C3044…
GO:0001510	RNA methylation	BP	0.0440133	OVER	C114994_c0_seq1_, C7354_c0_seq1_, C43935_c6_seq1_, C101918_c0_seq1_, C8062_c4_seq1_
GO:0032040	small-subunit processome	CC	3.88253e-06	OVER	C2534_c5_seq1_, C14751_c10_seq1_, C43935_c6_seq1_, C55822_c0_seq1_, C67976_c0_seq1_, C50202_c0_seq1_, C8062_c4_seq1_, C11232_c0_seq1_
GO:0016021	integral component of membrane	CC	6.08648e-06	UNDER	C28291_c0_seq1_, C50008_c3_seq1_, C46475_c0_seq1_, C31957_c0_seq1_, C561_c69_seq1_, C71805_c0_seq1_, C4292_c0_seq1_, C47152_c0_seq1_, C93046_c0_seq1_, C30440_c0_seq1_, C53982_c0_seq1_, C21507_c1_seq1_, C23562_c1_seq1_, C86434_c0_seq1_, C29323_c0_seq1_, C34029_c1_seq1_, C6726_c0_seq1_, C83838_c0_seq1_, C14903_c0_seq1_, C5530_c0_seq1_, C59884_c0_seq1_, C32816_c1_seq1_, C63512_c0_seq1_, C6147_c12_se…
GO:0044452	nucleolar part	CC	5.9981e-05	OVER	C92036_c0_seq1_, C21135_c0_seq1_, C36431_c0_seq1_, C55822_c0_seq1_, C50202_c0_seq1_, C8062_c4_seq1_, C44411_c0_seq1_, C11232_c0_seq1_
GO:0005886	plasma membrane	CC	0.00164792	UNDER	C927_c0_seq1_, C7158_c8_seq1_, C10927_c1_seq1_, C14903_c0_seq1_, C62945_c0_seq1_, C7386_c4_seq1_, C30440_c0_seq1_, C105837_c0_seq1_, C72554_c0_seq1_, C6147_c12_seq1_
GO:0005847	mRNA cleavage and polyadenylation specificity factor complex	CC	0.0180088	OVER	C49238_c1_seq1_, C84650_c1_seq1_, C67091_c0_seq1_
GO:0030686	90S preribosome	CC	0.0263111	OVER	C14751_c10_seq1_, C55822_c0_seq1_, C50202_c0_seq1_, C44411_c0_seq1_
GO:0005732	small nucleolar ribonucleoprotein complex	CC	0.0296165	OVER	C21135_c0_seq1_, C8062_c4_seq1_, C44411_c0_seq1_, C11232_c0_seq1_
GO:0030688	preribosome, small subunit precursor	CC	0.0320175	OVER	C25432_c2_seq1_, C14751_c10_seq1_, C46987_c0_seq1_
GO:0003723	RNA binding	MF	4.87296e-10	OVER	C12905_c0_seq1_, C22671_c1_seq1_, C32677_c1_seq1_, C3204_c8_seq1_, C65494_c0_seq1_, C11536_c0_seq1_, C72734_c0_seq1_, C21135_c0_seq1_, C67375_c0_seq1_, C43935_c6_seq1_, C84650_c1_seq1_, C33444_c0_seq1_, C47692_c1_seq1_, C31985_c0_seq1_, C107961_c0_seq1_, C8062_c4_seq1_, C48693_c0_seq1_, C5243_c1_seq1_, C6701_c1_seq1_, C100257_c1_seq1_, C16531_c1_seq1_, C53703_c1_seq1_, C101918_c0_seq1_, C32861_c0…
GO:0008757	S-adenosylmethionine-dependent methyltransferase activity	MF	0.0315291	OVER	C114994_c0_seq1_, C71637_c0_seq1_, C7888_c1_seq1_, C43935_c6_seq1_, C39676_c0_seq1_, C24483_c0_seq1_, C16733_c0_seq1_, C8062_c4_seq1_, C153137_c0_seq1_
GO:0016779	nucleotidyltransferase activity	MF	0.0338055	OVER	C73114_c0_seq1_, C92036_c0_seq1_, C49130_c0_seq1_, C36431_c0_seq1_, C71791_c0_seq1_, C84650_c1_seq1_, C35616_c0_seq1_, C284281_c0_seq1_, C58416_c1_seq1_, C55056_c0_seq1_
GO:0004871	signal transducer activity	MF	0.045997	UNDER	C41488_c1_seq1_, C4292_c0_seq1_, C26480_c1_seq1_, C211774_c0_seq1_, C6147_c12_seq1_, C86434_c0_seq1_
