# Supplementary material for: Integrative functional analyses using rainbow trout selected for tolerance to plant diets reveal nutrigenomic signatures for soy utilization without the concurrence of enteritis
Source: PLoS One. 2017 Jul 19;12(7):e0180972. doi: 10.1371/journal.pone.0180972 (PMC5517010; doi:10.1371/journal.pone.0180972)
Supplement: S14 Table — (XLSX) [file pone.0180972.s016.xlsx]

## Sheet: Fisher_turquoise
GO-ID	Term	Category	FDR	Over/Under	Contributing Sequences
GO:0005737	cytoplasm	CC	2.09985e-52	OVER	C2937_c0_seq1_, C47430_c0_seq1_, C1003_c0_seq1_, C338_c43_seq1_, C72_c69_seq1_, C47197_c0_seq1_, C7232_c0_seq1_, C19_c39_seq1_, C37156_c0_seq1_, C151_c134_seq1_, C4036_c0_seq1_, C28700_c0_seq1_, C68317_c0_seq1_, C13717_c0_seq1_, C4192_c1_seq1_, C85464_c0_seq1_, C6679_c0_seq1_, C36256_c1_seq1_, C56829_c0_seq1_, C33874_c1_seq1_, C68927_c0_seq1_, C85858_c0_seq1_, C11921_c0_seq1_, C20867_c4_seq1_, C3…
GO:0044444	cytoplasmic part	CC	3.46045e-51	OVER	C2937_c0_seq1_, C47430_c0_seq1_, C1003_c0_seq1_, C338_c43_seq1_, C72_c69_seq1_, C47197_c0_seq1_, C7232_c0_seq1_, C19_c39_seq1_, C37156_c0_seq1_, C151_c134_seq1_, C28700_c0_seq1_, C68317_c0_seq1_, C4192_c1_seq1_, C6679_c0_seq1_, C36256_c1_seq1_, C56829_c0_seq1_, C33874_c1_seq1_, C68927_c0_seq1_, C85858_c0_seq1_, C20867_c4_seq1_, C3847_c0_seq1_, C16565_c0_seq1_, C2187_c0_seq1_, C17538_c8_seq1_, C19…
GO:0055114	oxidation-reduction process	BP	1.40382e-46	OVER	C38502_c0_seq1_, C8955_c0_seq1_, C38565_c1_seq1_, C64589_c0_seq1_, C47197_c0_seq1_, C3894_c3_seq1_, C19_c39_seq1_, C60_c2_seq1_, C1180_c0_seq1_, C9759_c0_seq1_, C151_c134_seq1_, C1860_c0_seq1_, C28700_c0_seq1_, C375_c40_seq1_, C4192_c1_seq1_, C85464_c0_seq1_, C6679_c0_seq1_, C1826_c1_seq1_, C686154_c0_seq1_, C1998_c0_seq1_, C23655_c1_seq1_, C1113_c1_seq1_, C21436_c1_seq1_, C18256_c0_seq1_, C1200_…
GO:0044710	single-organism metabolic process	BP	1.84723e-38	OVER	C33450_c0_seq1_, C1003_c0_seq1_, C47197_c0_seq1_, C960_c0_seq1_, C7232_c0_seq1_, C19_c39_seq1_, C69124_c0_seq1_, C151_c134_seq1_, C122687_c0_seq1_, C28700_c0_seq1_, C13717_c0_seq1_, C51852_c0_seq1_, C4192_c1_seq1_, C21921_c0_seq1_, C85464_c0_seq1_, C6679_c0_seq1_, C36256_c1_seq1_, C686154_c0_seq1_, C56829_c0_seq1_, C94763_c0_seq1_, C1998_c0_seq1_, C3187_c0_seq1_, C8011_c0_seq1_, C21436_c1_seq1_, …
GO:0016491	oxidoreductase activity	MF	2.50412e-38	OVER	C38502_c0_seq1_, C64589_c0_seq1_, C1180_c0_seq1_, C151_c134_seq1_, C1860_c0_seq1_, C28700_c0_seq1_, C375_c40_seq1_, C4192_c1_seq1_, C85464_c0_seq1_, C6679_c0_seq1_, C1826_c1_seq1_, C686154_c0_seq1_, C1998_c0_seq1_, C23655_c1_seq1_, C1113_c1_seq1_, C21436_c1_seq1_, C18256_c0_seq1_, C1200_c3_seq1_, C7538_c0_seq1_, C3847_c0_seq1_, C6242_c0_seq1_, C31694_c0_seq1_, C6516_c4_seq1_, C3496_c0_seq1_, C877…
GO:1901564	organonitrogen compound metabolic process	BP	7.63858e-31	OVER	C2937_c0_seq1_, C33450_c0_seq1_, C1003_c0_seq1_, C47197_c0_seq1_, C19_c39_seq1_, C151_c134_seq1_, C13717_c0_seq1_, C6679_c0_seq1_, C36256_c1_seq1_, C94763_c0_seq1_, C1998_c0_seq1_, C8011_c0_seq1_, C1200_c3_seq1_, C3847_c0_seq1_, C17538_c8_seq1_, C31380_c0_seq1_, C803_c1_seq1_, C249_c0_seq1_, C208_c0_seq1_, C34439_c0_seq1_, C364_c8_seq1_, C563_c0_seq1_, C53919_c0_seq1_, C155_c10_seq1_, C422_c1_seq…
GO:0008152	metabolic process	BP	2.08316e-30	OVER	C33450_c0_seq1_, C106862_c0_seq1_, C47197_c0_seq1_, C28831_c0_seq1_, C19_c39_seq1_, C2453_c0_seq1_, C69124_c0_seq1_, C151_c134_seq1_, C122687_c0_seq1_, C10389_c0_seq1_, C51852_c0_seq1_, C4192_c1_seq1_, C21921_c0_seq1_, C85464_c0_seq1_, C36256_c1_seq1_, C56829_c0_seq1_, C985_c0_seq1_, C8011_c0_seq1_, C11921_c0_seq1_, C22436_c1_seq1_, C21436_c1_seq1_, C1914_c1_seq1_, C62829_c0_seq1_, C10265_c2_seq1…
GO:0044281	small molecule metabolic process	BP	3.92819e-28	OVER	C70052_c0_seq1_, C38502_c0_seq1_, C33450_c0_seq1_, C1003_c0_seq1_, C8955_c0_seq1_, C11204_c8_seq1_, C23458_c3_seq1_, C748_c1_seq1_, C4214_c0_seq1_, C746_c0_seq1_, C47197_c0_seq1_, C19_c39_seq1_, C60_c2_seq1_, C64044_c0_seq1_, C1180_c0_seq1_, C69920_c0_seq1_, C9759_c0_seq1_, C1857_c0_seq1_, C1860_c0_seq1_, C28700_c0_seq1_, C13717_c0_seq1_, C3955_c0_seq1_, C96426_c0_seq1_, C51852_c0_seq1_, C49859_c…
GO:0003735	structural constituent of ribosome	MF	3.83868e-27	OVER	C459_c2_seq1_, C289_c0_seq1_, C569_c29_seq1_, C302_c3_seq1_, C60_c2_seq1_, C295_c0_seq1_, C161_c0_seq1_, C207_c0_seq1_, C645_c0_seq1_, C547_c0_seq1_, C265_c0_seq1_, C283_c0_seq1_, C2025_c2_seq1_, C338_c130_seq1_, C624_c0_seq1_, C21914_c1_seq1_, C52_c73_seq1_, C461_c0_seq1_, C238_c0_seq1_, C232_c0_seq1_, C48741_c2_seq1_, C271_c6_seq1_, C420_c2_seq1_, C522_c0_seq1_, C824_c3_seq1_, C370_c1_seq1_, C2…
GO:0005840	ribosome	CC	4.93265e-26	OVER	C2937_c0_seq1_, C210_c0_seq1_, C459_c2_seq1_, C569_c29_seq1_, C4707_c0_seq1_, C60_c2_seq1_, C295_c0_seq1_, C207_c0_seq1_, C12965_c0_seq1_, C2025_c2_seq1_, C338_c130_seq1_, C624_c0_seq1_, C21914_c1_seq1_, C4666_c1_seq1_, C42728_c0_seq1_, C271_c6_seq1_, C420_c2_seq1_, C1768_c0_seq1_, C370_c1_seq1_, C249_c0_seq1_, C534_c0_seq1_, C13558_c0_seq1_, C208_c0_seq1_, C2622_c0_seq1_, C364_c8_seq1_, C563_c0_…
GO:0022626	cytosolic ribosome	CC	1.42316e-23	OVER	C594_c0_seq1_, C490_c0_seq1_, C302_c3_seq1_, C60_c2_seq1_, C161_c0_seq1_, C207_c0_seq1_, C417_c0_seq1_, C367_c1_seq1_, C645_c0_seq1_, C505_c1_seq1_, C547_c0_seq1_, C1145_c0_seq1_, C402_c0_seq1_, C265_c0_seq1_, C2025_c2_seq1_, C338_c130_seq1_, C624_c0_seq1_, C306_c1_seq1_, C218_c0_seq1_, C52_c73_seq1_, C258_c6_seq1_, C425_c0_seq1_, C299_c0_seq1_, C238_c0_seq1_, C420_c2_seq1_, C765_c2_seq1_, C522_c…
GO:0044391	ribosomal subunit	CC	4.68079e-23	OVER	C594_c0_seq1_, C23453_c0_seq1_, C490_c0_seq1_, C447_c0_seq1_, C542_c0_seq1_, C569_c29_seq1_, C302_c3_seq1_, C60_c2_seq1_, C161_c0_seq1_, C207_c0_seq1_, C417_c0_seq1_, C386_c0_seq1_, C367_c1_seq1_, C645_c0_seq1_, C505_c1_seq1_, C547_c0_seq1_, C1145_c0_seq1_, C402_c0_seq1_, C265_c0_seq1_, C2025_c2_seq1_, C338_c130_seq1_, C624_c0_seq1_, C306_c1_seq1_, C218_c0_seq1_, C52_c73_seq1_, C461_c0_seq1_, C25…
GO:0003824	catalytic activity	MF	1.8632e-22	OVER	C33450_c0_seq1_, C106862_c0_seq1_, C47197_c0_seq1_, C19_c39_seq1_, C2453_c0_seq1_, C151_c134_seq1_, C10389_c0_seq1_, C51852_c0_seq1_, C4192_c1_seq1_, C21921_c0_seq1_, C85464_c0_seq1_, C36256_c1_seq1_, C56829_c0_seq1_, C985_c0_seq1_, C8011_c0_seq1_, C22436_c1_seq1_, C21436_c1_seq1_, C1914_c1_seq1_, C62829_c0_seq1_, C10265_c2_seq1_, C609_c2_seq1_, C803_c1_seq1_, C830_c3_seq1_, C39837_c3_seq1_, C344…
GO:0043603	cellular amide metabolic process	BP	1.35319e-21	OVER	C2937_c0_seq1_, C459_c2_seq1_, C748_c1_seq1_, C569_c29_seq1_, C4707_c0_seq1_, C54266_c0_seq1_, C60_c2_seq1_, C295_c0_seq1_, C64044_c0_seq1_, C1857_c0_seq1_, C207_c0_seq1_, C4318_c0_seq1_, C12965_c0_seq1_, C2025_c2_seq1_, C338_c130_seq1_, C624_c0_seq1_, C21914_c1_seq1_, C1826_c1_seq1_, C4666_c1_seq1_, C42728_c0_seq1_, C1113_c1_seq1_, C47109_c0_seq1_, C119487_c0_seq1_, C31963_c1_seq1_, C271_c6_seq1…
GO:0006091	generation of precursor metabolites and energy	BP	2.82779e-20	OVER	C1527_c3_seq1_, C72_c277_seq1_, C25396_c0_seq1_, C3100_c1_seq1_, C172_c1_seq1_, C8955_c0_seq1_, C38565_c1_seq1_, C748_c1_seq1_, C856_c0_seq1_, C4214_c0_seq1_, C47197_c0_seq1_, C35312_c0_seq1_, C4995_c0_seq1_, C4122_c0_seq1_, C6303_c0_seq1_, C19_c39_seq1_, C60_c2_seq1_, C1180_c0_seq1_, C5660_c1_seq1_, C9759_c0_seq1_, C2903_c1_seq1_, C16296_c0_seq1_, C580_c7_seq1_, C15808_c1_seq1_, C5862_c9_seq1_, …
GO:0006518	peptide metabolic process	BP	4.00761e-20	OVER	C2937_c0_seq1_, C459_c2_seq1_, C569_c29_seq1_, C4707_c0_seq1_, C54266_c0_seq1_, C60_c2_seq1_, C295_c0_seq1_, C1857_c0_seq1_, C207_c0_seq1_, C4318_c0_seq1_, C12965_c0_seq1_, C2025_c2_seq1_, C338_c130_seq1_, C624_c0_seq1_, C21914_c1_seq1_, C1826_c1_seq1_, C4666_c1_seq1_, C42728_c0_seq1_, C119487_c0_seq1_, C31963_c1_seq1_, C271_c6_seq1_, C420_c2_seq1_, C1768_c0_seq1_, C370_c1_seq1_, C31380_c0_seq1_,…
GO:1901566	organonitrogen compound biosynthetic process	BP	4.16803e-20	OVER	C2937_c0_seq1_, C1003_c0_seq1_, C459_c2_seq1_, C23458_c3_seq1_, C746_c0_seq1_, C47197_c0_seq1_, C569_c29_seq1_, C4707_c0_seq1_, C38489_c0_seq1_, C54266_c0_seq1_, C60_c2_seq1_, C295_c0_seq1_, C64044_c0_seq1_, C1857_c0_seq1_, C207_c0_seq1_, C12965_c0_seq1_, C2025_c2_seq1_, C338_c130_seq1_, C624_c0_seq1_, C49859_c0_seq1_, C21914_c1_seq1_, C115655_c0_seq1_, C4666_c1_seq1_, C42728_c0_seq1_, C36917_c1_…
GO:0071704	organic substance metabolic process	BP	2.74827e-19	OVER	C33450_c0_seq1_, C47197_c0_seq1_, C28831_c0_seq1_, C19_c39_seq1_, C69124_c0_seq1_, C151_c134_seq1_, C122687_c0_seq1_, C51852_c0_seq1_, C4192_c1_seq1_, C21921_c0_seq1_, C85464_c0_seq1_, C36256_c1_seq1_, C56829_c0_seq1_, C985_c0_seq1_, C8011_c0_seq1_, C11921_c0_seq1_, C22436_c1_seq1_, C21436_c1_seq1_, C62829_c0_seq1_, C43304_c0_seq1_, C609_c2_seq1_, C15953_c2_seq1_, C803_c1_seq1_, C208_c0_seq1_, C3…
GO:0031090	organelle membrane	CC	3.38234e-18	OVER	C108586_c0_seq1_, C1003_c0_seq1_, C72_c69_seq1_, C47197_c0_seq1_, C3894_c3_seq1_, C7232_c0_seq1_, C60_c2_seq1_, C151_c134_seq1_, C68317_c0_seq1_, C4192_c1_seq1_, C6679_c0_seq1_, C36256_c1_seq1_, C56829_c0_seq1_, C20867_c4_seq1_, C2187_c0_seq1_, C6516_c4_seq1_, C19567_c1_seq1_, C830_c3_seq1_, C1692_c0_seq1_, C82991_c1_seq1_, C2242_c0_seq1_, C53919_c0_seq1_, C9448_c0_seq1_, C27560_c0_seq1_, C3393_c…
GO:1901135	carbohydrate derivative metabolic process	BP	6.29906e-18	OVER	C108586_c0_seq1_, C33450_c0_seq1_, C1003_c0_seq1_, C11204_c8_seq1_, C748_c1_seq1_, C7318_c0_seq1_, C4214_c0_seq1_, C746_c0_seq1_, C47197_c0_seq1_, C39069_c1_seq1_, C7232_c0_seq1_, C19_c39_seq1_, C1180_c0_seq1_, C69920_c0_seq1_, C5660_c1_seq1_, C9759_c0_seq1_, C21917_c0_seq1_, C2175_c2_seq1_, C4318_c0_seq1_, C5862_c9_seq1_, C6679_c0_seq1_, C5612_c0_seq1_, C115655_c0_seq1_, C56829_c0_seq1_, C36917_…
GO:0005829	cytosol	CC	7.22962e-18	OVER	C47430_c0_seq1_, C338_c43_seq1_, C748_c1_seq1_, C47197_c0_seq1_, C24228_c0_seq1_, C9110_c0_seq1_, C5833_c0_seq1_, C6303_c0_seq1_, C19_c39_seq1_, C60_c2_seq1_, C1857_c0_seq1_, C207_c0_seq1_, C9073_c0_seq1_, C4192_c1_seq1_, C2025_c2_seq1_, C338_c130_seq1_, C624_c0_seq1_, C115655_c0_seq1_, C28997_c0_seq1_, C25_c137_seq1_, C68927_c0_seq1_, C85858_c0_seq1_, C167653_c0_seq1_, C28400_c0_seq1_, C9308_c0_…
GO:0009056	catabolic process	BP	1.18029e-17	OVER	C38502_c0_seq1_, C748_c1_seq1_, C4214_c0_seq1_, C19_c39_seq1_, C60_c2_seq1_, C151_c134_seq1_, C28700_c0_seq1_, C10572_c1_seq1_, C21921_c0_seq1_, C1998_c0_seq1_, C15506_c0_seq1_, C3247_c0_seq1_, C31694_c0_seq1_, C8770_c0_seq1_, C17538_c8_seq1_, C741_c0_seq1_, C31380_c0_seq1_, C803_c1_seq1_, C208_c0_seq1_, C1692_c0_seq1_, C34439_c0_seq1_, C33600_c0_seq1_, C422_c1_seq1_, C15905_c0_seq1_, C121312_c1_…
GO:0015980	energy derivation by oxidation of organic compounds	BP	2.2838e-17	OVER	C1527_c3_seq1_, C25396_c0_seq1_, C3100_c1_seq1_, C8955_c0_seq1_, C38565_c1_seq1_, C856_c0_seq1_, C47197_c0_seq1_, C35312_c0_seq1_, C4122_c0_seq1_, C6303_c0_seq1_, C19_c39_seq1_, C60_c2_seq1_, C1180_c0_seq1_, C5660_c1_seq1_, C9759_c0_seq1_, C2903_c1_seq1_, C16296_c0_seq1_, C15808_c1_seq1_, C6679_c0_seq1_, C238_c0_seq1_, C22374_c0_seq1_, C60226_c0_seq1_, C119487_c0_seq1_, C2193_c0_seq1_, C15398_c0_…
GO:0044445	cytosolic part	CC	5.41473e-17	OVER	C594_c0_seq1_, C13_c2_seq1_, C490_c0_seq1_, C302_c3_seq1_, C15_c0_seq1_, C60_c2_seq1_, C161_c0_seq1_, C8580_c0_seq1_, C207_c0_seq1_, C417_c0_seq1_, C9073_c0_seq1_, C386_c0_seq1_, C367_c1_seq1_, C645_c0_seq1_, C505_c1_seq1_, C547_c0_seq1_, C1145_c0_seq1_, C402_c0_seq1_, C265_c0_seq1_, C2025_c2_seq1_, C338_c130_seq1_, C624_c0_seq1_, C306_c1_seq1_, C218_c0_seq1_, C52_c73_seq1_, C258_c6_seq1_, C425_c…
GO:0006412	translation	BP	6.13738e-17	OVER	C2937_c0_seq1_, C459_c2_seq1_, C569_c29_seq1_, C4707_c0_seq1_, C54266_c0_seq1_, C60_c2_seq1_, C295_c0_seq1_, C1857_c0_seq1_, C207_c0_seq1_, C12965_c0_seq1_, C2025_c2_seq1_, C338_c130_seq1_, C624_c0_seq1_, C21914_c1_seq1_, C4666_c1_seq1_, C42728_c0_seq1_, C31963_c1_seq1_, C271_c6_seq1_, C420_c2_seq1_, C1768_c0_seq1_, C370_c1_seq1_, C31380_c0_seq1_, C249_c0_seq1_, C534_c0_seq1_, C13558_c0_seq1_, C2…
GO:0043043	peptide biosynthetic process	BP	6.13738e-17	OVER	C2937_c0_seq1_, C459_c2_seq1_, C569_c29_seq1_, C4707_c0_seq1_, C54266_c0_seq1_, C60_c2_seq1_, C295_c0_seq1_, C1857_c0_seq1_, C207_c0_seq1_, C12965_c0_seq1_, C2025_c2_seq1_, C338_c130_seq1_, C624_c0_seq1_, C21914_c1_seq1_, C4666_c1_seq1_, C42728_c0_seq1_, C31963_c1_seq1_, C271_c6_seq1_, C420_c2_seq1_, C1768_c0_seq1_, C370_c1_seq1_, C31380_c0_seq1_, C249_c0_seq1_, C534_c0_seq1_, C13558_c0_seq1_, C2…
GO:0044238	primary metabolic process	BP	1.00129e-16	OVER	C33450_c0_seq1_, C47197_c0_seq1_, C28831_c0_seq1_, C19_c39_seq1_, C69124_c0_seq1_, C122687_c0_seq1_, C51852_c0_seq1_, C4192_c1_seq1_, C21921_c0_seq1_, C85464_c0_seq1_, C36256_c1_seq1_, C56829_c0_seq1_, C985_c0_seq1_, C8011_c0_seq1_, C11921_c0_seq1_, C22436_c1_seq1_, C21436_c1_seq1_, C62829_c0_seq1_, C43304_c0_seq1_, C609_c2_seq1_, C15953_c2_seq1_, C803_c1_seq1_, C208_c0_seq1_, C34439_c0_seq1_, C1…
GO:0043604	amide biosynthetic process	BP	1.12429e-16	OVER	C2937_c0_seq1_, C459_c2_seq1_, C569_c29_seq1_, C4707_c0_seq1_, C54266_c0_seq1_, C60_c2_seq1_, C295_c0_seq1_, C64044_c0_seq1_, C1857_c0_seq1_, C207_c0_seq1_, C12965_c0_seq1_, C2025_c2_seq1_, C338_c130_seq1_, C624_c0_seq1_, C21914_c1_seq1_, C4666_c1_seq1_, C42728_c0_seq1_, C1113_c1_seq1_, C47109_c0_seq1_, C31963_c1_seq1_, C271_c6_seq1_, C420_c2_seq1_, C1768_c0_seq1_, C370_c1_seq1_, C31380_c0_seq1_,…
GO:0019693	ribose phosphate metabolic process	BP	1.18013e-16	OVER	C33450_c0_seq1_, C1003_c0_seq1_, C748_c1_seq1_, C7318_c0_seq1_, C4214_c0_seq1_, C746_c0_seq1_, C47197_c0_seq1_, C19_c39_seq1_, C1180_c0_seq1_, C5660_c1_seq1_, C9759_c0_seq1_, C2175_c2_seq1_, C4318_c0_seq1_, C5862_c9_seq1_, C6679_c0_seq1_, C5612_c0_seq1_, C47109_c0_seq1_, C1200_c3_seq1_, C3847_c0_seq1_, C3247_c0_seq1_, C8770_c0_seq1_, C17538_c8_seq1_, C741_c0_seq1_, C56734_c2_seq1_, C966_c0_seq1_,…
GO:0046034	ATP metabolic process	BP	1.47769e-16	OVER	C1527_c3_seq1_, C72_c277_seq1_, C3100_c1_seq1_, C1003_c0_seq1_, C172_c1_seq1_, C748_c1_seq1_, C856_c0_seq1_, C4214_c0_seq1_, C746_c0_seq1_, C4995_c0_seq1_, C1441_c0_seq1_, C4122_c0_seq1_, C19_c39_seq1_, C1180_c0_seq1_, C5660_c1_seq1_, C9759_c0_seq1_, C4967_c0_seq1_, C2903_c1_seq1_, C16296_c0_seq1_, C580_c7_seq1_, C5862_c9_seq1_, C6679_c0_seq1_, C5612_c0_seq1_, C1123_c0_seq1_, C22374_c0_seq1_, C12…
GO:1901657	glycosyl compound metabolic process	BP	1.71097e-16	OVER	C1527_c3_seq1_, C72_c277_seq1_, C3100_c1_seq1_, C1003_c0_seq1_, C172_c1_seq1_, C11204_c8_seq1_, C41902_c0_seq1_, C748_c1_seq1_, C856_c0_seq1_, C4214_c0_seq1_, C746_c0_seq1_, C13502_c0_seq1_, C4995_c0_seq1_, C1441_c0_seq1_, C4122_c0_seq1_, C19_c39_seq1_, C1180_c0_seq1_, C69920_c0_seq1_, C5660_c1_seq1_, C9759_c0_seq1_, C4967_c0_seq1_, C2903_c1_seq1_, C16296_c0_seq1_, C122510_c0_seq1_, C580_c7_seq1_…
GO:0009116	nucleoside metabolic process	BP	2.75965e-16	OVER	C1527_c3_seq1_, C72_c277_seq1_, C3100_c1_seq1_, C1003_c0_seq1_, C172_c1_seq1_, C11204_c8_seq1_, C41902_c0_seq1_, C748_c1_seq1_, C856_c0_seq1_, C4214_c0_seq1_, C746_c0_seq1_, C13502_c0_seq1_, C4995_c0_seq1_, C1441_c0_seq1_, C4122_c0_seq1_, C19_c39_seq1_, C1180_c0_seq1_, C5660_c1_seq1_, C9759_c0_seq1_, C4967_c0_seq1_, C2903_c1_seq1_, C16296_c0_seq1_, C122510_c0_seq1_, C580_c7_seq1_, C5862_c9_seq1_,…
GO:0032787	monocarboxylic acid metabolic process	BP	3.4346e-16	OVER	C38502_c0_seq1_, C25396_c0_seq1_, C3100_c1_seq1_, C46390_c0_seq1_, C35263_c0_seq1_, C172_c1_seq1_, C5161_c1_seq1_, C748_c1_seq1_, C4214_c0_seq1_, C3630_c1_seq1_, C19428_c0_seq1_, C4995_c0_seq1_, C39182_c1_seq1_, C5456_c0_seq1_, C35122_c0_seq1_, C19_c39_seq1_, C22271_c0_seq1_, C30481_c0_seq1_, C25277_c0_seq1_, C1860_c0_seq1_, C1667_c0_seq1_, C28700_c0_seq1_, C14631_c0_seq1_, C5862_c9_seq1_, C2827_…
GO:0030529	intracellular ribonucleoprotein complex	CC	3.91897e-16	OVER	C2937_c0_seq1_, C210_c0_seq1_, C459_c2_seq1_, C101099_c0_seq1_, C569_c29_seq1_, C4707_c0_seq1_, C60_c2_seq1_, C295_c0_seq1_, C207_c0_seq1_, C130000_c0_seq1_, C9073_c0_seq1_, C34416_c1_seq1_, C12965_c0_seq1_, C2025_c2_seq1_, C338_c130_seq1_, C624_c0_seq1_, C21914_c1_seq1_, C4666_c1_seq1_, C42728_c0_seq1_, C13149_c0_seq1_, C31963_c1_seq1_, C271_c6_seq1_, C420_c2_seq1_, C1768_c0_seq1_, C370_c1_seq1_…
GO:1990904	ribonucleoprotein complex	CC	3.91897e-16	OVER	C2937_c0_seq1_, C210_c0_seq1_, C459_c2_seq1_, C101099_c0_seq1_, C569_c29_seq1_, C4707_c0_seq1_, C60_c2_seq1_, C295_c0_seq1_, C207_c0_seq1_, C130000_c0_seq1_, C9073_c0_seq1_, C34416_c1_seq1_, C12965_c0_seq1_, C2025_c2_seq1_, C338_c130_seq1_, C624_c0_seq1_, C21914_c1_seq1_, C4666_c1_seq1_, C42728_c0_seq1_, C13149_c0_seq1_, C31963_c1_seq1_, C271_c6_seq1_, C420_c2_seq1_, C1768_c0_seq1_, C370_c1_seq1_…
GO:0005739	mitochondrion	CC	4.02977e-16	OVER	C1003_c0_seq1_, C22320_c0_seq1_, C3171_c0_seq1_, C4116_c0_seq1_, C3894_c3_seq1_, C6303_c0_seq1_, C4660_c1_seq1_, C1180_c0_seq1_, C29674_c1_seq1_, C9759_c0_seq1_, C151_c134_seq1_, C14631_c0_seq1_, C5862_c9_seq1_, C4192_c1_seq1_, C6679_c0_seq1_, C21914_c1_seq1_, C5612_c0_seq1_, C4281_c1_seq1_, C17452_c0_seq1_, C72114_c0_seq1_, C9213_c0_seq1_, C3847_c0_seq1_, C741_c0_seq1_, C4692_c0_seq1_, C82991_c1…
GO:0009117	nucleotide metabolic process	BP	4.874e-16	OVER	C33450_c0_seq1_, C1003_c0_seq1_, C748_c1_seq1_, C7318_c0_seq1_, C4214_c0_seq1_, C746_c0_seq1_, C47197_c0_seq1_, C19_c39_seq1_, C1180_c0_seq1_, C69920_c0_seq1_, C5660_c1_seq1_, C9759_c0_seq1_, C2175_c2_seq1_, C4318_c0_seq1_, C5862_c9_seq1_, C6679_c0_seq1_, C5612_c0_seq1_, C115655_c0_seq1_, C47109_c0_seq1_, C1200_c3_seq1_, C3847_c0_seq1_, C3247_c0_seq1_, C8770_c0_seq1_, C17538_c8_seq1_, C741_c0_seq…
GO:1901575	organic substance catabolic process	BP	5.58187e-16	OVER	C38085_c0_seq1_, C22237_c0_seq1_, C748_c1_seq1_, C7318_c0_seq1_, C4214_c0_seq1_, C5833_c0_seq1_, C39069_c1_seq1_, C3517_c4_seq1_, C19_c39_seq1_, C60_c2_seq1_, C151_c134_seq1_, C28700_c0_seq1_, C10572_c1_seq1_, C9073_c0_seq1_, C15808_c1_seq1_, C5862_c9_seq1_, C21921_c0_seq1_, C624_c0_seq1_, C4281_c1_seq1_, C1998_c0_seq1_, C552_c0_seq1_, C24541_c0_seq1_, C15506_c0_seq1_, C3247_c0_seq1_, C31963_c1_s…
GO:0045333	cellular respiration	BP	5.77905e-16	OVER	C1527_c3_seq1_, C25396_c0_seq1_, C3100_c1_seq1_, C8955_c0_seq1_, C856_c0_seq1_, C4122_c0_seq1_, C6303_c0_seq1_, C1180_c0_seq1_, C5660_c1_seq1_, C9759_c0_seq1_, C2903_c1_seq1_, C16296_c0_seq1_, C15808_c1_seq1_, C6679_c0_seq1_, C22374_c0_seq1_, C60226_c0_seq1_, C119487_c0_seq1_, C2193_c0_seq1_, C15398_c0_seq1_, C1200_c3_seq1_, C3847_c0_seq1_, C19795_c0_seq1_, C28390_c2_seq1_, C966_c0_seq1_, C4523_c…
GO:0006753	nucleoside phosphate metabolic process	BP	6.19655e-16	OVER	C33450_c0_seq1_, C1003_c0_seq1_, C748_c1_seq1_, C7318_c0_seq1_, C4214_c0_seq1_, C746_c0_seq1_, C47197_c0_seq1_, C19_c39_seq1_, C1180_c0_seq1_, C69920_c0_seq1_, C5660_c1_seq1_, C9759_c0_seq1_, C2175_c2_seq1_, C4318_c0_seq1_, C5862_c9_seq1_, C6679_c0_seq1_, C5612_c0_seq1_, C115655_c0_seq1_, C47109_c0_seq1_, C1200_c3_seq1_, C3847_c0_seq1_, C3247_c0_seq1_, C8770_c0_seq1_, C17538_c8_seq1_, C741_c0_seq…
GO:0009199	ribonucleoside triphosphate metabolic process	BP	9.01002e-16	OVER	C1527_c3_seq1_, C72_c277_seq1_, C3100_c1_seq1_, C1003_c0_seq1_, C172_c1_seq1_, C748_c1_seq1_, C856_c0_seq1_, C4214_c0_seq1_, C746_c0_seq1_, C4995_c0_seq1_, C1441_c0_seq1_, C4122_c0_seq1_, C19_c39_seq1_, C1180_c0_seq1_, C5660_c1_seq1_, C9759_c0_seq1_, C4967_c0_seq1_, C2903_c1_seq1_, C16296_c0_seq1_, C122510_c0_seq1_, C580_c7_seq1_, C5862_c9_seq1_, C6679_c0_seq1_, C5612_c0_seq1_, C1123_c0_seq1_, C2…
GO:0009161	ribonucleoside monophosphate metabolic process	BP	1.01979e-15	OVER	C1527_c3_seq1_, C72_c277_seq1_, C3100_c1_seq1_, C1003_c0_seq1_, C172_c1_seq1_, C748_c1_seq1_, C856_c0_seq1_, C4214_c0_seq1_, C746_c0_seq1_, C4995_c0_seq1_, C1441_c0_seq1_, C4122_c0_seq1_, C19_c39_seq1_, C1180_c0_seq1_, C5660_c1_seq1_, C9759_c0_seq1_, C4967_c0_seq1_, C2903_c1_seq1_, C16296_c0_seq1_, C122510_c0_seq1_, C580_c7_seq1_, C5862_c9_seq1_, C234_c4_seq1_, C6679_c0_seq1_, C5612_c0_seq1_, C11…
GO:0022613	ribonucleoprotein complex biogenesis	BP	1.11242e-15	OVER	C2937_c0_seq1_, C459_c2_seq1_, C289_c0_seq1_, C569_c29_seq1_, C302_c3_seq1_, C1170_c1_seq1_, C60_c2_seq1_, C295_c0_seq1_, C161_c0_seq1_, C1857_c0_seq1_, C207_c0_seq1_, C530_c2_seq1_, C645_c0_seq1_, C547_c0_seq1_, C34416_c1_seq1_, C265_c0_seq1_, C283_c0_seq1_, C2025_c2_seq1_, C338_c130_seq1_, C624_c0_seq1_, C12514_c1_seq1_, C21914_c1_seq1_, C52_c73_seq1_, C4666_c1_seq1_, C461_c0_seq1_, C41397_c0_s…
GO:0009141	nucleoside triphosphate metabolic process	BP	1.25507e-15	OVER	C1527_c3_seq1_, C72_c277_seq1_, C3100_c1_seq1_, C1003_c0_seq1_, C172_c1_seq1_, C748_c1_seq1_, C856_c0_seq1_, C4214_c0_seq1_, C746_c0_seq1_, C4995_c0_seq1_, C1441_c0_seq1_, C4122_c0_seq1_, C19_c39_seq1_, C1180_c0_seq1_, C5660_c1_seq1_, C9759_c0_seq1_, C4967_c0_seq1_, C2903_c1_seq1_, C16296_c0_seq1_, C122510_c0_seq1_, C580_c7_seq1_, C5862_c9_seq1_, C6679_c0_seq1_, C5612_c0_seq1_, C1123_c0_seq1_, C2…
GO:0042254	ribosome biogenesis	BP	1.60795e-15	OVER	C459_c2_seq1_, C289_c0_seq1_, C569_c29_seq1_, C302_c3_seq1_, C1170_c1_seq1_, C60_c2_seq1_, C295_c0_seq1_, C161_c0_seq1_, C1857_c0_seq1_, C207_c0_seq1_, C530_c2_seq1_, C645_c0_seq1_, C547_c0_seq1_, C34416_c1_seq1_, C265_c0_seq1_, C283_c0_seq1_, C2025_c2_seq1_, C338_c130_seq1_, C624_c0_seq1_, C21914_c1_seq1_, C52_c73_seq1_, C461_c0_seq1_, C238_c0_seq1_, C232_c0_seq1_, C13149_c0_seq1_, C48741_c2_seq…
GO:0009126	purine nucleoside monophosphate metabolic process	BP	1.60795e-15	OVER	C1527_c3_seq1_, C72_c277_seq1_, C3100_c1_seq1_, C1003_c0_seq1_, C172_c1_seq1_, C748_c1_seq1_, C856_c0_seq1_, C4214_c0_seq1_, C746_c0_seq1_, C4995_c0_seq1_, C1441_c0_seq1_, C4122_c0_seq1_, C19_c39_seq1_, C1180_c0_seq1_, C5660_c1_seq1_, C9759_c0_seq1_, C4967_c0_seq1_, C2903_c1_seq1_, C16296_c0_seq1_, C580_c7_seq1_, C5862_c9_seq1_, C234_c4_seq1_, C6679_c0_seq1_, C5612_c0_seq1_, C1123_c0_seq1_, C2237…
GO:0009167	purine ribonucleoside monophosphate metabolic process	BP	1.60795e-15	OVER	C1527_c3_seq1_, C72_c277_seq1_, C3100_c1_seq1_, C1003_c0_seq1_, C172_c1_seq1_, C748_c1_seq1_, C856_c0_seq1_, C4214_c0_seq1_, C746_c0_seq1_, C4995_c0_seq1_, C1441_c0_seq1_, C4122_c0_seq1_, C19_c39_seq1_, C1180_c0_seq1_, C5660_c1_seq1_, C9759_c0_seq1_, C4967_c0_seq1_, C2903_c1_seq1_, C16296_c0_seq1_, C580_c7_seq1_, C5862_c9_seq1_, C234_c4_seq1_, C6679_c0_seq1_, C5612_c0_seq1_, C1123_c0_seq1_, C2237…
GO:0044248	cellular catabolic process	BP	1.61652e-15	OVER	C38085_c0_seq1_, C38502_c0_seq1_, C22237_c0_seq1_, C748_c1_seq1_, C7318_c0_seq1_, C5833_c0_seq1_, C60_c2_seq1_, C151_c134_seq1_, C28700_c0_seq1_, C10572_c1_seq1_, C9073_c0_seq1_, C15808_c1_seq1_, C5862_c9_seq1_, C21921_c0_seq1_, C624_c0_seq1_, C4281_c1_seq1_, C1998_c0_seq1_, C24541_c0_seq1_, C15506_c0_seq1_, C3247_c0_seq1_, C31963_c1_seq1_, C31694_c0_seq1_, C420_c2_seq1_, C41569_c0_seq1_, C8770_c…
GO:0009123	nucleoside monophosphate metabolic process	BP	1.72562e-15	OVER	C1527_c3_seq1_, C72_c277_seq1_, C3100_c1_seq1_, C1003_c0_seq1_, C172_c1_seq1_, C748_c1_seq1_, C856_c0_seq1_, C4214_c0_seq1_, C746_c0_seq1_, C4995_c0_seq1_, C1441_c0_seq1_, C4122_c0_seq1_, C19_c39_seq1_, C1180_c0_seq1_, C5660_c1_seq1_, C9759_c0_seq1_, C4967_c0_seq1_, C2903_c1_seq1_, C16296_c0_seq1_, C122510_c0_seq1_, C580_c7_seq1_, C5862_c9_seq1_, C234_c4_seq1_, C6679_c0_seq1_, C5612_c0_seq1_, C11…
GO:0009205	purine ribonucleoside triphosphate metabolic process	BP	1.72562e-15	OVER	C1527_c3_seq1_, C72_c277_seq1_, C3100_c1_seq1_, C1003_c0_seq1_, C172_c1_seq1_, C748_c1_seq1_, C856_c0_seq1_, C4214_c0_seq1_, C746_c0_seq1_, C4995_c0_seq1_, C1441_c0_seq1_, C4122_c0_seq1_, C19_c39_seq1_, C1180_c0_seq1_, C5660_c1_seq1_, C9759_c0_seq1_, C4967_c0_seq1_, C2903_c1_seq1_, C16296_c0_seq1_, C580_c7_seq1_, C5862_c9_seq1_, C6679_c0_seq1_, C5612_c0_seq1_, C1123_c0_seq1_, C22374_c0_seq1_, C12…
GO:0044237	cellular metabolic process	BP	1.72562e-15	OVER	C33450_c0_seq1_, C47197_c0_seq1_, C28831_c0_seq1_, C19_c39_seq1_, C69124_c0_seq1_, C151_c134_seq1_, C122687_c0_seq1_, C4192_c1_seq1_, C21921_c0_seq1_, C85464_c0_seq1_, C36256_c1_seq1_, C56829_c0_seq1_, C8011_c0_seq1_, C11921_c0_seq1_, C43304_c0_seq1_, C609_c2_seq1_, C15953_c2_seq1_, C803_c1_seq1_, C208_c0_seq1_, C34439_c0_seq1_, C364_c8_seq1_, C242850_c0_seq1_, C53919_c0_seq1_, C99620_c0_seq1_, C…
GO:0044711	single-organism biosynthetic process	BP	1.99406e-15	OVER	C1003_c0_seq1_, C23458_c3_seq1_, C748_c1_seq1_, C4214_c0_seq1_, C746_c0_seq1_, C47197_c0_seq1_, C9110_c0_seq1_, C38489_c0_seq1_, C19_c39_seq1_, C60_c2_seq1_, C64044_c0_seq1_, C69920_c0_seq1_, C5660_c1_seq1_, C21917_c0_seq1_, C2175_c2_seq1_, C14631_c0_seq1_, C5862_c9_seq1_, C51852_c0_seq1_, C85464_c0_seq1_, C49859_c0_seq1_, C6679_c0_seq1_, C115655_c0_seq1_, C36917_c1_seq1_, C1113_c1_seq1_, C22601_…
GO:0009144	purine nucleoside triphosphate metabolic process	BP	2.51196e-15	OVER	C1527_c3_seq1_, C72_c277_seq1_, C3100_c1_seq1_, C1003_c0_seq1_, C172_c1_seq1_, C748_c1_seq1_, C856_c0_seq1_, C4214_c0_seq1_, C746_c0_seq1_, C4995_c0_seq1_, C1441_c0_seq1_, C4122_c0_seq1_, C19_c39_seq1_, C1180_c0_seq1_, C5660_c1_seq1_, C9759_c0_seq1_, C4967_c0_seq1_, C2903_c1_seq1_, C16296_c0_seq1_, C580_c7_seq1_, C5862_c9_seq1_, C6679_c0_seq1_, C5612_c0_seq1_, C1123_c0_seq1_, C22374_c0_seq1_, C12…
GO:0009119	ribonucleoside metabolic process	BP	3.01224e-15	OVER	C1527_c3_seq1_, C72_c277_seq1_, C3100_c1_seq1_, C1003_c0_seq1_, C172_c1_seq1_, C41902_c0_seq1_, C748_c1_seq1_, C856_c0_seq1_, C4214_c0_seq1_, C746_c0_seq1_, C4995_c0_seq1_, C1441_c0_seq1_, C4122_c0_seq1_, C19_c39_seq1_, C1180_c0_seq1_, C5660_c1_seq1_, C9759_c0_seq1_, C4967_c0_seq1_, C2903_c1_seq1_, C16296_c0_seq1_, C122510_c0_seq1_, C580_c7_seq1_, C5862_c9_seq1_, C234_c4_seq1_, C6679_c0_seq1_, C5…
GO:0048037	cofactor binding	MF	3.49962e-15	OVER	C3100_c1_seq1_, C6854_c0_seq1_, C8955_c0_seq1_, C14211_c0_seq1_, C23458_c3_seq1_, C4116_c0_seq1_, C5456_c0_seq1_, C1171_c0_seq1_, C38489_c0_seq1_, C5660_c1_seq1_, C22271_c0_seq1_, C28700_c0_seq1_, C375_c40_seq1_, C4318_c0_seq1_, C612_c30_seq1_, C2827_c0_seq1_, C2736_c14_seq1_, C115655_c0_seq1_, C17452_c0_seq1_, C8317_c2_seq1_, C7818_c0_seq1_, C21436_c1_seq1_, C58570_c0_seq1_, C119487_c0_seq1_, C1…
GO:0042278	purine nucleoside metabolic process	BP	3.59523e-15	OVER	C1527_c3_seq1_, C72_c277_seq1_, C3100_c1_seq1_, C1003_c0_seq1_, C172_c1_seq1_, C41902_c0_seq1_, C748_c1_seq1_, C856_c0_seq1_, C4214_c0_seq1_, C746_c0_seq1_, C13502_c0_seq1_, C4995_c0_seq1_, C1441_c0_seq1_, C4122_c0_seq1_, C19_c39_seq1_, C1180_c0_seq1_, C5660_c1_seq1_, C9759_c0_seq1_, C4967_c0_seq1_, C2903_c1_seq1_, C16296_c0_seq1_, C580_c7_seq1_, C5862_c9_seq1_, C234_c4_seq1_, C6679_c0_seq1_, C56…
GO:0046128	purine ribonucleoside metabolic process	BP	8.92637e-15	OVER	C1527_c3_seq1_, C72_c277_seq1_, C3100_c1_seq1_, C1003_c0_seq1_, C172_c1_seq1_, C41902_c0_seq1_, C748_c1_seq1_, C856_c0_seq1_, C4214_c0_seq1_, C746_c0_seq1_, C4995_c0_seq1_, C1441_c0_seq1_, C4122_c0_seq1_, C19_c39_seq1_, C1180_c0_seq1_, C5660_c1_seq1_, C9759_c0_seq1_, C4967_c0_seq1_, C2903_c1_seq1_, C16296_c0_seq1_, C580_c7_seq1_, C5862_c9_seq1_, C234_c4_seq1_, C6679_c0_seq1_, C5612_c0_seq1_, C112…
GO:0055086	nucleobase-containing small molecule metabolic process	BP	2.90142e-14	OVER	C33450_c0_seq1_, C1003_c0_seq1_, C11204_c8_seq1_, C748_c1_seq1_, C7318_c0_seq1_, C4214_c0_seq1_, C746_c0_seq1_, C47197_c0_seq1_, C19_c39_seq1_, C1180_c0_seq1_, C69920_c0_seq1_, C5660_c1_seq1_, C9759_c0_seq1_, C2175_c2_seq1_, C4318_c0_seq1_, C5862_c9_seq1_, C6679_c0_seq1_, C5612_c0_seq1_, C115655_c0_seq1_, C47109_c0_seq1_, C1200_c3_seq1_, C3847_c0_seq1_, C3247_c0_seq1_, C31963_c1_seq1_, C8770_c0_s…
GO:0044283	small molecule biosynthetic process	BP	3.48758e-14	OVER	C23458_c3_seq1_, C748_c1_seq1_, C4214_c0_seq1_, C38489_c0_seq1_, C19_c39_seq1_, C64044_c0_seq1_, C69920_c0_seq1_, C5660_c1_seq1_, C21917_c0_seq1_, C14631_c0_seq1_, C5862_c9_seq1_, C49859_c0_seq1_, C6679_c0_seq1_, C115655_c0_seq1_, C36917_c1_seq1_, C1113_c1_seq1_, C22601_c0_seq1_, C47109_c0_seq1_, C7538_c0_seq1_, C3847_c0_seq1_, C31694_c0_seq1_, C22416_c0_seq1_, C8770_c0_seq1_, C4224_c3_seq1_, C56…
GO:0022625	cytosolic large ribosomal subunit	CC	4.83925e-14	OVER	C594_c0_seq1_, C425_c0_seq1_, C302_c3_seq1_, C60_c2_seq1_, C161_c0_seq1_, C417_c0_seq1_, C522_c0_seq1_, C824_c3_seq1_, C367_c1_seq1_, C534_c0_seq1_, C505_c1_seq1_, C208_c0_seq1_, C1145_c0_seq1_, C265_c0_seq1_, C2025_c2_seq1_, C306_c1_seq1_, C218_c0_seq1_, C258_c6_seq1_, C836_c5_seq1_
GO:0006118	obsolete electron transport	BP	9.62243e-14	OVER	C1527_c3_seq1_, C38502_c0_seq1_, C3100_c1_seq1_, C3776_c0_seq1_, C3171_c0_seq1_, C7914_c0_seq1_, C24024_c0_seq1_, C3053_c0_seq1_, C894_c0_seq1_, C43819_c0_seq1_, C3430_c0_seq1_, C8429_c1_seq1_, C9759_c0_seq1_, C3117_c2_seq1_, C40161_c0_seq1_, C11011_c0_seq1_, C28700_c0_seq1_, C4333_c2_seq1_, C10974_c2_seq1_, C659_c0_seq1_, C8478_c0_seq1_, C2827_c0_seq1_, C387115_c0_seq1_, C2736_c14_seq1_, C5612_c…
GO:0044424	intracellular part	CC	1.05689e-13	OVER	C72_c69_seq1_, C47197_c0_seq1_, C28831_c0_seq1_, C19_c39_seq1_, C151_c134_seq1_, C4192_c1_seq1_, C85464_c0_seq1_, C36256_c1_seq1_, C56829_c0_seq1_, C49103_c0_seq1_, C11921_c0_seq1_, C20867_c4_seq1_, C43304_c0_seq1_, C15953_c2_seq1_, C803_c1_seq1_, C208_c0_seq1_, C830_c3_seq1_, C39837_c3_seq1_, C3015_c2_seq1_, C34439_c0_seq1_, C364_c8_seq1_, C81_c151_seq1_, C53919_c0_seq1_, C99620_c0_seq1_, C422_c…
GO:0015934	large ribosomal subunit	CC	1.48149e-13	OVER	C594_c0_seq1_, C23453_c0_seq1_, C425_c0_seq1_, C542_c0_seq1_, C302_c3_seq1_, C60_c2_seq1_, C161_c0_seq1_, C54999_c0_seq1_, C417_c0_seq1_, C522_c0_seq1_, C824_c3_seq1_, C367_c1_seq1_, C534_c0_seq1_, C505_c1_seq1_, C208_c0_seq1_, C1145_c0_seq1_, C265_c0_seq1_, C344_c0_seq1_, C2025_c2_seq1_, C306_c1_seq1_, C218_c0_seq1_, C258_c6_seq1_, C836_c5_seq1_
GO:0009259	ribonucleotide metabolic process	BP	2.03729e-13	OVER	C1527_c3_seq1_, C72_c277_seq1_, C3100_c1_seq1_, C1003_c0_seq1_, C172_c1_seq1_, C748_c1_seq1_, C7318_c0_seq1_, C856_c0_seq1_, C4214_c0_seq1_, C746_c0_seq1_, C47197_c0_seq1_, C4995_c0_seq1_, C1441_c0_seq1_, C4122_c0_seq1_, C19_c39_seq1_, C1180_c0_seq1_, C5660_c1_seq1_, C9759_c0_seq1_, C4967_c0_seq1_, C2903_c1_seq1_, C105_c153_seq1_, C16296_c0_seq1_, C122510_c0_seq1_, C580_c7_seq1_, C5862_c9_seq1_, …
GO:0005783	endoplasmic reticulum	CC	2.39634e-13	OVER	C11842_c0_seq1_, C72_c69_seq1_, C7232_c0_seq1_, C4660_c1_seq1_, C8317_c2_seq1_, C116469_c0_seq1_, C25_c137_seq1_, C23655_c1_seq1_, C36917_c1_seq1_, C5604_c0_seq1_, C2049_c2_seq1_, C26968_c0_seq1_, C2187_c0_seq1_, C6496_c0_seq1_, C6516_c4_seq1_, C1609_c0_seq1_, C1692_c0_seq1_, C50847_c0_seq1_, C20729_c0_seq1_, C4841_c0_seq1_, C12250_c0_seq1_, C81_c151_seq1_, C878_c1_seq1_, C27560_c0_seq1_, C3393_c…
GO:0043227	membrane-bounded organelle	CC	3.295e-13	OVER	C47430_c0_seq1_, C1003_c0_seq1_, C3878_c4_seq1_, C72_c69_seq1_, C139986_c0_seq1_, C47197_c0_seq1_, C28831_c0_seq1_, C7232_c0_seq1_, C37156_c0_seq1_, C151_c134_seq1_, C28700_c0_seq1_, C68317_c0_seq1_, C34416_c1_seq1_, C4192_c1_seq1_, C6679_c0_seq1_, C36256_c1_seq1_, C56829_c0_seq1_, C33874_c1_seq1_, C68927_c0_seq1_, C11921_c0_seq1_, C46467_c2_seq1_, C20867_c4_seq1_, C43304_c0_seq1_, C3847_c0_seq1_…
GO:0019637	organophosphate metabolic process	BP	3.79452e-13	OVER	C33450_c0_seq1_, C1003_c0_seq1_, C22237_c0_seq1_, C748_c1_seq1_, C7318_c0_seq1_, C4214_c0_seq1_, C746_c0_seq1_, C47197_c0_seq1_, C9110_c0_seq1_, C19_c39_seq1_, C1180_c0_seq1_, C69920_c0_seq1_, C5660_c1_seq1_, C9759_c0_seq1_, C69124_c0_seq1_, C2175_c2_seq1_, C4318_c0_seq1_, C5862_c9_seq1_, C21921_c0_seq1_, C39572_c0_seq1_, C6679_c0_seq1_, C5612_c0_seq1_, C115655_c0_seq1_, C38919_c2_seq1_, C47109_c…
GO:0009150	purine ribonucleotide metabolic process	BP	5.69651e-13	OVER	C1527_c3_seq1_, C72_c277_seq1_, C3100_c1_seq1_, C1003_c0_seq1_, C172_c1_seq1_, C748_c1_seq1_, C7318_c0_seq1_, C856_c0_seq1_, C4214_c0_seq1_, C746_c0_seq1_, C47197_c0_seq1_, C4995_c0_seq1_, C1441_c0_seq1_, C4122_c0_seq1_, C19_c39_seq1_, C1180_c0_seq1_, C5660_c1_seq1_, C9759_c0_seq1_, C4967_c0_seq1_, C2903_c1_seq1_, C105_c153_seq1_, C16296_c0_seq1_, C580_c7_seq1_, C5862_c9_seq1_, C234_c4_seq1_, C66…
GO:0005789	endoplasmic reticulum membrane	CC	7.15426e-13	OVER	C12934_c0_seq1_, C46390_c0_seq1_, C11842_c0_seq1_, C5161_c1_seq1_, C3630_c1_seq1_, C72_c69_seq1_, C19428_c0_seq1_, C7676_c0_seq1_, C30937_c0_seq1_, C7232_c0_seq1_, C4660_c1_seq1_, C77637_c0_seq1_, C4287_c0_seq1_, C6881_c0_seq1_, C8624_c0_seq1_, C3574_c1_seq1_, C8317_c2_seq1_, C116469_c0_seq1_, C41368_c0_seq1_, C25_c137_seq1_, C19097_c1_seq1_, C8616_c0_seq1_, C36917_c1_seq1_, C14607_c0_seq1_, C218…
GO:0051186	cofactor metabolic process	BP	7.64602e-13	OVER	C33450_c0_seq1_, C3100_c1_seq1_, C172_c1_seq1_, C14211_c0_seq1_, C41902_c0_seq1_, C748_c1_seq1_, C4214_c0_seq1_, C13502_c0_seq1_, C4995_c0_seq1_, C42378_c0_seq1_, C5456_c0_seq1_, C4122_c0_seq1_, C19_c39_seq1_, C64044_c0_seq1_, C5660_c1_seq1_, C22271_c0_seq1_, C2175_c2_seq1_, C28700_c0_seq1_, C4318_c0_seq1_, C612_c30_seq1_, C5862_c9_seq1_, C2736_c14_seq1_, C6679_c0_seq1_, C41748_c0_seq1_, C1998_c0…
GO:0042175	nuclear outer membrane-endoplasmic reticulum membrane network	CC	7.87529e-13	OVER	C12934_c0_seq1_, C46390_c0_seq1_, C11842_c0_seq1_, C5161_c1_seq1_, C3630_c1_seq1_, C72_c69_seq1_, C19428_c0_seq1_, C7676_c0_seq1_, C30937_c0_seq1_, C7232_c0_seq1_, C4660_c1_seq1_, C77637_c0_seq1_, C4287_c0_seq1_, C6881_c0_seq1_, C8624_c0_seq1_, C3574_c1_seq1_, C8317_c2_seq1_, C116469_c0_seq1_, C41368_c0_seq1_, C25_c137_seq1_, C19097_c1_seq1_, C8616_c0_seq1_, C36917_c1_seq1_, C14607_c0_seq1_, C218…
GO:0006732	coenzyme metabolic process	BP	1.44682e-12	OVER	C33450_c0_seq1_, C3100_c1_seq1_, C172_c1_seq1_, C14211_c0_seq1_, C41902_c0_seq1_, C748_c1_seq1_, C4214_c0_seq1_, C13502_c0_seq1_, C4995_c0_seq1_, C42378_c0_seq1_, C5456_c0_seq1_, C4122_c0_seq1_, C19_c39_seq1_, C64044_c0_seq1_, C5660_c1_seq1_, C22271_c0_seq1_, C2175_c2_seq1_, C28700_c0_seq1_, C4318_c0_seq1_, C612_c30_seq1_, C5862_c9_seq1_, C2736_c14_seq1_, C6679_c0_seq1_, C41748_c0_seq1_, C1998_c0…
GO:0098588	bounding membrane of organelle	CC	1.57659e-12	OVER	C108586_c0_seq1_, C36641_c2_seq1_, C11842_c0_seq1_, C72_c69_seq1_, C47197_c0_seq1_, C9110_c0_seq1_, C5833_c0_seq1_, C7232_c0_seq1_, C4660_c1_seq1_, C60_c2_seq1_, C151_c134_seq1_, C68317_c0_seq1_, C23654_c0_seq1_, C36256_c1_seq1_, C56829_c0_seq1_, C8317_c2_seq1_, C116469_c0_seq1_, C25_c137_seq1_, C36917_c1_seq1_, C42381_c1_seq1_, C9308_c0_seq1_, C20867_c4_seq1_, C9213_c0_seq1_, C2187_c0_seq1_, C65…
GO:0006629	lipid metabolic process	BP	1.70484e-12	OVER	C38502_c0_seq1_, C22237_c0_seq1_, C6060_c1_seq1_, C9110_c0_seq1_, C7744_c3_seq1_, C69124_c0_seq1_, C1860_c0_seq1_, C28700_c0_seq1_, C14631_c0_seq1_, C5862_c9_seq1_, C51852_c0_seq1_, C21921_c0_seq1_, C85464_c0_seq1_, C39572_c0_seq1_, C19288_c2_seq1_, C552_c0_seq1_, C20003_c1_seq1_, C38919_c2_seq1_, C112725_c0_seq1_, C7538_c0_seq1_, C41569_c0_seq1_, C3496_c0_seq1_, C8770_c0_seq1_, C4224_c3_seq1_, C…
GO:0006163	purine nucleotide metabolic process	BP	1.89597e-12	OVER	C1527_c3_seq1_, C72_c277_seq1_, C3100_c1_seq1_, C1003_c0_seq1_, C172_c1_seq1_, C748_c1_seq1_, C7318_c0_seq1_, C856_c0_seq1_, C4214_c0_seq1_, C746_c0_seq1_, C47197_c0_seq1_, C4995_c0_seq1_, C1441_c0_seq1_, C4122_c0_seq1_, C19_c39_seq1_, C1180_c0_seq1_, C5660_c1_seq1_, C9759_c0_seq1_, C4967_c0_seq1_, C2903_c1_seq1_, C105_c153_seq1_, C16296_c0_seq1_, C580_c7_seq1_, C5862_c9_seq1_, C234_c4_seq1_, C66…
GO:0043231	intracellular membrane-bounded organelle	CC	3.04985e-12	OVER	C1003_c0_seq1_, C3878_c4_seq1_, C72_c69_seq1_, C139986_c0_seq1_, C47197_c0_seq1_, C28831_c0_seq1_, C7232_c0_seq1_, C37156_c0_seq1_, C151_c134_seq1_, C28700_c0_seq1_, C68317_c0_seq1_, C34416_c1_seq1_, C4192_c1_seq1_, C6679_c0_seq1_, C36256_c1_seq1_, C56829_c0_seq1_, C33874_c1_seq1_, C68927_c0_seq1_, C11921_c0_seq1_, C46467_c2_seq1_, C20867_c4_seq1_, C43304_c0_seq1_, C3847_c0_seq1_, C2187_c0_seq1_,…
GO:0044712	single-organism catabolic process	BP	3.88256e-12	OVER	C22237_c0_seq1_, C748_c1_seq1_, C7318_c0_seq1_, C4214_c0_seq1_, C5833_c0_seq1_, C19_c39_seq1_, C28700_c0_seq1_, C9073_c0_seq1_, C15808_c1_seq1_, C5862_c9_seq1_, C21921_c0_seq1_, C4281_c1_seq1_, C1998_c0_seq1_, C9308_c0_seq1_, C3247_c0_seq1_, C31694_c0_seq1_, C41569_c0_seq1_, C8770_c0_seq1_, C17538_c8_seq1_, C803_c1_seq1_, C2358_c2_seq1_, C1692_c0_seq1_, C56734_c2_seq1_, C34439_c0_seq1_, C11844_c1…
GO:0070972	protein localization to endoplasmic reticulum	BP	4.8812e-12	OVER	C3393_c0_seq1_, C13292_c0_seq1_, C11197_c0_seq1_, C11842_c0_seq1_, C30937_c0_seq1_, C3566_c2_seq1_, C60_c2_seq1_, C161_c0_seq1_, C10740_c0_seq1_, C8184_c8_seq1_, C645_c0_seq1_, C547_c0_seq1_, C33357_c0_seq1_, C1145_c0_seq1_, C624_c0_seq1_, C306_c1_seq1_, C238_c0_seq1_, C420_c2_seq1_, C765_c2_seq1_, C8418_c0_seq1_, C208_c0_seq1_, C3264_c1_seq1_, C50847_c0_seq1_, C20729_c0_seq1_, C4841_c0_seq1_, C1…
GO:0044421	extracellular region part	CC	4.8812e-12	OVER	C47430_c0_seq1_, C8701_c0_seq1_, C7318_c0_seq1_, C47197_c0_seq1_, C24228_c0_seq1_, C9110_c0_seq1_, C39069_c1_seq1_, C60_c2_seq1_, C9866_c0_seq1_, C2162_c3_seq1_, C1857_c0_seq1_, C23654_c0_seq1_, C92490_c0_seq1_, C4192_c1_seq1_, C338_c130_seq1_, C14815_c0_seq1_, C36256_c1_seq1_, C1826_c1_seq1_, C115655_c0_seq1_, C124362_c0_seq1_, C797_c5_seq1_, C552_c0_seq1_, C167653_c0_seq1_, C3247_c0_seq1_, C420…
GO:0044432	endoplasmic reticulum part	CC	5.64876e-12	OVER	C12934_c0_seq1_, C46390_c0_seq1_, C11842_c0_seq1_, C5161_c1_seq1_, C3630_c1_seq1_, C72_c69_seq1_, C19428_c0_seq1_, C7676_c0_seq1_, C30937_c0_seq1_, C7232_c0_seq1_, C4660_c1_seq1_, C77637_c0_seq1_, C4287_c0_seq1_, C6881_c0_seq1_, C8624_c0_seq1_, C3574_c1_seq1_, C8317_c2_seq1_, C116469_c0_seq1_, C41368_c0_seq1_, C25_c137_seq1_, C19097_c1_seq1_, C8616_c0_seq1_, C36917_c1_seq1_, C5604_c0_seq1_, C2696…
GO:0006082	organic acid metabolic process	BP	1.16347e-11	OVER	C70052_c0_seq1_, C38502_c0_seq1_, C8955_c0_seq1_, C23458_c3_seq1_, C748_c1_seq1_, C4214_c0_seq1_, C19_c39_seq1_, C64044_c0_seq1_, C1860_c0_seq1_, C28700_c0_seq1_, C13717_c0_seq1_, C3955_c0_seq1_, C96426_c0_seq1_, C49859_c0_seq1_, C94763_c0_seq1_, C1998_c0_seq1_, C17452_c0_seq1_, C8011_c0_seq1_, C150984_c0_seq1_, C1113_c1_seq1_, C7538_c0_seq1_, C31694_c0_seq1_, C8770_c0_seq1_, C17538_c8_seq1_, C80…
GO:0019752	carboxylic acid metabolic process	BP	1.18469e-11	OVER	C70052_c0_seq1_, C38502_c0_seq1_, C8955_c0_seq1_, C23458_c3_seq1_, C748_c1_seq1_, C4214_c0_seq1_, C19_c39_seq1_, C64044_c0_seq1_, C1860_c0_seq1_, C28700_c0_seq1_, C13717_c0_seq1_, C3955_c0_seq1_, C96426_c0_seq1_, C49859_c0_seq1_, C94763_c0_seq1_, C1998_c0_seq1_, C17452_c0_seq1_, C8011_c0_seq1_, C150984_c0_seq1_, C1113_c1_seq1_, C7538_c0_seq1_, C31694_c0_seq1_, C8770_c0_seq1_, C17538_c8_seq1_, C80…
GO:0043226	organelle	CC	1.69111e-11	OVER	C2937_c0_seq1_, C47430_c0_seq1_, C1003_c0_seq1_, C3878_c4_seq1_, C72_c69_seq1_, C139986_c0_seq1_, C47197_c0_seq1_, C28831_c0_seq1_, C7232_c0_seq1_, C37156_c0_seq1_, C151_c134_seq1_, C28700_c0_seq1_, C68317_c0_seq1_, C34416_c1_seq1_, C4192_c1_seq1_, C6679_c0_seq1_, C36256_c1_seq1_, C56829_c0_seq1_, C33874_c1_seq1_, C68927_c0_seq1_, C11921_c0_seq1_, C46467_c2_seq1_, C20867_c4_seq1_, C43304_c0_seq1_…
GO:0070062	extracellular exosome	CC	1.94826e-11	OVER	C47430_c0_seq1_, C23525_c0_seq1_, C2995_c0_seq1_, C2714_c3_seq1_, C7318_c0_seq1_, C47197_c0_seq1_, C48231_c0_seq1_, C24228_c0_seq1_, C9110_c0_seq1_, C39069_c1_seq1_, C302_c3_seq1_, C60_c2_seq1_, C3634_c0_seq1_, C9866_c0_seq1_, C161_c0_seq1_, C1857_c0_seq1_, C19020_c1_seq1_, C4967_c0_seq1_, C15058_c0_seq1_, C17685_c0_seq1_, C23654_c0_seq1_, C105_c153_seq1_, C645_c0_seq1_, C612_c30_seq1_, C92490_c0…
GO:0065010	extracellular membrane-bounded organelle	CC	2.23377e-11	OVER	C47430_c0_seq1_, C23525_c0_seq1_, C2995_c0_seq1_, C2714_c3_seq1_, C7318_c0_seq1_, C47197_c0_seq1_, C48231_c0_seq1_, C24228_c0_seq1_, C9110_c0_seq1_, C39069_c1_seq1_, C302_c3_seq1_, C60_c2_seq1_, C3634_c0_seq1_, C9866_c0_seq1_, C161_c0_seq1_, C1857_c0_seq1_, C19020_c1_seq1_, C4967_c0_seq1_, C15058_c0_seq1_, C17685_c0_seq1_, C23654_c0_seq1_, C105_c153_seq1_, C645_c0_seq1_, C612_c30_seq1_, C92490_c0…
GO:1903561	extracellular vesicle	CC	3.04127e-11	OVER	C47430_c0_seq1_, C23525_c0_seq1_, C2995_c0_seq1_, C2714_c3_seq1_, C7318_c0_seq1_, C47197_c0_seq1_, C48231_c0_seq1_, C24228_c0_seq1_, C9110_c0_seq1_, C39069_c1_seq1_, C302_c3_seq1_, C60_c2_seq1_, C3634_c0_seq1_, C9866_c0_seq1_, C161_c0_seq1_, C1857_c0_seq1_, C19020_c1_seq1_, C4967_c0_seq1_, C15058_c0_seq1_, C17685_c0_seq1_, C23654_c0_seq1_, C105_c153_seq1_, C645_c0_seq1_, C612_c30_seq1_, C92490_c0…
GO:0043230	extracellular organelle	CC	3.26794e-11	OVER	C47430_c0_seq1_, C23525_c0_seq1_, C2995_c0_seq1_, C2714_c3_seq1_, C7318_c0_seq1_, C47197_c0_seq1_, C48231_c0_seq1_, C24228_c0_seq1_, C9110_c0_seq1_, C39069_c1_seq1_, C302_c3_seq1_, C60_c2_seq1_, C3634_c0_seq1_, C9866_c0_seq1_, C161_c0_seq1_, C1857_c0_seq1_, C19020_c1_seq1_, C4967_c0_seq1_, C15058_c0_seq1_, C17685_c0_seq1_, C23654_c0_seq1_, C105_c153_seq1_, C645_c0_seq1_, C612_c30_seq1_, C92490_c0…
GO:0020037	heme binding	MF	3.28668e-11	OVER	C13_c2_seq1_, C38502_c0_seq1_, C4309_c0_seq1_, C3776_c0_seq1_, C23458_c3_seq1_, C3630_c1_seq1_, C41871_c0_seq1_, C24024_c0_seq1_, C3053_c0_seq1_, C43819_c0_seq1_, C2378_c0_seq1_, C4660_c1_seq1_, C15_c0_seq1_, C9759_c0_seq1_, C3117_c2_seq1_, C40161_c0_seq1_, C367542_c0_seq1_, C134_c3_seq1_, C7137_c0_seq1_, C387115_c0_seq1_, C27655_c0_seq1_, C1998_c0_seq1_, C3574_c1_seq1_, C38204_c0_seq1_, C18256_c…
GO:0044429	mitochondrial part	CC	3.83732e-11	OVER	C1527_c3_seq1_, C1003_c0_seq1_, C12927_c1_seq1_, C22320_c0_seq1_, C105424_c0_seq1_, C856_c0_seq1_, C3894_c3_seq1_, C4660_c1_seq1_, C1180_c0_seq1_, C9759_c0_seq1_, C22271_c0_seq1_, C2903_c1_seq1_, C151_c134_seq1_, C14631_c0_seq1_, C16296_c0_seq1_, C5862_c9_seq1_, C24323_c0_seq1_, C6679_c0_seq1_, C21849_c0_seq1_, C5612_c0_seq1_, C41368_c0_seq1_, C22374_c0_seq1_, C28755_c0_seq1_, C9213_c0_seq1_, C46…
GO:0043229	intracellular organelle	CC	4.65613e-11	OVER	C2937_c0_seq1_, C1003_c0_seq1_, C3878_c4_seq1_, C72_c69_seq1_, C139986_c0_seq1_, C47197_c0_seq1_, C28831_c0_seq1_, C7232_c0_seq1_, C37156_c0_seq1_, C151_c134_seq1_, C28700_c0_seq1_, C68317_c0_seq1_, C34416_c1_seq1_, C4192_c1_seq1_, C6679_c0_seq1_, C36256_c1_seq1_, C56829_c0_seq1_, C33874_c1_seq1_, C68927_c0_seq1_, C11921_c0_seq1_, C46467_c2_seq1_, C20867_c4_seq1_, C43304_c0_seq1_, C3847_c0_seq1_,…
GO:0005576	extracellular region	CC	6.38602e-11	OVER	C47430_c0_seq1_, C46393_c0_seq1_, C8701_c0_seq1_, C4066_c1_seq1_, C47197_c0_seq1_, C24228_c0_seq1_, C960_c0_seq1_, C60_c2_seq1_, C1857_c0_seq1_, C92490_c0_seq1_, C4192_c1_seq1_, C21921_c0_seq1_, C338_c130_seq1_, C14815_c0_seq1_, C36256_c1_seq1_, C1826_c1_seq1_, C3187_c0_seq1_, C797_c5_seq1_, C22436_c1_seq1_, C167653_c0_seq1_, C3247_c0_seq1_, C5159_c0_seq1_, C19567_c1_seq1_, C741_c0_seq1_, C564_c4…
GO:0046906	tetrapyrrole binding	MF	6.45564e-11	OVER	C13_c2_seq1_, C38502_c0_seq1_, C4309_c0_seq1_, C3776_c0_seq1_, C23458_c3_seq1_, C3630_c1_seq1_, C41871_c0_seq1_, C24024_c0_seq1_, C3053_c0_seq1_, C43819_c0_seq1_, C2378_c0_seq1_, C4660_c1_seq1_, C15_c0_seq1_, C9759_c0_seq1_, C3117_c2_seq1_, C40161_c0_seq1_, C367542_c0_seq1_, C134_c3_seq1_, C7137_c0_seq1_, C387115_c0_seq1_, C49859_c0_seq1_, C27655_c0_seq1_, C1998_c0_seq1_, C3574_c1_seq1_, C38204_c…
GO:0043436	oxoacid metabolic process	BP	7.07144e-11	OVER	C70052_c0_seq1_, C38502_c0_seq1_, C8955_c0_seq1_, C23458_c3_seq1_, C748_c1_seq1_, C4214_c0_seq1_, C19_c39_seq1_, C64044_c0_seq1_, C1860_c0_seq1_, C28700_c0_seq1_, C13717_c0_seq1_, C3955_c0_seq1_, C96426_c0_seq1_, C49859_c0_seq1_, C94763_c0_seq1_, C1998_c0_seq1_, C17452_c0_seq1_, C8011_c0_seq1_, C150984_c0_seq1_, C1113_c1_seq1_, C7538_c0_seq1_, C31694_c0_seq1_, C8770_c0_seq1_, C17538_c8_seq1_, C80…
GO:0006613	cotranslational protein targeting to membrane	BP	7.8805e-11	OVER	C3393_c0_seq1_, C238_c0_seq1_, C30937_c0_seq1_, C3566_c2_seq1_, C60_c2_seq1_, C161_c0_seq1_, C3310_c4_seq1_, C420_c2_seq1_, C765_c2_seq1_, C8418_c0_seq1_, C645_c0_seq1_, C208_c0_seq1_, C3264_c1_seq1_, C547_c0_seq1_, C33357_c0_seq1_, C1145_c0_seq1_, C624_c0_seq1_, C306_c1_seq1_, C12250_c0_seq1_, C401_c0_seq1_
GO:0044282	small molecule catabolic process	BP	1.5914e-10	OVER	C748_c1_seq1_, C32346_c0_seq1_, C19_c39_seq1_, C22271_c0_seq1_, C1667_c0_seq1_, C28700_c0_seq1_, C25_c287_seq1_, C15808_c1_seq1_, C5862_c9_seq1_, C2827_c0_seq1_, C2736_c14_seq1_, C4281_c1_seq1_, C12973_c1_seq1_, C1998_c0_seq1_, C11806_c2_seq1_, C19879_c0_seq1_, C14826_c0_seq1_, C13915_c0_seq1_, C18716_c1_seq1_, C31694_c0_seq1_, C8837_c4_seq1_, C7960_c0_seq1_, C8770_c0_seq1_, C54024_c0_seq1_, C283…
GO:0045047	protein targeting to ER	BP	2.04731e-10	OVER	C3393_c0_seq1_, C11197_c0_seq1_, C238_c0_seq1_, C30937_c0_seq1_, C3566_c2_seq1_, C60_c2_seq1_, C161_c0_seq1_, C420_c2_seq1_, C765_c2_seq1_, C8418_c0_seq1_, C645_c0_seq1_, C208_c0_seq1_, C3264_c1_seq1_, C547_c0_seq1_, C33357_c0_seq1_, C1145_c0_seq1_, C624_c0_seq1_, C306_c1_seq1_, C12250_c0_seq1_, C401_c0_seq1_
GO:0070469	respiratory chain	CC	2.14079e-10	OVER	C1527_c3_seq1_, C3231_c0_seq1_, C856_c0_seq1_, C1038_c0_seq1_, C7883_c0_seq1_, C5776_c0_seq1_, C3894_c3_seq1_, C1180_c0_seq1_, C9759_c0_seq1_, C6779_c0_seq1_, C11011_c0_seq1_, C2903_c1_seq1_, C2796_c1_seq1_, C2169_c22_seq1_, C831_c3_seq1_, C16296_c0_seq1_, C5612_c0_seq1_, C1065_c0_seq1_, C22374_c0_seq1_, C5481_c2_seq1_, C1200_c3_seq1_, C5772_c0_seq1_, C2003_c7_seq1_, C3169_c1_seq1_, C966_c0_seq1_…
GO:0005740	mitochondrial envelope	CC	2.2765e-10	OVER	C1527_c3_seq1_, C1003_c0_seq1_, C12927_c1_seq1_, C22320_c0_seq1_, C105424_c0_seq1_, C856_c0_seq1_, C3894_c3_seq1_, C4660_c1_seq1_, C1180_c0_seq1_, C9759_c0_seq1_, C22271_c0_seq1_, C2903_c1_seq1_, C151_c134_seq1_, C16296_c0_seq1_, C6679_c0_seq1_, C21849_c0_seq1_, C5612_c0_seq1_, C41368_c0_seq1_, C22374_c0_seq1_, C28755_c0_seq1_, C9213_c0_seq1_, C2394_c13_seq1_, C82991_c1_seq1_, C966_c0_seq1_, C452…
GO:1901361	organic cyclic compound catabolic process	BP	2.58615e-10	OVER	C7318_c0_seq1_, C13502_c0_seq1_, C60_c2_seq1_, C161_c0_seq1_, C6369_c1_seq1_, C22271_c0_seq1_, C1667_c0_seq1_, C645_c0_seq1_, C547_c0_seq1_, C24323_c0_seq1_, C624_c0_seq1_, C12514_c1_seq1_, C12973_c1_seq1_, C42200_c1_seq1_, C1998_c0_seq1_, C238_c0_seq1_, C7818_c0_seq1_, C3247_c0_seq1_, C31963_c1_seq1_, C31694_c0_seq1_, C420_c2_seq1_, C8837_c4_seq1_, C25356_c0_seq1_, C70842_c0_seq1_, C7960_c0_seq1…
GO:0006733	oxidoreduction coenzyme metabolic process	BP	2.62271e-10	OVER	C33450_c0_seq1_, C3100_c1_seq1_, C172_c1_seq1_, C14211_c0_seq1_, C748_c1_seq1_, C4214_c0_seq1_, C13502_c0_seq1_, C4995_c0_seq1_, C5456_c0_seq1_, C4122_c0_seq1_, C19_c39_seq1_, C5660_c1_seq1_, C22271_c0_seq1_, C2175_c2_seq1_, C4318_c0_seq1_, C5862_c9_seq1_, C6679_c0_seq1_, C4282_c0_seq1_, C19879_c0_seq1_, C7818_c0_seq1_, C13915_c0_seq1_, C3847_c0_seq1_, C8837_c4_seq1_, C8770_c0_seq1_, C17538_c8_se…
GO:0004888	transmembrane signaling receptor activity	MF	2.62271e-10	UNDER	C122365_c1_seq1_, C155_c10_seq1_, C9315_c0_seq1_, C46139_c0_seq1_, C3711_c1_seq1_, C4898_c4_seq1_, C1317_c37_seq1_, C37813_c0_seq1_, C38635_c0_seq1_, C88280_c0_seq1_, C83220_c1_seq1_, C34435_c0_seq1_, C5035_c1_seq1_, C178717_c0_seq1_, C95517_c0_seq1_, C149483_c0_seq1_, C138404_c0_seq1_, C5862_c9_seq1_, C96414_c0_seq1_, C24308_c2_seq1_, C16841_c0_seq1_, C97601_c0_seq1_, C62829_c0_seq1_, C1161_c0_s…
GO:0005198	structural molecule activity	MF	2.68057e-10	OVER	C459_c2_seq1_, C22497_c0_seq1_, C289_c0_seq1_, C24228_c0_seq1_, C569_c29_seq1_, C302_c3_seq1_, C60_c2_seq1_, C3634_c0_seq1_, C295_c0_seq1_, C161_c0_seq1_, C574_c0_seq1_, C207_c0_seq1_, C12192_c0_seq1_, C645_c0_seq1_, C547_c0_seq1_, C265_c0_seq1_, C283_c0_seq1_, C2025_c2_seq1_, C338_c130_seq1_, C624_c0_seq1_, C21914_c1_seq1_, C52_c73_seq1_, C138780_c0_seq1_, C461_c0_seq1_, C24475_c0_seq1_, C238_c0…
GO:0072521	purine-containing compound metabolic process	BP	2.86574e-10	OVER	C1003_c0_seq1_, C11204_c8_seq1_, C748_c1_seq1_, C7318_c0_seq1_, C4214_c0_seq1_, C746_c0_seq1_, C47197_c0_seq1_, C19_c39_seq1_, C1180_c0_seq1_, C5660_c1_seq1_, C9759_c0_seq1_, C2175_c2_seq1_, C5862_c9_seq1_, C6679_c0_seq1_, C5612_c0_seq1_, C47109_c0_seq1_, C1200_c3_seq1_, C3847_c0_seq1_, C3247_c0_seq1_, C31963_c1_seq1_, C8770_c0_seq1_, C17538_c8_seq1_, C741_c0_seq1_, C56734_c2_seq1_, C966_c0_seq1_…
GO:0022627	cytosolic small ribosomal subunit	CC	5.60837e-10	OVER	C299_c0_seq1_, C238_c0_seq1_, C490_c0_seq1_, C207_c0_seq1_, C420_c2_seq1_, C765_c2_seq1_, C269_c0_seq1_, C254096_c0_seq1_, C645_c0_seq1_, C547_c0_seq1_, C402_c0_seq1_, C338_c130_seq1_, C624_c0_seq1_, C52_c73_seq1_, C401_c0_seq1_, C418_c0_seq1_
GO:0005622	intracellular	CC	9.52756e-10	OVER	C72_c69_seq1_, C47197_c0_seq1_, C28831_c0_seq1_, C19_c39_seq1_, C151_c134_seq1_, C122687_c0_seq1_, C36897_c0_seq1_, C4192_c1_seq1_, C85464_c0_seq1_, C36256_c1_seq1_, C56829_c0_seq1_, C49103_c0_seq1_, C11921_c0_seq1_, C20867_c4_seq1_, C62829_c0_seq1_, C43304_c0_seq1_, C15953_c2_seq1_, C803_c1_seq1_, C208_c0_seq1_, C830_c3_seq1_, C39837_c3_seq1_, C3015_c2_seq1_, C34439_c0_seq1_, C364_c8_seq1_, C81_…
GO:0015935	small ribosomal subunit	CC	1.09519e-09	OVER	C299_c0_seq1_, C238_c0_seq1_, C490_c0_seq1_, C447_c0_seq1_, C569_c29_seq1_, C207_c0_seq1_, C420_c2_seq1_, C765_c2_seq1_, C269_c0_seq1_, C386_c0_seq1_, C254096_c0_seq1_, C645_c0_seq1_, C547_c0_seq1_, C402_c0_seq1_, C338_c130_seq1_, C624_c0_seq1_, C52_c73_seq1_, C401_c0_seq1_, C418_c0_seq1_, C461_c0_seq1_
GO:0044723	single-organism carbohydrate metabolic process	BP	1.09519e-09	OVER	C108586_c0_seq1_, C25396_c0_seq1_, C38565_c1_seq1_, C748_c1_seq1_, C4214_c0_seq1_, C7232_c0_seq1_, C19_c39_seq1_, C60_c2_seq1_, C21917_c0_seq1_, C4318_c0_seq1_, C5862_c9_seq1_, C19288_c2_seq1_, C115655_c0_seq1_, C56829_c0_seq1_, C36917_c1_seq1_, C167653_c0_seq1_, C22416_c0_seq1_, C609_c2_seq1_, C3048_c1_seq1_, C8770_c0_seq1_, C17538_c8_seq1_, C1692_c0_seq1_, C56734_c2_seq1_, C9191_c4_seq1_, C2985…
GO:0052548	regulation of endopeptidase activity	BP	1.23025e-09	OVER	C536_c0_seq1_, C143_c1_seq1_, C1384_c0_seq1_, C4_c0_seq1_, C8540_c0_seq1_, C4982_c4_seq1_, C910_c0_seq1_, C9996_c0_seq1_, C9759_c0_seq1_, C885_c0_seq1_, C285_c0_seq1_, C10572_c1_seq1_, C38865_c0_seq1_, C10740_c0_seq1_, C8060_c1_seq1_, C386_c0_seq1_, C5851_c10_seq1_, C944_c0_seq1_, C64052_c0_seq1_, C31417_c0_seq1_, C4192_c1_seq1_, C41502_c1_seq1_, C150_c0_seq1_, C1273_c0_seq1_, C797_c5_seq1_, C108…
GO:0005216	ion channel activity	MF	1.31234e-09	UNDER	C4102_c0_seq1_, C1274_c1_seq1_, C87409_c0_seq1_, C68317_c0_seq1_, C2452_c5_seq1_, C55463_c1_seq1_, C32190_c1_seq1_, C4423_c0_seq1_, C138404_c0_seq1_, C6504_c12_seq1_, C14527_c4_seq1_
GO:0006614	SRP-dependent cotranslational protein targeting to membrane	BP	1.32903e-09	OVER	C3393_c0_seq1_, C238_c0_seq1_, C30937_c0_seq1_, C3566_c2_seq1_, C60_c2_seq1_, C161_c0_seq1_, C420_c2_seq1_, C765_c2_seq1_, C8418_c0_seq1_, C645_c0_seq1_, C208_c0_seq1_, C3264_c1_seq1_, C547_c0_seq1_, C33357_c0_seq1_, C1145_c0_seq1_, C624_c0_seq1_, C306_c1_seq1_, C401_c0_seq1_
GO:0050662	coenzyme binding	MF	1.4123e-09	OVER	C3100_c1_seq1_, C14211_c0_seq1_, C5456_c0_seq1_, C1171_c0_seq1_, C38489_c0_seq1_, C5660_c1_seq1_, C22271_c0_seq1_, C28700_c0_seq1_, C375_c40_seq1_, C4318_c0_seq1_, C612_c30_seq1_, C2827_c0_seq1_, C2736_c14_seq1_, C115655_c0_seq1_, C8317_c2_seq1_, C7818_c0_seq1_, C58570_c0_seq1_, C119487_c0_seq1_, C15398_c0_seq1_, C7538_c0_seq1_, C19795_c0_seq1_, C6242_c0_seq1_, C28390_c2_seq1_, C50_c0_seq1_, C452…
GO:0098803	respiratory chain complex	CC	1.48063e-09	OVER	C1527_c3_seq1_, C3231_c0_seq1_, C856_c0_seq1_, C1038_c0_seq1_, C7883_c0_seq1_, C3894_c3_seq1_, C1180_c0_seq1_, C6779_c0_seq1_, C11011_c0_seq1_, C2903_c1_seq1_, C2796_c1_seq1_, C2169_c22_seq1_, C831_c3_seq1_, C16296_c0_seq1_, C5612_c0_seq1_, C1065_c0_seq1_, C22374_c0_seq1_, C5481_c2_seq1_, C1200_c3_seq1_, C5772_c0_seq1_, C2003_c7_seq1_, C3169_c1_seq1_, C966_c0_seq1_, C4523_c1_seq1_, C4737_c0_seq1_
GO:0016616	oxidoreductase activity, acting on the CH-OH group of donors, NAD or NADP as acceptor	MF	1.64512e-09	OVER	C729_c0_seq1_, C422_c1_seq1_, C14211_c0_seq1_, C81591_c0_seq1_, C112418_c0_seq1_, C53905_c0_seq1_, C5456_c0_seq1_, C38489_c0_seq1_, C8580_c0_seq1_, C9079_c1_seq1_, C32078_c0_seq1_, C1860_c0_seq1_, C864_c0_seq1_, C14631_c0_seq1_, C22781_c0_seq1_, C4318_c0_seq1_, C85464_c0_seq1_, C674_c0_seq1_, C115655_c0_seq1_, C25281_c0_seq1_, C2855_c0_seq1_, C2881_c0_seq1_, C1113_c1_seq1_, C58570_c0_seq1_, C1194…
GO:0044446	intracellular organelle part	CC	1.69886e-09	OVER	C1003_c0_seq1_, C72_c69_seq1_, C47197_c0_seq1_, C7232_c0_seq1_, C151_c134_seq1_, C68317_c0_seq1_, C34416_c1_seq1_, C4192_c1_seq1_, C6679_c0_seq1_, C36256_c1_seq1_, C56829_c0_seq1_, C33874_c1_seq1_, C68927_c0_seq1_, C20867_c4_seq1_, C43304_c0_seq1_, C2187_c0_seq1_, C17538_c8_seq1_, C19567_c1_seq1_, C208_c0_seq1_, C830_c3_seq1_, C53919_c0_seq1_, C17598_c0_seq1_, C27560_c0_seq1_, C3690_c0_seq1_, C43…
GO:0009058	biosynthetic process	BP	1.73396e-09	OVER	C2937_c0_seq1_, C1003_c0_seq1_, C338_c43_seq1_, C47197_c0_seq1_, C28831_c0_seq1_, C35934_c0_seq1_, C7232_c0_seq1_, C19_c39_seq1_, C51852_c0_seq1_, C4192_c1_seq1_, C85464_c0_seq1_, C6679_c0_seq1_, C56829_c0_seq1_, C33874_c1_seq1_, C68927_c0_seq1_, C11921_c0_seq1_, C46467_c2_seq1_, C3847_c0_seq1_, C17538_c8_seq1_, C31380_c0_seq1_, C15953_c2_seq1_, C803_c1_seq1_, C249_c0_seq1_, C208_c0_seq1_, C364_c…
GO:0044422	organelle part	CC	2.22462e-09	OVER	C1003_c0_seq1_, C72_c69_seq1_, C47197_c0_seq1_, C7232_c0_seq1_, C151_c134_seq1_, C68317_c0_seq1_, C34416_c1_seq1_, C4192_c1_seq1_, C6679_c0_seq1_, C36256_c1_seq1_, C56829_c0_seq1_, C33874_c1_seq1_, C68927_c0_seq1_, C20867_c4_seq1_, C43304_c0_seq1_, C2187_c0_seq1_, C17538_c8_seq1_, C19567_c1_seq1_, C208_c0_seq1_, C830_c3_seq1_, C53919_c0_seq1_, C17598_c0_seq1_, C27560_c0_seq1_, C3690_c0_seq1_, C43…
GO:0004497	monooxygenase activity	MF	2.8175e-09	OVER	C38502_c0_seq1_, C3776_c0_seq1_, C5161_c1_seq1_, C3630_c1_seq1_, C41871_c0_seq1_, C24024_c0_seq1_, C43819_c0_seq1_, C4660_c1_seq1_, C49126_c2_seq1_, C22271_c0_seq1_, C3117_c2_seq1_, C40161_c0_seq1_, C134_c3_seq1_, C196_c0_seq1_, C387115_c0_seq1_, C4192_c1_seq1_, C27655_c0_seq1_, C47823_c1_seq1_, C4501_c1_seq1_, C3574_c1_seq1_, C72_c351_seq1_, C38204_c0_seq1_, C18256_c0_seq1_, C11100_c0_seq1_, C29…
GO:0005975	carbohydrate metabolic process	BP	3.1035e-09	OVER	C108586_c0_seq1_, C33450_c0_seq1_, C25396_c0_seq1_, C8955_c0_seq1_, C38565_c1_seq1_, C748_c1_seq1_, C4214_c0_seq1_, C7232_c0_seq1_, C19_c39_seq1_, C60_c2_seq1_, C21917_c0_seq1_, C4318_c0_seq1_, C5862_c9_seq1_, C19288_c2_seq1_, C115655_c0_seq1_, C56829_c0_seq1_, C127080_c0_seq1_, C85858_c0_seq1_, C36917_c1_seq1_, C167653_c0_seq1_, C21436_c1_seq1_, C9552_c3_seq1_, C22416_c0_seq1_, C609_c2_seq1_, C3…
GO:0006119	oxidative phosphorylation	BP	3.28592e-09	OVER	C1527_c3_seq1_, C3231_c0_seq1_, C72_c277_seq1_, C856_c0_seq1_, C1038_c0_seq1_, C7883_c0_seq1_, C5776_c0_seq1_, C4122_c0_seq1_, C1180_c0_seq1_, C5660_c1_seq1_, C9759_c0_seq1_, C6779_c0_seq1_, C62352_c0_seq1_, C11011_c0_seq1_, C2903_c1_seq1_, C831_c3_seq1_, C16296_c0_seq1_, C580_c7_seq1_, C6679_c0_seq1_, C6628_c1_seq1_, C5612_c0_seq1_, C1065_c0_seq1_, C22374_c0_seq1_, C5481_c2_seq1_, C1200_c3_seq1_…
GO:0022900	electron transport chain	BP	4.47471e-09	OVER	C1527_c3_seq1_, C3231_c0_seq1_, C856_c0_seq1_, C1038_c0_seq1_, C7883_c0_seq1_, C5776_c0_seq1_, C4122_c0_seq1_, C1180_c0_seq1_, C5660_c1_seq1_, C9759_c0_seq1_, C6779_c0_seq1_, C2903_c1_seq1_, C2169_c22_seq1_, C831_c3_seq1_, C16296_c0_seq1_, C6679_c0_seq1_, C6628_c1_seq1_, C1065_c0_seq1_, C22374_c0_seq1_, C1200_c3_seq1_, C2661_c1_seq1_, C3847_c0_seq1_, C375_c3_seq1_, C6228_c0_seq1_, C3169_c1_seq1_,…
GO:0022904	respiratory electron transport chain	BP	4.57834e-09	OVER	C1527_c3_seq1_, C3231_c0_seq1_, C856_c0_seq1_, C1038_c0_seq1_, C7883_c0_seq1_, C5776_c0_seq1_, C4122_c0_seq1_, C1180_c0_seq1_, C5660_c1_seq1_, C9759_c0_seq1_, C6779_c0_seq1_, C2903_c1_seq1_, C831_c3_seq1_, C16296_c0_seq1_, C6679_c0_seq1_, C6628_c1_seq1_, C1065_c0_seq1_, C22374_c0_seq1_, C1200_c3_seq1_, C2661_c1_seq1_, C3847_c0_seq1_, C375_c3_seq1_, C6228_c0_seq1_, C3169_c1_seq1_, C966_c0_seq1_, C…
GO:0072599	establishment of protein localization to endoplasmic reticulum	BP	4.94189e-09	OVER	C3393_c0_seq1_, C11197_c0_seq1_, C238_c0_seq1_, C30937_c0_seq1_, C3566_c2_seq1_, C60_c2_seq1_, C161_c0_seq1_, C420_c2_seq1_, C765_c2_seq1_, C8418_c0_seq1_, C645_c0_seq1_, C208_c0_seq1_, C3264_c1_seq1_, C547_c0_seq1_, C33357_c0_seq1_, C1145_c0_seq1_, C624_c0_seq1_, C4841_c0_seq1_, C306_c1_seq1_, C12250_c0_seq1_, C401_c0_seq1_
GO:0005996	monosaccharide metabolic process	BP	5.80661e-09	OVER	C3100_c1_seq1_, C172_c1_seq1_, C14211_c0_seq1_, C50099_c2_seq1_, C748_c1_seq1_, C4214_c0_seq1_, C19428_c0_seq1_, C4995_c0_seq1_, C39182_c1_seq1_, C19_c39_seq1_, C60_c2_seq1_, C6738_c0_seq1_, C21917_c0_seq1_, C4318_c0_seq1_, C5862_c9_seq1_, C19879_c0_seq1_, C36917_c1_seq1_, C238_c0_seq1_, C13915_c0_seq1_, C5591_c0_seq1_, C13766_c0_seq1_, C22416_c0_seq1_, C3048_c1_seq1_, C8770_c0_seq1_, C4510_c0_se…
GO:0016614	oxidoreductase activity, acting on CH-OH group of donors	MF	6.61954e-09	OVER	C729_c0_seq1_, C422_c1_seq1_, C14211_c0_seq1_, C81591_c0_seq1_, C112418_c0_seq1_, C53905_c0_seq1_, C5456_c0_seq1_, C38489_c0_seq1_, C8580_c0_seq1_, C9079_c1_seq1_, C32078_c0_seq1_, C1860_c0_seq1_, C864_c0_seq1_, C14631_c0_seq1_, C22781_c0_seq1_, C4318_c0_seq1_, C85464_c0_seq1_, C674_c0_seq1_, C115655_c0_seq1_, C25281_c0_seq1_, C2855_c0_seq1_, C2881_c0_seq1_, C1113_c1_seq1_, C21436_c1_seq1_, C5857…
GO:0004866	endopeptidase inhibitor activity	MF	6.61954e-09	OVER	C536_c0_seq1_, C143_c1_seq1_, C1384_c0_seq1_, C4_c0_seq1_, C8540_c0_seq1_, C4982_c4_seq1_, C910_c0_seq1_, C2162_c3_seq1_, C885_c0_seq1_, C1413_c0_seq1_, C607_c0_seq1_, C285_c0_seq1_, C38865_c0_seq1_, C8060_c1_seq1_, C5851_c10_seq1_, C944_c0_seq1_, C150_c0_seq1_, C1273_c0_seq1_, C641_c0_seq1_, C797_c5_seq1_, C1083_c0_seq1_, C2282_c0_seq1_, C399097_c0_seq1_, C3005_c0_seq1_, C1976_c10_seq1_, C938_c2…
GO:0008202	steroid metabolic process	BP	6.61954e-09	OVER	C46390_c0_seq1_, C81591_c0_seq1_, C5161_c1_seq1_, C112418_c0_seq1_, C43819_c0_seq1_, C7744_c3_seq1_, C19341_c0_seq1_, C40161_c0_seq1_, C32078_c0_seq1_, C5862_c9_seq1_, C6881_c0_seq1_, C51852_c0_seq1_, C85464_c0_seq1_, C27655_c0_seq1_, C47823_c1_seq1_, C25281_c0_seq1_, C760_c3_seq1_, C62_c6_seq1_, C28220_c1_seq1_, C19308_c0_seq1_, C38204_c0_seq1_, C7538_c0_seq1_, C13915_c0_seq1_, C45297_c0_seq1_, …
GO:0042773	ATP synthesis coupled electron transport	BP	9.19203e-09	OVER	C1527_c3_seq1_, C3231_c0_seq1_, C856_c0_seq1_, C1038_c0_seq1_, C7883_c0_seq1_, C5776_c0_seq1_, C4122_c0_seq1_, C1180_c0_seq1_, C5660_c1_seq1_, C9759_c0_seq1_, C6779_c0_seq1_, C2903_c1_seq1_, C831_c3_seq1_, C16296_c0_seq1_, C6679_c0_seq1_, C6628_c1_seq1_, C1065_c0_seq1_, C22374_c0_seq1_, C1200_c3_seq1_, C2661_c1_seq1_, C3847_c0_seq1_, C6228_c0_seq1_, C3169_c1_seq1_, C966_c0_seq1_, C4737_c0_seq1_
GO:0042775	mitochondrial ATP synthesis coupled electron transport	BP	9.19203e-09	OVER	C1527_c3_seq1_, C3231_c0_seq1_, C856_c0_seq1_, C1038_c0_seq1_, C7883_c0_seq1_, C5776_c0_seq1_, C4122_c0_seq1_, C1180_c0_seq1_, C5660_c1_seq1_, C9759_c0_seq1_, C6779_c0_seq1_, C2903_c1_seq1_, C831_c3_seq1_, C16296_c0_seq1_, C6679_c0_seq1_, C6628_c1_seq1_, C1065_c0_seq1_, C22374_c0_seq1_, C1200_c3_seq1_, C2661_c1_seq1_, C3847_c0_seq1_, C6228_c0_seq1_, C3169_c1_seq1_, C966_c0_seq1_, C4737_c0_seq1_
GO:0052547	regulation of peptidase activity	BP	1.00319e-08	OVER	C536_c0_seq1_, C143_c1_seq1_, C1384_c0_seq1_, C4_c0_seq1_, C8540_c0_seq1_, C4982_c4_seq1_, C910_c0_seq1_, C5024_c0_seq1_, C9996_c0_seq1_, C9759_c0_seq1_, C885_c0_seq1_, C285_c0_seq1_, C10572_c1_seq1_, C38865_c0_seq1_, C10740_c0_seq1_, C8060_c1_seq1_, C386_c0_seq1_, C5851_c10_seq1_, C944_c0_seq1_, C64052_c0_seq1_, C31417_c0_seq1_, C4192_c1_seq1_, C41502_c1_seq1_, C150_c0_seq1_, C1273_c0_seq1_, C79…
GO:0030162	regulation of proteolysis	BP	1.02492e-08	OVER	C4_c0_seq1_, C4982_c4_seq1_, C48231_c0_seq1_, C5833_c0_seq1_, C5024_c0_seq1_, C60_c2_seq1_, C9759_c0_seq1_, C10572_c1_seq1_, C8060_c1_seq1_, C9073_c0_seq1_, C31417_c0_seq1_, C4192_c1_seq1_, C797_c5_seq1_, C238_c0_seq1_, C2282_c0_seq1_, C399097_c0_seq1_, C3005_c0_seq1_, C11582_c0_seq1_, C1046_c0_seq1_, C1686_c0_seq1_, C25_c47_seq1_, C5421_c0_seq1_, C1010_c6_seq1_, C1798_c0_seq1_, C536_c0_seq1_, C1…
GO:0006790	sulfur compound metabolic process	BP	1.03398e-08	OVER	C738_c2_seq1_, C14211_c0_seq1_, C23458_c3_seq1_, C41902_c0_seq1_, C3263_c0_seq1_, C7744_c3_seq1_, C4995_c0_seq1_, C42378_c0_seq1_, C28700_c0_seq1_, C25_c287_seq1_, C4318_c0_seq1_, C2736_c14_seq1_, C49859_c0_seq1_, C1826_c1_seq1_, C1998_c0_seq1_, C36917_c1_seq1_, C119487_c0_seq1_, C54024_c0_seq1_, C2843_c8_seq1_, C22623_c0_seq1_, C127636_c0_seq1_, C43682_c0_seq1_, C1887_c0_seq1_, C10797_c5_seq1_, …
GO:0009055	electron carrier activity	MF	1.261e-08	OVER	C3231_c0_seq1_, C856_c0_seq1_, C1038_c0_seq1_, C7883_c0_seq1_, C3053_c0_seq1_, C3430_c0_seq1_, C1180_c0_seq1_, C8429_c1_seq1_, C9759_c0_seq1_, C2903_c1_seq1_, C28700_c0_seq1_, C4333_c2_seq1_, C10974_c2_seq1_, C831_c3_seq1_, C8478_c0_seq1_, C2827_c0_seq1_, C2736_c14_seq1_, C1065_c0_seq1_, C42270_c0_seq1_, C14345_c0_seq1_, C2872_c0_seq1_, C5481_c2_seq1_, C34994_c0_seq1_, C1200_c3_seq1_, C3077_c1_se…
GO:0061135	endopeptidase regulator activity	MF	1.29673e-08	OVER	C536_c0_seq1_, C143_c1_seq1_, C1384_c0_seq1_, C4_c0_seq1_, C8540_c0_seq1_, C4982_c4_seq1_, C910_c0_seq1_, C2162_c3_seq1_, C885_c0_seq1_, C1413_c0_seq1_, C607_c0_seq1_, C285_c0_seq1_, C38865_c0_seq1_, C8060_c1_seq1_, C5851_c10_seq1_, C944_c0_seq1_, C150_c0_seq1_, C1273_c0_seq1_, C641_c0_seq1_, C797_c5_seq1_, C1083_c0_seq1_, C2282_c0_seq1_, C399097_c0_seq1_, C3005_c0_seq1_, C1976_c10_seq1_, C938_c2…
GO:0019439	aromatic compound catabolic process	BP	1.31948e-08	OVER	C7318_c0_seq1_, C13502_c0_seq1_, C60_c2_seq1_, C161_c0_seq1_, C6369_c1_seq1_, C22271_c0_seq1_, C1667_c0_seq1_, C645_c0_seq1_, C547_c0_seq1_, C24323_c0_seq1_, C624_c0_seq1_, C12514_c1_seq1_, C12973_c1_seq1_, C42200_c1_seq1_, C1998_c0_seq1_, C238_c0_seq1_, C7818_c0_seq1_, C3247_c0_seq1_, C31963_c1_seq1_, C420_c2_seq1_, C8837_c4_seq1_, C25356_c0_seq1_, C70842_c0_seq1_, C7960_c0_seq1_, C17538_c8_seq1…
GO:0015267	channel activity	MF	1.37284e-08	UNDER	C6566_c1_seq1_, C32190_c1_seq1_, C4423_c0_seq1_, C4102_c0_seq1_, C1274_c1_seq1_, C87409_c0_seq1_, C68317_c0_seq1_, C2452_c5_seq1_, C55463_c1_seq1_, C138404_c0_seq1_, C6504_c12_seq1_, C5393_c0_seq1_, C116902_c0_seq1_, C14527_c4_seq1_
GO:0022803	passive transmembrane transporter activity	MF	1.37284e-08	UNDER	C6566_c1_seq1_, C32190_c1_seq1_, C4423_c0_seq1_, C4102_c0_seq1_, C1274_c1_seq1_, C87409_c0_seq1_, C68317_c0_seq1_, C2452_c5_seq1_, C55463_c1_seq1_, C138404_c0_seq1_, C6504_c12_seq1_, C5393_c0_seq1_, C116902_c0_seq1_, C14527_c4_seq1_
GO:0006612	protein targeting to membrane	BP	1.40372e-08	OVER	C3393_c0_seq1_, C79684_c0_seq1_, C238_c0_seq1_, C30937_c0_seq1_, C3566_c2_seq1_, C60_c2_seq1_, C161_c0_seq1_, C63048_c0_seq1_, C3310_c4_seq1_, C420_c2_seq1_, C765_c2_seq1_, C8418_c0_seq1_, C51253_c0_seq1_, C645_c0_seq1_, C208_c0_seq1_, C3264_c1_seq1_, C547_c0_seq1_, C33357_c0_seq1_, C1145_c0_seq1_, C624_c0_seq1_, C306_c1_seq1_, C12250_c0_seq1_, C401_c0_seq1_, C34701_c0_seq1_
GO:0044822	poly(A) RNA binding	MF	1.42426e-08	OVER	C9110_c0_seq1_, C302_c3_seq1_, C161_c0_seq1_, C1857_c0_seq1_, C207_c0_seq1_, C19020_c1_seq1_, C4967_c0_seq1_, C130000_c0_seq1_, C42461_c0_seq1_, C645_c0_seq1_, C547_c0_seq1_, C37284_c0_seq1_, C14697_c1_seq1_, C12965_c0_seq1_, C92490_c0_seq1_, C4192_c1_seq1_, C2025_c2_seq1_, C338_c130_seq1_, C624_c0_seq1_, C12514_c1_seq1_, C52_c73_seq1_, C42200_c1_seq1_, C67890_c0_seq1_, C41397_c0_seq1_, C238_c0_s…
GO:1901576	organic substance biosynthetic process	BP	1.45965e-08	OVER	C2937_c0_seq1_, C1003_c0_seq1_, C338_c43_seq1_, C47197_c0_seq1_, C28831_c0_seq1_, C7232_c0_seq1_, C19_c39_seq1_, C51852_c0_seq1_, C4192_c1_seq1_, C85464_c0_seq1_, C6679_c0_seq1_, C56829_c0_seq1_, C33874_c1_seq1_, C68927_c0_seq1_, C11921_c0_seq1_, C46467_c2_seq1_, C3847_c0_seq1_, C17538_c8_seq1_, C31380_c0_seq1_, C15953_c2_seq1_, C803_c1_seq1_, C249_c0_seq1_, C208_c0_seq1_, C364_c8_seq1_, C563_c0_…
GO:0005506	iron ion binding	MF	1.92813e-08	OVER	C160_c6_seq1_, C13_c2_seq1_, C38502_c0_seq1_, C3776_c0_seq1_, C140_c8_seq1_, C5161_c1_seq1_, C3630_c1_seq1_, C41871_c0_seq1_, C24024_c0_seq1_, C43819_c0_seq1_, C41809_c1_seq1_, C32399_c0_seq1_, C4660_c1_seq1_, C15_c0_seq1_, C49126_c2_seq1_, C3117_c2_seq1_, C40161_c0_seq1_, C6470_c0_seq1_, C367542_c0_seq1_, C134_c3_seq1_, C5221_c2_seq1_, C12378_c0_seq1_, C387115_c0_seq1_, C52566_c1_seq1_, C27655_c…
GO:0016053	organic acid biosynthetic process	BP	2.17434e-08	OVER	C46390_c0_seq1_, C5161_c1_seq1_, C23458_c3_seq1_, C4995_c0_seq1_, C38489_c0_seq1_, C64044_c0_seq1_, C22271_c0_seq1_, C30481_c0_seq1_, C25277_c0_seq1_, C14631_c0_seq1_, C612_c30_seq1_, C5862_c9_seq1_, C49859_c0_seq1_, C115655_c0_seq1_, C41748_c0_seq1_, C36917_c1_seq1_, C1113_c1_seq1_, C47109_c0_seq1_, C7538_c0_seq1_, C13915_c0_seq1_, C1970_c0_seq1_, C25_c21_seq1_, C31694_c0_seq1_, C8837_c4_seq1_, …
GO:0046394	carboxylic acid biosynthetic process	BP	2.17434e-08	OVER	C46390_c0_seq1_, C5161_c1_seq1_, C23458_c3_seq1_, C4995_c0_seq1_, C38489_c0_seq1_, C64044_c0_seq1_, C22271_c0_seq1_, C30481_c0_seq1_, C25277_c0_seq1_, C14631_c0_seq1_, C612_c30_seq1_, C5862_c9_seq1_, C49859_c0_seq1_, C115655_c0_seq1_, C41748_c0_seq1_, C36917_c1_seq1_, C1113_c1_seq1_, C47109_c0_seq1_, C7538_c0_seq1_, C13915_c0_seq1_, C1970_c0_seq1_, C25_c21_seq1_, C31694_c0_seq1_, C8837_c4_seq1_, …
GO:0006805	xenobiotic metabolic process	BP	2.29143e-08	OVER	C38502_c0_seq1_, C200_c1_seq1_, C24024_c0_seq1_, C19428_c0_seq1_, C7744_c3_seq1_, C3117_c2_seq1_, C5862_c9_seq1_, C387115_c0_seq1_, C6448_c0_seq1_, C36256_c1_seq1_, C62_c6_seq1_, C1867_c2_seq1_, C36917_c1_seq1_, C48253_c0_seq1_, C8071_c1_seq1_, C13915_c0_seq1_, C2973_c0_seq1_, C21123_c0_seq1_, C8770_c0_seq1_, C2986_c2_seq1_, C35797_c0_seq1_, C6222_c10_seq1_, C1081_c0_seq1_, C151_c37_seq1_, C21590…
GO:0061134	peptidase regulator activity	MF	2.62257e-08	OVER	C536_c0_seq1_, C143_c1_seq1_, C1384_c0_seq1_, C4_c0_seq1_, C8540_c0_seq1_, C4982_c4_seq1_, C910_c0_seq1_, C5024_c0_seq1_, C2162_c3_seq1_, C885_c0_seq1_, C1413_c0_seq1_, C607_c0_seq1_, C285_c0_seq1_, C38865_c0_seq1_, C8060_c1_seq1_, C386_c0_seq1_, C5851_c10_seq1_, C944_c0_seq1_, C150_c0_seq1_, C1273_c0_seq1_, C641_c0_seq1_, C797_c5_seq1_, C1083_c0_seq1_, C2282_c0_seq1_, C399097_c0_seq1_, C3005_c0_…
GO:0051704	multi-organism process	BP	2.68347e-08	OVER	C47430_c0_seq1_, C6300_c0_seq1_, C41871_c0_seq1_, C47197_c0_seq1_, C9110_c0_seq1_, C60_c2_seq1_, C161_c0_seq1_, C1857_c0_seq1_, C4967_c0_seq1_, C37156_c0_seq1_, C9073_c0_seq1_, C95517_c0_seq1_, C645_c0_seq1_, C547_c0_seq1_, C3027_c0_seq1_, C12965_c0_seq1_, C4192_c1_seq1_, C2502_c0_seq1_, C624_c0_seq1_, C8345_c0_seq1_, C40893_c0_seq1_, C51214_c1_seq1_, C42200_c1_seq1_, C5864_c0_seq1_, C124362_c0_s…
GO:0005261	cation channel activity	MF	2.70143e-08	UNDER	C1274_c1_seq1_, C87409_c0_seq1_, C2452_c5_seq1_, C138404_c0_seq1_, C14527_c4_seq1_
GO:0016032	viral process	BP	3.06815e-08	OVER	C9448_c0_seq1_, C47430_c0_seq1_, C6300_c0_seq1_, C9110_c0_seq1_, C60_c2_seq1_, C161_c0_seq1_, C1857_c0_seq1_, C4967_c0_seq1_, C18963_c0_seq1_, C9073_c0_seq1_, C386_c0_seq1_, C10844_c0_seq1_, C645_c0_seq1_, C547_c0_seq1_, C1145_c0_seq1_, C4192_c1_seq1_, C624_c0_seq1_, C306_c1_seq1_, C17981_c0_seq1_, C42200_c1_seq1_, C8616_c0_seq1_, C238_c0_seq1_, C11109_c2_seq1_, C12642_c0_seq1_, C36140_c0_seq1_, …
GO:0016712	oxidoreductase activity, acting on paired donors, with incorporation or reduction of molecular oxygen, reduced flavin or flavoprotein as one donor, and incorporation of one atom of oxygen	MF	3.10578e-08	OVER	C38502_c0_seq1_, C3776_c0_seq1_, C38204_c0_seq1_, C3630_c1_seq1_, C24024_c0_seq1_, C43819_c0_seq1_, C2973_c0_seq1_, C6516_c4_seq1_, C3117_c2_seq1_, C40161_c0_seq1_, C2986_c2_seq1_, C1081_c0_seq1_, C387115_c0_seq1_, C43566_c0_seq1_, C3471_c7_seq1_, C3574_c1_seq1_
GO:0022838	substrate-specific channel activity	MF	3.32438e-08	UNDER	C6566_c1_seq1_, C32190_c1_seq1_, C4423_c0_seq1_, C4102_c0_seq1_, C1274_c1_seq1_, C87409_c0_seq1_, C68317_c0_seq1_, C2452_c5_seq1_, C55463_c1_seq1_, C138404_c0_seq1_, C6504_c12_seq1_, C5393_c0_seq1_, C116902_c0_seq1_, C14527_c4_seq1_
GO:0046700	heterocycle catabolic process	BP	4.18338e-08	OVER	C14816_c0_seq1_, C7318_c0_seq1_, C13502_c0_seq1_, C80637_c0_seq1_, C60_c2_seq1_, C161_c0_seq1_, C6369_c1_seq1_, C6370_c2_seq1_, C22271_c0_seq1_, C25910_c0_seq1_, C386_c0_seq1_, C645_c0_seq1_, C547_c0_seq1_, C1145_c0_seq1_, C18451_c0_seq1_, C14577_c0_seq1_, C24323_c0_seq1_, C624_c0_seq1_, C12514_c1_seq1_, C306_c1_seq1_, C64784_c0_seq1_, C12973_c1_seq1_, C42200_c1_seq1_, C1998_c0_seq1_, C62_c6_seq1…
GO:0031982	vesicle	CC	4.18338e-08	OVER	C47430_c0_seq1_, C7318_c0_seq1_, C47197_c0_seq1_, C24228_c0_seq1_, C9110_c0_seq1_, C5833_c0_seq1_, C39069_c1_seq1_, C60_c2_seq1_, C9866_c0_seq1_, C1857_c0_seq1_, C37156_c0_seq1_, C23654_c0_seq1_, C3027_c0_seq1_, C92490_c0_seq1_, C4192_c1_seq1_, C338_c130_seq1_, C36256_c1_seq1_, C115655_c0_seq1_, C74874_c1_seq1_, C167653_c0_seq1_, C9308_c0_seq1_, C20867_c4_seq1_, C3247_c0_seq1_, C420_c2_seq1_, C70…
GO:0044255	cellular lipid metabolic process	BP	4.18338e-08	OVER	C38502_c0_seq1_, C22237_c0_seq1_, C9110_c0_seq1_, C69124_c0_seq1_, C1860_c0_seq1_, C28700_c0_seq1_, C14631_c0_seq1_, C5862_c9_seq1_, C21921_c0_seq1_, C39572_c0_seq1_, C19288_c2_seq1_, C20003_c1_seq1_, C38919_c2_seq1_, C112725_c0_seq1_, C7538_c0_seq1_, C41569_c0_seq1_, C8770_c0_seq1_, C7938_c1_seq1_, C11844_c1_seq1_, C56178_c0_seq1_, C9448_c0_seq1_, C27560_c0_seq1_, C113476_c0_seq1_, C92194_c0_seq…
GO:0030414	peptidase inhibitor activity	MF	4.46655e-08	OVER	C536_c0_seq1_, C143_c1_seq1_, C1384_c0_seq1_, C4_c0_seq1_, C8540_c0_seq1_, C4982_c4_seq1_, C910_c0_seq1_, C2162_c3_seq1_, C885_c0_seq1_, C1413_c0_seq1_, C607_c0_seq1_, C285_c0_seq1_, C38865_c0_seq1_, C8060_c1_seq1_, C5851_c10_seq1_, C944_c0_seq1_, C150_c0_seq1_, C1273_c0_seq1_, C641_c0_seq1_, C797_c5_seq1_, C1083_c0_seq1_, C2282_c0_seq1_, C399097_c0_seq1_, C3005_c0_seq1_, C1976_c10_seq1_, C938_c2…
GO:0004930	G-protein coupled receptor activity	MF	5.09122e-08	UNDER	C122365_c1_seq1_, C46139_c0_seq1_, C24308_c2_seq1_, C16841_c0_seq1_, C97601_c0_seq1_, C62829_c0_seq1_, C88280_c0_seq1_, C13207_c2_seq1_, C34435_c0_seq1_, C178717_c0_seq1_, C142056_c1_seq1_, C5862_c9_seq1_, C19210_c0_seq1_, C96414_c0_seq1_, C36336_c0_seq1_
GO:0010951	negative regulation of endopeptidase activity	BP	5.92748e-08	OVER	C536_c0_seq1_, C143_c1_seq1_, C1384_c0_seq1_, C4_c0_seq1_, C8540_c0_seq1_, C4982_c4_seq1_, C910_c0_seq1_, C9996_c0_seq1_, C885_c0_seq1_, C285_c0_seq1_, C10572_c1_seq1_, C38865_c0_seq1_, C8060_c1_seq1_, C5851_c10_seq1_, C944_c0_seq1_, C150_c0_seq1_, C1273_c0_seq1_, C797_c5_seq1_, C1083_c0_seq1_, C2282_c0_seq1_, C399097_c0_seq1_, C3005_c0_seq1_, C1976_c10_seq1_, C938_c2_seq1_, C11582_c0_seq1_, C104…
GO:0005743	mitochondrial inner membrane	CC	6.83663e-08	OVER	C1527_c3_seq1_, C1003_c0_seq1_, C105424_c0_seq1_, C241_c1_seq1_, C856_c0_seq1_, C7883_c0_seq1_, C3690_c0_seq1_, C11744_c5_seq1_, C5776_c0_seq1_, C3894_c3_seq1_, C4323_c3_seq1_, C6779_c0_seq1_, C4102_c0_seq1_, C2903_c1_seq1_, C13758_c0_seq1_, C2796_c1_seq1_, C2169_c22_seq1_, C831_c3_seq1_, C16296_c0_seq1_, C40704_c0_seq1_, C4079_c1_seq1_, C6679_c0_seq1_, C5612_c0_seq1_, C1516_c0_seq1_, C1065_c0_se…
GO:0019362	pyridine nucleotide metabolic process	BP	7.16782e-08	OVER	C33450_c0_seq1_, C3100_c1_seq1_, C172_c1_seq1_, C422_c1_seq1_, C14211_c0_seq1_, C748_c1_seq1_, C4214_c0_seq1_, C23845_c0_seq1_, C13502_c0_seq1_, C4995_c0_seq1_, C5456_c0_seq1_, C6715_c0_seq1_, C121312_c1_seq1_, C19_c39_seq1_, C6370_c2_seq1_, C22271_c0_seq1_, C2175_c2_seq1_, C9079_c1_seq1_, C51_c0_seq1_, C1692_c1_seq1_, C4318_c0_seq1_, C5862_c9_seq1_, C62_c6_seq1_, C4282_c0_seq1_, C19879_c0_seq1_,…
GO:0005488	binding	MF	7.30082e-08	UNDER	C46393_c0_seq1_, C47197_c0_seq1_, C28831_c0_seq1_, C19_c39_seq1_, C6105_c2_seq1_, C2453_c0_seq1_, C122687_c0_seq1_, C44455_c0_seq1_, C4192_c1_seq1_, C21921_c0_seq1_, C14815_c0_seq1_, C36256_c1_seq1_, C985_c0_seq1_, C6420_c0_seq1_, C11921_c0_seq1_, C22436_c1_seq1_, C21436_c1_seq1_, C1914_c1_seq1_, C20867_c4_seq1_, C30346_c1_seq1_, C43304_c0_seq1_, C609_c2_seq1_, C15953_c2_seq1_, C208_c0_seq1_, C83…
GO:0031988	membrane-bounded vesicle	CC	7.39093e-08	OVER	C47430_c0_seq1_, C7318_c0_seq1_, C47197_c0_seq1_, C24228_c0_seq1_, C9110_c0_seq1_, C39069_c1_seq1_, C60_c2_seq1_, C9866_c0_seq1_, C1857_c0_seq1_, C37156_c0_seq1_, C23654_c0_seq1_, C3027_c0_seq1_, C92490_c0_seq1_, C4192_c1_seq1_, C338_c130_seq1_, C36256_c1_seq1_, C115655_c0_seq1_, C167653_c0_seq1_, C20867_c4_seq1_, C3247_c0_seq1_, C420_c2_seq1_, C70396_c0_seq1_, C2452_c5_seq1_, C19567_c1_seq1_, C7…
GO:0009060	aerobic respiration	BP	7.69465e-08	OVER	C729_c0_seq1_, C25396_c0_seq1_, C3100_c1_seq1_, C13285_c1_seq1_, C8955_c0_seq1_, C7727_c0_seq1_, C856_c0_seq1_, C6303_c0_seq1_, C11011_c0_seq1_, C864_c0_seq1_, C25245_c0_seq1_, C15808_c1_seq1_, C119487_c0_seq1_, C2193_c0_seq1_, C5481_c2_seq1_, C12275_c3_seq1_, C15398_c0_seq1_, C19795_c0_seq1_, C7460_c0_seq1_, C9567_c1_seq1_, C28390_c2_seq1_, C18393_c2_seq1_, C1150_c0_seq1_, C4523_c1_seq1_, C35285…
GO:0008395	steroid hydroxylase activity	MF	7.89643e-08	OVER	C38502_c0_seq1_, C38204_c0_seq1_, C24024_c0_seq1_, C43819_c0_seq1_, C2973_c0_seq1_, C3117_c2_seq1_, C40161_c0_seq1_, C2986_c2_seq1_, C5225_c0_seq1_, C1081_c0_seq1_, C26870_c0_seq1_, C387115_c0_seq1_, C43566_c0_seq1_, C27655_c0_seq1_
GO:0070069	cytochrome complex	CC	8.2244e-08	OVER	C1527_c3_seq1_, C3231_c0_seq1_, C856_c0_seq1_, C22374_c0_seq1_, C1038_c0_seq1_, C7883_c0_seq1_, C1200_c3_seq1_, C1180_c0_seq1_, C2903_c1_seq1_, C831_c3_seq1_, C16296_c0_seq1_, C2003_c7_seq1_, C5612_c0_seq1_, C3169_c1_seq1_, C966_c0_seq1_, C1065_c0_seq1_, C4737_c0_seq1_
GO:1901565	organonitrogen compound catabolic process	BP	8.52098e-08	OVER	C7318_c0_seq1_, C13502_c0_seq1_, C32346_c0_seq1_, C39069_c1_seq1_, C6369_c1_seq1_, C22271_c0_seq1_, C151_c134_seq1_, C1667_c0_seq1_, C25_c287_seq1_, C15808_c1_seq1_, C5862_c9_seq1_, C12973_c1_seq1_, C1998_c0_seq1_, C14826_c0_seq1_, C7818_c0_seq1_, C13915_c0_seq1_, C18716_c1_seq1_, C3247_c0_seq1_, C5591_c0_seq1_, C31694_c0_seq1_, C8837_c4_seq1_, C70842_c0_seq1_, C7960_c0_seq1_, C8770_c0_seq1_, C54…
GO:0016054	organic acid catabolic process	BP	8.7338e-08	OVER	C13285_c1_seq1_, C32346_c0_seq1_, C15905_c0_seq1_, C3430_c0_seq1_, C6370_c2_seq1_, C22271_c0_seq1_, C2536_c1_seq1_, C1667_c0_seq1_, C28700_c0_seq1_, C25_c287_seq1_, C4333_c2_seq1_, C15808_c1_seq1_, C5862_c9_seq1_, C2827_c0_seq1_, C6448_c0_seq1_, C2736_c14_seq1_, C4281_c1_seq1_, C12973_c1_seq1_, C1998_c0_seq1_, C62_c6_seq1_, C101900_c0_seq1_, C110324_c0_seq1_, C14826_c0_seq1_, C2872_c0_seq1_, C122…
GO:0046395	carboxylic acid catabolic process	BP	8.7338e-08	OVER	C13285_c1_seq1_, C32346_c0_seq1_, C15905_c0_seq1_, C3430_c0_seq1_, C6370_c2_seq1_, C22271_c0_seq1_, C2536_c1_seq1_, C1667_c0_seq1_, C28700_c0_seq1_, C25_c287_seq1_, C4333_c2_seq1_, C15808_c1_seq1_, C5862_c9_seq1_, C2827_c0_seq1_, C6448_c0_seq1_, C2736_c14_seq1_, C4281_c1_seq1_, C12973_c1_seq1_, C1998_c0_seq1_, C62_c6_seq1_, C101900_c0_seq1_, C110324_c0_seq1_, C14826_c0_seq1_, C2872_c0_seq1_, C122…
GO:0072524	pyridine-containing compound metabolic process	BP	9.00731e-08	OVER	C33450_c0_seq1_, C3100_c1_seq1_, C172_c1_seq1_, C422_c1_seq1_, C14211_c0_seq1_, C748_c1_seq1_, C4214_c0_seq1_, C23845_c0_seq1_, C13502_c0_seq1_, C4995_c0_seq1_, C5456_c0_seq1_, C6715_c0_seq1_, C121312_c1_seq1_, C19_c39_seq1_, C6370_c2_seq1_, C22271_c0_seq1_, C2175_c2_seq1_, C9079_c1_seq1_, C51_c0_seq1_, C1692_c1_seq1_, C4318_c0_seq1_, C5862_c9_seq1_, C62_c6_seq1_, C4282_c0_seq1_, C19879_c0_seq1_,…
GO:0015992	proton transport	BP	9.4918e-08	OVER	C1527_c3_seq1_, C3231_c0_seq1_, C72_c277_seq1_, C1003_c0_seq1_, C856_c0_seq1_, C1038_c0_seq1_, C7883_c0_seq1_, C746_c0_seq1_, C5776_c0_seq1_, C1441_c0_seq1_, C4122_c0_seq1_, C4080_c1_seq1_, C1180_c0_seq1_, C5660_c1_seq1_, C6779_c0_seq1_, C1154_c0_seq1_, C2903_c1_seq1_, C73923_c0_seq1_, C831_c3_seq1_, C582_c0_seq1_, C580_c7_seq1_, C6679_c0_seq1_, C6628_c1_seq1_, C5612_c0_seq1_, C1516_c0_seq1_, C10…
GO:0044403	symbiosis, encompassing mutualism through parasitism	BP	1.07751e-07	OVER	C9448_c0_seq1_, C47430_c0_seq1_, C6300_c0_seq1_, C9110_c0_seq1_, C60_c2_seq1_, C161_c0_seq1_, C1857_c0_seq1_, C4967_c0_seq1_, C18963_c0_seq1_, C9073_c0_seq1_, C386_c0_seq1_, C10844_c0_seq1_, C645_c0_seq1_, C547_c0_seq1_, C1145_c0_seq1_, C4192_c1_seq1_, C624_c0_seq1_, C306_c1_seq1_, C17981_c0_seq1_, C42200_c1_seq1_, C8616_c0_seq1_, C238_c0_seq1_, C11109_c2_seq1_, C12642_c0_seq1_, C36140_c0_seq1_, …
GO:0044419	interspecies interaction between organisms	BP	1.07751e-07	OVER	C9448_c0_seq1_, C47430_c0_seq1_, C6300_c0_seq1_, C9110_c0_seq1_, C60_c2_seq1_, C161_c0_seq1_, C1857_c0_seq1_, C4967_c0_seq1_, C18963_c0_seq1_, C9073_c0_seq1_, C386_c0_seq1_, C10844_c0_seq1_, C645_c0_seq1_, C547_c0_seq1_, C1145_c0_seq1_, C4192_c1_seq1_, C624_c0_seq1_, C306_c1_seq1_, C17981_c0_seq1_, C42200_c1_seq1_, C8616_c0_seq1_, C238_c0_seq1_, C11109_c2_seq1_, C12642_c0_seq1_, C36140_c0_seq1_, …
GO:0006818	hydrogen transport	BP	1.20899e-07	OVER	C1527_c3_seq1_, C3231_c0_seq1_, C72_c277_seq1_, C1003_c0_seq1_, C856_c0_seq1_, C1038_c0_seq1_, C7883_c0_seq1_, C746_c0_seq1_, C5776_c0_seq1_, C1441_c0_seq1_, C4122_c0_seq1_, C4080_c1_seq1_, C1180_c0_seq1_, C5660_c1_seq1_, C6779_c0_seq1_, C1154_c0_seq1_, C2903_c1_seq1_, C73923_c0_seq1_, C831_c3_seq1_, C582_c0_seq1_, C580_c7_seq1_, C6679_c0_seq1_, C6628_c1_seq1_, C5612_c0_seq1_, C1516_c0_seq1_, C10…
GO:0006413	translational initiation	BP	1.23185e-07	OVER	C2937_c0_seq1_, C9413_c0_seq1_, C4135_c1_seq1_, C212471_c0_seq1_, C42378_c0_seq1_, C54266_c0_seq1_, C60_c2_seq1_, C161_c0_seq1_, C17303_c2_seq1_, C645_c0_seq1_, C547_c0_seq1_, C1145_c0_seq1_, C5896_c2_seq1_, C12965_c0_seq1_, C624_c0_seq1_, C306_c1_seq1_, C4666_c1_seq1_, C42200_c1_seq1_, C1215_c0_seq1_, C42728_c0_seq1_, C238_c0_seq1_, C9227_c3_seq1_, C31963_c1_seq1_, C420_c2_seq1_, C765_c2_seq1_, …
GO:0072376	protein activation cascade	BP	1.24041e-07	OVER	C3187_c0_seq1_, C1273_c0_seq1_, C1083_c0_seq1_, C143_c1_seq1_, C1384_c0_seq1_, C960_c0_seq1_, C3704_c0_seq1_, C91218_c0_seq1_, C6656_c0_seq1_, C122_c1_seq1_, C586_c0_seq1_, C1010_c6_seq1_, C1962_c1_seq1_, C150_c0_seq1_
GO:0046496	nicotinamide nucleotide metabolic process	BP	1.28317e-07	OVER	C33450_c0_seq1_, C3100_c1_seq1_, C172_c1_seq1_, C422_c1_seq1_, C14211_c0_seq1_, C748_c1_seq1_, C4214_c0_seq1_, C23845_c0_seq1_, C4995_c0_seq1_, C5456_c0_seq1_, C6715_c0_seq1_, C121312_c1_seq1_, C19_c39_seq1_, C6370_c2_seq1_, C22271_c0_seq1_, C2175_c2_seq1_, C9079_c1_seq1_, C51_c0_seq1_, C1692_c1_seq1_, C4318_c0_seq1_, C5862_c9_seq1_, C62_c6_seq1_, C4282_c0_seq1_, C19879_c0_seq1_, C7818_c0_seq1_, …
GO:0006101	citrate metabolic process	BP	1.3333e-07	OVER	C729_c0_seq1_, C25396_c0_seq1_, C3100_c1_seq1_, C13285_c1_seq1_, C8955_c0_seq1_, C7727_c0_seq1_, C119487_c0_seq1_, C2193_c0_seq1_, C5481_c2_seq1_, C12275_c3_seq1_, C15398_c0_seq1_, C6303_c0_seq1_, C19795_c0_seq1_, C7460_c0_seq1_, C11011_c0_seq1_, C864_c0_seq1_, C25245_c0_seq1_, C9567_c1_seq1_, C28390_c2_seq1_, C18393_c2_seq1_, C1150_c0_seq1_, C15808_c1_seq1_, C4523_c1_seq1_, C10797_c5_seq1_
GO:0006099	tricarboxylic acid cycle	BP	1.3333e-07	OVER	C729_c0_seq1_, C25396_c0_seq1_, C3100_c1_seq1_, C13285_c1_seq1_, C8955_c0_seq1_, C7727_c0_seq1_, C119487_c0_seq1_, C2193_c0_seq1_, C5481_c2_seq1_, C12275_c3_seq1_, C15398_c0_seq1_, C6303_c0_seq1_, C19795_c0_seq1_, C7460_c0_seq1_, C11011_c0_seq1_, C864_c0_seq1_, C25245_c0_seq1_, C9567_c1_seq1_, C28390_c2_seq1_, C18393_c2_seq1_, C1150_c0_seq1_, C15808_c1_seq1_, C4523_c1_seq1_, C10797_c5_seq1_
GO:0044270	cellular nitrogen compound catabolic process	BP	1.51461e-07	OVER	C14816_c0_seq1_, C7318_c0_seq1_, C13502_c0_seq1_, C80637_c0_seq1_, C60_c2_seq1_, C161_c0_seq1_, C6369_c1_seq1_, C6370_c2_seq1_, C22271_c0_seq1_, C25910_c0_seq1_, C386_c0_seq1_, C645_c0_seq1_, C547_c0_seq1_, C1145_c0_seq1_, C18451_c0_seq1_, C14577_c0_seq1_, C24323_c0_seq1_, C624_c0_seq1_, C12514_c1_seq1_, C306_c1_seq1_, C64784_c0_seq1_, C12973_c1_seq1_, C42200_c1_seq1_, C1998_c0_seq1_, C62_c6_seq1…
GO:0015078	hydrogen ion transmembrane transporter activity	MF	1.53361e-07	OVER	C1527_c3_seq1_, C3231_c0_seq1_, C72_c277_seq1_, C1003_c0_seq1_, C856_c0_seq1_, C1038_c0_seq1_, C7883_c0_seq1_, C746_c0_seq1_, C1441_c0_seq1_, C1180_c0_seq1_, C1154_c0_seq1_, C2903_c1_seq1_, C73923_c0_seq1_, C831_c3_seq1_, C582_c0_seq1_, C580_c7_seq1_, C5612_c0_seq1_, C1516_c0_seq1_, C1065_c0_seq1_, C1123_c0_seq1_, C22374_c0_seq1_, C1200_c3_seq1_, C967_c2_seq1_, C7007_c1_seq1_, C2425_c1_seq1_, C24…
GO:1902600	hydrogen ion transmembrane transport	BP	1.53361e-07	OVER	C1527_c3_seq1_, C3231_c0_seq1_, C72_c277_seq1_, C1003_c0_seq1_, C856_c0_seq1_, C1038_c0_seq1_, C7883_c0_seq1_, C746_c0_seq1_, C1441_c0_seq1_, C1180_c0_seq1_, C1154_c0_seq1_, C2903_c1_seq1_, C73923_c0_seq1_, C831_c3_seq1_, C582_c0_seq1_, C580_c7_seq1_, C5612_c0_seq1_, C1516_c0_seq1_, C1065_c0_seq1_, C1123_c0_seq1_, C22374_c0_seq1_, C1200_c3_seq1_, C967_c2_seq1_, C7007_c1_seq1_, C2425_c1_seq1_, C24…
GO:0022836	gated channel activity	MF	1.62303e-07	UNDER	C4102_c0_seq1_, C1274_c1_seq1_, C68317_c0_seq1_, C2452_c5_seq1_, C55463_c1_seq1_, C4423_c0_seq1_, C138404_c0_seq1_, C6504_c12_seq1_, C14527_c4_seq1_
GO:0044764	multi-organism cellular process	BP	1.65489e-07	OVER	C9448_c0_seq1_, C47430_c0_seq1_, C6300_c0_seq1_, C9110_c0_seq1_, C60_c2_seq1_, C161_c0_seq1_, C1857_c0_seq1_, C4967_c0_seq1_, C18963_c0_seq1_, C9073_c0_seq1_, C386_c0_seq1_, C10844_c0_seq1_, C645_c0_seq1_, C547_c0_seq1_, C1145_c0_seq1_, C4192_c1_seq1_, C624_c0_seq1_, C306_c1_seq1_, C17981_c0_seq1_, C42200_c1_seq1_, C8616_c0_seq1_, C238_c0_seq1_, C11109_c2_seq1_, C12642_c0_seq1_, C36140_c0_seq1_, …
GO:0009410	response to xenobiotic stimulus	BP	1.65489e-07	OVER	C38502_c0_seq1_, C13341_c2_seq1_, C200_c1_seq1_, C24024_c0_seq1_, C19428_c0_seq1_, C7744_c3_seq1_, C3117_c2_seq1_, C4745_c0_seq1_, C7137_c0_seq1_, C5862_c9_seq1_, C387115_c0_seq1_, C6448_c0_seq1_, C36256_c1_seq1_, C62_c6_seq1_, C1867_c2_seq1_, C36917_c1_seq1_, C48253_c0_seq1_, C8071_c1_seq1_, C13915_c0_seq1_, C2973_c0_seq1_, C21123_c0_seq1_, C5159_c0_seq1_, C8770_c0_seq1_, C2986_c2_seq1_, C35797_…
GO:0071466	cellular response to xenobiotic stimulus	BP	2.42492e-07	OVER	C38502_c0_seq1_, C13341_c2_seq1_, C200_c1_seq1_, C24024_c0_seq1_, C19428_c0_seq1_, C7744_c3_seq1_, C3117_c2_seq1_, C7137_c0_seq1_, C5862_c9_seq1_, C387115_c0_seq1_, C6448_c0_seq1_, C36256_c1_seq1_, C62_c6_seq1_, C1867_c2_seq1_, C36917_c1_seq1_, C48253_c0_seq1_, C8071_c1_seq1_, C13915_c0_seq1_, C2973_c0_seq1_, C21123_c0_seq1_, C5159_c0_seq1_, C8770_c0_seq1_, C2986_c2_seq1_, C35797_c0_seq1_, C6222_…
GO:0012505	endomembrane system	CC	2.43734e-07	OVER	C108586_c0_seq1_, C4309_c0_seq1_, C72_c69_seq1_, C47197_c0_seq1_, C13928_c0_seq1_, C7232_c0_seq1_, C60_c2_seq1_, C1857_c0_seq1_, C375_c40_seq1_, C56829_c0_seq1_, C23655_c1_seq1_, C72114_c0_seq1_, C20867_c4_seq1_, C32009_c1_seq1_, C2187_c0_seq1_, C6496_c0_seq1_, C6516_c4_seq1_, C19567_c1_seq1_, C830_c3_seq1_, C1692_c0_seq1_, C50847_c0_seq1_, C39837_c3_seq1_, C81_c151_seq1_, C9448_c0_seq1_, C27560_…
GO:0072350	tricarboxylic acid metabolic process	BP	2.49307e-07	OVER	C729_c0_seq1_, C25396_c0_seq1_, C3100_c1_seq1_, C13285_c1_seq1_, C8955_c0_seq1_, C7727_c0_seq1_, C119487_c0_seq1_, C2193_c0_seq1_, C5481_c2_seq1_, C12275_c3_seq1_, C15398_c0_seq1_, C6303_c0_seq1_, C19795_c0_seq1_, C7460_c0_seq1_, C11011_c0_seq1_, C864_c0_seq1_, C25245_c0_seq1_, C9567_c1_seq1_, C28390_c2_seq1_, C18393_c2_seq1_, C1150_c0_seq1_, C15808_c1_seq1_, C4523_c1_seq1_, C10797_c5_seq1_
GO:0023052	signaling	BP	2.62227e-07	UNDER	C47430_c0_seq1_, C39115_c1_seq1_, C122365_c1_seq1_, C72_c69_seq1_, C47197_c0_seq1_, C28831_c0_seq1_, C13027_c0_seq1_, C60_c2_seq1_, C1857_c0_seq1_, C37156_c0_seq1_, C122687_c0_seq1_, C96426_c0_seq1_, C4192_c1_seq1_, C140_c9_seq1_, C14815_c0_seq1_, C36256_c1_seq1_, C985_c0_seq1_, C68927_c0_seq1_, C58772_c0_seq1_, C46467_c2_seq1_, C167653_c0_seq1_, C21436_c1_seq1_, C19861_c0_seq1_, C21256_c0_seq1_,…
GO:0033993	response to lipid	BP	3.11184e-07	OVER	C90523_c1_seq1_, C12934_c0_seq1_, C13341_c2_seq1_, C47197_c0_seq1_, C28831_c0_seq1_, C25543_c0_seq1_, C1857_c0_seq1_, C7332_c1_seq1_, C41448_c1_seq1_, C3955_c0_seq1_, C19309_c0_seq1_, C2502_c0_seq1_, C441_c10_seq1_, C51214_c1_seq1_, C2934_c0_seq1_, C25_c137_seq1_, C23_c2_seq1_, C46467_c2_seq1_, C1914_c1_seq1_, C59374_c0_seq1_, C38885_c0_seq1_, C70396_c0_seq1_, C9799_c0_seq1_, C7853_c0_seq1_, C451…
GO:0006631	fatty acid metabolic process	BP	3.39142e-07	OVER	C27560_c0_seq1_, C38502_c0_seq1_, C46390_c0_seq1_, C5161_c1_seq1_, C3630_c1_seq1_, C24024_c0_seq1_, C32399_c0_seq1_, C3430_c0_seq1_, C3321_c2_seq1_, C8580_c0_seq1_, C32078_c0_seq1_, C25277_c0_seq1_, C1860_c0_seq1_, C28700_c0_seq1_, C29685_c0_seq1_, C4333_c2_seq1_, C14631_c0_seq1_, C5862_c9_seq1_, C2827_c0_seq1_, C387115_c0_seq1_, C2736_c14_seq1_, C3574_c1_seq1_, C62_c6_seq1_, C36573_c0_seq1_, C79…
GO:0010466	negative regulation of peptidase activity	BP	3.52614e-07	OVER	C536_c0_seq1_, C143_c1_seq1_, C1384_c0_seq1_, C4_c0_seq1_, C8540_c0_seq1_, C4982_c4_seq1_, C910_c0_seq1_, C9996_c0_seq1_, C885_c0_seq1_, C285_c0_seq1_, C10572_c1_seq1_, C38865_c0_seq1_, C8060_c1_seq1_, C5851_c10_seq1_, C944_c0_seq1_, C150_c0_seq1_, C1273_c0_seq1_, C797_c5_seq1_, C1083_c0_seq1_, C2282_c0_seq1_, C399097_c0_seq1_, C3005_c0_seq1_, C1976_c10_seq1_, C938_c2_seq1_, C11582_c0_seq1_, C104…
GO:0007154	cell communication	BP	4.12871e-07	UNDER	C47430_c0_seq1_, C39115_c1_seq1_, C122365_c1_seq1_, C72_c69_seq1_, C47197_c0_seq1_, C28831_c0_seq1_, C13027_c0_seq1_, C60_c2_seq1_, C1857_c0_seq1_, C37156_c0_seq1_, C122687_c0_seq1_, C96426_c0_seq1_, C4192_c1_seq1_, C140_c9_seq1_, C14815_c0_seq1_, C36256_c1_seq1_, C985_c0_seq1_, C68927_c0_seq1_, C58772_c0_seq1_, C46467_c2_seq1_, C167653_c0_seq1_, C21436_c1_seq1_, C19861_c0_seq1_, C21256_c0_seq1_,…
GO:0005773	vacuole	CC	4.24925e-07	OVER	C62796_c0_seq1_, C15978_c0_seq1_, C1908_c0_seq1_, C36641_c2_seq1_, C16765_c0_seq1_, C5833_c0_seq1_, C7257_c1_seq1_, C4080_c1_seq1_, C60_c2_seq1_, C236863_c0_seq1_, C51026_c0_seq1_, C68317_c0_seq1_, C25910_c0_seq1_, C30348_c0_seq1_, C4012_c1_seq1_, C27358_c0_seq1_, C2785_c0_seq1_, C27122_c0_seq1_, C36256_c1_seq1_, C2287_c3_seq1_, C14316_c0_seq1_, C8487_c0_seq1_, C12303_c1_seq1_, C8506_c3_seq1_, C4…
GO:0009725	response to hormone	BP	4.37843e-07	OVER	C90523_c1_seq1_, C12934_c0_seq1_, C13341_c2_seq1_, C6300_c0_seq1_, C47197_c0_seq1_, C19428_c0_seq1_, C28831_c0_seq1_, C39182_c1_seq1_, C2434_c1_seq1_, C25543_c0_seq1_, C60_c2_seq1_, C1857_c0_seq1_, C7332_c1_seq1_, C9073_c0_seq1_, C33438_c0_seq1_, C105_c153_seq1_, C41448_c1_seq1_, C3955_c0_seq1_, C19309_c0_seq1_, C4955_c0_seq1_, C8345_c0_seq1_, C441_c10_seq1_, C2934_c0_seq1_, C5864_c0_seq1_, C23_c…
GO:0008610	lipid biosynthetic process	BP	4.42306e-07	OVER	C20225_c0_seq1_, C46390_c0_seq1_, C5161_c1_seq1_, C9110_c0_seq1_, C65182_c0_seq1_, C30481_c0_seq1_, C25277_c0_seq1_, C14631_c0_seq1_, C5862_c9_seq1_, C51852_c0_seq1_, C85464_c0_seq1_, C79838_c0_seq1_, C38919_c2_seq1_, C7538_c0_seq1_, C13915_c0_seq1_, C45297_c0_seq1_, C1970_c0_seq1_, C25_c21_seq1_, C41569_c0_seq1_, C9512_c1_seq1_, C8770_c0_seq1_, C4224_c3_seq1_, C54024_c0_seq1_, C7096_c1_seq1_, C1…
GO:0044700	single organism signaling	BP	4.71102e-07	UNDER	C47430_c0_seq1_, C39115_c1_seq1_, C122365_c1_seq1_, C72_c69_seq1_, C47197_c0_seq1_, C28831_c0_seq1_, C13027_c0_seq1_, C60_c2_seq1_, C1857_c0_seq1_, C37156_c0_seq1_, C122687_c0_seq1_, C96426_c0_seq1_, C4192_c1_seq1_, C140_c9_seq1_, C14815_c0_seq1_, C36256_c1_seq1_, C985_c0_seq1_, C68927_c0_seq1_, C58772_c0_seq1_, C46467_c2_seq1_, C167653_c0_seq1_, C21436_c1_seq1_, C19861_c0_seq1_, C21256_c0_seq1_,…
GO:0038023	signaling receptor activity	MF	4.71894e-07	UNDER	C122365_c1_seq1_, C9315_c0_seq1_, C46139_c0_seq1_, C28831_c0_seq1_, C25543_c0_seq1_, C88280_c0_seq1_, C34435_c0_seq1_, C5035_c1_seq1_, C178717_c0_seq1_, C95517_c0_seq1_, C41448_c1_seq1_, C19309_c0_seq1_, C138404_c0_seq1_, C5862_c9_seq1_, C441_c10_seq1_, C96414_c0_seq1_, C24308_c2_seq1_, C46467_c2_seq1_, C97601_c0_seq1_, C62829_c0_seq1_, C59374_c0_seq1_, C13207_c2_seq1_, C48280_c0_seq1_, C70396_c0…
GO:0031967	organelle envelope	CC	5.76981e-07	OVER	C1527_c3_seq1_, C1003_c0_seq1_, C12927_c1_seq1_, C22320_c0_seq1_, C105424_c0_seq1_, C856_c0_seq1_, C3894_c3_seq1_, C4660_c1_seq1_, C1180_c0_seq1_, C9759_c0_seq1_, C1857_c0_seq1_, C22271_c0_seq1_, C2903_c1_seq1_, C151_c134_seq1_, C16296_c0_seq1_, C6679_c0_seq1_, C21849_c0_seq1_, C5612_c0_seq1_, C41368_c0_seq1_, C22374_c0_seq1_, C28755_c0_seq1_, C9213_c0_seq1_, C6516_c4_seq1_, C7989_c0_seq1_, C1956…
GO:0006950	response to stress	BP	7.05322e-07	OVER	C47430_c0_seq1_, C96260_c0_seq1_, C2994_c1_seq1_, C72_c69_seq1_, C47197_c0_seq1_, C9110_c0_seq1_, C5833_c0_seq1_, C44093_c0_seq1_, C60_c2_seq1_, C37156_c0_seq1_, C4036_c0_seq1_, C7332_c1_seq1_, C9073_c0_seq1_, C4192_c1_seq1_, C140_c9_seq1_, C14815_c0_seq1_, C1826_c1_seq1_, C8100_c0_seq1_, C124362_c0_seq1_, C22436_c1_seq1_, C5604_c0_seq1_, C2049_c2_seq1_, C38919_c2_seq1_, C9308_c0_seq1_, C1914_c1_…
GO:0005764	lysosome	CC	7.15212e-07	OVER	C62796_c0_seq1_, C15978_c0_seq1_, C1908_c0_seq1_, C16765_c0_seq1_, C7257_c1_seq1_, C60_c2_seq1_, C236863_c0_seq1_, C51026_c0_seq1_, C68317_c0_seq1_, C25910_c0_seq1_, C30348_c0_seq1_, C4012_c1_seq1_, C27358_c0_seq1_, C27122_c0_seq1_, C36256_c1_seq1_, C2287_c3_seq1_, C14316_c0_seq1_, C8487_c0_seq1_, C12303_c1_seq1_, C8506_c3_seq1_, C42381_c1_seq1_, C12642_c0_seq1_, C74685_c0_seq1_, C9853_c0_seq1_, …
GO:0006090	pyruvate metabolic process	BP	7.54896e-07	OVER	C25396_c0_seq1_, C3100_c1_seq1_, C172_c1_seq1_, C422_c1_seq1_, C748_c1_seq1_, C4214_c0_seq1_, C4995_c0_seq1_, C6715_c0_seq1_, C121312_c1_seq1_, C19_c39_seq1_, C3653_c4_seq1_, C51_c0_seq1_, C1667_c0_seq1_, C1692_c1_seq1_, C25245_c0_seq1_, C5862_c9_seq1_, C62_c6_seq1_, C36573_c0_seq1_, C67051_c0_seq1_, C2193_c0_seq1_, C15398_c0_seq1_, C13915_c0_seq1_, C25_c21_seq1_, C19795_c0_seq1_, C8770_c0_seq1_,…
GO:0042180	cellular ketone metabolic process	BP	7.67173e-07	OVER	C46390_c0_seq1_, C43819_c0_seq1_, C5776_c0_seq1_, C4122_c0_seq1_, C3653_c4_seq1_, C8429_c1_seq1_, C5660_c1_seq1_, C6370_c2_seq1_, C6779_c0_seq1_, C40161_c0_seq1_, C30481_c0_seq1_, C18963_c0_seq1_, C9073_c0_seq1_, C2827_c0_seq1_, C6679_c0_seq1_, C6628_c1_seq1_, C1998_c0_seq1_, C36573_c0_seq1_, C338_c132_seq1_, C38204_c0_seq1_, C2872_c0_seq1_, C2661_c1_seq1_, C3847_c0_seq1_, C8837_c4_seq1_, C6228_c…
GO:0031966	mitochondrial membrane	CC	8.36761e-07	OVER	C1527_c3_seq1_, C1003_c0_seq1_, C105424_c0_seq1_, C856_c0_seq1_, C3894_c3_seq1_, C4660_c1_seq1_, C22271_c0_seq1_, C2903_c1_seq1_, C151_c134_seq1_, C16296_c0_seq1_, C6679_c0_seq1_, C5612_c0_seq1_, C41368_c0_seq1_, C22374_c0_seq1_, C28755_c0_seq1_, C9213_c0_seq1_, C2394_c13_seq1_, C82991_c1_seq1_, C966_c0_seq1_, C4523_c1_seq1_, C2242_c0_seq1_, C53919_c0_seq1_, C241_c1_seq1_, C7883_c0_seq1_, C114773…
GO:0019318	hexose metabolic process	BP	9.38382e-07	OVER	C3100_c1_seq1_, C172_c1_seq1_, C29851_c0_seq1_, C422_c1_seq1_, C14211_c0_seq1_, C50099_c2_seq1_, C748_c1_seq1_, C4214_c0_seq1_, C23845_c0_seq1_, C4995_c0_seq1_, C6715_c0_seq1_, C121312_c1_seq1_, C19_c39_seq1_, C60_c2_seq1_, C6738_c0_seq1_, C21917_c0_seq1_, C9079_c1_seq1_, C51_c0_seq1_, C1692_c1_seq1_, C4318_c0_seq1_, C54987_c1_seq1_, C5862_c9_seq1_, C62_c6_seq1_, C36573_c0_seq1_, C238_c0_seq1_, C…
GO:0044085	cellular component biogenesis	BP	1.01573e-06	OVER	C2937_c0_seq1_, C47430_c0_seq1_, C1640_c0_seq1_, C459_c2_seq1_, C8752_c8_seq1_, C24228_c0_seq1_, C9110_c0_seq1_, C569_c29_seq1_, C5833_c0_seq1_, C130_c0_seq1_, C6303_c0_seq1_, C60_c2_seq1_, C295_c0_seq1_, C36854_c0_seq1_, C29674_c1_seq1_, C1857_c0_seq1_, C207_c0_seq1_, C37156_c0_seq1_, C23654_c0_seq1_, C9073_c0_seq1_, C2127_c1_seq1_, C34416_c1_seq1_, C138404_c0_seq1_, C3027_c0_seq1_, C2025_c2_seq…
GO:0000323	lytic vacuole	CC	1.03754e-06	OVER	C62796_c0_seq1_, C15978_c0_seq1_, C1908_c0_seq1_, C16765_c0_seq1_, C7257_c1_seq1_, C60_c2_seq1_, C236863_c0_seq1_, C51026_c0_seq1_, C68317_c0_seq1_, C25910_c0_seq1_, C30348_c0_seq1_, C4012_c1_seq1_, C27358_c0_seq1_, C27122_c0_seq1_, C36256_c1_seq1_, C2287_c3_seq1_, C14316_c0_seq1_, C8487_c0_seq1_, C12303_c1_seq1_, C8506_c3_seq1_, C42381_c1_seq1_, C12642_c0_seq1_, C74685_c0_seq1_, C9853_c0_seq1_, …
GO:0071702	organic substance transport	BP	1.06992e-06	OVER	C8027_c0_seq1_, C36641_c2_seq1_, C4066_c1_seq1_, C38565_c1_seq1_, C11842_c0_seq1_, C3987_c2_seq1_, C6060_c1_seq1_, C47197_c0_seq1_, C9110_c0_seq1_, C5833_c0_seq1_, C84216_c0_seq1_, C13410_c0_seq1_, C60_c2_seq1_, C29674_c1_seq1_, C1857_c0_seq1_, C32625_c0_seq1_, C23654_c0_seq1_, C11772_c0_seq1_, C28257_c1_seq1_, C8523_c0_seq1_, C92490_c0_seq1_, C4192_c1_seq1_, C624_c0_seq1_, C116469_c0_seq1_, C25_…
GO:0006508	proteolysis	BP	1.20063e-06	OVER	C38085_c0_seq1_, C103660_c0_seq1_, C5833_c0_seq1_, C960_c0_seq1_, C60_c2_seq1_, C24687_c0_seq1_, C9759_c0_seq1_, C10572_c1_seq1_, C8060_c1_seq1_, C9073_c0_seq1_, C13717_c0_seq1_, C4192_c1_seq1_, C985_c0_seq1_, C63434_c0_seq1_, C3187_c0_seq1_, C12829_c0_seq1_, C1118_c4_seq1_, C797_c5_seq1_, C22436_c1_seq1_, C399097_c0_seq1_, C24541_c0_seq1_, C62829_c0_seq1_, C15506_c0_seq1_, C22907_c0_seq1_, C4100…
GO:0006081	cellular aldehyde metabolic process	BP	1.22729e-06	OVER	C33450_c0_seq1_, C25396_c0_seq1_, C35263_c0_seq1_, C172_c1_seq1_, C14211_c0_seq1_, C7727_c0_seq1_, C748_c1_seq1_, C4214_c0_seq1_, C23845_c0_seq1_, C5456_c0_seq1_, C35122_c0_seq1_, C19_c39_seq1_, C3653_c4_seq1_, C6370_c2_seq1_, C2175_c2_seq1_, C9079_c1_seq1_, C1692_c1_seq1_, C25245_c0_seq1_, C4318_c0_seq1_, C5862_c9_seq1_, C4281_c1_seq1_, C4282_c0_seq1_, C11806_c2_seq1_, C19879_c0_seq1_, C2193_c0_…
GO:1901615	organic hydroxy compound metabolic process	BP	1.23113e-06	OVER	C46390_c0_seq1_, C172_c1_seq1_, C22237_c0_seq1_, C5161_c1_seq1_, C19491_c3_seq1_, C7744_c3_seq1_, C19_c39_seq1_, C3653_c4_seq1_, C19341_c0_seq1_, C69920_c0_seq1_, C28360_c1_seq1_, C49126_c2_seq1_, C151_c134_seq1_, C1692_c1_seq1_, C12378_c0_seq1_, C22692_c0_seq1_, C5862_c9_seq1_, C6881_c0_seq1_, C51852_c0_seq1_, C2736_c14_seq1_, C5168_c1_seq1_, C27655_c0_seq1_, C41502_c1_seq1_, C2934_c0_seq1_, C76…
GO:0006575	cellular modified amino acid metabolic process	BP	1.86425e-06	OVER	C738_c2_seq1_, C14211_c0_seq1_, C41902_c0_seq1_, C3263_c0_seq1_, C42378_c0_seq1_, C64044_c0_seq1_, C3653_c4_seq1_, C6370_c2_seq1_, C9079_c1_seq1_, C25_c287_seq1_, C864_c0_seq1_, C4255_c0_seq1_, C4318_c0_seq1_, C612_c30_seq1_, C1826_c1_seq1_, C41748_c0_seq1_, C7108_c0_seq1_, C1998_c0_seq1_, C62_c6_seq1_, C4880_c1_seq1_, C7213_c2_seq1_, C343_c1_seq1_, C1113_c1_seq1_, C47109_c0_seq1_, C119487_c0_seq…
GO:0045861	negative regulation of proteolysis	BP	2.01841e-06	OVER	C536_c0_seq1_, C143_c1_seq1_, C1384_c0_seq1_, C4_c0_seq1_, C8540_c0_seq1_, C4982_c4_seq1_, C5833_c0_seq1_, C910_c0_seq1_, C67590_c1_seq1_, C9996_c0_seq1_, C885_c0_seq1_, C285_c0_seq1_, C10572_c1_seq1_, C38865_c0_seq1_, C8060_c1_seq1_, C5851_c10_seq1_, C944_c0_seq1_, C150_c0_seq1_, C1273_c0_seq1_, C797_c5_seq1_, C1083_c0_seq1_, C2282_c0_seq1_, C399097_c0_seq1_, C3005_c0_seq1_, C1976_c10_seq1_, C93…
GO:0005774	vacuolar membrane	CC	2.05883e-06	OVER	C62796_c0_seq1_, C15978_c0_seq1_, C36641_c2_seq1_, C5833_c0_seq1_, C7257_c1_seq1_, C4080_c1_seq1_, C60_c2_seq1_, C236863_c0_seq1_, C51026_c0_seq1_, C68317_c0_seq1_, C27358_c0_seq1_, C2785_c0_seq1_, C27122_c0_seq1_, C36256_c1_seq1_, C8487_c0_seq1_, C12303_c1_seq1_, C42381_c1_seq1_, C9308_c0_seq1_, C12642_c0_seq1_, C74685_c0_seq1_, C9853_c0_seq1_, C6594_c0_seq1_, C2114_c0_seq1_, C111152_c0_seq1_, C…
GO:0019080	viral gene expression	BP	2.15176e-06	OVER	C238_c0_seq1_, C60_c2_seq1_, C161_c0_seq1_, C31963_c1_seq1_, C420_c2_seq1_, C765_c2_seq1_, C645_c0_seq1_, C208_c0_seq1_, C547_c0_seq1_, C1145_c0_seq1_, C624_c0_seq1_, C306_c1_seq1_, C401_c0_seq1_, C19137_c1_seq1_
GO:0019083	viral transcription	BP	2.15176e-06	OVER	C238_c0_seq1_, C60_c2_seq1_, C161_c0_seq1_, C31963_c1_seq1_, C420_c2_seq1_, C765_c2_seq1_, C645_c0_seq1_, C208_c0_seq1_, C547_c0_seq1_, C1145_c0_seq1_, C624_c0_seq1_, C306_c1_seq1_, C401_c0_seq1_, C19137_c1_seq1_
GO:0010498	proteasomal protein catabolic process	BP	2.28783e-06	OVER	C38085_c0_seq1_, C3100_c1_seq1_, C2714_c3_seq1_, C10669_c0_seq1_, C6300_c0_seq1_, C6269_c0_seq1_, C12243_c0_seq1_, C8172_c4_seq1_, C5833_c0_seq1_, C67590_c1_seq1_, C60_c2_seq1_, C46153_c0_seq1_, C72_c380_seq1_, C9996_c0_seq1_, C15797_c0_seq1_, C19129_c1_seq1_, C17685_c0_seq1_, C18963_c0_seq1_, C10572_c1_seq1_, C9073_c0_seq1_, C386_c0_seq1_, C10844_c0_seq1_, C9280_c0_seq1_, C5864_c0_seq1_, C3509_c…
GO:0044437	vacuolar part	CC	2.35327e-06	OVER	C62796_c0_seq1_, C15978_c0_seq1_, C36641_c2_seq1_, C5833_c0_seq1_, C7257_c1_seq1_, C4080_c1_seq1_, C60_c2_seq1_, C236863_c0_seq1_, C51026_c0_seq1_, C68317_c0_seq1_, C27358_c0_seq1_, C2785_c0_seq1_, C27122_c0_seq1_, C36256_c1_seq1_, C8487_c0_seq1_, C12303_c1_seq1_, C42381_c1_seq1_, C9308_c0_seq1_, C12642_c0_seq1_, C74685_c0_seq1_, C9853_c0_seq1_, C6594_c0_seq1_, C2114_c0_seq1_, C111152_c0_seq1_, C…
GO:0051346	negative regulation of hydrolase activity	BP	2.41383e-06	OVER	C536_c0_seq1_, C143_c1_seq1_, C1384_c0_seq1_, C4_c0_seq1_, C8540_c0_seq1_, C4982_c4_seq1_, C910_c0_seq1_, C9996_c0_seq1_, C885_c0_seq1_, C285_c0_seq1_, C10572_c1_seq1_, C38865_c0_seq1_, C8060_c1_seq1_, C5851_c10_seq1_, C944_c0_seq1_, C150_c0_seq1_, C1273_c0_seq1_, C797_c5_seq1_, C1083_c0_seq1_, C25_c137_seq1_, C2282_c0_seq1_, C399097_c0_seq1_, C3005_c0_seq1_, C1976_c10_seq1_, C938_c2_seq1_, C1158…
GO:0019866	organelle inner membrane	CC	2.55935e-06	OVER	C1527_c3_seq1_, C1003_c0_seq1_, C105424_c0_seq1_, C241_c1_seq1_, C856_c0_seq1_, C7883_c0_seq1_, C3690_c0_seq1_, C11744_c5_seq1_, C5776_c0_seq1_, C3894_c3_seq1_, C34341_c0_seq1_, C4323_c3_seq1_, C6779_c0_seq1_, C4102_c0_seq1_, C2903_c1_seq1_, C13758_c0_seq1_, C2796_c1_seq1_, C2169_c22_seq1_, C831_c3_seq1_, C16296_c0_seq1_, C40704_c0_seq1_, C4079_c1_seq1_, C6679_c0_seq1_, C5612_c0_seq1_, C1516_c0_s…
GO:0006807	nitrogen compound metabolic process	BP	2.55935e-06	OVER	C2937_c0_seq1_, C33450_c0_seq1_, C1003_c0_seq1_, C338_c43_seq1_, C47197_c0_seq1_, C28831_c0_seq1_, C19_c39_seq1_, C151_c134_seq1_, C13717_c0_seq1_, C34416_c1_seq1_, C4192_c1_seq1_, C6679_c0_seq1_, C36256_c1_seq1_, C94763_c0_seq1_, C1998_c0_seq1_, C8011_c0_seq1_, C33874_c1_seq1_, C68927_c0_seq1_, C11921_c0_seq1_, C46467_c2_seq1_, C1200_c3_seq1_, C43304_c0_seq1_, C3847_c0_seq1_, C17538_c8_seq1_, C3…
GO:0031975	envelope	CC	2.66928e-06	OVER	C1527_c3_seq1_, C1003_c0_seq1_, C12927_c1_seq1_, C22320_c0_seq1_, C105424_c0_seq1_, C856_c0_seq1_, C3894_c3_seq1_, C4660_c1_seq1_, C1180_c0_seq1_, C9759_c0_seq1_, C1857_c0_seq1_, C22271_c0_seq1_, C2903_c1_seq1_, C151_c134_seq1_, C16296_c0_seq1_, C6679_c0_seq1_, C21849_c0_seq1_, C5612_c0_seq1_, C41368_c0_seq1_, C22374_c0_seq1_, C28755_c0_seq1_, C9213_c0_seq1_, C6516_c4_seq1_, C7989_c0_seq1_, C1956…
GO:0009063	cellular amino acid catabolic process	BP	2.68486e-06	OVER	C13285_c1_seq1_, C32346_c0_seq1_, C15905_c0_seq1_, C6370_c2_seq1_, C22271_c0_seq1_, C2536_c1_seq1_, C1667_c0_seq1_, C25_c287_seq1_, C15808_c1_seq1_, C5862_c9_seq1_, C6448_c0_seq1_, C12973_c1_seq1_, C1998_c0_seq1_, C62_c6_seq1_, C101900_c0_seq1_, C110324_c0_seq1_, C14826_c0_seq1_, C12220_c1_seq1_, C13915_c0_seq1_, C18716_c1_seq1_, C103987_c0_seq1_, C31694_c0_seq1_, C8837_c4_seq1_, C58283_c0_seq1_,…
GO:0009201	ribonucleoside triphosphate biosynthetic process	BP	2.89157e-06	OVER	C72_c277_seq1_, C1003_c0_seq1_, C13285_c1_seq1_, C1123_c0_seq1_, C49556_c0_seq1_, C506_c2_seq1_, C746_c0_seq1_, C967_c2_seq1_, C1441_c0_seq1_, C7007_c1_seq1_, C2425_c1_seq1_, C1154_c0_seq1_, C8362_c0_seq1_, C741_c0_seq1_, C122510_c0_seq1_, C582_c0_seq1_, C580_c7_seq1_, C2394_c13_seq1_, C2486_c5_seq1_, C1516_c0_seq1_
GO:0006415	translational termination	BP	2.99807e-06	OVER	C238_c0_seq1_, C60_c2_seq1_, C161_c0_seq1_, C54999_c0_seq1_, C420_c2_seq1_, C765_c2_seq1_, C1423_c0_seq1_, C645_c0_seq1_, C208_c0_seq1_, C547_c0_seq1_, C1145_c0_seq1_, C624_c0_seq1_, C306_c1_seq1_, C401_c0_seq1_
GO:0005615	extracellular space	CC	3.31656e-06	OVER	C8701_c0_seq1_, C4982_c4_seq1_, C5024_c0_seq1_, C60_c2_seq1_, C2162_c3_seq1_, C4967_c0_seq1_, C1413_c0_seq1_, C16761_c1_seq1_, C2502_c0_seq1_, C14815_c0_seq1_, C1826_c1_seq1_, C2287_c3_seq1_, C124362_c0_seq1_, C797_c5_seq1_, C14316_c0_seq1_, C1086_c0_seq1_, C552_c0_seq1_, C238_c0_seq1_, C2282_c0_seq1_, C3005_c0_seq1_, C25985_c0_seq1_, C11582_c0_seq1_, C42400_c1_seq1_, C5159_c0_seq1_, C564_c4_seq1…
GO:0006694	steroid biosynthetic process	BP	3.36941e-06	OVER	C28220_c1_seq1_, C19308_c0_seq1_, C46390_c0_seq1_, C81591_c0_seq1_, C5161_c1_seq1_, C112418_c0_seq1_, C7538_c0_seq1_, C13915_c0_seq1_, C45297_c0_seq1_, C32078_c0_seq1_, C8770_c0_seq1_, C4224_c3_seq1_, C6222_c10_seq1_, C8874_c0_seq1_, C5862_c9_seq1_, C51852_c0_seq1_, C26870_c0_seq1_, C32993_c0_seq1_, C76_c0_seq1_, C85464_c0_seq1_, C27655_c0_seq1_, C47823_c1_seq1_, C760_c3_seq1_, C62_c6_seq1_
GO:0061024	membrane organization	BP	3.46727e-06	OVER	C23525_c0_seq1_, C36641_c2_seq1_, C23280_c0_seq1_, C9110_c0_seq1_, C30937_c0_seq1_, C5833_c0_seq1_, C60_c2_seq1_, C19624_c0_seq1_, C161_c0_seq1_, C29674_c1_seq1_, C4967_c0_seq1_, C37156_c0_seq1_, C23654_c0_seq1_, C645_c0_seq1_, C547_c0_seq1_, C16296_c0_seq1_, C3027_c0_seq1_, C4192_c1_seq1_, C624_c0_seq1_, C4501_c1_seq1_, C8616_c0_seq1_, C5214_c1_seq1_, C238_c0_seq1_, C9308_c0_seq1_, C12642_c0_seq…
GO:0043648	dicarboxylic acid metabolic process	BP	3.53093e-06	OVER	C15905_c0_seq1_, C6303_c0_seq1_, C64044_c0_seq1_, C7338_c0_seq1_, C22271_c0_seq1_, C3955_c0_seq1_, C612_c30_seq1_, C5062_c1_seq1_, C41748_c0_seq1_, C12973_c1_seq1_, C62_c6_seq1_, C17452_c0_seq1_, C16474_c1_seq1_, C33627_c0_seq1_, C1113_c1_seq1_, C2193_c0_seq1_, C15398_c0_seq1_, C12220_c1_seq1_, C13915_c0_seq1_, C19795_c0_seq1_, C8837_c4_seq1_, C111414_c0_seq1_, C9567_c1_seq1_, C803_c1_seq1_, C622…
GO:0044249	cellular biosynthetic process	BP	3.67464e-06	OVER	C2937_c0_seq1_, C1003_c0_seq1_, C338_c43_seq1_, C47197_c0_seq1_, C28831_c0_seq1_, C7232_c0_seq1_, C19_c39_seq1_, C4192_c1_seq1_, C85464_c0_seq1_, C6679_c0_seq1_, C56829_c0_seq1_, C33874_c1_seq1_, C68927_c0_seq1_, C11921_c0_seq1_, C46467_c2_seq1_, C3847_c0_seq1_, C17538_c8_seq1_, C31380_c0_seq1_, C15953_c2_seq1_, C803_c1_seq1_, C249_c0_seq1_, C208_c0_seq1_, C364_c8_seq1_, C563_c0_seq1_, C53919_c0_…
GO:0050794	regulation of cellular process	BP	3.84158e-06	UNDER	C2937_c0_seq1_, C47430_c0_seq1_, C122365_c1_seq1_, C338_c43_seq1_, C72_c69_seq1_, C47197_c0_seq1_, C28831_c0_seq1_, C6105_c2_seq1_, C69124_c0_seq1_, C37156_c0_seq1_, C122687_c0_seq1_, C68317_c0_seq1_, C4192_c1_seq1_, C140_c9_seq1_, C14815_c0_seq1_, C985_c0_seq1_, C797_c5_seq1_, C68927_c0_seq1_, C11921_c0_seq1_, C46467_c2_seq1_, C21436_c1_seq1_, C62829_c0_seq1_, C17538_c8_seq1_, C19567_c1_seq1_, C…
GO:0044106	cellular amine metabolic process	BP	4.00461e-06	OVER	C2378_c0_seq1_, C18684_c0_seq1_, C6370_c2_seq1_, C22271_c0_seq1_, C2536_c1_seq1_, C151_c134_seq1_, C18963_c0_seq1_, C9073_c0_seq1_, C22692_c0_seq1_, C5862_c9_seq1_, C22426_c0_seq1_, C5062_c1_seq1_, C1998_c0_seq1_, C62_c6_seq1_, C33627_c0_seq1_, C12220_c1_seq1_, C13915_c0_seq1_, C8837_c4_seq1_, C7960_c0_seq1_, C8770_c0_seq1_, C168_c0_seq1_, C28390_c2_seq1_, C6222_c10_seq1_, C2843_c8_seq1_, C2358_c…
GO:0044033	multi-organism metabolic process	BP	4.14806e-06	OVER	C238_c0_seq1_, C60_c2_seq1_, C161_c0_seq1_, C31963_c1_seq1_, C420_c2_seq1_, C765_c2_seq1_, C645_c0_seq1_, C208_c0_seq1_, C547_c0_seq1_, C1145_c0_seq1_, C624_c0_seq1_, C306_c1_seq1_, C401_c0_seq1_, C19137_c1_seq1_
GO:0007165	signal transduction	BP	4.2632e-06	UNDER	C47430_c0_seq1_, C39115_c1_seq1_, C122365_c1_seq1_, C72_c69_seq1_, C47197_c0_seq1_, C28831_c0_seq1_, C60_c2_seq1_, C1857_c0_seq1_, C37156_c0_seq1_, C122687_c0_seq1_, C96426_c0_seq1_, C4192_c1_seq1_, C140_c9_seq1_, C14815_c0_seq1_, C985_c0_seq1_, C68927_c0_seq1_, C58772_c0_seq1_, C46467_c2_seq1_, C167653_c0_seq1_, C21436_c1_seq1_, C19861_c0_seq1_, C21256_c0_seq1_, C62829_c0_seq1_, C3247_c0_seq1_, …
GO:0009206	purine ribonucleoside triphosphate biosynthetic process	BP	4.97789e-06	OVER	C72_c277_seq1_, C1003_c0_seq1_, C13285_c1_seq1_, C1123_c0_seq1_, C49556_c0_seq1_, C506_c2_seq1_, C746_c0_seq1_, C967_c2_seq1_, C1441_c0_seq1_, C7007_c1_seq1_, C2425_c1_seq1_, C1154_c0_seq1_, C8362_c0_seq1_, C741_c0_seq1_, C582_c0_seq1_, C580_c7_seq1_, C2394_c13_seq1_, C1516_c0_seq1_
GO:0009145	purine nucleoside triphosphate biosynthetic process	BP	4.97789e-06	OVER	C72_c277_seq1_, C1003_c0_seq1_, C13285_c1_seq1_, C1123_c0_seq1_, C49556_c0_seq1_, C506_c2_seq1_, C746_c0_seq1_, C967_c2_seq1_, C1441_c0_seq1_, C7007_c1_seq1_, C2425_c1_seq1_, C1154_c0_seq1_, C8362_c0_seq1_, C741_c0_seq1_, C582_c0_seq1_, C580_c7_seq1_, C2394_c13_seq1_, C1516_c0_seq1_
GO:0006956	complement activation	BP	5.03564e-06	OVER	C3187_c0_seq1_, C1083_c0_seq1_, C143_c1_seq1_, C1384_c0_seq1_, C6656_c0_seq1_, C586_c0_seq1_, C960_c0_seq1_, C1962_c1_seq1_, C3704_c0_seq1_, C91218_c0_seq1_, C150_c0_seq1_
GO:0034641	cellular nitrogen compound metabolic process	BP	5.37963e-06	OVER	C2937_c0_seq1_, C33450_c0_seq1_, C1003_c0_seq1_, C338_c43_seq1_, C47197_c0_seq1_, C28831_c0_seq1_, C19_c39_seq1_, C151_c134_seq1_, C34416_c1_seq1_, C4192_c1_seq1_, C6679_c0_seq1_, C36256_c1_seq1_, C1998_c0_seq1_, C8011_c0_seq1_, C33874_c1_seq1_, C68927_c0_seq1_, C11921_c0_seq1_, C46467_c2_seq1_, C1200_c3_seq1_, C43304_c0_seq1_, C3847_c0_seq1_, C17538_c8_seq1_, C31380_c0_seq1_, C15953_c2_seq1_, C8…
GO:0000096	sulfur amino acid metabolic process	BP	6.5066e-06	OVER	C9900_c1_seq1_, C4880_c1_seq1_, C7213_c2_seq1_, C422_c1_seq1_, C23458_c3_seq1_, C41902_c0_seq1_, C27014_c2_seq1_, C42378_c0_seq1_, C103987_c0_seq1_, C6470_c0_seq1_, C8358_c0_seq1_, C25_c287_seq1_, C2843_c8_seq1_, C68324_c0_seq1_, C22623_c0_seq1_, C14995_c1_seq1_, C49859_c0_seq1_, C5062_c1_seq1_, C43682_c0_seq1_, C1887_c0_seq1_
GO:0009308	amine metabolic process	BP	6.83699e-06	OVER	C2378_c0_seq1_, C18684_c0_seq1_, C6370_c2_seq1_, C22271_c0_seq1_, C2536_c1_seq1_, C151_c134_seq1_, C18963_c0_seq1_, C9073_c0_seq1_, C22692_c0_seq1_, C5862_c9_seq1_, C22426_c0_seq1_, C5062_c1_seq1_, C1998_c0_seq1_, C62_c6_seq1_, C33627_c0_seq1_, C12220_c1_seq1_, C13915_c0_seq1_, C8837_c4_seq1_, C7960_c0_seq1_, C8770_c0_seq1_, C168_c0_seq1_, C28390_c2_seq1_, C6222_c10_seq1_, C2843_c8_seq1_, C2358_c…
GO:0051707	response to other organism	BP	6.83699e-06	OVER	C9448_c0_seq1_, C143_c1_seq1_, C1384_c0_seq1_, C3614_c0_seq1_, C41871_c0_seq1_, C9110_c0_seq1_, C4323_c3_seq1_, C32399_c0_seq1_, C60_c2_seq1_, C37156_c0_seq1_, C95517_c0_seq1_, C3027_c0_seq1_, C131_c1_seq1_, C2502_c0_seq1_, C8345_c0_seq1_, C380_c6_seq1_, C40893_c0_seq1_, C51214_c1_seq1_, C150_c0_seq1_, C124362_c0_seq1_, C189270_c0_seq1_, C12303_c1_seq1_, C8616_c0_seq1_, C11109_c2_seq1_, C12642_c0…
GO:0043207	response to external biotic stimulus	BP	6.83699e-06	OVER	C9448_c0_seq1_, C143_c1_seq1_, C1384_c0_seq1_, C3614_c0_seq1_, C41871_c0_seq1_, C9110_c0_seq1_, C4323_c3_seq1_, C32399_c0_seq1_, C60_c2_seq1_, C37156_c0_seq1_, C95517_c0_seq1_, C3027_c0_seq1_, C131_c1_seq1_, C2502_c0_seq1_, C8345_c0_seq1_, C380_c6_seq1_, C40893_c0_seq1_, C51214_c1_seq1_, C150_c0_seq1_, C124362_c0_seq1_, C189270_c0_seq1_, C12303_c1_seq1_, C8616_c0_seq1_, C11109_c2_seq1_, C12642_c0…
GO:0003723	RNA binding	MF	7.84319e-06	OVER	C2937_c0_seq1_, C9110_c0_seq1_, C569_c29_seq1_, C4707_c0_seq1_, C1857_c0_seq1_, C207_c0_seq1_, C130000_c0_seq1_, C31199_c0_seq1_, C12965_c0_seq1_, C92490_c0_seq1_, C4192_c1_seq1_, C2025_c2_seq1_, C338_c130_seq1_, C624_c0_seq1_, C4666_c1_seq1_, C42728_c0_seq1_, C23_c2_seq1_, C1010_c11_seq1_, C13149_c0_seq1_, C31963_c1_seq1_, C420_c2_seq1_, C1768_c0_seq1_, C741_c0_seq1_, C31380_c0_seq1_, C534_c0_se…
GO:0032870	cellular response to hormone stimulus	BP	7.85453e-06	OVER	C90523_c1_seq1_, C12934_c0_seq1_, C13341_c2_seq1_, C6300_c0_seq1_, C47197_c0_seq1_, C19428_c0_seq1_, C28831_c0_seq1_, C39182_c1_seq1_, C2434_c1_seq1_, C25543_c0_seq1_, C60_c2_seq1_, C1857_c0_seq1_, C7332_c1_seq1_, C9073_c0_seq1_, C41448_c1_seq1_, C3955_c0_seq1_, C19309_c0_seq1_, C441_c10_seq1_, C5864_c0_seq1_, C23_c2_seq1_, C238_c0_seq1_, C46467_c2_seq1_, C59374_c0_seq1_, C13766_c0_seq1_, C38885_…
GO:0009066	aspartate family amino acid metabolic process	BP	8.03333e-06	OVER	C3100_c1_seq1_, C13285_c1_seq1_, C1228_c0_seq1_, C23458_c3_seq1_, C41902_c0_seq1_, C32346_c0_seq1_, C3012_c5_seq1_, C42378_c0_seq1_, C15905_c0_seq1_, C38489_c0_seq1_, C46153_c0_seq1_, C7338_c0_seq1_, C24533_c0_seq1_, C3955_c0_seq1_, C15808_c1_seq1_, C5862_c9_seq1_, C49859_c0_seq1_, C5062_c1_seq1_, C62_c6_seq1_, C17452_c0_seq1_, C101900_c0_seq1_, C16474_c1_seq1_, C4880_c1_seq1_, C7213_c2_seq1_, C2…
GO:0007186	G-protein coupled receptor signaling pathway	BP	8.18338e-06	UNDER	C77406_c3_seq1_, C122365_c1_seq1_, C15978_c0_seq1_, C46139_c0_seq1_, C47197_c0_seq1_, C76700_c0_seq1_, C34614_c0_seq1_, C88280_c0_seq1_, C29674_c1_seq1_, C47208_c0_seq1_, C34435_c0_seq1_, C21585_c0_seq1_, C178717_c0_seq1_, C105_c153_seq1_, C96426_c0_seq1_, C5862_c9_seq1_, C4192_c1_seq1_, C96414_c0_seq1_, C17981_c0_seq1_, C8487_c0_seq1_, C24308_c2_seq1_, C16841_c0_seq1_, C97601_c0_seq1_, C62829_c0…
GO:0009057	macromolecule catabolic process	BP	8.25547e-06	OVER	C38085_c0_seq1_, C3100_c1_seq1_, C2714_c3_seq1_, C6300_c0_seq1_, C6269_c0_seq1_, C5833_c0_seq1_, C39069_c1_seq1_, C3517_c4_seq1_, C60_c2_seq1_, C161_c0_seq1_, C17685_c0_seq1_, C10572_c1_seq1_, C9073_c0_seq1_, C80_c1_seq1_, C645_c0_seq1_, C547_c0_seq1_, C24323_c0_seq1_, C71458_c2_seq1_, C624_c0_seq1_, C12514_c1_seq1_, C4128_c0_seq1_, C42200_c1_seq1_, C5864_c0_seq1_, C2287_c3_seq1_, C14316_c0_seq1_…
GO:0044724	single-organism carbohydrate catabolic process	BP	9.35288e-06	OVER	C3100_c1_seq1_, C172_c1_seq1_, C422_c1_seq1_, C748_c1_seq1_, C4214_c0_seq1_, C4995_c0_seq1_, C6715_c0_seq1_, C121312_c1_seq1_, C19_c39_seq1_, C6695_c1_seq1_, C51_c0_seq1_, C1692_c1_seq1_, C12378_c0_seq1_, C5862_c9_seq1_, C62_c6_seq1_, C34028_c0_seq1_, C19879_c0_seq1_, C67051_c0_seq1_, C13915_c0_seq1_, C164721_c0_seq1_, C79455_c0_seq1_, C22704_c0_seq1_, C8770_c0_seq1_, C17538_c8_seq1_, C168_c0_seq…
GO:0070887	cellular response to chemical stimulus	BP	9.70607e-06	OVER	C38502_c0_seq1_, C2994_c1_seq1_, C72_c69_seq1_, C47197_c0_seq1_, C7744_c3_seq1_, C28831_c0_seq1_, C60_c2_seq1_, C1857_c0_seq1_, C7332_c1_seq1_, C9073_c0_seq1_, C41448_c1_seq1_, C3955_c0_seq1_, C19309_c0_seq1_, C5862_c9_seq1_, C4192_c1_seq1_, C36256_c1_seq1_, C8100_c0_seq1_, C25_c137_seq1_, C23_c2_seq1_, C36917_c1_seq1_, C46467_c2_seq1_, C21256_c0_seq1_, C133189_c0_seq1_, C59374_c0_seq1_, C42400_c…
GO:0009142	nucleoside triphosphate biosynthetic process	BP	1.15419e-05	OVER	C72_c277_seq1_, C1003_c0_seq1_, C13285_c1_seq1_, C1123_c0_seq1_, C49556_c0_seq1_, C506_c2_seq1_, C746_c0_seq1_, C967_c2_seq1_, C1441_c0_seq1_, C7007_c1_seq1_, C2425_c1_seq1_, C1154_c0_seq1_, C8362_c0_seq1_, C741_c0_seq1_, C122510_c0_seq1_, C582_c0_seq1_, C580_c7_seq1_, C2394_c13_seq1_, C2486_c5_seq1_, C1516_c0_seq1_
GO:0006576	cellular biogenic amine metabolic process	BP	1.16037e-05	OVER	C2378_c0_seq1_, C18684_c0_seq1_, C6370_c2_seq1_, C22271_c0_seq1_, C2536_c1_seq1_, C151_c134_seq1_, C22692_c0_seq1_, C5862_c9_seq1_, C22426_c0_seq1_, C5062_c1_seq1_, C1998_c0_seq1_, C62_c6_seq1_, C33627_c0_seq1_, C12220_c1_seq1_, C13915_c0_seq1_, C8837_c4_seq1_, C7960_c0_seq1_, C8770_c0_seq1_, C168_c0_seq1_, C28390_c2_seq1_, C6222_c10_seq1_, C2843_c8_seq1_, C2358_c2_seq1_, C1896_c0_seq1_, C2487_c0…
GO:0044265	cellular macromolecule catabolic process	BP	1.20296e-05	OVER	C38085_c0_seq1_, C3100_c1_seq1_, C2714_c3_seq1_, C6300_c0_seq1_, C6269_c0_seq1_, C5833_c0_seq1_, C60_c2_seq1_, C161_c0_seq1_, C17685_c0_seq1_, C10572_c1_seq1_, C9073_c0_seq1_, C80_c1_seq1_, C645_c0_seq1_, C547_c0_seq1_, C24323_c0_seq1_, C71458_c2_seq1_, C624_c0_seq1_, C12514_c1_seq1_, C4128_c0_seq1_, C42200_c1_seq1_, C5864_c0_seq1_, C2287_c3_seq1_, C14316_c0_seq1_, C3509_c0_seq1_, C238_c0_seq1_, …
GO:0048002	antigen processing and presentation of peptide antigen	BP	1.30113e-05	OVER	C9448_c0_seq1_, C3393_c0_seq1_, C238_c0_seq1_, C11109_c2_seq1_, C12243_c0_seq1_, C12642_c0_seq1_, C9110_c0_seq1_, C3566_c2_seq1_, C60_c2_seq1_, C62724_c0_seq1_, C18963_c0_seq1_, C9073_c0_seq1_, C564_c4_seq1_, C24162_c2_seq1_, C20761_c1_seq1_, C2365_c6_seq1_
GO:0050789	regulation of biological process	BP	1.35595e-05	UNDER	C2937_c0_seq1_, C47430_c0_seq1_, C122365_c1_seq1_, C338_c43_seq1_, C72_c69_seq1_, C47197_c0_seq1_, C28831_c0_seq1_, C960_c0_seq1_, C6105_c2_seq1_, C69124_c0_seq1_, C37156_c0_seq1_, C122687_c0_seq1_, C68317_c0_seq1_, C4192_c1_seq1_, C140_c9_seq1_, C14815_c0_seq1_, C985_c0_seq1_, C3187_c0_seq1_, C797_c5_seq1_, C68927_c0_seq1_, C11921_c0_seq1_, C46467_c2_seq1_, C445_c0_seq1_, C21436_c1_seq1_, C62829…
GO:0033036	macromolecule localization	BP	1.36041e-05	OVER	C47430_c0_seq1_, C8027_c0_seq1_, C36641_c2_seq1_, C11842_c0_seq1_, C6060_c1_seq1_, C47197_c0_seq1_, C9110_c0_seq1_, C5833_c0_seq1_, C130_c0_seq1_, C84216_c0_seq1_, C60_c2_seq1_, C29674_c1_seq1_, C1857_c0_seq1_, C23654_c0_seq1_, C28257_c1_seq1_, C92490_c0_seq1_, C4192_c1_seq1_, C624_c0_seq1_, C116469_c0_seq1_, C200749_c0_seq1_, C25_c137_seq1_, C33874_c1_seq1_, C552_c0_seq1_, C25968_c0_seq1_, C2086…
GO:0043161	proteasome-mediated ubiquitin-dependent protein catabolic process	BP	1.36945e-05	OVER	C38085_c0_seq1_, C3100_c1_seq1_, C2714_c3_seq1_, C10669_c0_seq1_, C6300_c0_seq1_, C6269_c0_seq1_, C12243_c0_seq1_, C8172_c4_seq1_, C67590_c1_seq1_, C60_c2_seq1_, C46153_c0_seq1_, C72_c380_seq1_, C9996_c0_seq1_, C15797_c0_seq1_, C17685_c0_seq1_, C18963_c0_seq1_, C10572_c1_seq1_, C9073_c0_seq1_, C386_c0_seq1_, C10844_c0_seq1_, C9280_c0_seq1_, C5864_c0_seq1_, C3509_c0_seq1_, C43567_c0_seq1_, C238_c0…
GO:0042430	indole-containing compound metabolic process	BP	1.50318e-05	OVER	C33627_c0_seq1_, C12220_c1_seq1_, C13915_c0_seq1_, C2378_c0_seq1_, C2935_c1_seq1_, C6370_c2_seq1_, C22271_c0_seq1_, C8837_c4_seq1_, C7960_c0_seq1_, C8770_c0_seq1_, C168_c0_seq1_, C28390_c2_seq1_, C6222_c10_seq1_, C2843_c8_seq1_, C2358_c2_seq1_, C1896_c0_seq1_, C5862_c9_seq1_, C2487_c0_seq1_, C22426_c0_seq1_, C5062_c1_seq1_, C6029_c0_seq1_, C1998_c0_seq1_, C62_c6_seq1_
GO:0045259	proton-transporting ATP synthase complex	CC	1.51986e-05	OVER	C72_c277_seq1_, C1003_c0_seq1_, C1123_c0_seq1_, C746_c0_seq1_, C967_c2_seq1_, C1441_c0_seq1_, C7007_c1_seq1_, C2425_c1_seq1_, C1154_c0_seq1_, C582_c0_seq1_, C580_c7_seq1_, C2394_c13_seq1_, C1516_c0_seq1_
GO:0006123	mitochondrial electron transport, cytochrome c to oxygen	BP	1.51986e-05	OVER	C3231_c0_seq1_, C856_c0_seq1_, C1038_c0_seq1_, C7883_c0_seq1_, C1200_c3_seq1_, C1180_c0_seq1_, C9759_c0_seq1_, C2903_c1_seq1_, C831_c3_seq1_, C3169_c1_seq1_, C966_c0_seq1_, C1065_c0_seq1_, C4737_c0_seq1_
GO:0006568	tryptophan metabolic process	BP	1.57133e-05	OVER	C33627_c0_seq1_, C12220_c1_seq1_, C13915_c0_seq1_, C2378_c0_seq1_, C6370_c2_seq1_, C22271_c0_seq1_, C8837_c4_seq1_, C7960_c0_seq1_, C8770_c0_seq1_, C168_c0_seq1_, C28390_c2_seq1_, C6222_c10_seq1_, C2843_c8_seq1_, C2358_c2_seq1_, C1896_c0_seq1_, C5862_c9_seq1_, C2487_c0_seq1_, C22426_c0_seq1_, C5062_c1_seq1_, C6029_c0_seq1_, C1998_c0_seq1_, C62_c6_seq1_
GO:0006586	indolalkylamine metabolic process	BP	1.57133e-05	OVER	C33627_c0_seq1_, C12220_c1_seq1_, C13915_c0_seq1_, C2378_c0_seq1_, C6370_c2_seq1_, C22271_c0_seq1_, C8837_c4_seq1_, C7960_c0_seq1_, C8770_c0_seq1_, C168_c0_seq1_, C28390_c2_seq1_, C6222_c10_seq1_, C2843_c8_seq1_, C2358_c2_seq1_, C1896_c0_seq1_, C5862_c9_seq1_, C2487_c0_seq1_, C22426_c0_seq1_, C5062_c1_seq1_, C6029_c0_seq1_, C1998_c0_seq1_, C62_c6_seq1_
GO:0016860	intramolecular oxidoreductase activity	MF	1.57133e-05	OVER	C35263_c0_seq1_, C23655_c1_seq1_, C5604_c0_seq1_, C2049_c2_seq1_, C4214_c0_seq1_, C23845_c0_seq1_, C13822_c6_seq1_, C35122_c0_seq1_, C2414_c6_seq1_, C16152_c0_seq1_, C1860_c0_seq1_, C21907_c0_seq1_, C16761_c1_seq1_, C22623_c0_seq1_, C51852_c0_seq1_, C589_c0_seq1_, C103674_c0_seq1_
GO:0042221	response to chemical	BP	1.74902e-05	OVER	C38502_c0_seq1_, C38565_c1_seq1_, C2994_c1_seq1_, C49916_c1_seq1_, C72_c69_seq1_, C47197_c0_seq1_, C7744_c3_seq1_, C28831_c0_seq1_, C13027_c0_seq1_, C60_c2_seq1_, C1857_c0_seq1_, C7332_c1_seq1_, C9073_c0_seq1_, C33438_c0_seq1_, C41448_c1_seq1_, C3955_c0_seq1_, C19309_c0_seq1_, C5862_c9_seq1_, C4192_c1_seq1_, C4955_c0_seq1_, C8345_c0_seq1_, C36256_c1_seq1_, C1826_c1_seq1_, C8100_c0_seq1_, C25_c137…
GO:0016052	carbohydrate catabolic process	BP	1.77828e-05	OVER	C3100_c1_seq1_, C172_c1_seq1_, C422_c1_seq1_, C748_c1_seq1_, C4214_c0_seq1_, C4995_c0_seq1_, C6715_c0_seq1_, C121312_c1_seq1_, C19_c39_seq1_, C6695_c1_seq1_, C51_c0_seq1_, C1692_c1_seq1_, C12378_c0_seq1_, C5862_c9_seq1_, C62_c6_seq1_, C34028_c0_seq1_, C19879_c0_seq1_, C67051_c0_seq1_, C13915_c0_seq1_, C164721_c0_seq1_, C79455_c0_seq1_, C22704_c0_seq1_, C8770_c0_seq1_, C17538_c8_seq1_, C168_c0_seq…
GO:0071944	cell periphery	CC	1.78985e-05	UNDER	C47430_c0_seq1_, C122365_c1_seq1_, C4066_c1_seq1_, C7318_c0_seq1_, C3987_c2_seq1_, C47197_c0_seq1_, C24228_c0_seq1_, C9110_c0_seq1_, C13410_c0_seq1_, C60_c2_seq1_, C29674_c1_seq1_, C32625_c0_seq1_, C23654_c0_seq1_, C11772_c0_seq1_, C8523_c0_seq1_, C254208_c0_seq1_, C138404_c0_seq1_, C140_c9_seq1_, C5759_c0_seq1_, C74874_c1_seq1_, C58772_c0_seq1_, C167653_c0_seq1_, C1914_c1_seq1_, C21256_c0_seq1_,…
GO:0072330	monocarboxylic acid biosynthetic process	BP	1.97861e-05	OVER	C27560_c0_seq1_, C46390_c0_seq1_, C5161_c1_seq1_, C32399_c0_seq1_, C3321_c2_seq1_, C8580_c0_seq1_, C30481_c0_seq1_, C32078_c0_seq1_, C25277_c0_seq1_, C14631_c0_seq1_, C5862_c9_seq1_, C27655_c0_seq1_, C62_c6_seq1_, C47109_c0_seq1_, C7538_c0_seq1_, C13915_c0_seq1_, C1970_c0_seq1_, C25_c21_seq1_, C32791_c0_seq1_, C111414_c0_seq1_, C70842_c0_seq1_, C9512_c1_seq1_, C8770_c0_seq1_, C7096_c1_seq1_, C956…
GO:0044455	mitochondrial membrane part	CC	2.78016e-05	OVER	C1527_c3_seq1_, C1003_c0_seq1_, C856_c0_seq1_, C7883_c0_seq1_, C114773_c0_seq1_, C11744_c5_seq1_, C967_c2_seq1_, C3894_c3_seq1_, C9213_c0_seq1_, C5772_c0_seq1_, C6779_c0_seq1_, C2425_c1_seq1_, C2903_c1_seq1_, C13758_c0_seq1_, C2796_c1_seq1_, C2169_c22_seq1_, C831_c3_seq1_, C16296_c0_seq1_, C64052_c0_seq1_, C2394_c13_seq1_, C966_c0_seq1_, C1516_c0_seq1_, C4737_c0_seq1_
GO:0006066	alcohol metabolic process	BP	3.07288e-05	OVER	C46390_c0_seq1_, C172_c1_seq1_, C22237_c0_seq1_, C5161_c1_seq1_, C19491_c3_seq1_, C19_c39_seq1_, C19341_c0_seq1_, C69920_c0_seq1_, C28360_c1_seq1_, C1692_c1_seq1_, C12378_c0_seq1_, C22692_c0_seq1_, C5862_c9_seq1_, C6881_c0_seq1_, C51852_c0_seq1_, C27655_c0_seq1_, C41502_c1_seq1_, C2934_c0_seq1_, C760_c3_seq1_, C34028_c0_seq1_, C2881_c0_seq1_, C19308_c0_seq1_, C13915_c0_seq1_, C150168_c0_seq1_, C1…
GO:0090150	establishment of protein localization to membrane	BP	3.15296e-05	OVER	C3393_c0_seq1_, C79684_c0_seq1_, C30937_c0_seq1_, C3566_c2_seq1_, C60_c2_seq1_, C161_c0_seq1_, C3310_c4_seq1_, C23654_c0_seq1_, C51253_c0_seq1_, C386_c0_seq1_, C645_c0_seq1_, C547_c0_seq1_, C33357_c0_seq1_, C1145_c0_seq1_, C4192_c1_seq1_, C624_c0_seq1_, C306_c1_seq1_, C238_c0_seq1_, C63048_c0_seq1_, C420_c2_seq1_, C765_c2_seq1_, C8418_c0_seq1_, C208_c0_seq1_, C3264_c1_seq1_, C4841_c0_seq1_, C1225…
GO:0015276	ligand-gated ion channel activity	MF	3.16882e-05	UNDER	C138404_c0_seq1_
GO:0022834	ligand-gated channel activity	MF	3.16882e-05	UNDER	C138404_c0_seq1_
GO:0005515	protein binding	MF	3.51603e-05	UNDER	C47430_c0_seq1_, C4066_c1_seq1_, C139986_c0_seq1_, C47197_c0_seq1_, C2453_c0_seq1_, C37156_c0_seq1_, C4036_c0_seq1_, C84075_c0_seq1_, C122687_c0_seq1_, C13440_c4_seq1_, C41066_c0_seq1_, C4192_c1_seq1_, C140_c9_seq1_, C14815_c0_seq1_, C36256_c1_seq1_, C985_c0_seq1_, C24475_c0_seq1_, C47176_c2_seq1_, C68927_c0_seq1_, C11921_c0_seq1_, C22436_c1_seq1_, C1914_c1_seq1_, C30346_c1_seq1_, C16565_c0_seq1_…
GO:0004129	cytochrome-c oxidase activity	MF	4.09984e-05	OVER	C3231_c0_seq1_, C2903_c1_seq1_, C856_c0_seq1_, C1038_c0_seq1_, C7883_c0_seq1_, C831_c3_seq1_, C1200_c3_seq1_, C3169_c1_seq1_, C1180_c0_seq1_, C966_c0_seq1_, C1065_c0_seq1_, C4737_c0_seq1_
GO:0015002	heme-copper terminal oxidase activity	MF	4.09984e-05	OVER	C3231_c0_seq1_, C2903_c1_seq1_, C856_c0_seq1_, C1038_c0_seq1_, C7883_c0_seq1_, C831_c3_seq1_, C1200_c3_seq1_, C3169_c1_seq1_, C1180_c0_seq1_, C966_c0_seq1_, C1065_c0_seq1_, C4737_c0_seq1_
GO:0016675	oxidoreductase activity, acting on a heme group of donors	MF	4.09984e-05	OVER	C3231_c0_seq1_, C2903_c1_seq1_, C856_c0_seq1_, C1038_c0_seq1_, C7883_c0_seq1_, C831_c3_seq1_, C1200_c3_seq1_, C3169_c1_seq1_, C1180_c0_seq1_, C966_c0_seq1_, C1065_c0_seq1_, C4737_c0_seq1_
GO:0016676	oxidoreductase activity, acting on a heme group of donors, oxygen as acceptor	MF	4.09984e-05	OVER	C3231_c0_seq1_, C2903_c1_seq1_, C856_c0_seq1_, C1038_c0_seq1_, C7883_c0_seq1_, C831_c3_seq1_, C1200_c3_seq1_, C3169_c1_seq1_, C1180_c0_seq1_, C966_c0_seq1_, C1065_c0_seq1_, C4737_c0_seq1_
GO:0045277	respiratory chain complex IV	CC	4.09984e-05	OVER	C3231_c0_seq1_, C2903_c1_seq1_, C856_c0_seq1_, C1038_c0_seq1_, C7883_c0_seq1_, C831_c3_seq1_, C1200_c3_seq1_, C3169_c1_seq1_, C1180_c0_seq1_, C966_c0_seq1_, C1065_c0_seq1_, C4737_c0_seq1_
GO:0006754	ATP biosynthetic process	BP	4.19601e-05	OVER	C72_c277_seq1_, C1003_c0_seq1_, C13285_c1_seq1_, C1123_c0_seq1_, C746_c0_seq1_, C967_c2_seq1_, C1441_c0_seq1_, C7007_c1_seq1_, C2425_c1_seq1_, C1154_c0_seq1_, C582_c0_seq1_, C580_c7_seq1_, C2394_c13_seq1_, C1516_c0_seq1_
GO:0009074	aromatic amino acid family catabolic process	BP	4.2027e-05	OVER	C8837_c4_seq1_, C1667_c0_seq1_, C7960_c0_seq1_, C12220_c1_seq1_, C6448_c0_seq1_, C1998_c0_seq1_, C6370_c2_seq1_, C22271_c0_seq1_
GO:0009607	response to biotic stimulus	BP	4.35137e-05	OVER	C9448_c0_seq1_, C143_c1_seq1_, C1384_c0_seq1_, C3614_c0_seq1_, C41871_c0_seq1_, C9110_c0_seq1_, C4323_c3_seq1_, C32399_c0_seq1_, C60_c2_seq1_, C37156_c0_seq1_, C95517_c0_seq1_, C3027_c0_seq1_, C131_c1_seq1_, C2502_c0_seq1_, C8345_c0_seq1_, C380_c6_seq1_, C40893_c0_seq1_, C51214_c1_seq1_, C150_c0_seq1_, C124362_c0_seq1_, C189270_c0_seq1_, C12303_c1_seq1_, C8616_c0_seq1_, C11109_c2_seq1_, C12642_c0…
GO:0016667	oxidoreductase activity, acting on a sulfur group of donors	MF	4.50958e-05	OVER	C42270_c0_seq1_, C3100_c1_seq1_, C23655_c1_seq1_, C4592_c0_seq1_, C7914_c0_seq1_, C894_c0_seq1_, C34994_c0_seq1_, C13822_c6_seq1_, C103987_c0_seq1_, C10882_c2_seq1_, C9298_c0_seq1_, C25_c287_seq1_, C10974_c2_seq1_, C16761_c1_seq1_, C8478_c0_seq1_, C93913_c0_seq1_, C103674_c0_seq1_
GO:1990204	oxidoreductase complex	CC	4.68549e-05	OVER	C2855_c0_seq1_, C1527_c3_seq1_, C36573_c0_seq1_, C13285_c1_seq1_, C14826_c0_seq1_, C84_c8_seq1_, C22374_c0_seq1_, C5481_c2_seq1_, C4995_c0_seq1_, C3894_c3_seq1_, C5772_c0_seq1_, C6779_c0_seq1_, C11011_c0_seq1_, C2796_c1_seq1_, C28390_c2_seq1_, C2169_c22_seq1_, C16296_c0_seq1_, C2003_c7_seq1_, C15808_c1_seq1_, C5612_c0_seq1_, C4523_c1_seq1_, C93913_c0_seq1_
GO:0003677	DNA binding	MF	4.8363e-05	UNDER	C96260_c0_seq1_, C47810_c0_seq1_, C91233_c0_seq1_, C28831_c0_seq1_, C44455_c0_seq1_, C41448_c1_seq1_, C19309_c0_seq1_, C159946_c0_seq1_, C4955_c0_seq1_, C8345_c0_seq1_, C8100_c0_seq1_, C89890_c0_seq1_, C124362_c0_seq1_, C135073_c1_seq1_, C46467_c2_seq1_, C20003_c1_seq1_, C39473_c2_seq1_, C24541_c0_seq1_, C133189_c0_seq1_, C59374_c0_seq1_, C43304_c0_seq1_, C31963_c1_seq1_, C22416_c0_seq1_, C70396_…
GO:0005791	rough endoplasmic reticulum	CC	4.84312e-05	OVER	C12303_c1_seq1_, C3264_c1_seq1_, C33357_c0_seq1_, C30937_c0_seq1_, C12250_c0_seq1_, C77637_c0_seq1_, C3566_c2_seq1_, C2187_c0_seq1_, C3310_c4_seq1_, C6516_c4_seq1_
GO:0019538	protein metabolic process	BP	4.88406e-05	OVER	C2937_c0_seq1_, C338_c43_seq1_, C960_c0_seq1_, C7232_c0_seq1_, C122687_c0_seq1_, C13717_c0_seq1_, C4192_c1_seq1_, C140_c9_seq1_, C36256_c1_seq1_, C56829_c0_seq1_, C985_c0_seq1_, C94763_c0_seq1_, C3187_c0_seq1_, C797_c5_seq1_, C22436_c1_seq1_, C62829_c0_seq1_, C17538_c8_seq1_, C19567_c1_seq1_, C31380_c0_seq1_, C249_c0_seq1_, C208_c0_seq1_, C18056_c4_seq1_, C364_c8_seq1_, C563_c0_seq1_, C242850_c0_…
GO:1901606	alpha-amino acid catabolic process	BP	4.89062e-05	OVER	C13285_c1_seq1_, C32346_c0_seq1_, C6370_c2_seq1_, C22271_c0_seq1_, C2536_c1_seq1_, C1667_c0_seq1_, C15808_c1_seq1_, C5862_c9_seq1_, C6448_c0_seq1_, C12973_c1_seq1_, C1998_c0_seq1_, C62_c6_seq1_, C101900_c0_seq1_, C110324_c0_seq1_, C14826_c0_seq1_, C13915_c0_seq1_, C18716_c1_seq1_, C31694_c0_seq1_, C8837_c4_seq1_, C58283_c0_seq1_, C7960_c0_seq1_, C8770_c0_seq1_, C54024_c0_seq1_, C15621_c0_seq1_, C…
GO:0016125	sterol metabolic process	BP	4.90712e-05	OVER	C19308_c0_seq1_, C46390_c0_seq1_, C5161_c1_seq1_, C19341_c0_seq1_, C13207_c2_seq1_, C4224_c3_seq1_, C6881_c0_seq1_, C51852_c0_seq1_, C26870_c0_seq1_, C32993_c0_seq1_, C76_c0_seq1_, C27655_c0_seq1_, C760_c3_seq1_
GO:0006414	translational elongation	BP	5.37158e-05	OVER	C738_c2_seq1_, C238_c0_seq1_, C181039_c0_seq1_, C121_c3_seq1_, C4707_c0_seq1_, C60_c2_seq1_, C161_c0_seq1_, C4174_c3_seq1_, C420_c2_seq1_, C765_c2_seq1_, C522_c0_seq1_, C1423_c0_seq1_, C3261_c0_seq1_, C645_c0_seq1_, C208_c0_seq1_, C547_c0_seq1_, C1145_c0_seq1_, C283_c0_seq1_, C624_c0_seq1_, C306_c1_seq1_, C707_c72_seq1_, C401_c0_seq1_
GO:0002682	regulation of immune system process	BP	5.4101e-05	OVER	C9448_c0_seq1_, C47430_c0_seq1_, C143_c1_seq1_, C1384_c0_seq1_, C6300_c0_seq1_, C10538_c1_seq1_, C47197_c0_seq1_, C9110_c0_seq1_, C52568_c0_seq1_, C960_c0_seq1_, C3704_c0_seq1_, C60_c2_seq1_, C9996_c0_seq1_, C15058_c0_seq1_, C30481_c0_seq1_, C37156_c0_seq1_, C6656_c0_seq1_, C18963_c0_seq1_, C10572_c1_seq1_, C9073_c0_seq1_, C53395_c0_seq1_, C14697_c1_seq1_, C84_c13_seq1_, C8560_c4_seq1_, C8657_c2_…
GO:0019825	oxygen binding	MF	5.47209e-05	OVER	C3117_c2_seq1_, C13_c2_seq1_, C38502_c0_seq1_, C367542_c0_seq1_, C2986_c2_seq1_, C1081_c0_seq1_, C24024_c0_seq1_, C387115_c0_seq1_, C19_c57_seq1_, C10_c1_seq1_, C15_c0_seq1_, C2973_c0_seq1_
GO:0002478	antigen processing and presentation of exogenous peptide antigen	BP	5.53187e-05	OVER	C9448_c0_seq1_, C3393_c0_seq1_, C18963_c0_seq1_, C238_c0_seq1_, C9073_c0_seq1_, C11109_c2_seq1_, C12642_c0_seq1_, C9110_c0_seq1_, C20761_c1_seq1_, C3566_c2_seq1_, C60_c2_seq1_
GO:0019058	viral life cycle	BP	5.56742e-05	OVER	C8616_c0_seq1_, C238_c0_seq1_, C60_c2_seq1_, C36140_c0_seq1_, C161_c0_seq1_, C31963_c1_seq1_, C1857_c0_seq1_, C420_c2_seq1_, C765_c2_seq1_, C645_c0_seq1_, C208_c0_seq1_, C547_c0_seq1_, C1145_c0_seq1_, C624_c0_seq1_, C306_c1_seq1_, C401_c0_seq1_, C19137_c1_seq1_, C17981_c0_seq1_
GO:0043086	negative regulation of catalytic activity	BP	6.12587e-05	OVER	C4_c0_seq1_, C4982_c4_seq1_, C60_c2_seq1_, C10572_c1_seq1_, C8060_c1_seq1_, C9073_c0_seq1_, C105_c153_seq1_, C4192_c1_seq1_, C42200_c1_seq1_, C797_c5_seq1_, C25_c137_seq1_, C238_c0_seq1_, C2282_c0_seq1_, C399097_c0_seq1_, C3005_c0_seq1_, C21256_c0_seq1_, C11582_c0_seq1_, C1046_c0_seq1_, C7989_c0_seq1_, C19567_c1_seq1_, C1686_c0_seq1_, C25_c47_seq1_, C5421_c0_seq1_, C1010_c6_seq1_, C1798_c0_seq1_,…
GO:0006006	glucose metabolic process	BP	6.16837e-05	OVER	C3100_c1_seq1_, C172_c1_seq1_, C422_c1_seq1_, C14211_c0_seq1_, C748_c1_seq1_, C4214_c0_seq1_, C4995_c0_seq1_, C6715_c0_seq1_, C121312_c1_seq1_, C19_c39_seq1_, C60_c2_seq1_, C9079_c1_seq1_, C51_c0_seq1_, C1692_c1_seq1_, C4318_c0_seq1_, C5862_c9_seq1_, C62_c6_seq1_, C36573_c0_seq1_, C238_c0_seq1_, C67051_c0_seq1_, C12275_c3_seq1_, C27170_c0_seq1_, C13915_c0_seq1_, C79455_c0_seq1_, C9298_c0_seq1_, C…
GO:0005746	mitochondrial respiratory chain	CC	6.37573e-05	OVER	C1527_c3_seq1_, C856_c0_seq1_, C7883_c0_seq1_, C3894_c3_seq1_, C5772_c0_seq1_, C6779_c0_seq1_, C2903_c1_seq1_, C2796_c1_seq1_, C2169_c22_seq1_, C831_c3_seq1_, C16296_c0_seq1_, C966_c0_seq1_, C4737_c0_seq1_
GO:0006959	humoral immune response	BP	6.37573e-05	OVER	C3187_c0_seq1_, C1083_c0_seq1_, C143_c1_seq1_, C1384_c0_seq1_, C960_c0_seq1_, C3704_c0_seq1_, C91218_c0_seq1_, C6656_c0_seq1_, C586_c0_seq1_, C1962_c1_seq1_, C40893_c0_seq1_, C53762_c0_seq1_, C150_c0_seq1_
GO:0007156	homophilic cell adhesion via plasma membrane adhesion molecules	BP	6.41679e-05	UNDER	C16526_c0_seq1_
GO:0004857	enzyme inhibitor activity	MF	6.95333e-05	OVER	C536_c0_seq1_, C143_c1_seq1_, C1384_c0_seq1_, C4_c0_seq1_, C8540_c0_seq1_, C4982_c4_seq1_, C910_c0_seq1_, C2162_c3_seq1_, C885_c0_seq1_, C1413_c0_seq1_, C2536_c1_seq1_, C607_c0_seq1_, C285_c0_seq1_, C38865_c0_seq1_, C8060_c1_seq1_, C386_c0_seq1_, C5851_c10_seq1_, C944_c0_seq1_, C4192_c1_seq1_, C150_c0_seq1_, C1273_c0_seq1_, C641_c0_seq1_, C797_c5_seq1_, C1083_c0_seq1_, C2282_c0_seq1_, C49680_c0_s…
GO:0019882	antigen processing and presentation	BP	7.72465e-05	OVER	C9448_c0_seq1_, C3393_c0_seq1_, C238_c0_seq1_, C1221_c0_seq1_, C11109_c2_seq1_, C12243_c0_seq1_, C12642_c0_seq1_, C9110_c0_seq1_, C3566_c2_seq1_, C60_c2_seq1_, C62724_c0_seq1_, C18963_c0_seq1_, C9073_c0_seq1_, C564_c4_seq1_, C24162_c2_seq1_, C147_c1_seq1_, C20761_c1_seq1_, C4841_c0_seq1_, C2365_c6_seq1_
GO:0019884	antigen processing and presentation of exogenous antigen	BP	7.72465e-05	OVER	C9448_c0_seq1_, C3393_c0_seq1_, C18963_c0_seq1_, C238_c0_seq1_, C9073_c0_seq1_, C11109_c2_seq1_, C12642_c0_seq1_, C9110_c0_seq1_, C20761_c1_seq1_, C3566_c2_seq1_, C60_c2_seq1_
GO:0034655	nucleobase-containing compound catabolic process	BP	7.90707e-05	OVER	C14816_c0_seq1_, C7318_c0_seq1_, C13502_c0_seq1_, C80637_c0_seq1_, C60_c2_seq1_, C161_c0_seq1_, C25910_c0_seq1_, C386_c0_seq1_, C645_c0_seq1_, C547_c0_seq1_, C1145_c0_seq1_, C18451_c0_seq1_, C14577_c0_seq1_, C24323_c0_seq1_, C624_c0_seq1_, C12514_c1_seq1_, C306_c1_seq1_, C64784_c0_seq1_, C42200_c1_seq1_, C238_c0_seq1_, C7818_c0_seq1_, C3247_c0_seq1_, C31963_c1_seq1_, C420_c2_seq1_, C765_c2_seq1_,…
GO:0098742	cell-cell adhesion via plasma-membrane adhesion molecules	BP	8.02149e-05	UNDER	C16526_c0_seq1_, C444_c0_seq1_
GO:0042451	purine nucleoside biosynthetic process	BP	8.10624e-05	OVER	C72_c277_seq1_, C4880_c1_seq1_, C7213_c2_seq1_, C1003_c0_seq1_, C13285_c1_seq1_, C1123_c0_seq1_, C49556_c0_seq1_, C41902_c0_seq1_, C506_c2_seq1_, C47109_c0_seq1_, C746_c0_seq1_, C967_c2_seq1_, C1441_c0_seq1_, C18684_c0_seq1_, C7007_c1_seq1_, C2425_c1_seq1_, C1154_c0_seq1_, C8362_c0_seq1_, C741_c0_seq1_, C582_c0_seq1_, C580_c7_seq1_, C2394_c13_seq1_, C234_c4_seq1_, C1516_c0_seq1_
GO:0046129	purine ribonucleoside biosynthetic process	BP	8.10624e-05	OVER	C72_c277_seq1_, C4880_c1_seq1_, C7213_c2_seq1_, C1003_c0_seq1_, C13285_c1_seq1_, C1123_c0_seq1_, C49556_c0_seq1_, C41902_c0_seq1_, C506_c2_seq1_, C47109_c0_seq1_, C746_c0_seq1_, C967_c2_seq1_, C1441_c0_seq1_, C18684_c0_seq1_, C7007_c1_seq1_, C2425_c1_seq1_, C1154_c0_seq1_, C8362_c0_seq1_, C741_c0_seq1_, C582_c0_seq1_, C580_c7_seq1_, C2394_c13_seq1_, C234_c4_seq1_, C1516_c0_seq1_
GO:0006886	intracellular protein transport	BP	8.49254e-05	OVER	C2995_c0_seq1_, C36641_c2_seq1_, C38266_c0_seq1_, C9110_c0_seq1_, C30937_c0_seq1_, C84216_c0_seq1_, C60_c2_seq1_, C19624_c0_seq1_, C161_c0_seq1_, C29674_c1_seq1_, C1857_c0_seq1_, C54141_c0_seq1_, C23654_c0_seq1_, C645_c0_seq1_, C547_c0_seq1_, C92490_c0_seq1_, C4192_c1_seq1_, C624_c0_seq1_, C33874_c1_seq1_, C8616_c0_seq1_, C238_c0_seq1_, C20867_c4_seq1_, C12642_c0_seq1_, C9213_c0_seq1_, C63048_c0_…
GO:0004871	signal transducer activity	MF	8.61761e-05	UNDER	C122365_c1_seq1_, C9315_c0_seq1_, C46139_c0_seq1_, C47197_c0_seq1_, C9110_c0_seq1_, C28831_c0_seq1_, C23415_c0_seq1_, C25543_c0_seq1_, C88280_c0_seq1_, C34435_c0_seq1_, C5035_c1_seq1_, C2127_c1_seq1_, C178717_c0_seq1_, C105_c153_seq1_, C95517_c0_seq1_, C41448_c1_seq1_, C19309_c0_seq1_, C138404_c0_seq1_, C5862_c9_seq1_, C441_c10_seq1_, C96414_c0_seq1_, C48217_c1_seq1_, C24308_c2_seq1_, C46467_c2_s…
GO:0048545	response to steroid hormone	BP	8.61761e-05	OVER	C12934_c0_seq1_, C66_c89_seq1_, C28831_c0_seq1_, C26477_c0_seq1_, C25543_c0_seq1_, C1857_c0_seq1_, C23879_c0_seq1_, C7332_c1_seq1_, C39488_c0_seq1_, C41448_c1_seq1_, C3955_c0_seq1_, C19309_c0_seq1_, C441_c10_seq1_, C19008_c9_seq1_, C2934_c0_seq1_, C1273_c0_seq1_, C65377_c0_seq1_, C20970_c0_seq1_, C23_c2_seq1_, C5904_c0_seq1_, C46467_c2_seq1_, C1914_c1_seq1_, C57877_c1_seq1_, C21927_c0_seq1_, C621…
GO:0042590	antigen processing and presentation of exogenous peptide antigen via MHC class I	BP	8.64575e-05	OVER	C3393_c0_seq1_, C18963_c0_seq1_, C238_c0_seq1_, C9073_c0_seq1_, C20761_c1_seq1_, C3566_c2_seq1_, C60_c2_seq1_
GO:0002479	antigen processing and presentation of exogenous peptide antigen via MHC class I, TAP-dependent	BP	8.64575e-05	OVER	C3393_c0_seq1_, C18963_c0_seq1_, C238_c0_seq1_, C9073_c0_seq1_, C20761_c1_seq1_, C3566_c2_seq1_, C60_c2_seq1_
GO:0005886	plasma membrane	CC	8.9578e-05	UNDER	C47430_c0_seq1_, C122365_c1_seq1_, C4066_c1_seq1_, C7318_c0_seq1_, C3987_c2_seq1_, C47197_c0_seq1_, C24228_c0_seq1_, C9110_c0_seq1_, C13410_c0_seq1_, C60_c2_seq1_, C29674_c1_seq1_, C32625_c0_seq1_, C23654_c0_seq1_, C11772_c0_seq1_, C8523_c0_seq1_, C254208_c0_seq1_, C138404_c0_seq1_, C140_c9_seq1_, C5759_c0_seq1_, C74874_c1_seq1_, C58772_c0_seq1_, C167653_c0_seq1_, C1914_c1_seq1_, C62829_c0_seq1_,…
GO:0098800	inner mitochondrial membrane protein complex	CC	9.24703e-05	OVER	C1527_c3_seq1_, C1003_c0_seq1_, C856_c0_seq1_, C11744_c5_seq1_, C967_c2_seq1_, C3894_c3_seq1_, C5772_c0_seq1_, C6779_c0_seq1_, C2425_c1_seq1_, C2903_c1_seq1_, C13758_c0_seq1_, C2796_c1_seq1_, C2169_c22_seq1_, C831_c3_seq1_, C16296_c0_seq1_, C2394_c13_seq1_, C1516_c0_seq1_
GO:0002684	positive regulation of immune system process	BP	9.80472e-05	OVER	C47430_c0_seq1_, C143_c1_seq1_, C1384_c0_seq1_, C47197_c0_seq1_, C52568_c0_seq1_, C960_c0_seq1_, C3704_c0_seq1_, C60_c2_seq1_, C9996_c0_seq1_, C15058_c0_seq1_, C30481_c0_seq1_, C6656_c0_seq1_, C18963_c0_seq1_, C10572_c1_seq1_, C9073_c0_seq1_, C53395_c0_seq1_, C84_c13_seq1_, C8657_c2_seq1_, C1962_c1_seq1_, C40893_c0_seq1_, C9648_c2_seq1_, C150_c0_seq1_, C3187_c0_seq1_, C1083_c0_seq1_, C238_c0_seq1…
GO:0016705	oxidoreductase activity, acting on paired donors, with incorporation or reduction of molecular oxygen	MF	0.000102297	OVER	C38502_c0_seq1_, C3776_c0_seq1_, C5161_c1_seq1_, C3630_c1_seq1_, C41871_c0_seq1_, C24024_c0_seq1_, C43819_c0_seq1_, C4660_c1_seq1_, C49126_c2_seq1_, C22271_c0_seq1_, C3117_c2_seq1_, C40161_c0_seq1_, C31817_c3_seq1_, C134_c3_seq1_, C196_c0_seq1_, C387115_c0_seq1_, C27655_c0_seq1_, C47823_c1_seq1_, C3574_c1_seq1_, C38204_c0_seq1_, C18256_c0_seq1_, C21046_c2_seq1_, C1970_c0_seq1_, C11100_c0_seq1_, C…
GO:0000184	nuclear-transcribed mRNA catabolic process, nonsense-mediated decay	BP	0.000104354	OVER	C238_c0_seq1_, C60_c2_seq1_, C161_c0_seq1_, C420_c2_seq1_, C765_c2_seq1_, C31380_c0_seq1_, C645_c0_seq1_, C208_c0_seq1_, C547_c0_seq1_, C1145_c0_seq1_, C14577_c0_seq1_, C624_c0_seq1_, C306_c1_seq1_, C401_c0_seq1_
GO:0015986	ATP synthesis coupled proton transport	BP	0.000104354	OVER	C72_c277_seq1_, C1003_c0_seq1_, C1123_c0_seq1_, C746_c0_seq1_, C967_c2_seq1_, C1441_c0_seq1_, C7007_c1_seq1_, C2425_c1_seq1_, C1154_c0_seq1_, C582_c0_seq1_, C580_c7_seq1_, C2394_c13_seq1_, C1516_c0_seq1_
GO:0015985	energy coupled proton transport, down electrochemical gradient	BP	0.000104354	OVER	C72_c277_seq1_, C1003_c0_seq1_, C1123_c0_seq1_, C746_c0_seq1_, C967_c2_seq1_, C1441_c0_seq1_, C7007_c1_seq1_, C2425_c1_seq1_, C1154_c0_seq1_, C582_c0_seq1_, C580_c7_seq1_, C2394_c13_seq1_, C1516_c0_seq1_
GO:0004872	receptor activity	MF	0.000108223	UNDER	C39115_c1_seq1_, C122365_c1_seq1_, C9315_c0_seq1_, C6024_c0_seq1_, C46139_c0_seq1_, C16765_c0_seq1_, C28831_c0_seq1_, C25543_c0_seq1_, C88280_c0_seq1_, C56474_c0_seq1_, C34435_c0_seq1_, C5035_c1_seq1_, C178717_c0_seq1_, C95517_c0_seq1_, C41448_c1_seq1_, C19309_c0_seq1_, C138404_c0_seq1_, C5862_c9_seq1_, C441_c10_seq1_, C96414_c0_seq1_, C985_c0_seq1_, C24308_c2_seq1_, C46467_c2_seq1_, C21436_c1_se…
GO:0009132	nucleoside diphosphate metabolic process	BP	0.000116344	OVER	C3100_c1_seq1_, C172_c1_seq1_, C422_c1_seq1_, C84_c8_seq1_, C748_c1_seq1_, C4214_c0_seq1_, C4995_c0_seq1_, C6715_c0_seq1_, C121312_c1_seq1_, C19_c39_seq1_, C51_c0_seq1_, C1692_c1_seq1_, C5862_c9_seq1_, C62_c6_seq1_, C49556_c0_seq1_, C67051_c0_seq1_, C506_c2_seq1_, C13915_c0_seq1_, C8770_c0_seq1_, C17538_c8_seq1_, C8362_c0_seq1_, C741_c0_seq1_, C33027_c0_seq1_, C168_c0_seq1_, C28390_c2_seq1_, C622…
GO:0006165	nucleoside diphosphate phosphorylation	BP	0.000116344	OVER	C3100_c1_seq1_, C172_c1_seq1_, C422_c1_seq1_, C748_c1_seq1_, C4214_c0_seq1_, C4995_c0_seq1_, C6715_c0_seq1_, C121312_c1_seq1_, C19_c39_seq1_, C51_c0_seq1_, C1692_c1_seq1_, C5862_c9_seq1_, C62_c6_seq1_, C49556_c0_seq1_, C67051_c0_seq1_, C506_c2_seq1_, C13915_c0_seq1_, C8770_c0_seq1_, C17538_c8_seq1_, C8362_c0_seq1_, C741_c0_seq1_, C168_c0_seq1_, C28390_c2_seq1_, C6222_c10_seq1_, C1896_c0_seq1_, C5…
GO:0042455	ribonucleoside biosynthetic process	BP	0.000118015	OVER	C72_c277_seq1_, C1003_c0_seq1_, C13285_c1_seq1_, C41902_c0_seq1_, C746_c0_seq1_, C1441_c0_seq1_, C18684_c0_seq1_, C1154_c0_seq1_, C122510_c0_seq1_, C582_c0_seq1_, C580_c7_seq1_, C234_c4_seq1_, C2486_c5_seq1_, C1516_c0_seq1_, C4880_c1_seq1_, C7213_c2_seq1_, C1123_c0_seq1_, C49556_c0_seq1_, C506_c2_seq1_, C47109_c0_seq1_, C967_c2_seq1_, C7007_c1_seq1_, C2425_c1_seq1_, C8362_c0_seq1_, C741_c0_seq1_,…
GO:0009163	nucleoside biosynthetic process	BP	0.000118015	OVER	C72_c277_seq1_, C1003_c0_seq1_, C13285_c1_seq1_, C41902_c0_seq1_, C746_c0_seq1_, C1441_c0_seq1_, C18684_c0_seq1_, C1154_c0_seq1_, C122510_c0_seq1_, C582_c0_seq1_, C580_c7_seq1_, C234_c4_seq1_, C2486_c5_seq1_, C1516_c0_seq1_, C4880_c1_seq1_, C7213_c2_seq1_, C1123_c0_seq1_, C49556_c0_seq1_, C506_c2_seq1_, C47109_c0_seq1_, C967_c2_seq1_, C7007_c1_seq1_, C2425_c1_seq1_, C8362_c0_seq1_, C741_c0_seq1_,…
GO:0016769	transferase activity, transferring nitrogenous groups	MF	0.000119714	OVER	C17452_c0_seq1_, C6854_c0_seq1_, C595_c18_seq1_, C4116_c0_seq1_, C12220_c1_seq1_, C15905_c0_seq1_, C7338_c0_seq1_, C5508_c3_seq1_, C51_c0_seq1_, C2843_c8_seq1_, C3955_c0_seq1_, C5736_c0_seq1_, C5062_c1_seq1_, C50_c0_seq1_, C31482_c1_seq1_
GO:0018279	protein N-linked glycosylation via asparagine	BP	0.000122628	OVER	C7114_c0_seq1_, C2837_c0_seq1_, C1692_c0_seq1_, C8172_c4_seq1_, C8274_c0_seq1_, C5370_c0_seq1_, C7232_c0_seq1_, C8624_c0_seq1_
GO:0019319	hexose biosynthetic process	BP	0.000127911	OVER	C3100_c1_seq1_, C172_c1_seq1_, C422_c1_seq1_, C748_c1_seq1_, C4214_c0_seq1_, C4995_c0_seq1_, C6715_c0_seq1_, C121312_c1_seq1_, C19_c39_seq1_, C21917_c0_seq1_, C51_c0_seq1_, C1692_c1_seq1_, C54987_c1_seq1_, C5862_c9_seq1_, C62_c6_seq1_, C67051_c0_seq1_, C12275_c3_seq1_, C13915_c0_seq1_, C22416_c0_seq1_, C9298_c0_seq1_, C8770_c0_seq1_, C9567_c1_seq1_, C168_c0_seq1_, C6222_c10_seq1_, C1896_c0_seq1_,…
GO:0006301	postreplication repair	BP	0.000143366	OVER	C5864_c0_seq1_, C6840_c0_seq1_, C238_c0_seq1_, C6300_c0_seq1_, C24162_c2_seq1_, C19174_c0_seq1_, C12243_c0_seq1_, C84_c13_seq1_, C8172_c4_seq1_, C60_c2_seq1_
GO:0007155	cell adhesion	BP	0.000154991	UNDER	C85_c0_seq1_, C47197_c0_seq1_, C16765_c0_seq1_, C52568_c0_seq1_, C444_c0_seq1_, C102032_c0_seq1_, C37156_c0_seq1_, C54141_c0_seq1_, C30348_c0_seq1_, C8657_c2_seq1_, C4012_c1_seq1_, C486_c1_seq1_, C41502_c1_seq1_, C25_c137_seq1_, C2010_c16_seq1_, C8616_c0_seq1_, C24681_c1_seq1_, C58772_c0_seq1_, C62719_c0_seq1_, C21256_c0_seq1_, C133189_c0_seq1_, C1719_c8_seq1_, C16526_c0_seq1_, C5159_c0_seq1_, C1…
GO:0004579	dolichyl-diphosphooligosaccharide-protein glycotransferase activity	MF	0.000160018	OVER	C7114_c0_seq1_, C2837_c0_seq1_, C8274_c0_seq1_, C5370_c0_seq1_, C7232_c0_seq1_, C8624_c0_seq1_
GO:0002474	antigen processing and presentation of peptide antigen via MHC class I	BP	0.00016413	OVER	C3393_c0_seq1_, C62724_c0_seq1_, C18963_c0_seq1_, C238_c0_seq1_, C9073_c0_seq1_, C564_c4_seq1_, C24162_c2_seq1_, C12243_c0_seq1_, C20761_c1_seq1_, C3566_c2_seq1_, C60_c2_seq1_, C2365_c6_seq1_
GO:0050661	NADP binding	MF	0.000169455	OVER	C14211_c0_seq1_, C7818_c0_seq1_, C7538_c0_seq1_, C27170_c0_seq1_, C5456_c0_seq1_, C11100_c0_seq1_, C9079_c1_seq1_, C51_c0_seq1_, C9298_c0_seq1_, C196_c0_seq1_, C4318_c0_seq1_, C32993_c0_seq1_, C50_c0_seq1_
GO:1901659	glycosyl compound biosynthetic process	BP	0.000173376	OVER	C72_c277_seq1_, C1003_c0_seq1_, C13285_c1_seq1_, C41902_c0_seq1_, C746_c0_seq1_, C1441_c0_seq1_, C18684_c0_seq1_, C19_c39_seq1_, C69920_c0_seq1_, C1154_c0_seq1_, C122510_c0_seq1_, C582_c0_seq1_, C580_c7_seq1_, C234_c4_seq1_, C2486_c5_seq1_, C1516_c0_seq1_, C4880_c1_seq1_, C7213_c2_seq1_, C1123_c0_seq1_, C49556_c0_seq1_, C506_c2_seq1_, C47109_c0_seq1_, C967_c2_seq1_, C7007_c1_seq1_, C2425_c1_seq1_…
GO:0046364	monosaccharide biosynthetic process	BP	0.000173376	OVER	C3100_c1_seq1_, C172_c1_seq1_, C422_c1_seq1_, C748_c1_seq1_, C4214_c0_seq1_, C4995_c0_seq1_, C6715_c0_seq1_, C121312_c1_seq1_, C19_c39_seq1_, C21917_c0_seq1_, C51_c0_seq1_, C1692_c1_seq1_, C54987_c1_seq1_, C5862_c9_seq1_, C62_c6_seq1_, C67051_c0_seq1_, C12275_c3_seq1_, C13915_c0_seq1_, C22416_c0_seq1_, C9298_c0_seq1_, C8770_c0_seq1_, C9567_c1_seq1_, C168_c0_seq1_, C6222_c10_seq1_, C1896_c0_seq1_,…
GO:0043627	response to estrogen	BP	0.000179132	OVER	C1273_c0_seq1_, C65377_c0_seq1_, C12934_c0_seq1_, C23_c2_seq1_, C5904_c0_seq1_, C57877_c1_seq1_, C66_c89_seq1_, C621_c0_seq1_, C26477_c0_seq1_, C7332_c1_seq1_, C3955_c0_seq1_, C1010_c6_seq1_, C119986_c0_seq1_, C19008_c9_seq1_, C2934_c0_seq1_
GO:0098798	mitochondrial protein complex	CC	0.000191107	OVER	C1527_c3_seq1_, C1003_c0_seq1_, C856_c0_seq1_, C11744_c5_seq1_, C967_c2_seq1_, C3894_c3_seq1_, C9213_c0_seq1_, C5772_c0_seq1_, C6779_c0_seq1_, C2425_c1_seq1_, C2903_c1_seq1_, C13758_c0_seq1_, C2796_c1_seq1_, C2169_c22_seq1_, C831_c3_seq1_, C16296_c0_seq1_, C2394_c13_seq1_, C24323_c0_seq1_, C1516_c0_seq1_
GO:0044699	single-organism process	BP	0.000191107	OVER	C122365_c1_seq1_, C33450_c0_seq1_, C49916_c1_seq1_, C72_c69_seq1_, C47197_c0_seq1_, C28831_c0_seq1_, C19_c39_seq1_, C6105_c2_seq1_, C69124_c0_seq1_, C151_c134_seq1_, C122687_c0_seq1_, C7332_c1_seq1_, C36897_c0_seq1_, C51852_c0_seq1_, C4192_c1_seq1_, C21921_c0_seq1_, C85464_c0_seq1_, C14815_c0_seq1_, C36256_c1_seq1_, C56829_c0_seq1_, C985_c0_seq1_, C8011_c0_seq1_, C22436_c1_seq1_, C21436_c1_seq1_,…
GO:0018196	peptidyl-asparagine modification	BP	0.00020137	OVER	C7114_c0_seq1_, C2837_c0_seq1_, C1692_c0_seq1_, C8172_c4_seq1_, C8274_c0_seq1_, C5370_c0_seq1_, C7232_c0_seq1_, C8624_c0_seq1_
GO:0016480	negative regulation of transcription from RNA polymerase III promoter	BP	0.000204595	OVER	C11921_c0_seq1_, C8752_c8_seq1_, C12201_c0_seq1_, C21806_c0_seq1_, C36854_c0_seq1_
GO:0015031	protein transport	BP	0.000207424	OVER	C36641_c2_seq1_, C11842_c0_seq1_, C47197_c0_seq1_, C9110_c0_seq1_, C5833_c0_seq1_, C84216_c0_seq1_, C60_c2_seq1_, C29674_c1_seq1_, C1857_c0_seq1_, C23654_c0_seq1_, C28257_c1_seq1_, C92490_c0_seq1_, C4192_c1_seq1_, C624_c0_seq1_, C116469_c0_seq1_, C25_c137_seq1_, C33874_c1_seq1_, C20867_c4_seq1_, C9213_c0_seq1_, C2187_c0_seq1_, C6496_c0_seq1_, C420_c2_seq1_, C19567_c1_seq1_, C208_c0_seq1_, C830_c3…
GO:0006605	protein targeting	BP	0.000223233	OVER	C3393_c0_seq1_, C79684_c0_seq1_, C11197_c0_seq1_, C30937_c0_seq1_, C3566_c2_seq1_, C60_c2_seq1_, C161_c0_seq1_, C29674_c1_seq1_, C72_c380_seq1_, C3310_c4_seq1_, C1857_c0_seq1_, C17228_c0_seq1_, C54141_c0_seq1_, C51253_c0_seq1_, C645_c0_seq1_, C547_c0_seq1_, C33357_c0_seq1_, C1145_c0_seq1_, C4192_c1_seq1_, C624_c0_seq1_, C306_c1_seq1_, C238_c0_seq1_, C9213_c0_seq1_, C36140_c0_seq1_, C63048_c0_seq1…
GO:0071396	cellular response to lipid	BP	0.000225224	OVER	C90523_c1_seq1_, C12934_c0_seq1_, C13341_c2_seq1_, C47197_c0_seq1_, C28831_c0_seq1_, C25543_c0_seq1_, C1857_c0_seq1_, C23879_c0_seq1_, C7332_c1_seq1_, C39488_c0_seq1_, C41448_c1_seq1_, C3955_c0_seq1_, C19309_c0_seq1_, C441_c10_seq1_, C19008_c9_seq1_, C36573_c0_seq1_, C1273_c0_seq1_, C65377_c0_seq1_, C8487_c0_seq1_, C20970_c0_seq1_, C23_c2_seq1_, C5904_c0_seq1_, C46467_c2_seq1_, C57877_c1_seq1_, C…
GO:0044092	negative regulation of molecular function	BP	0.000229467	OVER	C4_c0_seq1_, C4982_c4_seq1_, C60_c2_seq1_, C10572_c1_seq1_, C8060_c1_seq1_, C9073_c0_seq1_, C105_c153_seq1_, C4192_c1_seq1_, C42200_c1_seq1_, C797_c5_seq1_, C25_c137_seq1_, C238_c0_seq1_, C2282_c0_seq1_, C399097_c0_seq1_, C3005_c0_seq1_, C21256_c0_seq1_, C11582_c0_seq1_, C1046_c0_seq1_, C7989_c0_seq1_, C19567_c1_seq1_, C4510_c0_seq1_, C1686_c0_seq1_, C25_c47_seq1_, C5421_c0_seq1_, C1010_c6_seq1_,…
GO:0006720	isoprenoid metabolic process	BP	0.000229563	OVER	C28220_c1_seq1_, C22237_c0_seq1_, C19491_c3_seq1_, C13915_c0_seq1_, C28360_c1_seq1_, C2935_c1_seq1_, C30481_c0_seq1_, C36454_c0_seq1_, C8770_c0_seq1_, C54024_c0_seq1_, C6222_c10_seq1_, C164404_c0_seq1_, C3598_c0_seq1_, C5862_c9_seq1_, C7938_c1_seq1_, C32993_c0_seq1_, C47823_c1_seq1_, C24212_c0_seq1_, C6029_c0_seq1_, C2934_c0_seq1_, C62_c6_seq1_
GO:0009108	coenzyme biosynthetic process	BP	0.000238998	OVER	C41902_c0_seq1_, C5776_c0_seq1_, C4995_c0_seq1_, C4122_c0_seq1_, C64044_c0_seq1_, C8429_c1_seq1_, C5660_c1_seq1_, C6370_c2_seq1_, C22271_c0_seq1_, C6779_c0_seq1_, C612_c30_seq1_, C6679_c0_seq1_, C6628_c1_seq1_, C41748_c0_seq1_, C36573_c0_seq1_, C338_c132_seq1_, C4880_c1_seq1_, C7213_c2_seq1_, C7818_c0_seq1_, C1113_c1_seq1_, C47109_c0_seq1_, C2661_c1_seq1_, C3847_c0_seq1_, C26319_c0_seq1_, C8837_c…
GO:0031226	intrinsic component of plasma membrane	CC	0.000243714	UNDER	C17730_c0_seq1_, C40594_c0_seq1_, C3987_c2_seq1_, C23280_c0_seq1_, C21652_c0_seq1_, C13410_c0_seq1_, C38635_c0_seq1_, C27792_c1_seq1_, C50204_c0_seq1_, C958_c1_seq1_, C47208_c0_seq1_, C35843_c1_seq1_, C26377_c2_seq1_, C1274_c1_seq1_, C4068_c0_seq1_, C6656_c0_seq1_, C32625_c0_seq1_, C10740_c0_seq1_, C11772_c0_seq1_, C95517_c0_seq1_, C149483_c0_seq1_, C8523_c0_seq1_, C138404_c0_seq1_, C486_c1_seq1_…
GO:0005765	lysosomal membrane	CC	0.000253919	OVER	C62796_c0_seq1_, C15978_c0_seq1_, C8487_c0_seq1_, C12303_c1_seq1_, C42381_c1_seq1_, C12642_c0_seq1_, C7257_c1_seq1_, C60_c2_seq1_, C236863_c0_seq1_, C51026_c0_seq1_, C74685_c0_seq1_, C9853_c0_seq1_, C2114_c0_seq1_, C68317_c0_seq1_, C9799_c0_seq1_, C19567_c1_seq1_, C1615_c0_seq1_, C71642_c1_seq1_, C36256_c1_seq1_
GO:0098852	lytic vacuole membrane	CC	0.000253919	OVER	C62796_c0_seq1_, C15978_c0_seq1_, C8487_c0_seq1_, C12303_c1_seq1_, C42381_c1_seq1_, C12642_c0_seq1_, C7257_c1_seq1_, C60_c2_seq1_, C236863_c0_seq1_, C51026_c0_seq1_, C74685_c0_seq1_, C9853_c0_seq1_, C2114_c0_seq1_, C68317_c0_seq1_, C9799_c0_seq1_, C19567_c1_seq1_, C1615_c0_seq1_, C71642_c1_seq1_, C36256_c1_seq1_
GO:0030170	pyridoxal phosphate binding	MF	0.000260567	OVER	C17452_c0_seq1_, C13953_c0_seq1_, C6854_c0_seq1_, C343_c1_seq1_, C23458_c3_seq1_, C595_c18_seq1_, C4116_c0_seq1_, C12220_c1_seq1_, C15905_c0_seq1_, C16485_c0_seq1_, C52318_c0_seq1_, C19160_c0_seq1_, C5508_c3_seq1_, C12704_c0_seq1_, C8837_c4_seq1_, C22704_c0_seq1_, C2843_c8_seq1_, C68324_c0_seq1_, C5736_c0_seq1_, C5062_c1_seq1_, C2242_c0_seq1_
GO:0010033	response to organic substance	BP	0.000277069	OVER	C38565_c1_seq1_, C2994_c1_seq1_, C72_c69_seq1_, C47197_c0_seq1_, C28831_c0_seq1_, C60_c2_seq1_, C1857_c0_seq1_, C7332_c1_seq1_, C9073_c0_seq1_, C33438_c0_seq1_, C41448_c1_seq1_, C3955_c0_seq1_, C19309_c0_seq1_, C4192_c1_seq1_, C4955_c0_seq1_, C8345_c0_seq1_, C36256_c1_seq1_, C25_c137_seq1_, C23_c2_seq1_, C46467_c2_seq1_, C20003_c1_seq1_, C1914_c1_seq1_, C21256_c0_seq1_, C133189_c0_seq1_, C59374_c…
GO:0022610	biological adhesion	BP	0.00029011	UNDER	C85_c0_seq1_, C47197_c0_seq1_, C16765_c0_seq1_, C52568_c0_seq1_, C444_c0_seq1_, C102032_c0_seq1_, C37156_c0_seq1_, C54141_c0_seq1_, C30348_c0_seq1_, C8657_c2_seq1_, C4012_c1_seq1_, C486_c1_seq1_, C41502_c1_seq1_, C25_c137_seq1_, C2010_c16_seq1_, C8616_c0_seq1_, C24681_c1_seq1_, C58772_c0_seq1_, C62719_c0_seq1_, C21256_c0_seq1_, C133189_c0_seq1_, C36140_c0_seq1_, C1719_c8_seq1_, C16526_c0_seq1_, C…
GO:0098609	cell-cell adhesion	BP	0.000330038	UNDER	C1719_c8_seq1_, C16526_c0_seq1_, C25_c137_seq1_, C2010_c16_seq1_, C85_c0_seq1_, C17538_c8_seq1_, C47197_c0_seq1_, C8657_c2_seq1_, C52568_c0_seq1_, C186606_c0_seq1_, C444_c0_seq1_
GO:0055088	lipid homeostasis	BP	0.000331209	OVER	C8071_c1_seq1_, C2872_c0_seq1_, C3430_c0_seq1_, C41569_c0_seq1_, C28700_c0_seq1_, C17538_c8_seq1_, C4333_c2_seq1_, C2827_c0_seq1_, C26870_c0_seq1_, C76_c0_seq1_, C2736_c14_seq1_, C27655_c0_seq1_, C760_c3_seq1_
GO:0034702	ion channel complex	CC	0.00034652	UNDER	C1274_c1_seq1_, C25_c137_seq1_, C2452_c5_seq1_, C4510_c0_seq1_, C138404_c0_seq1_, C6504_c12_seq1_, C14527_c4_seq1_, C47208_c0_seq1_
GO:0005267	potassium channel activity	MF	0.000371487	UNDER	C1274_c1_seq1_
GO:0000956	nuclear-transcribed mRNA catabolic process	BP	0.000390871	OVER	C14816_c0_seq1_, C238_c0_seq1_, C60_c2_seq1_, C161_c0_seq1_, C31963_c1_seq1_, C420_c2_seq1_, C765_c2_seq1_, C31380_c0_seq1_, C645_c0_seq1_, C208_c0_seq1_, C547_c0_seq1_, C1145_c0_seq1_, C14577_c0_seq1_, C624_c0_seq1_, C12514_c1_seq1_, C306_c1_seq1_, C64784_c0_seq1_, C401_c0_seq1_, C42200_c1_seq1_
GO:0045454	cell redox homeostasis	BP	0.000390871	OVER	C42270_c0_seq1_, C3100_c1_seq1_, C5604_c0_seq1_, C2049_c2_seq1_, C894_c0_seq1_, C34994_c0_seq1_, C7527_c2_seq1_, C2414_c6_seq1_, C9681_c0_seq1_, C6105_c2_seq1_, C7449_c0_seq1_, C16152_c0_seq1_, C2080_c3_seq1_, C10882_c2_seq1_, C9298_c0_seq1_, C12294_c0_seq1_, C10974_c2_seq1_, C16761_c1_seq1_, C8478_c0_seq1_
GO:0051188	cofactor biosynthetic process	BP	0.000390871	OVER	C41902_c0_seq1_, C5776_c0_seq1_, C4995_c0_seq1_, C4122_c0_seq1_, C64044_c0_seq1_, C8429_c1_seq1_, C5660_c1_seq1_, C6370_c2_seq1_, C22271_c0_seq1_, C6779_c0_seq1_, C22805_c1_seq1_, C612_c30_seq1_, C6679_c0_seq1_, C6628_c1_seq1_, C41748_c0_seq1_, C36573_c0_seq1_, C338_c132_seq1_, C4880_c1_seq1_, C7213_c2_seq1_, C7818_c0_seq1_, C1113_c1_seq1_, C47109_c0_seq1_, C2661_c1_seq1_, C3847_c0_seq1_, C26319_…
GO:0006810	transport	BP	0.000402785	OVER	C47430_c0_seq1_, C39115_c1_seq1_, C1003_c0_seq1_, C4066_c1_seq1_, C38565_c1_seq1_, C49916_c1_seq1_, C3987_c2_seq1_, C746_c0_seq1_, C47197_c0_seq1_, C13928_c0_seq1_, C3894_c3_seq1_, C65513_c0_seq1_, C60_c2_seq1_, C1180_c0_seq1_, C1857_c0_seq1_, C32625_c0_seq1_, C68317_c0_seq1_, C7332_c1_seq1_, C5221_c2_seq1_, C375_c40_seq1_, C8523_c0_seq1_, C92490_c0_seq1_, C4192_c1_seq1_, C6679_c0_seq1_, C985_c0_…
GO:0051248	negative regulation of protein metabolic process	BP	0.000452476	OVER	C4_c0_seq1_, C4982_c4_seq1_, C5833_c0_seq1_, C60_c2_seq1_, C1857_c0_seq1_, C10572_c1_seq1_, C8060_c1_seq1_, C9073_c0_seq1_, C4192_c1_seq1_, C5864_c0_seq1_, C797_c5_seq1_, C25_c137_seq1_, C238_c0_seq1_, C2282_c0_seq1_, C399097_c0_seq1_, C3005_c0_seq1_, C21256_c0_seq1_, C11582_c0_seq1_, C1046_c0_seq1_, C17538_c8_seq1_, C19567_c1_seq1_, C19174_c0_seq1_, C4510_c0_seq1_, C1686_c0_seq1_, C25_c47_seq1_,…
GO:0006487	protein N-linked glycosylation	BP	0.000452476	OVER	C60980_c0_seq1_, C8172_c4_seq1_, C7232_c0_seq1_, C21917_c0_seq1_, C22416_c0_seq1_, C7114_c0_seq1_, C10256_c0_seq1_, C2837_c0_seq1_, C23523_c2_seq1_, C10029_c1_seq1_, C1692_c0_seq1_, C8274_c0_seq1_, C5370_c0_seq1_, C8624_c0_seq1_, C9531_c0_seq1_
GO:0033365	protein localization to organelle	BP	0.000454016	OVER	C3393_c0_seq1_, C13292_c0_seq1_, C11197_c0_seq1_, C11842_c0_seq1_, C30937_c0_seq1_, C26477_c0_seq1_, C3566_c2_seq1_, C60_c2_seq1_, C161_c0_seq1_, C72_c380_seq1_, C1857_c0_seq1_, C17228_c0_seq1_, C54141_c0_seq1_, C23654_c0_seq1_, C10740_c0_seq1_, C8184_c8_seq1_, C95654_c0_seq1_, C645_c0_seq1_, C547_c0_seq1_, C33357_c0_seq1_, C1145_c0_seq1_, C4192_c1_seq1_, C624_c0_seq1_, C306_c1_seq1_, C200749_c0_…
GO:0050660	flavin adenine dinucleotide binding	MF	0.000510423	OVER	C3100_c1_seq1_, C5822_c1_seq1_, C53905_c0_seq1_, C2872_c0_seq1_, C3430_c0_seq1_, C11100_c0_seq1_, C22271_c0_seq1_, C28700_c0_seq1_, C9298_c0_seq1_, C39237_c1_seq1_, C4333_c2_seq1_, C196_c0_seq1_, C10974_c2_seq1_, C375_c40_seq1_, C16148_c1_seq1_, C2827_c0_seq1_, C2736_c14_seq1_, C47823_c1_seq1_, C4523_c1_seq1_, C25281_c0_seq1_
GO:0006757	ATP generation from ADP	BP	0.000519022	OVER	C3100_c1_seq1_, C172_c1_seq1_, C422_c1_seq1_, C748_c1_seq1_, C4214_c0_seq1_, C4995_c0_seq1_, C6715_c0_seq1_, C121312_c1_seq1_, C19_c39_seq1_, C51_c0_seq1_, C1692_c1_seq1_, C5862_c9_seq1_, C62_c6_seq1_, C67051_c0_seq1_, C13915_c0_seq1_, C8770_c0_seq1_, C17538_c8_seq1_, C168_c0_seq1_, C28390_c2_seq1_, C6222_c10_seq1_, C1896_c0_seq1_, C56734_c2_seq1_, C50_c0_seq1_, C589_c0_seq1_, C10797_c5_seq1_
GO:0006096	glycolytic process	BP	0.000519022	OVER	C3100_c1_seq1_, C172_c1_seq1_, C422_c1_seq1_, C748_c1_seq1_, C4214_c0_seq1_, C4995_c0_seq1_, C6715_c0_seq1_, C121312_c1_seq1_, C19_c39_seq1_, C51_c0_seq1_, C1692_c1_seq1_, C5862_c9_seq1_, C62_c6_seq1_, C67051_c0_seq1_, C13915_c0_seq1_, C8770_c0_seq1_, C17538_c8_seq1_, C168_c0_seq1_, C28390_c2_seq1_, C6222_c10_seq1_, C1896_c0_seq1_, C56734_c2_seq1_, C50_c0_seq1_, C589_c0_seq1_, C10797_c5_seq1_
GO:0034976	response to endoplasmic reticulum stress	BP	0.000527769	OVER	C3393_c0_seq1_, C43567_c0_seq1_, C5604_c0_seq1_, C2049_c2_seq1_, C2714_c3_seq1_, C28252_c0_seq1_, C38919_c2_seq1_, C72_c69_seq1_, C8172_c4_seq1_, C3566_c2_seq1_, C16152_c0_seq1_, C19129_c1_seq1_, C17685_c0_seq1_, C35264_c0_seq1_, C16498_c0_seq1_, C9073_c0_seq1_, C386_c0_seq1_, C196291_c1_seq1_, C1692_c0_seq1_, C20761_c1_seq1_, C12250_c0_seq1_, C12095_c0_seq1_
GO:0072657	protein localization to membrane	BP	0.000545276	OVER	C3393_c0_seq1_, C79684_c0_seq1_, C23525_c0_seq1_, C26370_c0_seq1_, C30937_c0_seq1_, C3566_c2_seq1_, C60_c2_seq1_, C161_c0_seq1_, C29674_c1_seq1_, C3310_c4_seq1_, C23654_c0_seq1_, C51253_c0_seq1_, C386_c0_seq1_, C645_c0_seq1_, C547_c0_seq1_, C33357_c0_seq1_, C1145_c0_seq1_, C4192_c1_seq1_, C624_c0_seq1_, C306_c1_seq1_, C238_c0_seq1_, C12642_c0_seq1_, C13293_c0_seq1_, C63048_c0_seq1_, C420_c2_seq1_…
GO:0050649	testosterone 6-beta-hydroxylase activity	MF	0.000545276	OVER	C40161_c0_seq1_, C38204_c0_seq1_, C43819_c0_seq1_, C43566_c0_seq1_
GO:0005887	integral component of plasma membrane	CC	0.000563352	UNDER	C17730_c0_seq1_, C40594_c0_seq1_, C3987_c2_seq1_, C23280_c0_seq1_, C21652_c0_seq1_, C13410_c0_seq1_, C38635_c0_seq1_, C27792_c1_seq1_, C50204_c0_seq1_, C958_c1_seq1_, C47208_c0_seq1_, C35843_c1_seq1_, C26377_c2_seq1_, C1274_c1_seq1_, C4068_c0_seq1_, C6656_c0_seq1_, C32625_c0_seq1_, C10740_c0_seq1_, C11772_c0_seq1_, C95517_c0_seq1_, C149483_c0_seq1_, C8523_c0_seq1_, C138404_c0_seq1_, C486_c1_seq1_…
GO:0051156	glucose 6-phosphate metabolic process	BP	0.000573889	OVER	C4282_c0_seq1_, C33450_c0_seq1_, C19879_c0_seq1_, C172_c1_seq1_, C14211_c0_seq1_, C67051_c0_seq1_, C748_c1_seq1_, C4214_c0_seq1_, C23845_c0_seq1_, C27170_c0_seq1_, C5456_c0_seq1_, C19_c39_seq1_, C2175_c2_seq1_, C9079_c1_seq1_, C1692_c1_seq1_, C3885_c0_seq1_, C4318_c0_seq1_, C56734_c2_seq1_, C35710_c0_seq1_, C589_c0_seq1_
GO:0051234	establishment of localization	BP	0.00057682	OVER	C47430_c0_seq1_, C1003_c0_seq1_, C4066_c1_seq1_, C49916_c1_seq1_, C47197_c0_seq1_, C65513_c0_seq1_, C68317_c0_seq1_, C7332_c1_seq1_, C8523_c0_seq1_, C4192_c1_seq1_, C6679_c0_seq1_, C985_c0_seq1_, C33874_c1_seq1_, C21436_c1_seq1_, C1914_c1_seq1_, C20867_c4_seq1_, C1200_c3_seq1_, C3847_c0_seq1_, C16565_c0_seq1_, C2187_c0_seq1_, C17538_c8_seq1_, C19567_c1_seq1_, C31380_c0_seq1_, C208_c0_seq1_, C830_…
GO:0046939	nucleotide phosphorylation	BP	0.000617974	OVER	C3100_c1_seq1_, C172_c1_seq1_, C422_c1_seq1_, C748_c1_seq1_, C4214_c0_seq1_, C4995_c0_seq1_, C6715_c0_seq1_, C121312_c1_seq1_, C19_c39_seq1_, C51_c0_seq1_, C1692_c1_seq1_, C5862_c9_seq1_, C62_c6_seq1_, C49556_c0_seq1_, C67051_c0_seq1_, C506_c2_seq1_, C13915_c0_seq1_, C8770_c0_seq1_, C17538_c8_seq1_, C8362_c0_seq1_, C741_c0_seq1_, C168_c0_seq1_, C28390_c2_seq1_, C6222_c10_seq1_, C1896_c0_seq1_, C5…
GO:0016209	antioxidant activity	MF	0.000634601	OVER	C2378_c0_seq1_, C6756_c1_seq1_, C7449_c0_seq1_, C1859_c2_seq1_, C2453_c0_seq1_, C32791_c0_seq1_, C11987_c0_seq1_, C9298_c0_seq1_, C7437_c0_seq1_, C10974_c2_seq1_, C2358_c2_seq1_, C4255_c0_seq1_, C5421_c0_seq1_, C3184_c1_seq1_, C1826_c1_seq1_
GO:0016627	oxidoreductase activity, acting on the CH-CH group of donors	MF	0.000649545	OVER	C19308_c0_seq1_, C5822_c1_seq1_, C2872_c0_seq1_, C5481_c2_seq1_, C3430_c0_seq1_, C28360_c1_seq1_, C8580_c0_seq1_, C11011_c0_seq1_, C70842_c0_seq1_, C28700_c0_seq1_, C3496_c0_seq1_, C4333_c2_seq1_, C375_c40_seq1_, C14631_c0_seq1_, C54721_c0_seq1_, C2827_c0_seq1_, C58_c63_seq1_, C2736_c14_seq1_, C4523_c1_seq1_, C25281_c0_seq1_
GO:0005230	extracellular ligand-gated ion channel activity	MF	0.000695538	UNDER
GO:0045263	proton-transporting ATP synthase complex, coupling factor F(o)	CC	0.000712689	OVER	C1154_c0_seq1_, C1003_c0_seq1_, C1123_c0_seq1_, C746_c0_seq1_, C2394_c13_seq1_, C967_c2_seq1_, C7007_c1_seq1_, C1516_c0_seq1_
GO:1902582	single-organism intracellular transport	BP	0.000715508	OVER	C38266_c0_seq1_, C35312_c0_seq1_, C9110_c0_seq1_, C30937_c0_seq1_, C5833_c0_seq1_, C4660_c1_seq1_, C60_c2_seq1_, C19624_c0_seq1_, C161_c0_seq1_, C29674_c1_seq1_, C27041_c0_seq1_, C3788_c2_seq1_, C1857_c0_seq1_, C4967_c0_seq1_, C54141_c0_seq1_, C375_c40_seq1_, C645_c0_seq1_, C547_c0_seq1_, C561_c108_seq1_, C4192_c1_seq1_, C624_c0_seq1_, C25_c137_seq1_, C8616_c0_seq1_, C90290_c0_seq1_, C238_c0_seq1…
GO:0016482	cytoplasmic transport	BP	0.00074474	OVER	C38266_c0_seq1_, C35312_c0_seq1_, C9110_c0_seq1_, C30937_c0_seq1_, C60_c2_seq1_, C19624_c0_seq1_, C161_c0_seq1_, C3788_c2_seq1_, C1857_c0_seq1_, C54141_c0_seq1_, C645_c0_seq1_, C547_c0_seq1_, C624_c0_seq1_, C25_c137_seq1_, C8616_c0_seq1_, C238_c0_seq1_, C72114_c0_seq1_, C20867_c4_seq1_, C21046_c2_seq1_, C9213_c0_seq1_, C16565_c0_seq1_, C420_c2_seq1_, C351_c44_seq1_, C19567_c1_seq1_, C208_c0_seq1_…
GO:0002376	immune system process	BP	0.000763325	OVER	C47430_c0_seq1_, C39115_c1_seq1_, C2994_c1_seq1_, C4116_c0_seq1_, C47197_c0_seq1_, C9110_c0_seq1_, C960_c0_seq1_, C60_c2_seq1_, C207_c0_seq1_, C37156_c0_seq1_, C10572_c1_seq1_, C9073_c0_seq1_, C2025_c2_seq1_, C140_c9_seq1_, C4955_c0_seq1_, C43924_c0_seq1_, C3187_c0_seq1_, C124362_c0_seq1_, C25_c137_seq1_, C42400_c1_seq1_, C87409_c0_seq1_, C62724_c0_seq1_, C17538_c8_seq1_, C564_c4_seq1_, C586_c0_s…
GO:0016810	hydrolase activity, acting on carbon-nitrogen (but not peptide) bonds	MF	0.000772783	OVER	C11532_c1_seq1_, C51666_c0_seq1_, C447_c0_seq1_, C3415_c0_seq1_, C80637_c0_seq1_, C24433_c0_seq1_, C46153_c0_seq1_, C64044_c0_seq1_, C11332_c0_seq1_, C6369_c1_seq1_, C6370_c2_seq1_, C24106_c1_seq1_, C46989_c0_seq1_, C13717_c0_seq1_, C11517_c1_seq1_, C18451_c0_seq1_, C7612_c0_seq1_, C41748_c0_seq1_, C12973_c1_seq1_, C41502_c1_seq1_, C461_c0_seq1_, C8506_c3_seq1_, C25_c79_seq1_, C48711_c0_seq1_, C2…
GO:0071383	cellular response to steroid hormone stimulus	BP	0.000772783	OVER	C12934_c0_seq1_, C28831_c0_seq1_, C25543_c0_seq1_, C1857_c0_seq1_, C23879_c0_seq1_, C7332_c1_seq1_, C39488_c0_seq1_, C41448_c1_seq1_, C3955_c0_seq1_, C19309_c0_seq1_, C441_c10_seq1_, C19008_c9_seq1_, C1273_c0_seq1_, C65377_c0_seq1_, C20970_c0_seq1_, C23_c2_seq1_, C5904_c0_seq1_, C46467_c2_seq1_, C57877_c1_seq1_, C21927_c0_seq1_, C59374_c0_seq1_, C74342_c0_seq1_, C70396_c0_seq1_, C25630_c2_seq1_, …
GO:0034613	cellular protein localization	BP	0.000786773	OVER	C36641_c2_seq1_, C11842_c0_seq1_, C9110_c0_seq1_, C130_c0_seq1_, C84216_c0_seq1_, C60_c2_seq1_, C29674_c1_seq1_, C1857_c0_seq1_, C23654_c0_seq1_, C92490_c0_seq1_, C4192_c1_seq1_, C624_c0_seq1_, C200749_c0_seq1_, C33874_c1_seq1_, C20867_c4_seq1_, C9213_c0_seq1_, C2187_c0_seq1_, C6496_c0_seq1_, C420_c2_seq1_, C49251_c0_seq1_, C19567_c1_seq1_, C208_c0_seq1_, C830_c3_seq1_, C50847_c0_seq1_, C20729_c0…
GO:0070727	cellular macromolecule localization	BP	0.000786773	OVER	C36641_c2_seq1_, C11842_c0_seq1_, C9110_c0_seq1_, C130_c0_seq1_, C84216_c0_seq1_, C60_c2_seq1_, C29674_c1_seq1_, C1857_c0_seq1_, C23654_c0_seq1_, C92490_c0_seq1_, C4192_c1_seq1_, C624_c0_seq1_, C200749_c0_seq1_, C33874_c1_seq1_, C20867_c4_seq1_, C9213_c0_seq1_, C2187_c0_seq1_, C6496_c0_seq1_, C420_c2_seq1_, C49251_c0_seq1_, C19567_c1_seq1_, C208_c0_seq1_, C830_c3_seq1_, C50847_c0_seq1_, C20729_c0…
GO:0032269	negative regulation of cellular protein metabolic process	BP	0.000798095	OVER	C4_c0_seq1_, C4982_c4_seq1_, C5833_c0_seq1_, C60_c2_seq1_, C1857_c0_seq1_, C10572_c1_seq1_, C8060_c1_seq1_, C9073_c0_seq1_, C4192_c1_seq1_, C5864_c0_seq1_, C797_c5_seq1_, C25_c137_seq1_, C238_c0_seq1_, C2282_c0_seq1_, C399097_c0_seq1_, C3005_c0_seq1_, C21256_c0_seq1_, C11582_c0_seq1_, C1046_c0_seq1_, C17538_c8_seq1_, C19567_c1_seq1_, C19174_c0_seq1_, C4510_c0_seq1_, C1686_c0_seq1_, C25_c47_seq1_,…
GO:0045184	establishment of protein localization	BP	0.00085077	OVER	C36641_c2_seq1_, C11842_c0_seq1_, C47197_c0_seq1_, C9110_c0_seq1_, C5833_c0_seq1_, C84216_c0_seq1_, C60_c2_seq1_, C29674_c1_seq1_, C1857_c0_seq1_, C23654_c0_seq1_, C28257_c1_seq1_, C92490_c0_seq1_, C4192_c1_seq1_, C624_c0_seq1_, C116469_c0_seq1_, C25_c137_seq1_, C33874_c1_seq1_, C20867_c4_seq1_, C9213_c0_seq1_, C2187_c0_seq1_, C6496_c0_seq1_, C420_c2_seq1_, C19567_c1_seq1_, C208_c0_seq1_, C830_c3…
GO:0015079	potassium ion transmembrane transporter activity	MF	0.000852352	UNDER	C1274_c1_seq1_, C1914_c1_seq1_, C958_c1_seq1_
GO:0043624	cellular protein complex disassembly	BP	0.000874755	OVER	C12557_c1_seq1_, C36641_c2_seq1_, C238_c0_seq1_, C60_c2_seq1_, C444_c0_seq1_, C161_c0_seq1_, C54999_c0_seq1_, C2114_c0_seq1_, C420_c2_seq1_, C4967_c0_seq1_, C765_c2_seq1_, C1423_c0_seq1_, C645_c0_seq1_, C208_c0_seq1_, C547_c0_seq1_, C1145_c0_seq1_, C4083_c3_seq1_, C624_c0_seq1_, C306_c1_seq1_, C5168_c1_seq1_, C401_c0_seq1_
GO:0006986	response to unfolded protein	BP	0.000898174	OVER	C3393_c0_seq1_, C28252_c0_seq1_, C72_c69_seq1_, C3566_c2_seq1_, C2114_c0_seq1_, C4967_c0_seq1_, C35264_c0_seq1_, C386_c0_seq1_, C4287_c0_seq1_, C196291_c1_seq1_, C20761_c1_seq1_, C12250_c0_seq1_, C12095_c0_seq1_
GO:0044267	cellular protein metabolic process	BP	0.000936497	OVER	C2937_c0_seq1_, C108586_c0_seq1_, C459_c2_seq1_, C338_c43_seq1_, C253_c30_seq1_, C748_c1_seq1_, C11542_c0_seq1_, C7232_c0_seq1_, C60_c2_seq1_, C295_c0_seq1_, C9759_c0_seq1_, C1857_c0_seq1_, C122687_c0_seq1_, C10572_c1_seq1_, C96426_c0_seq1_, C4192_c1_seq1_, C2025_c2_seq1_, C140_c9_seq1_, C338_c130_seq1_, C36256_c1_seq1_, C56829_c0_seq1_, C94763_c0_seq1_, C4666_c1_seq1_, C797_c5_seq1_, C42728_c0_s…
GO:0001731	formation of translation preinitiation complex	BP	0.00102157	OVER	C2937_c0_seq1_, C17303_c2_seq1_, C4135_c1_seq1_, C4023_c0_seq1_, C2622_c0_seq1_, C5896_c2_seq1_, C4666_c1_seq1_, C2511_c1_seq1_
GO:0046031	ADP metabolic process	BP	0.0010223	OVER	C3100_c1_seq1_, C172_c1_seq1_, C422_c1_seq1_, C748_c1_seq1_, C4214_c0_seq1_, C4995_c0_seq1_, C6715_c0_seq1_, C121312_c1_seq1_, C19_c39_seq1_, C51_c0_seq1_, C1692_c1_seq1_, C5862_c9_seq1_, C62_c6_seq1_, C67051_c0_seq1_, C13915_c0_seq1_, C8770_c0_seq1_, C17538_c8_seq1_, C168_c0_seq1_, C28390_c2_seq1_, C6222_c10_seq1_, C1896_c0_seq1_, C56734_c2_seq1_, C50_c0_seq1_, C589_c0_seq1_, C10797_c5_seq1_
GO:0016469	proton-transporting two-sector ATPase complex	CC	0.00102318	OVER	C72_c277_seq1_, C1003_c0_seq1_, C1123_c0_seq1_, C746_c0_seq1_, C967_c2_seq1_, C1441_c0_seq1_, C4080_c1_seq1_, C7007_c1_seq1_, C2425_c1_seq1_, C1154_c0_seq1_, C2452_c5_seq1_, C582_c0_seq1_, C580_c7_seq1_, C2394_c13_seq1_, C1516_c0_seq1_
GO:0042742	defense response to bacterium	BP	0.00102318	OVER	C124362_c0_seq1_, C143_c1_seq1_, C1384_c0_seq1_, C12303_c1_seq1_, C8616_c0_seq1_, C1882_c2_seq1_, C95517_c0_seq1_, C4323_c3_seq1_, C14801_c1_seq1_, C380_c6_seq1_, C448_c0_seq1_, C150_c0_seq1_
GO:0002253	activation of immune response	BP	0.00102704	OVER	C47430_c0_seq1_, C3187_c0_seq1_, C1083_c0_seq1_, C143_c1_seq1_, C1384_c0_seq1_, C238_c0_seq1_, C960_c0_seq1_, C13381_c1_seq1_, C3704_c0_seq1_, C60_c2_seq1_, C91218_c0_seq1_, C15058_c0_seq1_, C6656_c0_seq1_, C18963_c0_seq1_, C9073_c0_seq1_, C586_c0_seq1_, C53395_c0_seq1_, C4510_c0_seq1_, C84_c13_seq1_, C8657_c2_seq1_, C312_c0_seq1_, C1962_c1_seq1_, C9648_c2_seq1_, C150_c0_seq1_
GO:0006869	lipid transport	BP	0.00107569	OVER	C8027_c0_seq1_, C23280_c0_seq1_, C6060_c1_seq1_, C7676_c0_seq1_, C26377_c2_seq1_, C7742_c0_seq1_, C3889_c0_seq1_, C122088_c0_seq1_, C38018_c0_seq1_, C4324_c5_seq1_, C77320_c0_seq1_, C760_c3_seq1_, C4756_c1_seq1_, C79838_c0_seq1_, C108532_c0_seq1_, C552_c0_seq1_, C25968_c0_seq1_, C941_c0_seq1_, C605_c1_seq1_, C74685_c0_seq1_, C38250_c0_seq1_, C6496_c0_seq1_, C1049_c0_seq1_, C26013_c1_seq1_, C17538…
GO:0006555	methionine metabolic process	BP	0.00107669	OVER	C4880_c1_seq1_, C7213_c2_seq1_, C23458_c3_seq1_, C41902_c0_seq1_, C27014_c2_seq1_, C42378_c0_seq1_, C8358_c0_seq1_, C68324_c0_seq1_, C22623_c0_seq1_, C14995_c1_seq1_, C49859_c0_seq1_, C43682_c0_seq1_, C1887_c0_seq1_
GO:0009135	purine nucleoside diphosphate metabolic process	BP	0.00110461	OVER	C3100_c1_seq1_, C172_c1_seq1_, C422_c1_seq1_, C748_c1_seq1_, C4214_c0_seq1_, C4995_c0_seq1_, C6715_c0_seq1_, C121312_c1_seq1_, C19_c39_seq1_, C51_c0_seq1_, C1692_c1_seq1_, C5862_c9_seq1_, C62_c6_seq1_, C67051_c0_seq1_, C13915_c0_seq1_, C8770_c0_seq1_, C17538_c8_seq1_, C168_c0_seq1_, C28390_c2_seq1_, C6222_c10_seq1_, C1896_c0_seq1_, C56734_c2_seq1_, C50_c0_seq1_, C589_c0_seq1_, C10797_c5_seq1_
GO:0009179	purine ribonucleoside diphosphate metabolic process	BP	0.00110461	OVER	C3100_c1_seq1_, C172_c1_seq1_, C422_c1_seq1_, C748_c1_seq1_, C4214_c0_seq1_, C4995_c0_seq1_, C6715_c0_seq1_, C121312_c1_seq1_, C19_c39_seq1_, C51_c0_seq1_, C1692_c1_seq1_, C5862_c9_seq1_, C62_c6_seq1_, C67051_c0_seq1_, C13915_c0_seq1_, C8770_c0_seq1_, C17538_c8_seq1_, C168_c0_seq1_, C28390_c2_seq1_, C6222_c10_seq1_, C1896_c0_seq1_, C56734_c2_seq1_, C50_c0_seq1_, C589_c0_seq1_, C10797_c5_seq1_
GO:0009185	ribonucleoside diphosphate metabolic process	BP	0.00110461	OVER	C3100_c1_seq1_, C172_c1_seq1_, C422_c1_seq1_, C748_c1_seq1_, C4214_c0_seq1_, C4995_c0_seq1_, C6715_c0_seq1_, C121312_c1_seq1_, C19_c39_seq1_, C51_c0_seq1_, C1692_c1_seq1_, C5862_c9_seq1_, C62_c6_seq1_, C67051_c0_seq1_, C13915_c0_seq1_, C8770_c0_seq1_, C17538_c8_seq1_, C168_c0_seq1_, C28390_c2_seq1_, C6222_c10_seq1_, C1896_c0_seq1_, C56734_c2_seq1_, C50_c0_seq1_, C589_c0_seq1_, C10797_c5_seq1_
GO:1902652	secondary alcohol metabolic process	BP	0.00110461	OVER	C19308_c0_seq1_, C46390_c0_seq1_, C6881_c0_seq1_, C26870_c0_seq1_, C32993_c0_seq1_, C76_c0_seq1_, C27655_c0_seq1_, C19341_c0_seq1_, C13207_c2_seq1_, C760_c3_seq1_
GO:0008203	cholesterol metabolic process	BP	0.00110461	OVER	C19308_c0_seq1_, C46390_c0_seq1_, C6881_c0_seq1_, C26870_c0_seq1_, C32993_c0_seq1_, C76_c0_seq1_, C27655_c0_seq1_, C19341_c0_seq1_, C13207_c2_seq1_, C760_c3_seq1_
GO:0051179	localization	BP	0.00110461	OVER	C47430_c0_seq1_, C1003_c0_seq1_, C4066_c1_seq1_, C49916_c1_seq1_, C47197_c0_seq1_, C65513_c0_seq1_, C68317_c0_seq1_, C7332_c1_seq1_, C8523_c0_seq1_, C4192_c1_seq1_, C6679_c0_seq1_, C14815_c0_seq1_, C985_c0_seq1_, C33874_c1_seq1_, C21436_c1_seq1_, C1914_c1_seq1_, C20867_c4_seq1_, C1200_c3_seq1_, C3847_c0_seq1_, C16565_c0_seq1_, C2187_c0_seq1_, C17538_c8_seq1_, C19567_c1_seq1_, C31380_c0_seq1_, C20…
GO:0042592	homeostatic process	BP	0.0011117	OVER	C3100_c1_seq1_, C38565_c1_seq1_, C72_c69_seq1_, C47197_c0_seq1_, C35312_c0_seq1_, C9110_c0_seq1_, C2414_c6_seq1_, C6105_c2_seq1_, C3788_c2_seq1_, C207_c0_seq1_, C30481_c0_seq1_, C37156_c0_seq1_, C2080_c3_seq1_, C28700_c0_seq1_, C5221_c2_seq1_, C16761_c1_seq1_, C14697_c1_seq1_, C561_c108_seq1_, C2827_c0_seq1_, C283_c0_seq1_, C2025_c2_seq1_, C2736_c14_seq1_, C43924_c0_seq1_, C40893_c0_seq1_, C25_c1…
GO:0044262	cellular carbohydrate metabolic process	BP	0.00111933	OVER	C25396_c0_seq1_, C172_c1_seq1_, C29851_c0_seq1_, C8955_c0_seq1_, C38565_c1_seq1_, C7727_c0_seq1_, C748_c1_seq1_, C4214_c0_seq1_, C35312_c0_seq1_, C5456_c0_seq1_, C19_c39_seq1_, C60_c2_seq1_, C6738_c0_seq1_, C6695_c1_seq1_, C41325_c0_seq1_, C1692_c1_seq1_, C25245_c0_seq1_, C1009_c8_seq1_, C22781_c0_seq1_, C12378_c0_seq1_, C115655_c0_seq1_, C41502_c1_seq1_, C36573_c0_seq1_, C34028_c0_seq1_, C19879_…
GO:0046907	intracellular transport	BP	0.00123208	OVER	C36641_c2_seq1_, C47197_c0_seq1_, C9110_c0_seq1_, C5833_c0_seq1_, C84216_c0_seq1_, C4660_c1_seq1_, C60_c2_seq1_, C29674_c1_seq1_, C1857_c0_seq1_, C23654_c0_seq1_, C375_c40_seq1_, C92490_c0_seq1_, C4192_c1_seq1_, C624_c0_seq1_, C25_c137_seq1_, C33874_c1_seq1_, C72114_c0_seq1_, C25968_c0_seq1_, C20867_c4_seq1_, C9213_c0_seq1_, C16565_c0_seq1_, C2187_c0_seq1_, C6496_c0_seq1_, C420_c2_seq1_, C19567_c…
GO:0042737	drug catabolic process	BP	0.00123559	OVER	C3117_c2_seq1_, C38502_c0_seq1_, C2986_c2_seq1_, C1081_c0_seq1_, C24024_c0_seq1_, C387115_c0_seq1_, C2973_c0_seq1_
GO:0042738	exogenous drug catabolic process	BP	0.00123559	OVER	C3117_c2_seq1_, C38502_c0_seq1_, C2986_c2_seq1_, C1081_c0_seq1_, C24024_c0_seq1_, C387115_c0_seq1_, C2973_c0_seq1_
GO:0008483	transaminase activity	MF	0.0012719	OVER	C17452_c0_seq1_, C6854_c0_seq1_, C595_c18_seq1_, C4116_c0_seq1_, C12220_c1_seq1_, C15905_c0_seq1_, C7338_c0_seq1_, C5508_c3_seq1_, C2843_c8_seq1_, C3955_c0_seq1_, C5736_c0_seq1_, C5062_c1_seq1_, C31482_c1_seq1_
GO:0051603	proteolysis involved in cellular protein catabolic process	BP	0.00129693	OVER	C38085_c0_seq1_, C3100_c1_seq1_, C2714_c3_seq1_, C6300_c0_seq1_, C6269_c0_seq1_, C5833_c0_seq1_, C60_c2_seq1_, C17685_c0_seq1_, C10572_c1_seq1_, C9073_c0_seq1_, C80_c1_seq1_, C71458_c2_seq1_, C4128_c0_seq1_, C5864_c0_seq1_, C2287_c3_seq1_, C14316_c0_seq1_, C3509_c0_seq1_, C238_c0_seq1_, C24541_c0_seq1_, C15506_c0_seq1_, C19174_c0_seq1_, C1692_c0_seq1_, C540_c0_seq1_, C13031_c0_seq1_, C1057_c3_seq…
GO:0006547	histidine metabolic process	BP	0.00135852	OVER	C70052_c0_seq1_, C8011_c0_seq1_, C8770_c0_seq1_, C6222_c10_seq1_, C11094_c1_seq1_, C35804_c0_seq1_, C5862_c9_seq1_, C13915_c0_seq1_, C71429_c0_seq1_, C12973_c1_seq1_, C62_c6_seq1_
GO:0052803	imidazole-containing compound metabolic process	BP	0.00135852	OVER	C70052_c0_seq1_, C8011_c0_seq1_, C8770_c0_seq1_, C6222_c10_seq1_, C11094_c1_seq1_, C35804_c0_seq1_, C5862_c9_seq1_, C13915_c0_seq1_, C71429_c0_seq1_, C12973_c1_seq1_, C62_c6_seq1_
GO:0051246	regulation of protein metabolic process	BP	0.00137361	OVER	C2937_c0_seq1_, C5833_c0_seq1_, C3517_c4_seq1_, C4707_c0_seq1_, C54266_c0_seq1_, C60_c2_seq1_, C9759_c0_seq1_, C1857_c0_seq1_, C122687_c0_seq1_, C10572_c1_seq1_, C8060_c1_seq1_, C9073_c0_seq1_, C12965_c0_seq1_, C4192_c1_seq1_, C4666_c1_seq1_, C797_c5_seq1_, C25_c137_seq1_, C42728_c0_seq1_, C399097_c0_seq1_, C21256_c0_seq1_, C31963_c1_seq1_, C1046_c0_seq1_, C1768_c0_seq1_, C17538_c8_seq1_, C19567_…
GO:0004869	cysteine-type endopeptidase inhibitor activity	MF	0.00139888	OVER	C536_c0_seq1_, C641_c0_seq1_, C797_c5_seq1_, C607_c0_seq1_, C4_c0_seq1_, C38865_c0_seq1_, C8060_c1_seq1_, C1686_c0_seq1_, C5851_c10_seq1_, C1798_c0_seq1_
GO:0071391	cellular response to estrogen stimulus	BP	0.00139888	OVER	C1273_c0_seq1_, C65377_c0_seq1_, C12934_c0_seq1_, C7332_c1_seq1_, C23_c2_seq1_, C5904_c0_seq1_, C3955_c0_seq1_, C57877_c1_seq1_, C1010_c6_seq1_, C19008_c9_seq1_
GO:0019682	glyceraldehyde-3-phosphate metabolic process	BP	0.00139888	OVER	C4282_c0_seq1_, C33450_c0_seq1_, C19879_c0_seq1_, C172_c1_seq1_, C14211_c0_seq1_, C748_c1_seq1_, C4214_c0_seq1_, C23845_c0_seq1_, C27170_c0_seq1_, C5456_c0_seq1_, C19_c39_seq1_, C2175_c2_seq1_, C9079_c1_seq1_, C1692_c1_seq1_, C3885_c0_seq1_, C4318_c0_seq1_, C35710_c0_seq1_, C589_c0_seq1_
GO:0006098	pentose-phosphate shunt	BP	0.00139888	OVER	C4282_c0_seq1_, C33450_c0_seq1_, C19879_c0_seq1_, C172_c1_seq1_, C14211_c0_seq1_, C748_c1_seq1_, C4214_c0_seq1_, C23845_c0_seq1_, C27170_c0_seq1_, C5456_c0_seq1_, C19_c39_seq1_, C2175_c2_seq1_, C9079_c1_seq1_, C1692_c1_seq1_, C3885_c0_seq1_, C4318_c0_seq1_, C35710_c0_seq1_, C589_c0_seq1_
GO:0009617	response to bacterium	BP	0.00142161	OVER	C124362_c0_seq1_, C189270_c0_seq1_, C143_c1_seq1_, C1384_c0_seq1_, C12303_c1_seq1_, C8616_c0_seq1_, C4323_c3_seq1_, C38885_c0_seq1_, C448_c0_seq1_, C1882_c2_seq1_, C95517_c0_seq1_, C136_c0_seq1_, C131_c1_seq1_, C76_c0_seq1_, C2502_c0_seq1_, C8345_c0_seq1_, C14801_c1_seq1_, C380_c6_seq1_, C51214_c1_seq1_, C150_c0_seq1_
GO:0044257	cellular protein catabolic process	BP	0.00152239	OVER	C38085_c0_seq1_, C3100_c1_seq1_, C2714_c3_seq1_, C6300_c0_seq1_, C6269_c0_seq1_, C5833_c0_seq1_, C60_c2_seq1_, C17685_c0_seq1_, C10572_c1_seq1_, C9073_c0_seq1_, C80_c1_seq1_, C71458_c2_seq1_, C4128_c0_seq1_, C5864_c0_seq1_, C2287_c3_seq1_, C14316_c0_seq1_, C3509_c0_seq1_, C238_c0_seq1_, C24541_c0_seq1_, C15506_c0_seq1_, C19174_c0_seq1_, C1692_c0_seq1_, C540_c0_seq1_, C13031_c0_seq1_, C1057_c3_seq…
GO:0032268	regulation of cellular protein metabolic process	BP	0.00153596	OVER	C2937_c0_seq1_, C5833_c0_seq1_, C4707_c0_seq1_, C54266_c0_seq1_, C60_c2_seq1_, C9759_c0_seq1_, C1857_c0_seq1_, C122687_c0_seq1_, C10572_c1_seq1_, C8060_c1_seq1_, C9073_c0_seq1_, C12965_c0_seq1_, C4192_c1_seq1_, C4666_c1_seq1_, C797_c5_seq1_, C25_c137_seq1_, C42728_c0_seq1_, C399097_c0_seq1_, C21256_c0_seq1_, C31963_c1_seq1_, C1046_c0_seq1_, C1768_c0_seq1_, C17538_c8_seq1_, C19567_c1_seq1_, C31380…
GO:0034754	cellular hormone metabolic process	BP	0.0015845	OVER	C22237_c0_seq1_, C81591_c0_seq1_, C38204_c0_seq1_, C112418_c0_seq1_, C43819_c0_seq1_, C7744_c3_seq1_, C7538_c0_seq1_, C45297_c0_seq1_, C40161_c0_seq1_, C30481_c0_seq1_, C32078_c0_seq1_, C36454_c0_seq1_, C8874_c0_seq1_, C7938_c1_seq1_, C43566_c0_seq1_, C85464_c0_seq1_, C24212_c0_seq1_, C2934_c0_seq1_
GO:0031625	ubiquitin protein ligase binding	MF	0.00163394	OVER	C5864_c0_seq1_, C30767_c0_seq1_, C85_c0_seq1_, C6300_c0_seq1_, C9308_c0_seq1_, C12243_c0_seq1_, C48231_c0_seq1_, C5833_c0_seq1_, C6363_c0_seq1_, C2114_c0_seq1_, C4967_c0_seq1_, C6840_c0_seq1_, C10844_c0_seq1_, C24162_c2_seq1_, C19174_c0_seq1_, C84_c13_seq1_, C4192_c1_seq1_, C13031_c0_seq1_, C1057_c3_seq1_, C4128_c0_seq1_, C9648_c2_seq1_
GO:0044389	ubiquitin-like protein ligase binding	MF	0.00163394	OVER	C5864_c0_seq1_, C30767_c0_seq1_, C85_c0_seq1_, C6300_c0_seq1_, C9308_c0_seq1_, C12243_c0_seq1_, C48231_c0_seq1_, C5833_c0_seq1_, C6363_c0_seq1_, C2114_c0_seq1_, C4967_c0_seq1_, C6840_c0_seq1_, C10844_c0_seq1_, C24162_c2_seq1_, C19174_c0_seq1_, C84_c13_seq1_, C4192_c1_seq1_, C13031_c0_seq1_, C1057_c3_seq1_, C4128_c0_seq1_, C9648_c2_seq1_
GO:0050776	regulation of immune response	BP	0.00164469	OVER	C47430_c0_seq1_, C143_c1_seq1_, C1384_c0_seq1_, C6300_c0_seq1_, C960_c0_seq1_, C3704_c0_seq1_, C60_c2_seq1_, C15058_c0_seq1_, C6656_c0_seq1_, C18963_c0_seq1_, C9073_c0_seq1_, C53395_c0_seq1_, C84_c13_seq1_, C8657_c2_seq1_, C1962_c1_seq1_, C40893_c0_seq1_, C51214_c1_seq1_, C9648_c2_seq1_, C150_c0_seq1_, C3187_c0_seq1_, C1083_c0_seq1_, C238_c0_seq1_, C13381_c1_seq1_, C69282_c0_seq1_, C91218_c0_seq1…
GO:0009156	ribonucleoside monophosphate biosynthetic process	BP	0.00169481	OVER	C72_c277_seq1_, C1003_c0_seq1_, C13285_c1_seq1_, C1123_c0_seq1_, C746_c0_seq1_, C967_c2_seq1_, C1441_c0_seq1_, C7007_c1_seq1_, C6370_c2_seq1_, C25817_c0_seq1_, C2425_c1_seq1_, C1154_c0_seq1_, C122510_c0_seq1_, C582_c0_seq1_, C580_c7_seq1_, C2394_c13_seq1_, C234_c4_seq1_, C2486_c5_seq1_, C1516_c0_seq1_
GO:0030163	protein catabolic process	BP	0.00174584	OVER	C38085_c0_seq1_, C3100_c1_seq1_, C2714_c3_seq1_, C6300_c0_seq1_, C6269_c0_seq1_, C5833_c0_seq1_, C3517_c4_seq1_, C60_c2_seq1_, C17685_c0_seq1_, C10572_c1_seq1_, C9073_c0_seq1_, C80_c1_seq1_, C71458_c2_seq1_, C4128_c0_seq1_, C5864_c0_seq1_, C2287_c3_seq1_, C14316_c0_seq1_, C3509_c0_seq1_, C552_c0_seq1_, C238_c0_seq1_, C24541_c0_seq1_, C15506_c0_seq1_, C19174_c0_seq1_, C1692_c0_seq1_, C2182_c3_seq1…
GO:0006633	fatty acid biosynthetic process	BP	0.00176929	OVER	C27560_c0_seq1_, C46390_c0_seq1_, C5161_c1_seq1_, C32399_c0_seq1_, C1970_c0_seq1_, C25_c21_seq1_, C3321_c2_seq1_, C8580_c0_seq1_, C32791_c0_seq1_, C32078_c0_seq1_, C25277_c0_seq1_, C9512_c1_seq1_, C7096_c1_seq1_, C9567_c1_seq1_, C18393_c2_seq1_, C7026_c0_seq1_, C14631_c0_seq1_, C2487_c0_seq1_, C76_c0_seq1_, C6029_c0_seq1_
GO:0010605	negative regulation of macromolecule metabolic process	BP	0.00179763	OVER	C90523_c1_seq1_, C4_c0_seq1_, C8752_c8_seq1_, C91233_c0_seq1_, C4982_c4_seq1_, C4661_c0_seq1_, C1072_c1_seq1_, C5833_c0_seq1_, C60_c2_seq1_, C36854_c0_seq1_, C1857_c0_seq1_, C4967_c0_seq1_, C30481_c0_seq1_, C10572_c1_seq1_, C8060_c1_seq1_, C9073_c0_seq1_, C37009_c0_seq1_, C4192_c1_seq1_, C338_c130_seq1_, C52_c73_seq1_, C441_c10_seq1_, C4281_c1_seq1_, C42200_c1_seq1_, C5864_c0_seq1_, C797_c5_seq1_…
GO:0043241	protein complex disassembly	BP	0.00180468	OVER	C12557_c1_seq1_, C36641_c2_seq1_, C238_c0_seq1_, C60_c2_seq1_, C444_c0_seq1_, C161_c0_seq1_, C54999_c0_seq1_, C2114_c0_seq1_, C420_c2_seq1_, C4967_c0_seq1_, C765_c2_seq1_, C1423_c0_seq1_, C645_c0_seq1_, C208_c0_seq1_, C547_c0_seq1_, C1145_c0_seq1_, C4083_c3_seq1_, C624_c0_seq1_, C306_c1_seq1_, C5168_c1_seq1_, C401_c0_seq1_
GO:0032984	macromolecular complex disassembly	BP	0.0018108	OVER	C12557_c1_seq1_, C36641_c2_seq1_, C238_c0_seq1_, C60_c2_seq1_, C444_c0_seq1_, C161_c0_seq1_, C54999_c0_seq1_, C2114_c0_seq1_, C420_c2_seq1_, C4967_c0_seq1_, C17303_c2_seq1_, C765_c2_seq1_, C1423_c0_seq1_, C645_c0_seq1_, C208_c0_seq1_, C547_c0_seq1_, C1145_c0_seq1_, C4083_c3_seq1_, C624_c0_seq1_, C306_c1_seq1_, C5168_c1_seq1_, C401_c0_seq1_
GO:0006544	glycine metabolic process	BP	0.00184476	OVER	C17452_c0_seq1_, C3100_c1_seq1_, C1228_c0_seq1_, C343_c1_seq1_, C14826_c0_seq1_, C23458_c3_seq1_, C3012_c5_seq1_, C18716_c1_seq1_, C38489_c0_seq1_, C7338_c0_seq1_, C8358_c0_seq1_, C24533_c0_seq1_, C3955_c0_seq1_, C68324_c0_seq1_, C31482_c1_seq1_, C2242_c0_seq1_
GO:0004672	protein kinase activity	MF	0.00188331	UNDER	C2760_c6_seq1_, C253_c30_seq1_, C163210_c0_seq1_, C59863_c0_seq1_, C48231_c0_seq1_, C6223_c0_seq1_, C23415_c0_seq1_, C54266_c0_seq1_, C151_c168_seq1_, C95517_c0_seq1_, C21978_c4_seq1_, C96426_c0_seq1_, C140_c9_seq1_, C51214_c1_seq1_, C102963_c0_seq1_, C150984_c0_seq1_, C48217_c1_seq1_, C3624_c5_seq1_, C18536_c0_seq1_, C48280_c0_seq1_, C167_c1_seq1_, C27936_c2_seq1_, C415462_c0_seq1_, C127179_c0_s…
GO:0006739	NADP metabolic process	BP	0.00188331	OVER	C4282_c0_seq1_, C33450_c0_seq1_, C19879_c0_seq1_, C172_c1_seq1_, C14211_c0_seq1_, C7818_c0_seq1_, C748_c1_seq1_, C4214_c0_seq1_, C23845_c0_seq1_, C27170_c0_seq1_, C5456_c0_seq1_, C19_c39_seq1_, C2175_c2_seq1_, C9079_c1_seq1_, C1692_c1_seq1_, C3885_c0_seq1_, C4318_c0_seq1_, C35710_c0_seq1_, C589_c0_seq1_
GO:0006094	gluconeogenesis	BP	0.00196004	OVER	C3100_c1_seq1_, C172_c1_seq1_, C422_c1_seq1_, C748_c1_seq1_, C4214_c0_seq1_, C4995_c0_seq1_, C6715_c0_seq1_, C121312_c1_seq1_, C19_c39_seq1_, C51_c0_seq1_, C1692_c1_seq1_, C5862_c9_seq1_, C62_c6_seq1_, C67051_c0_seq1_, C12275_c3_seq1_, C13915_c0_seq1_, C9298_c0_seq1_, C8770_c0_seq1_, C9567_c1_seq1_, C168_c0_seq1_, C6222_c10_seq1_, C1896_c0_seq1_, C56734_c2_seq1_, C50_c0_seq1_, C589_c0_seq1_, C107…
GO:0022843	voltage-gated cation channel activity	MF	0.0019912	UNDER	C1274_c1_seq1_, C2452_c5_seq1_, C138404_c0_seq1_, C14527_c4_seq1_
GO:0031371	ubiquitin conjugating enzyme complex	CC	0.0019912	OVER	C5864_c0_seq1_, C6840_c0_seq1_, C24162_c2_seq1_, C19174_c0_seq1_, C12243_c0_seq1_, C84_c13_seq1_
GO:0008430	selenium binding	MF	0.0019912	OVER	C2080_c3_seq1_, C2409_c2_seq1_, C622_c0_seq1_, C9681_c0_seq1_, C6105_c2_seq1_, C7449_c0_seq1_
GO:0006402	mRNA catabolic process	BP	0.0021045	OVER	C14816_c0_seq1_, C238_c0_seq1_, C60_c2_seq1_, C161_c0_seq1_, C31963_c1_seq1_, C420_c2_seq1_, C765_c2_seq1_, C31380_c0_seq1_, C645_c0_seq1_, C208_c0_seq1_, C547_c0_seq1_, C1145_c0_seq1_, C14577_c0_seq1_, C624_c0_seq1_, C12514_c1_seq1_, C306_c1_seq1_, C64784_c0_seq1_, C401_c0_seq1_, C42200_c1_seq1_
GO:0065008	regulation of biological quality	BP	0.0021068	OVER	C47430_c0_seq1_, C4066_c1_seq1_, C22237_c0_seq1_, C38565_c1_seq1_, C11842_c0_seq1_, C72_c69_seq1_, C47197_c0_seq1_, C24228_c0_seq1_, C9110_c0_seq1_, C7744_c3_seq1_, C130_c0_seq1_, C6105_c2_seq1_, C29674_c1_seq1_, C207_c0_seq1_, C37156_c0_seq1_, C151_c134_seq1_, C28700_c0_seq1_, C32625_c0_seq1_, C23654_c0_seq1_, C10572_c1_seq1_, C5221_c2_seq1_, C33438_c0_seq1_, C4192_c1_seq1_, C2025_c2_seq1_, C408…
GO:0035023	regulation of Rho protein signal transduction	BP	0.0021382	UNDER	C63060_c0_seq1_, C51214_c1_seq1_
GO:0009892	negative regulation of metabolic process	BP	0.0021382	OVER	C8752_c8_seq1_, C91233_c0_seq1_, C5833_c0_seq1_, C60_c2_seq1_, C36854_c0_seq1_, C1857_c0_seq1_, C10572_c1_seq1_, C8060_c1_seq1_, C9073_c0_seq1_, C4192_c1_seq1_, C338_c130_seq1_, C4281_c1_seq1_, C797_c5_seq1_, C25_c137_seq1_, C68927_c0_seq1_, C11921_c0_seq1_, C399097_c0_seq1_, C20003_c1_seq1_, C58570_c0_seq1_, C21256_c0_seq1_, C1046_c0_seq1_, C70396_c0_seq1_, C7989_c0_seq1_, C17538_c8_seq1_, C1956…
GO:0006957	complement activation, alternative pathway	BP	0.0021382	OVER	C143_c1_seq1_, C6656_c0_seq1_, C586_c0_seq1_, C150_c0_seq1_
GO:0000994	RNA polymerase III core binding	MF	0.0021382	OVER	C11921_c0_seq1_, C8752_c8_seq1_, C12201_c0_seq1_, C36854_c0_seq1_
GO:0070217	transcription factor TFIIIB complex assembly	BP	0.0021382	OVER	C11921_c0_seq1_, C8752_c8_seq1_, C12201_c0_seq1_, C36854_c0_seq1_
GO:0045577	regulation of B cell differentiation	BP	0.0021382	OVER	C43144_c1_seq1_, C10572_c1_seq1_, C40893_c0_seq1_, C9996_c0_seq1_
GO:0045579	positive regulation of B cell differentiation	BP	0.0021382	OVER	C43144_c1_seq1_, C10572_c1_seq1_, C40893_c0_seq1_, C9996_c0_seq1_
GO:0050778	positive regulation of immune response	BP	0.0021578	OVER	C47430_c0_seq1_, C143_c1_seq1_, C1384_c0_seq1_, C960_c0_seq1_, C3704_c0_seq1_, C60_c2_seq1_, C15058_c0_seq1_, C6656_c0_seq1_, C18963_c0_seq1_, C9073_c0_seq1_, C53395_c0_seq1_, C84_c13_seq1_, C8657_c2_seq1_, C1962_c1_seq1_, C9648_c2_seq1_, C150_c0_seq1_, C3187_c0_seq1_, C1083_c0_seq1_, C238_c0_seq1_, C13381_c1_seq1_, C91218_c0_seq1_, C2114_c0_seq1_, C586_c0_seq1_, C4510_c0_seq1_, C312_c0_seq1_
GO:0031324	negative regulation of cellular metabolic process	BP	0.00219488	OVER	C90523_c1_seq1_, C46390_c0_seq1_, C4_c0_seq1_, C8752_c8_seq1_, C91233_c0_seq1_, C4982_c4_seq1_, C1072_c1_seq1_, C5833_c0_seq1_, C60_c2_seq1_, C36854_c0_seq1_, C1857_c0_seq1_, C4967_c0_seq1_, C30481_c0_seq1_, C10572_c1_seq1_, C8060_c1_seq1_, C9073_c0_seq1_, C105_c153_seq1_, C37009_c0_seq1_, C4192_c1_seq1_, C338_c130_seq1_, C52_c73_seq1_, C441_c10_seq1_, C42200_c1_seq1_, C5864_c0_seq1_, C797_c5_seq…
GO:0009124	nucleoside monophosphate biosynthetic process	BP	0.00231605	OVER	C72_c277_seq1_, C1003_c0_seq1_, C13285_c1_seq1_, C1123_c0_seq1_, C746_c0_seq1_, C967_c2_seq1_, C1441_c0_seq1_, C7007_c1_seq1_, C6370_c2_seq1_, C25817_c0_seq1_, C2425_c1_seq1_, C1154_c0_seq1_, C122510_c0_seq1_, C582_c0_seq1_, C580_c7_seq1_, C2394_c13_seq1_, C234_c4_seq1_, C2486_c5_seq1_, C1516_c0_seq1_
GO:0042445	hormone metabolic process	BP	0.00237815	OVER	C22237_c0_seq1_, C81591_c0_seq1_, C38204_c0_seq1_, C112418_c0_seq1_, C43819_c0_seq1_, C7744_c3_seq1_, C7538_c0_seq1_, C45297_c0_seq1_, C40161_c0_seq1_, C30481_c0_seq1_, C32078_c0_seq1_, C36454_c0_seq1_, C33438_c0_seq1_, C8874_c0_seq1_, C7938_c1_seq1_, C43566_c0_seq1_, C85464_c0_seq1_, C119986_c0_seq1_, C24212_c0_seq1_, C2934_c0_seq1_
GO:0008104	protein localization	BP	0.00245256	OVER	C47430_c0_seq1_, C36641_c2_seq1_, C11842_c0_seq1_, C47197_c0_seq1_, C9110_c0_seq1_, C5833_c0_seq1_, C130_c0_seq1_, C84216_c0_seq1_, C60_c2_seq1_, C29674_c1_seq1_, C1857_c0_seq1_, C23654_c0_seq1_, C28257_c1_seq1_, C92490_c0_seq1_, C4192_c1_seq1_, C624_c0_seq1_, C116469_c0_seq1_, C200749_c0_seq1_, C25_c137_seq1_, C33874_c1_seq1_, C20867_c4_seq1_, C9213_c0_seq1_, C2187_c0_seq1_, C6496_c0_seq1_, C420…
GO:0033554	cellular response to stress	BP	0.00250864	OVER	C96260_c0_seq1_, C3100_c1_seq1_, C46390_c0_seq1_, C2714_c3_seq1_, C28252_c0_seq1_, C2760_c6_seq1_, C6300_c0_seq1_, C72_c69_seq1_, C1072_c1_seq1_, C5833_c0_seq1_, C6709_c5_seq1_, C44093_c0_seq1_, C60_c2_seq1_, C4967_c0_seq1_, C37156_c0_seq1_, C17685_c0_seq1_, C1274_c1_seq1_, C9073_c0_seq1_, C51753_c1_seq1_, C6881_c0_seq1_, C24323_c0_seq1_, C4192_c1_seq1_, C12514_c1_seq1_, C8100_c0_seq1_, C5864_c0_…
GO:0032991	macromolecular complex	CC	0.00251461	OVER	C2937_c0_seq1_, C47430_c0_seq1_, C1003_c0_seq1_, C338_c43_seq1_, C47197_c0_seq1_, C7232_c0_seq1_, C69124_c0_seq1_, C34416_c1_seq1_, C4192_c1_seq1_, C49103_c0_seq1_, C33874_c1_seq1_, C68927_c0_seq1_, C1914_c1_seq1_, C20867_c4_seq1_, C1200_c3_seq1_, C43304_c0_seq1_, C16565_c0_seq1_, C2187_c0_seq1_, C17538_c8_seq1_, C19567_c1_seq1_, C31380_c0_seq1_, C15953_c2_seq1_, C249_c0_seq1_, C208_c0_seq1_, C36…
GO:0098542	defense response to other organism	BP	0.00258049	OVER	C9448_c0_seq1_, C124362_c0_seq1_, C143_c1_seq1_, C1384_c0_seq1_, C12303_c1_seq1_, C8616_c0_seq1_, C11109_c2_seq1_, C12642_c0_seq1_, C9110_c0_seq1_, C4323_c3_seq1_, C60_c2_seq1_, C448_c0_seq1_, C37156_c0_seq1_, C1882_c2_seq1_, C95517_c0_seq1_, C312_c0_seq1_, C14801_c1_seq1_, C380_c6_seq1_, C150_c0_seq1_
GO:0010876	lipid localization	BP	0.00265505	OVER	C8027_c0_seq1_, C23280_c0_seq1_, C6060_c1_seq1_, C7676_c0_seq1_, C26377_c2_seq1_, C7742_c0_seq1_, C3889_c0_seq1_, C122088_c0_seq1_, C38018_c0_seq1_, C4324_c5_seq1_, C77320_c0_seq1_, C760_c3_seq1_, C4756_c1_seq1_, C79838_c0_seq1_, C108532_c0_seq1_, C552_c0_seq1_, C25968_c0_seq1_, C941_c0_seq1_, C605_c1_seq1_, C74685_c0_seq1_, C38250_c0_seq1_, C6496_c0_seq1_, C41569_c0_seq1_, C1049_c0_seq1_, C26013…
GO:0006563	L-serine metabolic process	BP	0.00269048	OVER	C17452_c0_seq1_, C3100_c1_seq1_, C1228_c0_seq1_, C343_c1_seq1_, C23458_c3_seq1_, C3012_c5_seq1_, C18716_c1_seq1_, C38489_c0_seq1_, C7338_c0_seq1_, C8358_c0_seq1_, C24533_c0_seq1_, C3955_c0_seq1_, C68324_c0_seq1_, C31482_c1_seq1_, C2242_c0_seq1_
GO:0042402	cellular biogenic amine catabolic process	BP	0.00272126	OVER	C8837_c4_seq1_, C151_c134_seq1_, C1998_c0_seq1_, C6370_c2_seq1_, C22271_c0_seq1_
GO:0044802	single-organism membrane organization	BP	0.00281446	OVER	C23525_c0_seq1_, C9110_c0_seq1_, C30937_c0_seq1_, C60_c2_seq1_, C19624_c0_seq1_, C161_c0_seq1_, C29674_c1_seq1_, C37156_c0_seq1_, C23654_c0_seq1_, C645_c0_seq1_, C547_c0_seq1_, C16296_c0_seq1_, C4192_c1_seq1_, C624_c0_seq1_, C8616_c0_seq1_, C238_c0_seq1_, C12642_c0_seq1_, C16565_c0_seq1_, C63048_c0_seq1_, C420_c2_seq1_, C208_c0_seq1_, C830_c3_seq1_, C39837_c3_seq1_, C4841_c0_seq1_, C12250_c0_seq1…
GO:0006749	glutathione metabolic process	BP	0.00304121	OVER	C738_c2_seq1_, C14211_c0_seq1_, C3263_c0_seq1_, C119487_c0_seq1_, C27170_c0_seq1_, C3653_c4_seq1_, C1859_c2_seq1_, C7460_c0_seq1_, C9079_c1_seq1_, C9298_c0_seq1_, C864_c0_seq1_, C4255_c0_seq1_, C4318_c0_seq1_, C127636_c0_seq1_, C1826_c1_seq1_, C7108_c0_seq1_
GO:0009127	purine nucleoside monophosphate biosynthetic process	BP	0.00304121	OVER	C72_c277_seq1_, C1003_c0_seq1_, C13285_c1_seq1_, C1123_c0_seq1_, C746_c0_seq1_, C967_c2_seq1_, C1441_c0_seq1_, C7007_c1_seq1_, C25817_c0_seq1_, C2425_c1_seq1_, C1154_c0_seq1_, C582_c0_seq1_, C580_c7_seq1_, C2394_c13_seq1_, C234_c4_seq1_, C1516_c0_seq1_
GO:0009168	purine ribonucleoside monophosphate biosynthetic process	BP	0.00304121	OVER	C72_c277_seq1_, C1003_c0_seq1_, C13285_c1_seq1_, C1123_c0_seq1_, C746_c0_seq1_, C967_c2_seq1_, C1441_c0_seq1_, C7007_c1_seq1_, C25817_c0_seq1_, C2425_c1_seq1_, C1154_c0_seq1_, C582_c0_seq1_, C580_c7_seq1_, C2394_c13_seq1_, C234_c4_seq1_, C1516_c0_seq1_
GO:0060089	molecular transducer activity	MF	0.00309918	UNDER	C39115_c1_seq1_, C122365_c1_seq1_, C47197_c0_seq1_, C9110_c0_seq1_, C28831_c0_seq1_, C23415_c0_seq1_, C88280_c0_seq1_, C2127_c1_seq1_, C41448_c1_seq1_, C19309_c0_seq1_, C138404_c0_seq1_, C5862_c9_seq1_, C985_c0_seq1_, C48217_c1_seq1_, C46467_c2_seq1_, C21436_c1_seq1_, C16169_c1_seq1_, C62829_c0_seq1_, C59374_c0_seq1_, C48280_c0_seq1_, C70396_c0_seq1_, C19567_c1_seq1_, C24_c10_seq1_, C415462_c0_se…
GO:0019985	translesion synthesis	BP	0.00311644	OVER	C5864_c0_seq1_, C238_c0_seq1_, C6300_c0_seq1_, C19174_c0_seq1_, C8172_c4_seq1_, C60_c2_seq1_
GO:0006401	RNA catabolic process	BP	0.00320482	OVER	C14816_c0_seq1_, C238_c0_seq1_, C60_c2_seq1_, C161_c0_seq1_, C31963_c1_seq1_, C420_c2_seq1_, C765_c2_seq1_, C25910_c0_seq1_, C31380_c0_seq1_, C645_c0_seq1_, C208_c0_seq1_, C547_c0_seq1_, C1145_c0_seq1_, C14577_c0_seq1_, C24323_c0_seq1_, C624_c0_seq1_, C12514_c1_seq1_, C306_c1_seq1_, C64784_c0_seq1_, C401_c0_seq1_, C42200_c1_seq1_
GO:0035966	response to topologically incorrect protein	BP	0.00330638	OVER	C3393_c0_seq1_, C28252_c0_seq1_, C72_c69_seq1_, C3566_c2_seq1_, C2114_c0_seq1_, C4967_c0_seq1_, C35264_c0_seq1_, C386_c0_seq1_, C4287_c0_seq1_, C196291_c1_seq1_, C20761_c1_seq1_, C12250_c0_seq1_, C12095_c0_seq1_
GO:0009226	nucleotide-sugar biosynthetic process	BP	0.00335494	OVER	C22416_c0_seq1_, C36917_c1_seq1_, C48253_c0_seq1_, C50099_c2_seq1_, C22781_c0_seq1_, C54987_c1_seq1_, C115655_c0_seq1_, C21917_c0_seq1_
GO:0006446	regulation of translational initiation	BP	0.00344751	OVER	C2937_c0_seq1_, C9413_c0_seq1_, C4135_c1_seq1_, C1215_c0_seq1_, C42728_c0_seq1_, C212471_c0_seq1_, C9227_c3_seq1_, C54266_c0_seq1_, C31963_c1_seq1_, C17303_c2_seq1_, C765_c2_seq1_, C1768_c0_seq1_, C4023_c0_seq1_, C1423_c0_seq1_, C13558_c0_seq1_, C2622_c0_seq1_, C22623_c0_seq1_, C5896_c2_seq1_, C12965_c0_seq1_, C4666_c1_seq1_, C42200_c1_seq1_, C2511_c1_seq1_
GO:0072594	establishment of protein localization to organelle	BP	0.00348332	OVER	C3393_c0_seq1_, C11197_c0_seq1_, C30937_c0_seq1_, C3566_c2_seq1_, C60_c2_seq1_, C161_c0_seq1_, C72_c380_seq1_, C1857_c0_seq1_, C17228_c0_seq1_, C54141_c0_seq1_, C645_c0_seq1_, C547_c0_seq1_, C33357_c0_seq1_, C1145_c0_seq1_, C4192_c1_seq1_, C624_c0_seq1_, C306_c1_seq1_, C238_c0_seq1_, C9213_c0_seq1_, C36140_c0_seq1_, C2114_c0_seq1_, C420_c2_seq1_, C765_c2_seq1_, C8418_c0_seq1_, C71275_c0_seq1_, C1…
GO:0008092	cytoskeletal protein binding	MF	0.00351167	UNDER	C23525_c0_seq1_, C97187_c1_seq1_, C85_c0_seq1_, C4592_c0_seq1_, C53441_c0_seq1_, C38223_c0_seq1_, C199185_c0_seq1_, C26370_c0_seq1_, C5833_c0_seq1_, C130_c0_seq1_, C3634_c0_seq1_, C444_c0_seq1_, C27041_c0_seq1_, C6906_c0_seq1_, C13235_c2_seq1_, C37156_c0_seq1_, C51_c0_seq1_, C21745_c1_seq1_, C11772_c0_seq1_, C3027_c0_seq1_, C2785_c0_seq1_, C4083_c3_seq1_, C1473_c1_seq1_, C12557_c1_seq1_, C98_c5_s…
GO:0003823	antigen binding	MF	0.00351656	OVER	C4967_c0_seq1_, C62724_c0_seq1_, C143_c1_seq1_, C1384_c0_seq1_, C4192_c1_seq1_, C36140_c0_seq1_, C2365_c6_seq1_, C2114_c0_seq1_, C150_c0_seq1_
GO:0051287	NAD binding	MF	0.00368599	OVER	C729_c0_seq1_, C2855_c0_seq1_, C58570_c0_seq1_, C119487_c0_seq1_, C15398_c0_seq1_, C38489_c0_seq1_, C46153_c0_seq1_, C5660_c1_seq1_, C19795_c0_seq1_, C7460_c0_seq1_, C51_c0_seq1_, C864_c0_seq1_, C39237_c1_seq1_, C22781_c0_seq1_, C674_c0_seq1_, C50_c0_seq1_, C115655_c0_seq1_
GO:0016773	phosphotransferase activity, alcohol group as acceptor	MF	0.00368599	UNDER	C2760_c6_seq1_, C253_c30_seq1_, C163210_c0_seq1_, C59863_c0_seq1_, C48231_c0_seq1_, C6223_c0_seq1_, C23415_c0_seq1_, C54266_c0_seq1_, C151_c168_seq1_, C95517_c0_seq1_, C21978_c4_seq1_, C96426_c0_seq1_, C140_c9_seq1_, C234_c4_seq1_, C51214_c1_seq1_, C102963_c0_seq1_, C150984_c0_seq1_, C48217_c1_seq1_, C22601_c0_seq1_, C47109_c0_seq1_, C3624_c5_seq1_, C18536_c0_seq1_, C48280_c0_seq1_, C167_c1_seq1_…
GO:0044271	cellular nitrogen compound biosynthetic process	BP	0.00411236	OVER	C2937_c0_seq1_, C1003_c0_seq1_, C459_c2_seq1_, C6831_c2_seq1_, C338_c43_seq1_, C746_c0_seq1_, C91233_c0_seq1_, C47197_c0_seq1_, C28831_c0_seq1_, C60_c2_seq1_, C295_c0_seq1_, C36854_c0_seq1_, C64044_c0_seq1_, C1857_c0_seq1_, C10572_c1_seq1_, C4192_c1_seq1_, C2025_c2_seq1_, C338_c130_seq1_, C4955_c0_seq1_, C8345_c0_seq1_, C4666_c1_seq1_, C42728_c0_seq1_, C33874_c1_seq1_, C68927_c0_seq1_, C11921_c0_…
GO:0006213	pyrimidine nucleoside metabolic process	BP	0.00426235	OVER	C70842_c0_seq1_, C8362_c0_seq1_, C741_c0_seq1_, C11204_c8_seq1_, C49556_c0_seq1_, C506_c2_seq1_, C122510_c0_seq1_, C18451_c0_seq1_, C58_c63_seq1_, C80637_c0_seq1_, C2486_c5_seq1_
GO:0006897	endocytosis	BP	0.00429847	OVER	C9448_c0_seq1_, C47430_c0_seq1_, C39115_c1_seq1_, C6024_c0_seq1_, C2617_c0_seq1_, C15531_c0_seq1_, C23280_c0_seq1_, C21652_c0_seq1_, C9110_c0_seq1_, C13928_c0_seq1_, C1185_c7_seq1_, C29674_c1_seq1_, C2386_c1_seq1_, C56474_c0_seq1_, C15058_c0_seq1_, C14501_c0_seq1_, C26377_c2_seq1_, C68317_c0_seq1_, C123278_c0_seq1_, C386_c0_seq1_, C3027_c0_seq1_, C27358_c0_seq1_, C27122_c0_seq1_, C4501_c1_seq1_, …
GO:1901137	carbohydrate derivative biosynthetic process	BP	0.00467186	OVER	C108586_c0_seq1_, C72_c277_seq1_, C1003_c0_seq1_, C50099_c2_seq1_, C41902_c0_seq1_, C48131_c2_seq1_, C746_c0_seq1_, C47197_c0_seq1_, C1441_c0_seq1_, C65182_c0_seq1_, C7232_c0_seq1_, C19_c39_seq1_, C69920_c0_seq1_, C21917_c0_seq1_, C105_c153_seq1_, C122510_c0_seq1_, C580_c7_seq1_, C234_c4_seq1_, C115655_c0_seq1_, C56829_c0_seq1_, C8624_c0_seq1_, C36917_c1_seq1_, C1123_c0_seq1_, C167653_c0_seq1_, C…
GO:0030554	adenyl nucleotide binding	MF	0.00467517	UNDER	C8027_c0_seq1_, C8955_c0_seq1_, C253_c30_seq1_, C6223_c0_seq1_, C23415_c0_seq1_, C54266_c0_seq1_, C62743_c0_seq1_, C4036_c0_seq1_, C9073_c0_seq1_, C96426_c0_seq1_, C140_c9_seq1_, C16952_c1_seq1_, C48217_c1_seq1_, C26968_c0_seq1_, C1914_c1_seq1_, C47109_c0_seq1_, C1768_c0_seq1_, C48280_c0_seq1_, C741_c0_seq1_, C31978_c0_seq1_, C167_c1_seq1_, C65344_c0_seq1_, C4692_c0_seq1_, C39837_c3_seq1_, C56734…
GO:0006359	regulation of transcription from RNA polymerase III promoter	BP	0.00475978	OVER	C11921_c0_seq1_, C8752_c8_seq1_, C12201_c0_seq1_, C21806_c0_seq1_, C36854_c0_seq1_, C45883_c0_seq1_
GO:0046912	transferase activity, transferring acyl groups, acyl groups converted into alkyl on transfer	MF	0.00475978	OVER	C25396_c0_seq1_, C25245_c0_seq1_, C8955_c0_seq1_, C54024_c0_seq1_, C18393_c2_seq1_, C7727_c0_seq1_
GO:0016651	oxidoreductase activity, acting on NAD(P)H	MF	0.00478604	OVER	C8317_c2_seq1_, C3100_c1_seq1_, C3171_c0_seq1_, C2661_c1_seq1_, C5776_c0_seq1_, C4122_c0_seq1_, C3847_c0_seq1_, C5660_c1_seq1_, C6779_c0_seq1_, C375_c3_seq1_, C9298_c0_seq1_, C4224_c3_seq1_, C10974_c2_seq1_, C6228_c0_seq1_, C2101_c2_seq1_, C6679_c0_seq1_, C6628_c1_seq1_, C93913_c0_seq1_
GO:0045621	positive regulation of lymphocyte differentiation	BP	0.0049073	OVER	C43144_c1_seq1_, C10572_c1_seq1_, C52568_c0_seq1_, C40893_c0_seq1_, C9996_c0_seq1_
GO:0006909	phagocytosis	BP	0.00494139	OVER	C47430_c0_seq1_, C6023_c2_seq1_, C12303_c1_seq1_, C23280_c0_seq1_, C13381_c1_seq1_, C6594_c0_seq1_, C2114_c0_seq1_, C15058_c0_seq1_, C26377_c2_seq1_, C386_c0_seq1_, C830_c3_seq1_, C27358_c0_seq1_, C27122_c0_seq1_, C4501_c1_seq1_, C4720_c0_seq1_, C51214_c1_seq1_
GO:0016126	sterol biosynthetic process	BP	0.00501069	OVER	C19308_c0_seq1_, C46390_c0_seq1_, C4224_c3_seq1_, C5161_c1_seq1_, C32993_c0_seq1_, C76_c0_seq1_, C760_c3_seq1_
GO:0034703	cation channel complex	CC	0.00501069	UNDER	C1274_c1_seq1_, C25_c137_seq1_, C2452_c5_seq1_, C4510_c0_seq1_, C138404_c0_seq1_, C14527_c4_seq1_
GO:0016684	oxidoreductase activity, acting on peroxide as acceptor	MF	0.00504813	OVER	C32791_c0_seq1_, C11987_c0_seq1_, C7437_c0_seq1_, C2358_c2_seq1_, C4255_c0_seq1_, C5421_c0_seq1_, C3184_c1_seq1_, C2378_c0_seq1_, C1826_c1_seq1_, C6756_c1_seq1_, C1859_c2_seq1_
GO:0048878	chemical homeostasis	BP	0.00515423	OVER	C38565_c1_seq1_, C72_c69_seq1_, C47197_c0_seq1_, C35312_c0_seq1_, C9110_c0_seq1_, C37156_c0_seq1_, C28700_c0_seq1_, C5221_c2_seq1_, C561_c108_seq1_, C2827_c0_seq1_, C2736_c14_seq1_, C40893_c0_seq1_, C25_c137_seq1_, C19097_c1_seq1_, C41569_c0_seq1_, C11995_c3_seq1_, C9799_c0_seq1_, C17538_c8_seq1_, C4510_c0_seq1_, C136_c0_seq1_, C56734_c2_seq1_, C119986_c0_seq1_, C9448_c0_seq1_, C594_c0_seq1_, C16…
GO:0032559	adenyl ribonucleotide binding	MF	0.00527533	UNDER	C8027_c0_seq1_, C8955_c0_seq1_, C253_c30_seq1_, C6223_c0_seq1_, C23415_c0_seq1_, C54266_c0_seq1_, C62743_c0_seq1_, C4036_c0_seq1_, C9073_c0_seq1_, C96426_c0_seq1_, C140_c9_seq1_, C16952_c1_seq1_, C48217_c1_seq1_, C26968_c0_seq1_, C1914_c1_seq1_, C47109_c0_seq1_, C1768_c0_seq1_, C48280_c0_seq1_, C741_c0_seq1_, C31978_c0_seq1_, C167_c1_seq1_, C65344_c0_seq1_, C4692_c0_seq1_, C39837_c3_seq1_, C56734…
GO:0000209	protein polyubiquitination	BP	0.00527604	OVER	C5864_c0_seq1_, C238_c0_seq1_, C10669_c0_seq1_, C12243_c0_seq1_, C13571_c6_seq1_, C46394_c0_seq1_, C60_c2_seq1_, C21424_c1_seq1_, C19129_c1_seq1_, C18963_c0_seq1_, C6840_c0_seq1_, C9073_c0_seq1_, C9491_c1_seq1_, C24162_c2_seq1_, C19174_c0_seq1_, C84_c13_seq1_, C13031_c0_seq1_, C4128_c0_seq1_
GO:0007033	vacuole organization	BP	0.00528166	OVER	C9448_c0_seq1_, C79684_c0_seq1_, C12303_c1_seq1_, C8616_c0_seq1_, C26030_c1_seq1_, C9308_c0_seq1_, C9110_c0_seq1_, C5833_c0_seq1_, C3788_c2_seq1_, C6594_c0_seq1_, C2452_c5_seq1_, C30926_c0_seq1_, C23523_c2_seq1_, C830_c3_seq1_, C27358_c0_seq1_, C2785_c0_seq1_, C27122_c0_seq1_, C73107_c0_seq1_, C36256_c1_seq1_
GO:0008076	voltage-gated potassium channel complex	CC	0.00534228	UNDER	C1274_c1_seq1_
GO:0034705	potassium channel complex	CC	0.00534228	UNDER	C1274_c1_seq1_
GO:0071804	cellular potassium ion transport	BP	0.0054428	UNDER	C1274_c1_seq1_, C4192_c1_seq1_, C958_c1_seq1_
GO:0071805	potassium ion transmembrane transport	BP	0.0054428	UNDER	C1274_c1_seq1_, C4192_c1_seq1_, C958_c1_seq1_
GO:0042287	MHC protein binding	MF	0.00546779	OVER	C10740_c0_seq1_, C1221_c0_seq1_, C147_c1_seq1_, C12095_c0_seq1_
GO:0046398	UDP-glucuronate metabolic process	BP	0.00546779	OVER	C36917_c1_seq1_, C48253_c0_seq1_, C22781_c0_seq1_, C115655_c0_seq1_
GO:0033503	HULC complex	CC	0.00546779	OVER	C5864_c0_seq1_, C24162_c2_seq1_, C19174_c0_seq1_, C12243_c0_seq1_
GO:0006065	UDP-glucuronate biosynthetic process	BP	0.00546779	OVER	C36917_c1_seq1_, C48253_c0_seq1_, C22781_c0_seq1_, C115655_c0_seq1_
GO:0016864	intramolecular oxidoreductase activity, transposing S-S bonds	MF	0.00557217	OVER	C23655_c1_seq1_, C5604_c0_seq1_, C2049_c2_seq1_, C16761_c1_seq1_, C13822_c6_seq1_, C2414_c6_seq1_, C16152_c0_seq1_, C103674_c0_seq1_
GO:0003756	protein disulfide isomerase activity	MF	0.00557217	OVER	C23655_c1_seq1_, C5604_c0_seq1_, C2049_c2_seq1_, C16761_c1_seq1_, C13822_c6_seq1_, C2414_c6_seq1_, C16152_c0_seq1_, C103674_c0_seq1_
GO:0008207	C21-steroid hormone metabolic process	BP	0.00557217	OVER	C40161_c0_seq1_, C38204_c0_seq1_, C112418_c0_seq1_, C43819_c0_seq1_, C8874_c0_seq1_, C7538_c0_seq1_, C45297_c0_seq1_, C43566_c0_seq1_
GO:0005089	Rho guanyl-nucleotide exchange factor activity	MF	0.00570579	UNDER	C63060_c0_seq1_, C51214_c1_seq1_
GO:0090304	nucleic acid metabolic process	BP	0.00576319	UNDER	C6831_c2_seq1_, C338_c43_seq1_, C91233_c0_seq1_, C47197_c0_seq1_, C28831_c0_seq1_, C60_c2_seq1_, C36854_c0_seq1_, C1857_c0_seq1_, C10572_c1_seq1_, C375_c40_seq1_, C34416_c1_seq1_, C4192_c1_seq1_, C2025_c2_seq1_, C338_c130_seq1_, C4955_c0_seq1_, C8345_c0_seq1_, C33874_c1_seq1_, C68927_c0_seq1_, C11921_c0_seq1_, C46467_c2_seq1_, C167653_c0_seq1_, C43304_c0_seq1_, C3247_c0_seq1_, C70396_c0_seq1_, C1…
GO:0016051	carbohydrate biosynthetic process	BP	0.00613834	OVER	C3100_c1_seq1_, C172_c1_seq1_, C422_c1_seq1_, C748_c1_seq1_, C4214_c0_seq1_, C4995_c0_seq1_, C6715_c0_seq1_, C121312_c1_seq1_, C19_c39_seq1_, C60_c2_seq1_, C21917_c0_seq1_, C6695_c1_seq1_, C51_c0_seq1_, C1692_c1_seq1_, C1009_c8_seq1_, C54987_c1_seq1_, C5862_c9_seq1_, C62_c6_seq1_, C36413_c1_seq1_, C238_c0_seq1_, C67051_c0_seq1_, C12275_c3_seq1_, C13915_c0_seq1_, C22416_c0_seq1_, C9298_c0_seq1_, C…
GO:0042493	response to drug	BP	0.00638618	OVER	C5864_c0_seq1_, C38502_c0_seq1_, C49916_c1_seq1_, C24024_c0_seq1_, C47197_c0_seq1_, C2973_c0_seq1_, C38885_c0_seq1_, C3117_c2_seq1_, C111414_c0_seq1_, C8418_c0_seq1_, C2986_c2_seq1_, C1081_c0_seq1_, C19174_c0_seq1_, C18102_c0_seq1_, C5862_c9_seq1_, C387115_c0_seq1_, C6928_c7_seq1_, C41502_c1_seq1_
GO:0055076	transition metal ion homeostasis	BP	0.00648379	OVER	C9448_c0_seq1_, C160_c6_seq1_, C11995_c3_seq1_, C19097_c1_seq1_, C2617_c0_seq1_, C140_c8_seq1_, C5221_c2_seq1_, C136_c0_seq1_, C751_c0_seq1_, C9110_c0_seq1_, C561_c108_seq1_, C131_c1_seq1_
GO:0006642	triglyceride mobilization	BP	0.00648398	OVER	C4756_c1_seq1_, C4324_c5_seq1_, C38250_c0_seq1_
GO:0004615	phosphomannomutase activity	MF	0.00648398	OVER	C22416_c0_seq1_, C54987_c1_seq1_, C21917_c0_seq1_
GO:0046539	histamine N-methyltransferase activity	MF	0.00648398	OVER	C70052_c0_seq1_, C35804_c0_seq1_, C71429_c0_seq1_
GO:0019307	mannose biosynthetic process	BP	0.00648398	OVER	C22416_c0_seq1_, C54987_c1_seq1_, C21917_c0_seq1_
GO:0006955	immune response	BP	0.00660349	OVER	C47430_c0_seq1_, C39115_c1_seq1_, C6024_c0_seq1_, C6300_c0_seq1_, C2994_c1_seq1_, C960_c0_seq1_, C3704_c0_seq1_, C60_c2_seq1_, C15058_c0_seq1_, C9073_c0_seq1_, C53395_c0_seq1_, C2854_c0_seq1_, C140_c9_seq1_, C113643_c0_seq1_, C40893_c0_seq1_, C51214_c1_seq1_, C2934_c0_seq1_, C3187_c0_seq1_, C124362_c0_seq1_, C238_c0_seq1_, C48910_c0_seq1_, C13381_c1_seq1_, C91218_c0_seq1_, C42400_c1_seq1_, C87409…
GO:0016701	oxidoreductase activity, acting on single donors with incorporation of molecular oxygen	MF	0.00668447	OVER	C6470_c0_seq1_, C1667_c0_seq1_, C36454_c0_seq1_, C27014_c2_seq1_, C12378_c0_seq1_, C51753_c1_seq1_, C52566_c1_seq1_, C6448_c0_seq1_, C1998_c0_seq1_
GO:0002181	cytoplasmic translation	BP	0.00675172	OVER	C2937_c0_seq1_, C17303_c2_seq1_, C425_c0_seq1_, C367_c1_seq1_, C265_c0_seq1_, C302_c3_seq1_
GO:0009719	response to endogenous stimulus	BP	0.00687201	OVER	C90523_c1_seq1_, C12934_c0_seq1_, C13341_c2_seq1_, C2714_c3_seq1_, C6300_c0_seq1_, C47197_c0_seq1_, C19428_c0_seq1_, C28831_c0_seq1_, C39182_c1_seq1_, C2434_c1_seq1_, C25543_c0_seq1_, C60_c2_seq1_, C1857_c0_seq1_, C7332_c1_seq1_, C9073_c0_seq1_, C33438_c0_seq1_, C105_c153_seq1_, C41448_c1_seq1_, C3955_c0_seq1_, C19309_c0_seq1_, C37009_c0_seq1_, C4955_c0_seq1_, C8345_c0_seq1_, C441_c10_seq1_, C293…
GO:0030301	cholesterol transport	BP	0.00705152	OVER	C26377_c2_seq1_, C4756_c1_seq1_, C25968_c0_seq1_, C23280_c0_seq1_, C76_c0_seq1_, C4324_c5_seq1_, C38250_c0_seq1_, C760_c3_seq1_, C6496_c0_seq1_, C30408_c1_seq1_
GO:0015085	calcium ion transmembrane transporter activity	MF	0.00734116	UNDER	C87409_c0_seq1_, C2452_c5_seq1_, C14527_c4_seq1_
GO:0034622	cellular macromolecular complex assembly	BP	0.00744179	OVER	C2937_c0_seq1_, C47430_c0_seq1_, C8752_c8_seq1_, C9110_c0_seq1_, C130_c0_seq1_, C3634_c0_seq1_, C36854_c0_seq1_, C29674_c1_seq1_, C207_c0_seq1_, C15058_c0_seq1_, C37156_c0_seq1_, C23654_c0_seq1_, C9073_c0_seq1_, C16296_c0_seq1_, C3027_c0_seq1_, C4083_c3_seq1_, C12514_c1_seq1_, C4666_c1_seq1_, C41397_c0_seq1_, C8616_c0_seq1_, C5214_c1_seq1_, C11921_c0_seq1_, C13381_c1_seq1_, C58210_c0_seq1_, C4023…
GO:0006566	threonine metabolic process	BP	0.00751473	OVER	C17452_c0_seq1_, C3100_c1_seq1_, C1228_c0_seq1_, C23458_c3_seq1_, C3012_c5_seq1_, C18716_c1_seq1_, C38489_c0_seq1_, C7338_c0_seq1_, C8358_c0_seq1_, C24533_c0_seq1_, C3955_c0_seq1_, C68324_c0_seq1_, C31482_c1_seq1_, C2242_c0_seq1_
GO:0005524	ATP binding	MF	0.00752385	UNDER	C8027_c0_seq1_, C8955_c0_seq1_, C253_c30_seq1_, C6223_c0_seq1_, C23415_c0_seq1_, C54266_c0_seq1_, C62743_c0_seq1_, C4036_c0_seq1_, C9073_c0_seq1_, C96426_c0_seq1_, C140_c9_seq1_, C16952_c1_seq1_, C48217_c1_seq1_, C26968_c0_seq1_, C1914_c1_seq1_, C47109_c0_seq1_, C1768_c0_seq1_, C48280_c0_seq1_, C741_c0_seq1_, C31978_c0_seq1_, C167_c1_seq1_, C65344_c0_seq1_, C4692_c0_seq1_, C39837_c3_seq1_, C56734…
GO:0005249	voltage-gated potassium channel activity	MF	0.00755754	UNDER	C1274_c1_seq1_
GO:0046873	metal ion transmembrane transporter activity	MF	0.00771152	UNDER	C3498_c12_seq1_, C295638_c0_seq1_, C13410_c0_seq1_, C958_c1_seq1_, C1274_c1_seq1_, C73923_c0_seq1_, C7332_c1_seq1_, C8523_c0_seq1_, C138404_c0_seq1_, C304_c17_seq1_, C20646_c1_seq1_, C19097_c1_seq1_, C26193_c0_seq1_, C72114_c0_seq1_, C1914_c1_seq1_, C61022_c0_seq1_, C11995_c3_seq1_, C111414_c0_seq1_, C87409_c0_seq1_, C2452_c5_seq1_, C46754_c0_seq1_, C50080_c0_seq1_, C52064_c1_seq1_, C81044_c0_seq…
GO:0042769	DNA damage response, detection of DNA damage	BP	0.00784932	OVER	C5864_c0_seq1_, C238_c0_seq1_, C6300_c0_seq1_, C19174_c0_seq1_, C60_c2_seq1_
GO:0030867	rough endoplasmic reticulum membrane	CC	0.00784932	OVER	C3264_c1_seq1_, C33357_c0_seq1_, C30937_c0_seq1_, C2187_c0_seq1_, C3310_c4_seq1_
GO:0009310	amine catabolic process	BP	0.00784932	OVER	C8837_c4_seq1_, C151_c134_seq1_, C1998_c0_seq1_, C6370_c2_seq1_, C22271_c0_seq1_
GO:1902494	catalytic complex	CC	0.00796561	OVER	C38085_c0_seq1_, C108586_c0_seq1_, C96260_c0_seq1_, C7318_c0_seq1_, C47197_c0_seq1_, C3894_c3_seq1_, C7232_c0_seq1_, C1857_c0_seq1_, C69124_c0_seq1_, C130000_c0_seq1_, C15808_c1_seq1_, C4192_c1_seq1_, C5612_c0_seq1_, C33874_c1_seq1_, C1914_c1_seq1_, C3247_c0_seq1_, C31963_c1_seq1_, C17538_c8_seq1_, C19567_c1_seq1_, C13558_c0_seq1_, C1692_c0_seq1_, C90384_c0_seq1_, C93913_c0_seq1_, C17598_c0_seq1_…
GO:0043087	regulation of GTPase activity	BP	0.00804136	UNDER	C71811_c0_seq1_, C54339_c0_seq1_, C59777_c2_seq1_, C47197_c0_seq1_, C17282_c0_seq1_, C26477_c0_seq1_, C235408_c0_seq1_, C35900_c0_seq1_, C128527_c0_seq1_, C16080_c1_seq1_, C19567_c1_seq1_, C48878_c1_seq1_, C386_c0_seq1_, C1615_c0_seq1_, C63060_c0_seq1_, C23352_c1_seq1_, C27859_c1_seq1_, C33835_c0_seq1_, C22623_c0_seq1_, C17981_c0_seq1_, C51214_c1_seq1_
GO:0065007	biological regulation	BP	0.00804547	UNDER	C2937_c0_seq1_, C47430_c0_seq1_, C122365_c1_seq1_, C338_c43_seq1_, C4066_c1_seq1_, C72_c69_seq1_, C47197_c0_seq1_, C28831_c0_seq1_, C960_c0_seq1_, C6105_c2_seq1_, C69124_c0_seq1_, C37156_c0_seq1_, C151_c134_seq1_, C122687_c0_seq1_, C28700_c0_seq1_, C68317_c0_seq1_, C4192_c1_seq1_, C140_c9_seq1_, C85464_c0_seq1_, C14815_c0_seq1_, C985_c0_seq1_, C3187_c0_seq1_, C797_c5_seq1_, C68927_c0_seq1_, C1192…
GO:0008135	translation factor activity, RNA binding	MF	0.00804547	OVER	C2937_c0_seq1_, C9413_c0_seq1_, C4135_c1_seq1_, C212471_c0_seq1_, C738_c2_seq1_, C4707_c0_seq1_, C17303_c2_seq1_, C3261_c0_seq1_, C5896_c2_seq1_, C12965_c0_seq1_, C4666_c1_seq1_, C42200_c1_seq1_, C1215_c0_seq1_, C42728_c0_seq1_, C9227_c3_seq1_, C181039_c0_seq1_, C121_c3_seq1_, C54999_c0_seq1_, C4174_c3_seq1_, C1768_c0_seq1_, C4023_c0_seq1_, C1423_c0_seq1_, C13558_c0_seq1_, C2622_c0_seq1_, C22623_…
GO:0015918	sterol transport	BP	0.00834645	OVER	C26377_c2_seq1_, C4756_c1_seq1_, C25968_c0_seq1_, C23280_c0_seq1_, C76_c0_seq1_, C4324_c5_seq1_, C38250_c0_seq1_, C760_c3_seq1_, C6496_c0_seq1_, C30408_c1_seq1_
GO:0005770	late endosome	CC	0.00862928	OVER	C9448_c0_seq1_, C62796_c0_seq1_, C12303_c1_seq1_, C42381_c1_seq1_, C9308_c0_seq1_, C9110_c0_seq1_, C6594_c0_seq1_, C1615_c0_seq1_, C830_c3_seq1_, C27358_c0_seq1_, C27122_c0_seq1_, C13063_c0_seq1_, C12095_c0_seq1_
GO:0072337	modified amino acid transport	BP	0.00862928	OVER	C32625_c0_seq1_, C4066_c1_seq1_, C17730_c0_seq1_, C61022_c0_seq1_, C122627_c0_seq1_, C82991_c1_seq1_, C2934_c0_seq1_
GO:0010499	proteasomal ubiquitin-independent protein catabolic process	BP	0.00862928	OVER	C18963_c0_seq1_, C3509_c0_seq1_, C5286_c0_seq1_, C6269_c0_seq1_, C9280_c0_seq1_, C15506_c0_seq1_, C22863_c0_seq1_
GO:0098796	membrane protein complex	CC	0.0087329	OVER	C108586_c0_seq1_, C1003_c0_seq1_, C36641_c2_seq1_, C746_c0_seq1_, C47197_c0_seq1_, C3894_c3_seq1_, C7232_c0_seq1_, C1180_c0_seq1_, C69124_c0_seq1_, C254208_c0_seq1_, C138404_c0_seq1_, C5612_c0_seq1_, C25_c137_seq1_, C33874_c1_seq1_, C58772_c0_seq1_, C1914_c1_seq1_, C20867_c4_seq1_, C1200_c3_seq1_, C9213_c0_seq1_, C16565_c0_seq1_, C2187_c0_seq1_, C62724_c0_seq1_, C2452_c5_seq1_, C19567_c1_seq1_, C…
GO:0003774	motor activity	MF	0.00923969	UNDER	C102685_c0_seq1_, C54339_c0_seq1_, C143382_c1_seq1_, C4500_c0_seq1_, C79090_c0_seq1_, C27041_c0_seq1_, C17981_c0_seq1_, C13235_c2_seq1_
GO:0031329	regulation of cellular catabolic process	BP	0.00947825	OVER	C10669_c0_seq1_, C748_c1_seq1_, C8172_c4_seq1_, C5833_c0_seq1_, C67590_c1_seq1_, C60_c2_seq1_, C46153_c0_seq1_, C9996_c0_seq1_, C3788_c2_seq1_, C4254_c1_seq1_, C18963_c0_seq1_, C10572_c1_seq1_, C9073_c0_seq1_, C386_c0_seq1_, C2827_c0_seq1_, C12514_c1_seq1_, C43567_c0_seq1_, C238_c0_seq1_, C2872_c0_seq1_, C6363_c0_seq1_, C79455_c0_seq1_, C31963_c1_seq1_, C41569_c0_seq1_, C111152_c0_seq1_, C111414_…
GO:0006766	vitamin metabolic process	BP	0.00948422	OVER	C200_c1_seq1_, C13502_c0_seq1_, C64044_c0_seq1_, C30481_c0_seq1_, C612_c30_seq1_, C3598_c0_seq1_, C5862_c9_seq1_, C36256_c1_seq1_, C41748_c0_seq1_, C62_c6_seq1_, C1867_c2_seq1_, C1113_c1_seq1_, C22601_c0_seq1_, C47109_c0_seq1_, C13915_c0_seq1_, C35757_c0_seq1_, C21123_c0_seq1_, C70842_c0_seq1_, C8770_c0_seq1_, C35797_c0_seq1_, C6222_c10_seq1_, C21810_c0_seq1_, C29188_c0_seq1_, C58_c63_seq1_, C215…
GO:0009894	regulation of catabolic process	BP	0.00980893	OVER	C10669_c0_seq1_, C748_c1_seq1_, C10504_c0_seq1_, C8172_c4_seq1_, C5833_c0_seq1_, C3517_c4_seq1_, C67590_c1_seq1_, C60_c2_seq1_, C46153_c0_seq1_, C9996_c0_seq1_, C3788_c2_seq1_, C4254_c1_seq1_, C18963_c0_seq1_, C10572_c1_seq1_, C9073_c0_seq1_, C386_c0_seq1_, C95654_c0_seq1_, C2827_c0_seq1_, C12514_c1_seq1_, C43567_c0_seq1_, C238_c0_seq1_, C2872_c0_seq1_, C6363_c0_seq1_, C79455_c0_seq1_, C31963_c1_…
GO:0006888	ER to Golgi vesicle-mediated transport	BP	0.00980893	OVER	C9448_c0_seq1_, C8616_c0_seq1_, C6031_c5_seq1_, C20867_c4_seq1_, C38266_c0_seq1_, C35312_c0_seq1_, C9110_c0_seq1_, C16565_c0_seq1_, C19624_c0_seq1_, C18028_c1_seq1_, C10740_c0_seq1_, C71815_c0_seq1_, C73107_c0_seq1_
GO:0006767	water-soluble vitamin metabolic process	BP	0.00981806	OVER	C200_c1_seq1_, C1867_c2_seq1_, C1113_c1_seq1_, C22601_c0_seq1_, C47109_c0_seq1_, C13502_c0_seq1_, C13915_c0_seq1_, C35757_c0_seq1_, C64044_c0_seq1_, C21123_c0_seq1_, C70842_c0_seq1_, C8770_c0_seq1_, C35797_c0_seq1_, C6222_c10_seq1_, C612_c30_seq1_, C21810_c0_seq1_, C5862_c9_seq1_, C29188_c0_seq1_, C58_c63_seq1_, C36256_c1_seq1_, C41748_c0_seq1_, C21590_c0_seq1_, C62_c6_seq1_
GO:0009620	response to fungus	BP	0.00982333	OVER	C124362_c0_seq1_, C4224_c3_seq1_, C2452_c5_seq1_, C3614_c0_seq1_, C41871_c0_seq1_, C3027_c0_seq1_, C45297_c0_seq1_, C32399_c0_seq1_, C8345_c0_seq1_
GO:0046487	glyoxylate metabolic process	BP	0.00986262	OVER	C25396_c0_seq1_, C35263_c0_seq1_, C25245_c0_seq1_, C7727_c0_seq1_, C1150_c0_seq1_, C2193_c0_seq1_, C35122_c0_seq1_, C26319_c0_seq1_, C4281_c1_seq1_, C6370_c2_seq1_
GO:0017144	drug metabolic process	BP	0.0109052	OVER	C3117_c2_seq1_, C38502_c0_seq1_, C2986_c2_seq1_, C1081_c0_seq1_, C24024_c0_seq1_, C56734_c2_seq1_, C387115_c0_seq1_, C19_c39_seq1_, C11100_c0_seq1_, C2973_c0_seq1_, C69920_c0_seq1_
GO:0042196	chlorinated hydrocarbon metabolic process	BP	0.0109052	OVER	C8770_c0_seq1_, C200_c1_seq1_, C1867_c2_seq1_, C35797_c0_seq1_, C6222_c10_seq1_, C5862_c9_seq1_, C13915_c0_seq1_, C36256_c1_seq1_, C21123_c0_seq1_, C21590_c0_seq1_, C62_c6_seq1_
GO:0042197	halogenated hydrocarbon metabolic process	BP	0.0109052	OVER	C8770_c0_seq1_, C200_c1_seq1_, C1867_c2_seq1_, C35797_c0_seq1_, C6222_c10_seq1_, C5862_c9_seq1_, C13915_c0_seq1_, C36256_c1_seq1_, C21123_c0_seq1_, C21590_c0_seq1_, C62_c6_seq1_
GO:0003924	GTPase activity	MF	0.0109672	OVER	C9448_c0_seq1_, C4135_c1_seq1_, C15978_c0_seq1_, C950_c3_seq1_, C38626_c0_seq1_, C15531_c0_seq1_, C58092_c1_seq1_, C26370_c0_seq1_, C114773_c0_seq1_, C47197_c0_seq1_, C9110_c0_seq1_, C30937_c0_seq1_, C7257_c1_seq1_, C34614_c0_seq1_, C4669_c0_seq1_, C1857_c0_seq1_, C630_c5_seq1_, C54141_c0_seq1_, C9304_c0_seq1_, C105_c153_seq1_, C2711_c4_seq1_, C33357_c0_seq1_, C27358_c0_seq1_, C27122_c0_seq1_, C8…
GO:0006958	complement activation, classical pathway	BP	0.0109755	OVER	C143_c1_seq1_, C6656_c0_seq1_, C586_c0_seq1_, C150_c0_seq1_
GO:0002455	humoral immune response mediated by circulating immunoglobulin	BP	0.0109755	OVER	C143_c1_seq1_, C6656_c0_seq1_, C586_c0_seq1_, C150_c0_seq1_
GO:0023026	MHC class II protein complex binding	MF	0.0109755	OVER	C4967_c0_seq1_, C4192_c1_seq1_, C36140_c0_seq1_, C2114_c0_seq1_
GO:0023023	MHC protein complex binding	MF	0.0109755	OVER	C4967_c0_seq1_, C4192_c1_seq1_, C36140_c0_seq1_, C2114_c0_seq1_
GO:0045261	proton-transporting ATP synthase complex, catalytic core F(1)	CC	0.0109755	OVER	C2425_c1_seq1_, C72_c277_seq1_, C582_c0_seq1_, C580_c7_seq1_
GO:0034315	regulation of Arp2/3 complex-mediated actin nucleation	BP	0.0111426	OVER	C9448_c0_seq1_, C47430_c0_seq1_, C15058_c0_seq1_, C9110_c0_seq1_, C13381_c1_seq1_, C58210_c0_seq1_, C29674_c1_seq1_
GO:0043235	receptor complex	CC	0.0111572	UNDER	C58772_c0_seq1_, C149483_c0_seq1_, C21652_c0_seq1_, C486_c1_seq1_, C90384_c0_seq1_, C47208_c0_seq1_
GO:0045862	positive regulation of proteolysis	BP	0.0112268	OVER	C43567_c0_seq1_, C238_c0_seq1_, C10669_c0_seq1_, C6363_c0_seq1_, C5024_c0_seq1_, C60_c2_seq1_, C46153_c0_seq1_, C9759_c0_seq1_, C2114_c0_seq1_, C765_c2_seq1_, C18963_c0_seq1_, C10740_c0_seq1_, C9073_c0_seq1_, C386_c0_seq1_, C64052_c0_seq1_, C31417_c0_seq1_, C41502_c1_seq1_
GO:0030968	endoplasmic reticulum unfolded protein response	BP	0.0115496	OVER	C3393_c0_seq1_, C35264_c0_seq1_, C28252_c0_seq1_, C386_c0_seq1_, C196291_c1_seq1_, C72_c69_seq1_, C20761_c1_seq1_, C12250_c0_seq1_, C3566_c2_seq1_, C12095_c0_seq1_
GO:0034620	cellular response to unfolded protein	BP	0.0115496	OVER	C3393_c0_seq1_, C35264_c0_seq1_, C28252_c0_seq1_, C386_c0_seq1_, C196291_c1_seq1_, C72_c69_seq1_, C20761_c1_seq1_, C12250_c0_seq1_, C3566_c2_seq1_, C12095_c0_seq1_
GO:0030247	polysaccharide binding	MF	0.0117135	OVER	C39115_c1_seq1_, C14501_c0_seq1_, C143_c1_seq1_, C1384_c0_seq1_, C6024_c0_seq1_, C123278_c0_seq1_, C48910_c0_seq1_, C1185_c7_seq1_, C150_c0_seq1_
GO:0001871	pattern binding	MF	0.0117135	OVER	C39115_c1_seq1_, C14501_c0_seq1_, C143_c1_seq1_, C1384_c0_seq1_, C6024_c0_seq1_, C123278_c0_seq1_, C48910_c0_seq1_, C1185_c7_seq1_, C150_c0_seq1_
GO:0008652	cellular amino acid biosynthetic process	BP	0.0119797	OVER	C23458_c3_seq1_, C4995_c0_seq1_, C38489_c0_seq1_, C64044_c0_seq1_, C612_c30_seq1_, C49859_c0_seq1_, C5062_c1_seq1_, C41748_c0_seq1_, C1113_c1_seq1_, C27014_c2_seq1_, C12220_c1_seq1_, C26319_c0_seq1_, C31694_c0_seq1_, C111414_c0_seq1_, C8358_c0_seq1_, C70842_c0_seq1_, C7960_c0_seq1_, C168_c0_seq1_, C6222_c10_seq1_, C2843_c8_seq1_, C68324_c0_seq1_, C1896_c0_seq1_, C22623_c0_seq1_, C14995_c1_seq1_, …
GO:0007266	Rho protein signal transduction	BP	0.0120254	UNDER	C63060_c0_seq1_, C34614_c0_seq1_, C124484_c0_seq1_, C51214_c1_seq1_
GO:0006520	cellular amino acid metabolic process	BP	0.0122649	OVER	C70052_c0_seq1_, C23458_c3_seq1_, C23415_c0_seq1_, C38489_c0_seq1_, C54266_c0_seq1_, C64044_c0_seq1_, C9073_c0_seq1_, C13717_c0_seq1_, C3955_c0_seq1_, C11517_c1_seq1_, C96426_c0_seq1_, C15808_c1_seq1_, C5862_c9_seq1_, C49859_c0_seq1_, C4281_c1_seq1_, C94763_c0_seq1_, C1998_c0_seq1_, C17452_c0_seq1_, C8011_c0_seq1_, C150984_c0_seq1_, C48217_c1_seq1_, C1113_c1_seq1_, C112725_c0_seq1_, C31694_c0_seq…
GO:0071495	cellular response to endogenous stimulus	BP	0.0122649	OVER	C90523_c1_seq1_, C12934_c0_seq1_, C13341_c2_seq1_, C2714_c3_seq1_, C6300_c0_seq1_, C47197_c0_seq1_, C19428_c0_seq1_, C28831_c0_seq1_, C39182_c1_seq1_, C2434_c1_seq1_, C25543_c0_seq1_, C60_c2_seq1_, C1857_c0_seq1_, C7332_c1_seq1_, C9073_c0_seq1_, C41448_c1_seq1_, C3955_c0_seq1_, C19309_c0_seq1_, C441_c10_seq1_, C5864_c0_seq1_, C79838_c0_seq1_, C23_c2_seq1_, C238_c0_seq1_, C46467_c2_seq1_, C133189_…
GO:0030135	coated vesicle	CC	0.0123907	OVER	C9448_c0_seq1_, C15458_c1_seq1_, C12303_c1_seq1_, C5214_c1_seq1_, C6031_c5_seq1_, C11109_c2_seq1_, C20867_c4_seq1_, C38266_c0_seq1_, C12642_c0_seq1_, C9110_c0_seq1_, C2386_c1_seq1_, C2114_c0_seq1_, C4967_c0_seq1_, C30926_c0_seq1_, C3027_c0_seq1_, C3015_c2_seq1_
GO:0006743	ubiquinone metabolic process	BP	0.0126218	OVER	C338_c132_seq1_, C6228_c0_seq1_, C2661_c1_seq1_, C5776_c0_seq1_, C32993_c0_seq1_, C4122_c0_seq1_, C3847_c0_seq1_, C6679_c0_seq1_, C6628_c1_seq1_, C8429_c1_seq1_, C5660_c1_seq1_, C6779_c0_seq1_
GO:1901661	quinone metabolic process	BP	0.0126218	OVER	C338_c132_seq1_, C6228_c0_seq1_, C2661_c1_seq1_, C5776_c0_seq1_, C32993_c0_seq1_, C4122_c0_seq1_, C3847_c0_seq1_, C6679_c0_seq1_, C6628_c1_seq1_, C8429_c1_seq1_, C5660_c1_seq1_, C6779_c0_seq1_
GO:0002252	immune effector process	BP	0.0127009	OVER	C9448_c0_seq1_, C47430_c0_seq1_, C3187_c0_seq1_, C1083_c0_seq1_, C143_c1_seq1_, C1384_c0_seq1_, C11109_c2_seq1_, C12642_c0_seq1_, C9110_c0_seq1_, C960_c0_seq1_, C13381_c1_seq1_, C3704_c0_seq1_, C60_c2_seq1_, C91218_c0_seq1_, C2114_c0_seq1_, C15058_c0_seq1_, C37156_c0_seq1_, C6656_c0_seq1_, C95517_c0_seq1_, C586_c0_seq1_, C312_c0_seq1_, C1962_c1_seq1_, C51214_c1_seq1_, C150_c0_seq1_
GO:1902107	positive regulation of leukocyte differentiation	BP	0.0127029	OVER	C43144_c1_seq1_, C10572_c1_seq1_, C47197_c0_seq1_, C52568_c0_seq1_, C40893_c0_seq1_, C9996_c0_seq1_
GO:0052890	oxidoreductase activity, acting on the CH-CH group of donors, with a flavin as acceptor	MF	0.0127029	OVER	C28700_c0_seq1_, C4333_c2_seq1_, C2872_c0_seq1_, C2827_c0_seq1_, C3430_c0_seq1_, C2736_c14_seq1_
GO:0033539	fatty acid beta-oxidation using acyl-CoA dehydrogenase	BP	0.0127029	OVER	C28700_c0_seq1_, C4333_c2_seq1_, C2872_c0_seq1_, C2827_c0_seq1_, C3430_c0_seq1_, C2736_c14_seq1_
GO:0044272	sulfur compound biosynthetic process	BP	0.0127302	OVER	C13953_c0_seq1_, C36573_c0_seq1_, C4880_c1_seq1_, C7213_c2_seq1_, C36917_c1_seq1_, C48253_c0_seq1_, C23458_c3_seq1_, C41902_c0_seq1_, C27014_c2_seq1_, C4995_c0_seq1_, C18684_c0_seq1_, C3653_c4_seq1_, C8358_c0_seq1_, C18393_c2_seq1_, C68324_c0_seq1_, C22623_c0_seq1_, C127636_c0_seq1_, C14995_c1_seq1_, C49859_c0_seq1_, C3436_c0_seq1_, C10797_c5_seq1_
GO:0030055	cell-substrate junction	CC	0.0129343	OVER	C9448_c0_seq1_, C47430_c0_seq1_, C299_c0_seq1_, C85_c0_seq1_, C38626_c0_seq1_, C9110_c0_seq1_, C302_c3_seq1_, C3634_c0_seq1_, C161_c0_seq1_, C2114_c0_seq1_, C4967_c0_seq1_, C35900_c0_seq1_, C522_c0_seq1_, C269_c0_seq1_, C23654_c0_seq1_, C1615_c0_seq1_, C645_c0_seq1_, C208_c0_seq1_, C4192_c1_seq1_, C4841_c0_seq1_, C306_c1_seq1_, C52_c73_seq1_
GO:0005925	focal adhesion	CC	0.0129343	OVER	C9448_c0_seq1_, C47430_c0_seq1_, C299_c0_seq1_, C85_c0_seq1_, C38626_c0_seq1_, C9110_c0_seq1_, C302_c3_seq1_, C3634_c0_seq1_, C161_c0_seq1_, C2114_c0_seq1_, C4967_c0_seq1_, C35900_c0_seq1_, C522_c0_seq1_, C269_c0_seq1_, C23654_c0_seq1_, C1615_c0_seq1_, C645_c0_seq1_, C208_c0_seq1_, C4192_c1_seq1_, C4841_c0_seq1_, C306_c1_seq1_, C52_c73_seq1_
GO:0005924	cell-substrate adherens junction	CC	0.0129343	OVER	C9448_c0_seq1_, C47430_c0_seq1_, C299_c0_seq1_, C85_c0_seq1_, C38626_c0_seq1_, C9110_c0_seq1_, C302_c3_seq1_, C3634_c0_seq1_, C161_c0_seq1_, C2114_c0_seq1_, C4967_c0_seq1_, C35900_c0_seq1_, C522_c0_seq1_, C269_c0_seq1_, C23654_c0_seq1_, C1615_c0_seq1_, C645_c0_seq1_, C208_c0_seq1_, C4192_c1_seq1_, C4841_c0_seq1_, C306_c1_seq1_, C52_c73_seq1_
GO:0019643	reductive tricarboxylic acid cycle	BP	0.0132375	OVER	C11011_c0_seq1_, C864_c0_seq1_, C1150_c0_seq1_, C119487_c0_seq1_, C2193_c0_seq1_, C6303_c0_seq1_, C10797_c5_seq1_, C7460_c0_seq1_
GO:0014070	response to organic cyclic compound	BP	0.0134262	OVER	C12934_c0_seq1_, C30767_c0_seq1_, C66_c89_seq1_, C47197_c0_seq1_, C28831_c0_seq1_, C26477_c0_seq1_, C25543_c0_seq1_, C1857_c0_seq1_, C4745_c0_seq1_, C23879_c0_seq1_, C7332_c1_seq1_, C39488_c0_seq1_, C41448_c1_seq1_, C3955_c0_seq1_, C19309_c0_seq1_, C37009_c0_seq1_, C441_c10_seq1_, C19008_c9_seq1_, C2934_c0_seq1_, C1273_c0_seq1_, C65377_c0_seq1_, C8487_c0_seq1_, C20970_c0_seq1_, C23_c2_seq1_, C590…
GO:0017171	serine hydrolase activity	MF	0.0134298	OVER	C6991_c6_seq1_, C33328_c1_seq1_, C103660_c0_seq1_, C1272_c0_seq1_, C960_c0_seq1_, C3704_c0_seq1_, C5035_c1_seq1_, C10572_c1_seq1_, C1465_c0_seq1_, C1962_c1_seq1_, C985_c0_seq1_, C3187_c0_seq1_, C2054_c0_seq1_, C1118_c4_seq1_, C189270_c0_seq1_, C7180_c6_seq1_, C22436_c1_seq1_, C59651_c0_seq1_, C230959_c0_seq1_, C86868_c1_seq1_, C1397_c0_seq1_, C91218_c0_seq1_, C4100_c0_seq1_, C494_c0_seq1_, C2621_…
GO:0008236	serine-type peptidase activity	MF	0.0134298	OVER	C6991_c6_seq1_, C33328_c1_seq1_, C103660_c0_seq1_, C1272_c0_seq1_, C960_c0_seq1_, C3704_c0_seq1_, C5035_c1_seq1_, C10572_c1_seq1_, C1465_c0_seq1_, C1962_c1_seq1_, C985_c0_seq1_, C3187_c0_seq1_, C2054_c0_seq1_, C1118_c4_seq1_, C189270_c0_seq1_, C7180_c6_seq1_, C22436_c1_seq1_, C59651_c0_seq1_, C230959_c0_seq1_, C86868_c1_seq1_, C1397_c0_seq1_, C91218_c0_seq1_, C4100_c0_seq1_, C494_c0_seq1_, C2621_…
GO:0044042	glucan metabolic process	BP	0.0134298	OVER	C238_c0_seq1_, C38565_c1_seq1_, C67051_c0_seq1_, C4214_c0_seq1_, C35312_c0_seq1_, C79455_c0_seq1_, C30923_c0_seq1_, C19_c39_seq1_, C60_c2_seq1_, C6738_c0_seq1_, C6695_c1_seq1_, C609_c2_seq1_, C41325_c0_seq1_, C22704_c0_seq1_, C1009_c8_seq1_, C22781_c0_seq1_, C4510_c0_seq1_, C56734_c2_seq1_, C1074_c1_seq1_, C115655_c0_seq1_, C8651_c1_seq1_
GO:0006073	cellular glucan metabolic process	BP	0.0134298	OVER	C238_c0_seq1_, C38565_c1_seq1_, C67051_c0_seq1_, C4214_c0_seq1_, C35312_c0_seq1_, C79455_c0_seq1_, C30923_c0_seq1_, C19_c39_seq1_, C60_c2_seq1_, C6738_c0_seq1_, C6695_c1_seq1_, C609_c2_seq1_, C41325_c0_seq1_, C22704_c0_seq1_, C1009_c8_seq1_, C22781_c0_seq1_, C4510_c0_seq1_, C56734_c2_seq1_, C1074_c1_seq1_, C115655_c0_seq1_, C8651_c1_seq1_
GO:0016853	isomerase activity	MF	0.0136904	OVER	C12934_c0_seq1_, C35263_c0_seq1_, C748_c1_seq1_, C4214_c0_seq1_, C23845_c0_seq1_, C35122_c0_seq1_, C2414_c6_seq1_, C19_c39_seq1_, C21917_c0_seq1_, C1860_c0_seq1_, C108166_c0_seq1_, C16761_c1_seq1_, C54987_c1_seq1_, C51852_c0_seq1_, C19879_c0_seq1_, C25_c137_seq1_, C23655_c1_seq1_, C5604_c0_seq1_, C2049_c2_seq1_, C13822_c6_seq1_, C16152_c0_seq1_, C22416_c0_seq1_, C7303_c2_seq1_, C21907_c0_seq1_, C…
GO:0033177	proton-transporting two-sector ATPase complex, proton-transporting domain	CC	0.0137315	OVER	C1154_c0_seq1_, C1003_c0_seq1_, C2452_c5_seq1_, C1123_c0_seq1_, C746_c0_seq1_, C2394_c13_seq1_, C967_c2_seq1_, C7007_c1_seq1_, C1516_c0_seq1_
GO:0071310	cellular response to organic substance	BP	0.0137935	OVER	C2994_c1_seq1_, C72_c69_seq1_, C47197_c0_seq1_, C28831_c0_seq1_, C60_c2_seq1_, C1857_c0_seq1_, C7332_c1_seq1_, C9073_c0_seq1_, C41448_c1_seq1_, C3955_c0_seq1_, C19309_c0_seq1_, C4192_c1_seq1_, C25_c137_seq1_, C23_c2_seq1_, C46467_c2_seq1_, C21256_c0_seq1_, C133189_c0_seq1_, C59374_c0_seq1_, C70396_c0_seq1_, C17538_c8_seq1_, C4841_c0_seq1_, C64751_c2_seq1_, C12250_c0_seq1_, C90384_c0_seq1_, C3393_…
GO:0000097	sulfur amino acid biosynthetic process	BP	0.0138761	OVER	C8358_c0_seq1_, C23458_c3_seq1_, C68324_c0_seq1_, C27014_c2_seq1_, C22623_c0_seq1_, C14995_c1_seq1_, C49859_c0_seq1_
GO:0006813	potassium ion transport	BP	0.0143588	UNDER	C1274_c1_seq1_, C34028_c0_seq1_, C9315_c0_seq1_, C1914_c1_seq1_, C4192_c1_seq1_, C958_c1_seq1_
GO:0048519	negative regulation of biological process	BP	0.0144447	OVER	C8752_c8_seq1_, C91233_c0_seq1_, C47197_c0_seq1_, C9110_c0_seq1_, C5833_c0_seq1_, C130_c0_seq1_, C60_c2_seq1_, C36854_c0_seq1_, C1857_c0_seq1_, C37156_c0_seq1_, C10572_c1_seq1_, C8060_c1_seq1_, C9073_c0_seq1_, C17539_c0_seq1_, C4192_c1_seq1_, C338_c130_seq1_, C4955_c0_seq1_, C4083_c3_seq1_, C4281_c1_seq1_, C797_c5_seq1_, C25_c137_seq1_, C68927_c0_seq1_, C11921_c0_seq1_, C399097_c0_seq1_, C20003_c…
GO:0051056	regulation of small GTPase mediated signal transduction	BP	0.0151511	UNDER	C128527_c0_seq1_, C23654_c0_seq1_, C48878_c1_seq1_, C2714_c3_seq1_, C59777_c2_seq1_, C63060_c0_seq1_, C52568_c0_seq1_, C51214_c1_seq1_
GO:0005623	cell	CC	0.0153024	OVER	C122365_c1_seq1_, C72_c69_seq1_, C47197_c0_seq1_, C28831_c0_seq1_, C19_c39_seq1_, C6105_c2_seq1_, C151_c134_seq1_, C122687_c0_seq1_, C36897_c0_seq1_, C4192_c1_seq1_, C85464_c0_seq1_, C36256_c1_seq1_, C56829_c0_seq1_, C49103_c0_seq1_, C11921_c0_seq1_, C1914_c1_seq1_, C20867_c4_seq1_, C62829_c0_seq1_, C43304_c0_seq1_, C15953_c2_seq1_, C803_c1_seq1_, C208_c0_seq1_, C830_c3_seq1_, C39837_c3_seq1_, C3…
GO:0005231	excitatory extracellular ligand-gated ion channel activity	MF	0.0154318	UNDER
GO:0003954	NADH dehydrogenase activity	MF	0.0154752	OVER	C3171_c0_seq1_, C6228_c0_seq1_, C2661_c1_seq1_, C5776_c0_seq1_, C4122_c0_seq1_, C3847_c0_seq1_, C6679_c0_seq1_, C6628_c1_seq1_, C5660_c1_seq1_, C6779_c0_seq1_
GO:0006952	defense response	BP	0.0155489	OVER	C9448_c0_seq1_, C47430_c0_seq1_, C143_c1_seq1_, C1384_c0_seq1_, C6300_c0_seq1_, C2994_c1_seq1_, C9110_c0_seq1_, C4323_c3_seq1_, C3566_c2_seq1_, C60_c2_seq1_, C15058_c0_seq1_, C37156_c0_seq1_, C6656_c0_seq1_, C18963_c0_seq1_, C766_c0_seq1_, C9073_c0_seq1_, C95517_c0_seq1_, C53395_c0_seq1_, C84_c13_seq1_, C8657_c2_seq1_, C2854_c0_seq1_, C140_c9_seq1_, C113643_c0_seq1_, C380_c6_seq1_, C51214_c1_seq1…
GO:0043228	non-membrane-bounded organelle	CC	0.015818	OVER	C2937_c0_seq1_, C459_c2_seq1_, C24228_c0_seq1_, C101099_c0_seq1_, C60_c2_seq1_, C295_c0_seq1_, C1857_c0_seq1_, C37156_c0_seq1_, C34416_c1_seq1_, C4192_c1_seq1_, C2025_c2_seq1_, C338_c130_seq1_, C4083_c3_seq1_, C8345_c0_seq1_, C1473_c1_seq1_, C4666_c1_seq1_, C42728_c0_seq1_, C68927_c0_seq1_, C43304_c0_seq1_, C6516_c4_seq1_, C370_c1_seq1_, C17538_c8_seq1_, C249_c0_seq1_, C208_c0_seq1_, C21813_c0_se…
GO:0043232	intracellular non-membrane-bounded organelle	CC	0.015818	OVER	C2937_c0_seq1_, C459_c2_seq1_, C24228_c0_seq1_, C101099_c0_seq1_, C60_c2_seq1_, C295_c0_seq1_, C1857_c0_seq1_, C37156_c0_seq1_, C34416_c1_seq1_, C4192_c1_seq1_, C2025_c2_seq1_, C338_c130_seq1_, C4083_c3_seq1_, C8345_c0_seq1_, C1473_c1_seq1_, C4666_c1_seq1_, C42728_c0_seq1_, C68927_c0_seq1_, C43304_c0_seq1_, C6516_c4_seq1_, C370_c1_seq1_, C17538_c8_seq1_, C249_c0_seq1_, C208_c0_seq1_, C21813_c0_se…
GO:0015977	carbon fixation	BP	0.0159848	OVER	C11011_c0_seq1_, C864_c0_seq1_, C1150_c0_seq1_, C119487_c0_seq1_, C2193_c0_seq1_, C6303_c0_seq1_, C10797_c5_seq1_, C7460_c0_seq1_
GO:0001878	response to yeast	BP	0.0159848	OVER	C4224_c3_seq1_, C2452_c5_seq1_, C3614_c0_seq1_, C41871_c0_seq1_, C3027_c0_seq1_, C45297_c0_seq1_, C32399_c0_seq1_, C8345_c0_seq1_
GO:0009225	nucleotide-sugar metabolic process	BP	0.016057	OVER	C22416_c0_seq1_, C36917_c1_seq1_, C48253_c0_seq1_, C50099_c2_seq1_, C22781_c0_seq1_, C54987_c1_seq1_, C115655_c0_seq1_, C69920_c0_seq1_, C26455_c1_seq1_, C6738_c0_seq1_, C21917_c0_seq1_
GO:0050136	NADH dehydrogenase (quinone) activity	MF	0.0162016	OVER	C6228_c0_seq1_, C2661_c1_seq1_, C5776_c0_seq1_, C4122_c0_seq1_, C3847_c0_seq1_, C6679_c0_seq1_, C6628_c1_seq1_, C5660_c1_seq1_, C6779_c0_seq1_
GO:0008137	NADH dehydrogenase (ubiquinone) activity	MF	0.0162016	OVER	C6228_c0_seq1_, C2661_c1_seq1_, C5776_c0_seq1_, C4122_c0_seq1_, C3847_c0_seq1_, C6679_c0_seq1_, C6628_c1_seq1_, C5660_c1_seq1_, C6779_c0_seq1_
GO:0003743	translation initiation factor activity	MF	0.0166064	OVER	C2937_c0_seq1_, C9413_c0_seq1_, C4135_c1_seq1_, C1215_c0_seq1_, C42728_c0_seq1_, C212471_c0_seq1_, C9227_c3_seq1_, C17303_c2_seq1_, C1768_c0_seq1_, C4023_c0_seq1_, C1423_c0_seq1_, C13558_c0_seq1_, C2622_c0_seq1_, C22623_c0_seq1_, C5896_c2_seq1_, C12965_c0_seq1_, C4666_c1_seq1_, C42200_c1_seq1_, C2511_c1_seq1_
GO:0005852	eukaryotic translation initiation factor 3 complex	CC	0.0166064	OVER	C2937_c0_seq1_, C4023_c0_seq1_, C2622_c0_seq1_, C5896_c2_seq1_, C4666_c1_seq1_, C2511_c1_seq1_
GO:0016282	eukaryotic 43S preinitiation complex	CC	0.0166064	OVER	C2937_c0_seq1_, C4023_c0_seq1_, C2622_c0_seq1_, C5896_c2_seq1_, C4666_c1_seq1_, C2511_c1_seq1_
GO:0042632	cholesterol homeostasis	BP	0.0166064	OVER	C17538_c8_seq1_, C8071_c1_seq1_, C26870_c0_seq1_, C76_c0_seq1_, C27655_c0_seq1_, C760_c3_seq1_
GO:0072349	modified amino acid transmembrane transporter activity	MF	0.0166064	OVER	C32625_c0_seq1_, C4066_c1_seq1_, C17730_c0_seq1_, C61022_c0_seq1_, C122627_c0_seq1_, C82991_c1_seq1_
GO:0055092	sterol homeostasis	BP	0.0166064	OVER	C17538_c8_seq1_, C8071_c1_seq1_, C26870_c0_seq1_, C76_c0_seq1_, C27655_c0_seq1_, C760_c3_seq1_
GO:0019217	regulation of fatty acid metabolic process	BP	0.0171114	OVER	C36573_c0_seq1_, C46390_c0_seq1_, C2872_c0_seq1_, C2827_c0_seq1_, C76_c0_seq1_
GO:0000502	proteasome complex	CC	0.0179086	OVER	C3509_c0_seq1_, C6269_c0_seq1_, C10504_c0_seq1_, C15506_c0_seq1_, C3517_c4_seq1_, C19129_c1_seq1_, C2141_c0_seq1_, C18963_c0_seq1_, C9073_c0_seq1_, C5286_c0_seq1_, C8119_c1_seq1_, C1692_c0_seq1_, C9280_c0_seq1_, C12095_c0_seq1_, C22863_c0_seq1_
GO:0006112	energy reserve metabolic process	BP	0.0179086	OVER	C8487_c0_seq1_, C238_c0_seq1_, C38565_c1_seq1_, C47197_c0_seq1_, C35312_c0_seq1_, C79455_c0_seq1_, C30923_c0_seq1_, C19_c39_seq1_, C60_c2_seq1_, C6695_c1_seq1_, C22704_c0_seq1_, C9799_c0_seq1_, C4510_c0_seq1_, C1074_c1_seq1_, C8651_c1_seq1_
GO:0003676	nucleic acid binding	MF	0.0185916	UNDER	C2937_c0_seq1_, C72536_c0_seq1_, C91233_c0_seq1_, C28831_c0_seq1_, C133070_c0_seq1_, C1857_c0_seq1_, C44455_c0_seq1_, C31199_c0_seq1_, C159946_c0_seq1_, C92490_c0_seq1_, C4192_c1_seq1_, C2025_c2_seq1_, C338_c130_seq1_, C4955_c0_seq1_, C8345_c0_seq1_, C4666_c1_seq1_, C42728_c0_seq1_, C46467_c2_seq1_, C43304_c0_seq1_, C22416_c0_seq1_, C70396_c0_seq1_, C17538_c8_seq1_, C741_c0_seq1_, C31380_c0_seq1_…
GO:0042436	indole-containing compound catabolic process	BP	0.0185916	OVER	C8837_c4_seq1_, C1998_c0_seq1_, C6370_c2_seq1_, C22271_c0_seq1_
GO:0042448	progesterone metabolic process	BP	0.0185916	OVER	C40161_c0_seq1_, C38204_c0_seq1_, C43819_c0_seq1_, C43566_c0_seq1_
GO:0006465	signal peptide processing	BP	0.0185916	OVER	C11197_c0_seq1_, C6402_c0_seq1_, C6891_c0_seq1_, C9620_c0_seq1_
GO:0006569	tryptophan catabolic process	BP	0.0185916	OVER	C8837_c4_seq1_, C1998_c0_seq1_, C6370_c2_seq1_, C22271_c0_seq1_
GO:0004345	glucose-6-phosphate dehydrogenase activity	MF	0.0185916	OVER	C9079_c1_seq1_, C14211_c0_seq1_, C4318_c0_seq1_, C27170_c0_seq1_
GO:0016670	oxidoreductase activity, acting on a sulfur group of donors, oxygen as acceptor	MF	0.0185916	OVER	C10882_c2_seq1_, C25_c287_seq1_, C16761_c1_seq1_, C103987_c0_seq1_
GO:0046218	indolalkylamine catabolic process	BP	0.0185916	OVER	C8837_c4_seq1_, C1998_c0_seq1_, C6370_c2_seq1_, C22271_c0_seq1_
GO:0009298	GDP-mannose biosynthetic process	BP	0.0185916	OVER	C22416_c0_seq1_, C50099_c2_seq1_, C54987_c1_seq1_, C21917_c0_seq1_
GO:0007220	Notch receptor processing	BP	0.0185916	OVER	C238_c0_seq1_, C1009_c8_seq1_, C11203_c0_seq1_, C60_c2_seq1_
GO:0046874	quinolinate metabolic process	BP	0.0185916	OVER	C8837_c4_seq1_, C33627_c0_seq1_, C803_c1_seq1_, C22271_c0_seq1_
GO:0006122	mitochondrial electron transport, ubiquinol to cytochrome c	BP	0.0185916	OVER	C1527_c3_seq1_, C22374_c0_seq1_, C16296_c0_seq1_, C9759_c0_seq1_
GO:0042537	benzene-containing compound metabolic process	BP	0.0187857	OVER	C11011_c0_seq1_, C8837_c4_seq1_, C2487_c0_seq1_, C6448_c0_seq1_, C121312_c1_seq1_, C6029_c0_seq1_, C1998_c0_seq1_, C6370_c2_seq1_, C22271_c0_seq1_
GO:0016655	oxidoreductase activity, acting on NAD(P)H, quinone or similar compound as acceptor	MF	0.0187857	OVER	C6228_c0_seq1_, C2661_c1_seq1_, C5776_c0_seq1_, C4122_c0_seq1_, C3847_c0_seq1_, C6679_c0_seq1_, C6628_c1_seq1_, C5660_c1_seq1_, C6779_c0_seq1_
GO:0030139	endocytic vesicle	CC	0.0188022	OVER	C12303_c1_seq1_, C238_c0_seq1_, C15531_c0_seq1_, C11109_c2_seq1_, C12642_c0_seq1_, C60_c2_seq1_, C6594_c0_seq1_, C37156_c0_seq1_, C23654_c0_seq1_, C830_c3_seq1_, C27358_c0_seq1_, C4841_c0_seq1_, C27122_c0_seq1_
GO:0000041	transition metal ion transport	BP	0.0188022	OVER	C160_c6_seq1_, C19097_c1_seq1_, C26193_c0_seq1_, C2617_c0_seq1_, C140_c8_seq1_, C72114_c0_seq1_, C751_c0_seq1_, C11995_c3_seq1_, C7332_c1_seq1_, C5221_c2_seq1_, C561_c108_seq1_, C50080_c0_seq1_, C304_c17_seq1_
GO:0048193	Golgi vesicle transport	BP	0.0188507	OVER	C9448_c0_seq1_, C12303_c1_seq1_, C8616_c0_seq1_, C6031_c5_seq1_, C72114_c0_seq1_, C66532_c0_seq1_, C20867_c4_seq1_, C38266_c0_seq1_, C21652_c0_seq1_, C35312_c0_seq1_, C9110_c0_seq1_, C5833_c0_seq1_, C16565_c0_seq1_, C19624_c0_seq1_, C2114_c0_seq1_, C4967_c0_seq1_, C18028_c1_seq1_, C10740_c0_seq1_, C375_c40_seq1_, C20237_c0_seq1_, C71815_c0_seq1_, C4841_c0_seq1_, C73107_c0_seq1_
GO:0003779	actin binding	MF	0.0188795	UNDER	C12557_c1_seq1_, C97187_c1_seq1_, C4592_c0_seq1_, C53441_c0_seq1_, C199185_c0_seq1_, C130_c0_seq1_, C3634_c0_seq1_, C444_c0_seq1_, C550_c20_seq1_, C6906_c0_seq1_, C37156_c0_seq1_, C7156_c0_seq1_, C21745_c1_seq1_, C7843_c1_seq1_, C3027_c0_seq1_, C4083_c3_seq1_, C4574_c0_seq1_, C2280_c3_seq1_, C1473_c1_seq1_, C380_c15_seq1_
GO:0030522	intracellular receptor signaling pathway	BP	0.0198172	OVER	C36573_c0_seq1_, C20970_c0_seq1_, C238_c0_seq1_, C46467_c2_seq1_, C21927_c0_seq1_, C28831_c0_seq1_, C26477_c0_seq1_, C74342_c0_seq1_, C60_c2_seq1_, C1857_c0_seq1_, C4745_c0_seq1_, C23879_c0_seq1_, C16498_c0_seq1_, C17538_c8_seq1_, C39488_c0_seq1_, C7853_c0_seq1_, C10844_c0_seq1_, C41448_c1_seq1_, C19309_c0_seq1_, C37284_c0_seq1_, C84_c13_seq1_, C18645_c0_seq1_, C119986_c0_seq1_
GO:0006721	terpenoid metabolic process	BP	0.0198924	OVER	C30481_c0_seq1_, C28220_c1_seq1_, C36454_c0_seq1_, C22237_c0_seq1_, C164404_c0_seq1_, C3598_c0_seq1_, C7938_c1_seq1_, C47823_c1_seq1_, C24212_c0_seq1_, C28360_c1_seq1_, C2935_c1_seq1_, C2934_c0_seq1_
GO:0009165	nucleotide biosynthetic process	BP	0.0199732	OVER	C72_c277_seq1_, C1003_c0_seq1_, C13285_c1_seq1_, C84_c8_seq1_, C746_c0_seq1_, C47197_c0_seq1_, C1441_c0_seq1_, C598_c2_seq1_, C6370_c2_seq1_, C22271_c0_seq1_, C2175_c2_seq1_, C101367_c0_seq1_, C1154_c0_seq1_, C105_c153_seq1_, C122510_c0_seq1_, C582_c0_seq1_, C580_c7_seq1_, C234_c4_seq1_, C2486_c5_seq1_, C1516_c0_seq1_, C1123_c0_seq1_, C7818_c0_seq1_, C49556_c0_seq1_, C506_c2_seq1_, C47109_c0_seq1…
GO:0001872	(1->3)-beta-D-glucan binding	MF	0.0199732	OVER	C143_c1_seq1_, C1384_c0_seq1_, C150_c0_seq1_
GO:0001848	complement binding	MF	0.0199732	OVER	C143_c1_seq1_, C1384_c0_seq1_, C150_c0_seq1_
GO:0060836	lymphatic endothelial cell differentiation	BP	0.0199732	OVER	C149483_c0_seq1_, C18645_c0_seq1_, C90384_c0_seq1_
GO:0046923	ER retention sequence binding	MF	0.0199732	OVER	C13292_c0_seq1_, C11842_c0_seq1_, C20729_c0_seq1_
GO:0022411	cellular component disassembly	BP	0.0203817	OVER	C79684_c0_seq1_, C36641_c2_seq1_, C5833_c0_seq1_, C60_c2_seq1_, C444_c0_seq1_, C161_c0_seq1_, C4967_c0_seq1_, C17303_c2_seq1_, C645_c0_seq1_, C547_c0_seq1_, C1145_c0_seq1_, C2785_c0_seq1_, C4083_c3_seq1_, C624_c0_seq1_, C12514_c1_seq1_, C306_c1_seq1_, C5168_c1_seq1_, C12557_c1_seq1_, C238_c0_seq1_, C9308_c0_seq1_, C54999_c0_seq1_, C2114_c0_seq1_, C420_c2_seq1_, C765_c2_seq1_, C111414_c0_seq1_, C1…
GO:0006534	cysteine metabolic process	BP	0.0210912	OVER	C9900_c1_seq1_, C6470_c0_seq1_, C422_c1_seq1_, C23458_c3_seq1_, C2843_c8_seq1_, C68324_c0_seq1_, C5062_c1_seq1_
GO:2000134	negative regulation of G1/S transition of mitotic cell cycle	BP	0.0210912	OVER	C765_c2_seq1_, C3100_c1_seq1_, C18963_c0_seq1_, C238_c0_seq1_, C9073_c0_seq1_, C26477_c0_seq1_, C60_c2_seq1_
GO:1902807	negative regulation of cell cycle G1/S phase transition	BP	0.0210912	OVER	C765_c2_seq1_, C3100_c1_seq1_, C18963_c0_seq1_, C238_c0_seq1_, C9073_c0_seq1_, C26477_c0_seq1_, C60_c2_seq1_
GO:1902578	single-organism localization	BP	0.0210912	OVER	C47430_c0_seq1_, C1003_c0_seq1_, C4066_c1_seq1_, C38565_c1_seq1_, C49916_c1_seq1_, C3987_c2_seq1_, C746_c0_seq1_, C47197_c0_seq1_, C65513_c0_seq1_, C60_c2_seq1_, C1180_c0_seq1_, C1857_c0_seq1_, C32625_c0_seq1_, C68317_c0_seq1_, C7332_c1_seq1_, C5221_c2_seq1_, C375_c40_seq1_, C8523_c0_seq1_, C4192_c1_seq1_, C6679_c0_seq1_, C304_c17_seq1_, C72114_c0_seq1_, C1914_c1_seq1_, C20867_c4_seq1_, C1200_c3_…
GO:1901293	nucleoside phosphate biosynthetic process	BP	0.0212235	OVER	C72_c277_seq1_, C1003_c0_seq1_, C13285_c1_seq1_, C84_c8_seq1_, C746_c0_seq1_, C47197_c0_seq1_, C1441_c0_seq1_, C598_c2_seq1_, C6370_c2_seq1_, C22271_c0_seq1_, C2175_c2_seq1_, C101367_c0_seq1_, C1154_c0_seq1_, C105_c153_seq1_, C122510_c0_seq1_, C582_c0_seq1_, C580_c7_seq1_, C234_c4_seq1_, C2486_c5_seq1_, C1516_c0_seq1_, C1123_c0_seq1_, C7818_c0_seq1_, C49556_c0_seq1_, C506_c2_seq1_, C47109_c0_seq1…
GO:0070979	protein K11-linked ubiquitination	BP	0.0212235	OVER	C5864_c0_seq1_, C10669_c0_seq1_, C24162_c2_seq1_, C19174_c0_seq1_, C12243_c0_seq1_, C13031_c0_seq1_
GO:1901658	glycosyl compound catabolic process	BP	0.0212235	OVER	C70842_c0_seq1_, C18451_c0_seq1_, C13502_c0_seq1_, C58_c63_seq1_, C80637_c0_seq1_, C5591_c0_seq1_
GO:0016229	steroid dehydrogenase activity	MF	0.0217107	OVER	C32078_c0_seq1_, C81591_c0_seq1_, C14631_c0_seq1_, C112418_c0_seq1_, C8874_c0_seq1_, C7538_c0_seq1_, C45297_c0_seq1_, C85464_c0_seq1_, C75234_c0_seq1_
GO:0007040	lysosome organization	BP	0.0217107	OVER	C9448_c0_seq1_, C12303_c1_seq1_, C30926_c0_seq1_, C830_c3_seq1_, C9110_c0_seq1_, C27358_c0_seq1_, C27122_c0_seq1_, C36256_c1_seq1_, C6594_c0_seq1_
GO:0080171	lytic vacuole organization	BP	0.0217107	OVER	C9448_c0_seq1_, C12303_c1_seq1_, C30926_c0_seq1_, C830_c3_seq1_, C9110_c0_seq1_, C27358_c0_seq1_, C27122_c0_seq1_, C36256_c1_seq1_, C6594_c0_seq1_
GO:0090407	organophosphate biosynthetic process	BP	0.022005	OVER	C20225_c0_seq1_, C72_c277_seq1_, C1003_c0_seq1_, C746_c0_seq1_, C47197_c0_seq1_, C9110_c0_seq1_, C1441_c0_seq1_, C22271_c0_seq1_, C2175_c2_seq1_, C105_c153_seq1_, C122510_c0_seq1_, C580_c7_seq1_, C234_c4_seq1_, C41748_c0_seq1_, C1123_c0_seq1_, C7818_c0_seq1_, C38919_c2_seq1_, C47109_c0_seq1_, C7007_c1_seq1_, C41569_c0_seq1_, C8837_c4_seq1_, C8362_c0_seq1_, C741_c0_seq1_, C803_c1_seq1_, C142056_c1…
GO:0016702	oxidoreductase activity, acting on single donors with incorporation of molecular oxygen, incorporation of two atoms of oxygen	MF	0.022335	OVER	C6470_c0_seq1_, C1667_c0_seq1_, C36454_c0_seq1_, C27014_c2_seq1_, C51753_c1_seq1_, C52566_c1_seq1_, C6448_c0_seq1_, C1998_c0_seq1_
GO:0000279	M phase	BP	0.022335	OVER	C5864_c0_seq1_, C765_c2_seq1_, C18963_c0_seq1_, C8616_c0_seq1_, C238_c0_seq1_, C9073_c0_seq1_, C19174_c0_seq1_, C60_c2_seq1_
GO:0005912	adherens junction	CC	0.022335	OVER	C9448_c0_seq1_, C47430_c0_seq1_, C23525_c0_seq1_, C85_c0_seq1_, C38626_c0_seq1_, C9110_c0_seq1_, C302_c3_seq1_, C3634_c0_seq1_, C161_c0_seq1_, C4967_c0_seq1_, C37156_c0_seq1_, C23654_c0_seq1_, C645_c0_seq1_, C4192_c1_seq1_, C306_c1_seq1_, C52_c73_seq1_, C299_c0_seq1_, C375_c81_seq1_, C2114_c0_seq1_, C35900_c0_seq1_, C522_c0_seq1_, C269_c0_seq1_, C1615_c0_seq1_, C208_c0_seq1_, C4841_c0_seq1_
GO:0006206	pyrimidine nucleobase metabolic process	BP	0.022438	OVER	C84_c8_seq1_, C11204_c8_seq1_, C49556_c0_seq1_, C506_c2_seq1_, C80637_c0_seq1_, C31963_c1_seq1_, C6370_c2_seq1_, C70842_c0_seq1_, C12075_c0_seq1_, C80285_c0_seq1_, C8362_c0_seq1_, C741_c0_seq1_, C33027_c0_seq1_, C10974_c2_seq1_, C122510_c0_seq1_, C18451_c0_seq1_, C21810_c0_seq1_, C58_c63_seq1_, C2486_c5_seq1_
GO:1901617	organic hydroxy compound biosynthetic process	BP	0.022438	OVER	C19308_c0_seq1_, C46390_c0_seq1_, C5161_c1_seq1_, C7538_c0_seq1_, C13915_c0_seq1_, C19_c39_seq1_, C69920_c0_seq1_, C49126_c2_seq1_, C8770_c0_seq1_, C4224_c3_seq1_, C6222_c10_seq1_, C56734_c2_seq1_, C5862_c9_seq1_, C26870_c0_seq1_, C32993_c0_seq1_, C76_c0_seq1_, C27655_c0_seq1_, C41502_c1_seq1_, C760_c3_seq1_, C62_c6_seq1_
GO:0005753	mitochondrial proton-transporting ATP synthase complex	CC	0.0234737	OVER	C2425_c1_seq1_, C1003_c0_seq1_, C2394_c13_seq1_, C967_c2_seq1_, C1516_c0_seq1_
GO:0045619	regulation of lymphocyte differentiation	BP	0.0234737	OVER	C43144_c1_seq1_, C10572_c1_seq1_, C52568_c0_seq1_, C40893_c0_seq1_, C9996_c0_seq1_
GO:0046578	regulation of Ras protein signal transduction	BP	0.0239291	UNDER	C128527_c0_seq1_, C23654_c0_seq1_, C48878_c1_seq1_, C2714_c3_seq1_, C63060_c0_seq1_, C52568_c0_seq1_, C51214_c1_seq1_
GO:0019725	cellular homeostasis	BP	0.0240305	OVER	C9448_c0_seq1_, C160_c6_seq1_, C43101_c0_seq1_, C3100_c1_seq1_, C2617_c0_seq1_, C140_c8_seq1_, C72_c69_seq1_, C894_c0_seq1_, C9110_c0_seq1_, C2414_c6_seq1_, C9681_c0_seq1_, C6105_c2_seq1_, C3788_c2_seq1_, C2080_c3_seq1_, C10882_c2_seq1_, C10740_c0_seq1_, C5221_c2_seq1_, C386_c0_seq1_, C10974_c2_seq1_, C16761_c1_seq1_, C8478_c0_seq1_, C561_c108_seq1_, C27655_c0_seq1_, C116902_c0_seq1_, C36573_c0_s…
GO:0019941	modification-dependent protein catabolic process	BP	0.0242997	OVER	C38085_c0_seq1_, C3100_c1_seq1_, C26848_c0_seq1_, C2714_c3_seq1_, C10669_c0_seq1_, C6300_c0_seq1_, C6269_c0_seq1_, C12243_c0_seq1_, C10504_c0_seq1_, C8172_c4_seq1_, C67590_c1_seq1_, C60_c2_seq1_, C46153_c0_seq1_, C72_c380_seq1_, C9996_c0_seq1_, C15797_c0_seq1_, C17685_c0_seq1_, C18963_c0_seq1_, C10572_c1_seq1_, C9073_c0_seq1_, C386_c0_seq1_, C80_c1_seq1_, C10844_c0_seq1_, C9147_c5_seq1_, C9280_c0…
GO:0043632	modification-dependent macromolecule catabolic process	BP	0.0242997	OVER	C38085_c0_seq1_, C3100_c1_seq1_, C26848_c0_seq1_, C2714_c3_seq1_, C10669_c0_seq1_, C6300_c0_seq1_, C6269_c0_seq1_, C12243_c0_seq1_, C10504_c0_seq1_, C8172_c4_seq1_, C67590_c1_seq1_, C60_c2_seq1_, C46153_c0_seq1_, C72_c380_seq1_, C9996_c0_seq1_, C15797_c0_seq1_, C17685_c0_seq1_, C18963_c0_seq1_, C10572_c1_seq1_, C9073_c0_seq1_, C386_c0_seq1_, C80_c1_seq1_, C10844_c0_seq1_, C9147_c5_seq1_, C9280_c0…
GO:0005977	glycogen metabolic process	BP	0.0246724	OVER	C22704_c0_seq1_, C238_c0_seq1_, C38565_c1_seq1_, C4510_c0_seq1_, C35312_c0_seq1_, C1074_c1_seq1_, C79455_c0_seq1_, C30923_c0_seq1_, C19_c39_seq1_, C60_c2_seq1_, C8651_c1_seq1_, C6695_c1_seq1_
GO:0044765	single-organism transport	BP	0.024674	OVER	C47430_c0_seq1_, C1003_c0_seq1_, C4066_c1_seq1_, C38565_c1_seq1_, C49916_c1_seq1_, C3987_c2_seq1_, C746_c0_seq1_, C47197_c0_seq1_, C65513_c0_seq1_, C60_c2_seq1_, C1180_c0_seq1_, C1857_c0_seq1_, C32625_c0_seq1_, C68317_c0_seq1_, C7332_c1_seq1_, C5221_c2_seq1_, C375_c40_seq1_, C8523_c0_seq1_, C4192_c1_seq1_, C6679_c0_seq1_, C304_c17_seq1_, C72114_c0_seq1_, C1914_c1_seq1_, C20867_c4_seq1_, C1200_c3_…
GO:0016301	kinase activity	MF	0.0251135	UNDER	C1640_c0_seq1_, C2760_c6_seq1_, C253_c30_seq1_, C163210_c0_seq1_, C59863_c0_seq1_, C48231_c0_seq1_, C6223_c0_seq1_, C23415_c0_seq1_, C54266_c0_seq1_, C151_c168_seq1_, C2175_c2_seq1_, C18927_c1_seq1_, C20916_c1_seq1_, C18587_c0_seq1_, C95517_c0_seq1_, C21978_c4_seq1_, C96426_c0_seq1_, C122510_c0_seq1_, C140_c9_seq1_, C241990_c0_seq1_, C234_c4_seq1_, C51214_c1_seq1_, C102963_c0_seq1_, C150984_c0_se…
GO:0006120	mitochondrial electron transport, NADH to ubiquinone	BP	0.0252037	OVER	C6228_c0_seq1_, C2661_c1_seq1_, C5776_c0_seq1_, C4122_c0_seq1_, C3847_c0_seq1_, C6679_c0_seq1_, C6628_c1_seq1_, C5660_c1_seq1_, C6779_c0_seq1_
GO:0004867	serine-type endopeptidase inhibitor activity	MF	0.025554	OVER	C1273_c0_seq1_, C1083_c0_seq1_, C399097_c0_seq1_, C8540_c0_seq1_, C1976_c10_seq1_, C938_c2_seq1_, C910_c0_seq1_, C885_c0_seq1_, C1046_c0_seq1_, C285_c0_seq1_, C17310_c1_seq1_, C944_c0_seq1_, C5421_c0_seq1_, C1010_c6_seq1_
GO:0052695	cellular glucuronidation	BP	0.025554	OVER	C36917_c1_seq1_, C48253_c0_seq1_, C36028_c0_seq1_, C151_c37_seq1_, C19428_c0_seq1_, C39182_c1_seq1_, C13766_c0_seq1_
GO:0016628	oxidoreductase activity, acting on the CH-CH group of donors, NAD or NADP as acceptor	MF	0.025554	OVER	C70842_c0_seq1_, C19308_c0_seq1_, C54721_c0_seq1_, C58_c63_seq1_, C28360_c1_seq1_, C25281_c0_seq1_, C8580_c0_seq1_
GO:1901616	organic hydroxy compound catabolic process	BP	0.025554	OVER	C34028_c0_seq1_, C12378_c0_seq1_, C22692_c0_seq1_, C5862_c9_seq1_, C26870_c0_seq1_, C27655_c0_seq1_, C760_c3_seq1_
GO:0046164	alcohol catabolic process	BP	0.025554	OVER	C34028_c0_seq1_, C12378_c0_seq1_, C22692_c0_seq1_, C5862_c9_seq1_, C26870_c0_seq1_, C27655_c0_seq1_, C760_c3_seq1_
GO:0006744	ubiquinone biosynthetic process	BP	0.0256298	OVER	C338_c132_seq1_, C6228_c0_seq1_, C2661_c1_seq1_, C5776_c0_seq1_, C4122_c0_seq1_, C3847_c0_seq1_, C6679_c0_seq1_, C6628_c1_seq1_, C8429_c1_seq1_, C5660_c1_seq1_, C6779_c0_seq1_
GO:1901663	quinone biosynthetic process	BP	0.0256298	OVER	C338_c132_seq1_, C6228_c0_seq1_, C2661_c1_seq1_, C5776_c0_seq1_, C4122_c0_seq1_, C3847_c0_seq1_, C6679_c0_seq1_, C6628_c1_seq1_, C8429_c1_seq1_, C5660_c1_seq1_, C6779_c0_seq1_
GO:0007166	cell surface receptor signaling pathway	BP	0.0258446	UNDER	C47430_c0_seq1_, C1640_c0_seq1_, C2714_c3_seq1_, C6300_c0_seq1_, C38223_c0_seq1_, C48231_c0_seq1_, C2434_c1_seq1_, C23415_c0_seq1_, C60_c2_seq1_, C15058_c0_seq1_, C37156_c0_seq1_, C5035_c1_seq1_, C9073_c0_seq1_, C105_c153_seq1_, C95517_c0_seq1_, C141832_c0_seq1_, C4192_c1_seq1_, C140_c9_seq1_, C115655_c0_seq1_, C51214_c1_seq1_, C42200_c1_seq1_, C5864_c0_seq1_, C68927_c0_seq1_, C79838_c0_seq1_, C4…
GO:0006637	acyl-CoA metabolic process	BP	0.0258708	OVER	C36573_c0_seq1_, C40195_c5_seq1_, C13285_c1_seq1_, C28700_c0_seq1_, C54024_c0_seq1_, C18393_c2_seq1_, C4995_c0_seq1_, C2736_c14_seq1_, C1998_c0_seq1_, C10797_c5_seq1_
GO:0035383	thioester metabolic process	BP	0.0258708	OVER	C36573_c0_seq1_, C40195_c5_seq1_, C13285_c1_seq1_, C28700_c0_seq1_, C54024_c0_seq1_, C18393_c2_seq1_, C4995_c0_seq1_, C2736_c14_seq1_, C1998_c0_seq1_, C10797_c5_seq1_
GO:0019003	GDP binding	MF	0.0258708	OVER	C9448_c0_seq1_, C111152_c0_seq1_, C8418_c0_seq1_, C12303_c1_seq1_, C9110_c0_seq1_, C7257_c1_seq1_, C27358_c0_seq1_, C4841_c0_seq1_, C6928_c7_seq1_, C1857_c0_seq1_
GO:0009605	response to external stimulus	BP	0.0263271	OVER	C172_c1_seq1_, C2760_c6_seq1_, C6300_c0_seq1_, C2994_c1_seq1_, C41871_c0_seq1_, C9110_c0_seq1_, C5833_c0_seq1_, C13027_c0_seq1_, C60_c2_seq1_, C27041_c0_seq1_, C574_c0_seq1_, C4967_c0_seq1_, C37156_c0_seq1_, C9073_c0_seq1_, C105_c153_seq1_, C95517_c0_seq1_, C3027_c0_seq1_, C2854_c0_seq1_, C2502_c0_seq1_, C12514_c1_seq1_, C8345_c0_seq1_, C40893_c0_seq1_, C51214_c1_seq1_, C124362_c0_seq1_, C8616_c0…
GO:0070993	translation preinitiation complex	CC	0.0267515	OVER	C2937_c0_seq1_, C4023_c0_seq1_, C2622_c0_seq1_, C5896_c2_seq1_, C4666_c1_seq1_, C2511_c1_seq1_
GO:0005758	mitochondrial intermembrane space	CC	0.0267515	OVER	C12927_c1_seq1_, C30684_c0_seq1_, C50281_c0_seq1_, C8429_c1_seq1_, C9759_c0_seq1_, C35285_c0_seq1_
GO:0033290	eukaryotic 48S preinitiation complex	CC	0.0267515	OVER	C2937_c0_seq1_, C4023_c0_seq1_, C2622_c0_seq1_, C5896_c2_seq1_, C4666_c1_seq1_, C2511_c1_seq1_
GO:0010817	regulation of hormone levels	BP	0.0282364	OVER	C30767_c0_seq1_, C4066_c1_seq1_, C17730_c0_seq1_, C22237_c0_seq1_, C81591_c0_seq1_, C112418_c0_seq1_, C47197_c0_seq1_, C43819_c0_seq1_, C7744_c3_seq1_, C340742_c0_seq1_, C40161_c0_seq1_, C30481_c0_seq1_, C32078_c0_seq1_, C32625_c0_seq1_, C33438_c0_seq1_, C85464_c0_seq1_, C2934_c0_seq1_, C25_c137_seq1_, C8616_c0_seq1_, C38204_c0_seq1_, C7538_c0_seq1_, C45297_c0_seq1_, C36454_c0_seq1_, C8874_c0_seq…
GO:0042219	cellular modified amino acid catabolic process	BP	0.0282762	OVER	C8837_c4_seq1_, C25_c287_seq1_, C103987_c0_seq1_, C62_c6_seq1_
GO:0005833	hemoglobin complex	CC	0.0282762	OVER	C13_c2_seq1_, C19_c57_seq1_, C10_c1_seq1_, C15_c0_seq1_
GO:0006977	DNA damage response, signal transduction by p53 class mediator resulting in cell cycle arrest	BP	0.0282762	OVER	C18963_c0_seq1_, C238_c0_seq1_, C9073_c0_seq1_, C60_c2_seq1_
GO:0016679	oxidoreductase activity, acting on diphenols and related substances as donors	MF	0.0282762	OVER	C1527_c3_seq1_, C22374_c0_seq1_, C2003_c7_seq1_, C5612_c0_seq1_
GO:0016681	oxidoreductase activity, acting on diphenols and related substances as donors, cytochrome as acceptor	MF	0.0282762	OVER	C1527_c3_seq1_, C22374_c0_seq1_, C2003_c7_seq1_, C5612_c0_seq1_
GO:0001741	XY body	CC	0.0282762	OVER	C5864_c0_seq1_, C24162_c2_seq1_, C19174_c0_seq1_, C12243_c0_seq1_
GO:1902402	signal transduction involved in mitotic DNA damage checkpoint	BP	0.0282762	OVER	C18963_c0_seq1_, C238_c0_seq1_, C9073_c0_seq1_, C60_c2_seq1_
GO:1902403	signal transduction involved in mitotic DNA integrity checkpoint	BP	0.0282762	OVER	C18963_c0_seq1_, C238_c0_seq1_, C9073_c0_seq1_, C60_c2_seq1_
GO:1902400	intracellular signal transduction involved in G1 DNA damage checkpoint	BP	0.0282762	OVER	C18963_c0_seq1_, C238_c0_seq1_, C9073_c0_seq1_, C60_c2_seq1_
GO:0072529	pyrimidine-containing compound catabolic process	BP	0.0282762	OVER	C70842_c0_seq1_, C18451_c0_seq1_, C58_c63_seq1_, C80637_c0_seq1_
GO:0072395	signal transduction involved in cell cycle checkpoint	BP	0.0282762	OVER	C18963_c0_seq1_, C238_c0_seq1_, C9073_c0_seq1_, C60_c2_seq1_
GO:0071158	positive regulation of cell cycle arrest	BP	0.0282762	OVER	C18963_c0_seq1_, C238_c0_seq1_, C9073_c0_seq1_, C60_c2_seq1_
GO:0072422	signal transduction involved in DNA damage checkpoint	BP	0.0282762	OVER	C18963_c0_seq1_, C238_c0_seq1_, C9073_c0_seq1_, C60_c2_seq1_
GO:0072413	signal transduction involved in mitotic cell cycle checkpoint	BP	0.0282762	OVER	C18963_c0_seq1_, C238_c0_seq1_, C9073_c0_seq1_, C60_c2_seq1_
GO:0072431	signal transduction involved in mitotic G1 DNA damage checkpoint	BP	0.0282762	OVER	C18963_c0_seq1_, C238_c0_seq1_, C9073_c0_seq1_, C60_c2_seq1_
GO:0072401	signal transduction involved in DNA integrity checkpoint	BP	0.0282762	OVER	C18963_c0_seq1_, C238_c0_seq1_, C9073_c0_seq1_, C60_c2_seq1_
GO:0046135	pyrimidine nucleoside catabolic process	BP	0.0282762	OVER	C70842_c0_seq1_, C18451_c0_seq1_, C58_c63_seq1_, C80637_c0_seq1_
GO:0070327	thyroid hormone transport	BP	0.0282762	OVER	C32625_c0_seq1_, C4066_c1_seq1_, C17730_c0_seq1_, C2934_c0_seq1_
GO:0008121	ubiquinol-cytochrome-c reductase activity	MF	0.0282762	OVER	C1527_c3_seq1_, C22374_c0_seq1_, C2003_c7_seq1_, C5612_c0_seq1_
GO:0045275	respiratory chain complex III	CC	0.0282762	OVER	C1527_c3_seq1_, C22374_c0_seq1_, C2003_c7_seq1_, C5612_c0_seq1_
GO:0019673	GDP-mannose metabolic process	BP	0.0282762	OVER	C22416_c0_seq1_, C50099_c2_seq1_, C54987_c1_seq1_, C21917_c0_seq1_
GO:0006457	protein folding	BP	0.0284713	OVER	C878_c1_seq1_, C12934_c0_seq1_, C6367_c0_seq1_, C2972_c0_seq1_, C894_c0_seq1_, C2414_c6_seq1_, C4967_c0_seq1_, C4036_c0_seq1_, C17516_c0_seq1_, C5840_c0_seq1_, C25_c137_seq1_, C47737_c0_seq1_, C23655_c1_seq1_, C5604_c0_seq1_, C2049_c2_seq1_, C13822_c6_seq1_, C621_c0_seq1_, C36140_c0_seq1_, C2212_c0_seq1_, C54999_c0_seq1_, C2114_c0_seq1_, C9590_c0_seq1_, C24546_c0_seq1_, C2746_c0_seq1_, C4692_c0_s…
GO:0071407	cellular response to organic cyclic compound	BP	0.0285392	OVER	C12934_c0_seq1_, C47197_c0_seq1_, C28831_c0_seq1_, C25543_c0_seq1_, C1857_c0_seq1_, C23879_c0_seq1_, C7332_c1_seq1_, C39488_c0_seq1_, C41448_c1_seq1_, C3955_c0_seq1_, C19309_c0_seq1_, C441_c10_seq1_, C19008_c9_seq1_, C1273_c0_seq1_, C65377_c0_seq1_, C8487_c0_seq1_, C20970_c0_seq1_, C23_c2_seq1_, C5904_c0_seq1_, C46467_c2_seq1_, C57877_c1_seq1_, C21927_c0_seq1_, C59374_c0_seq1_, C74342_c0_seq1_, C…
GO:0015976	carbon utilization	BP	0.0287402	OVER	C4282_c0_seq1_, C19879_c0_seq1_, C1692_c1_seq1_, C172_c1_seq1_, C2843_c8_seq1_, C15398_c0_seq1_, C6715_c0_seq1_, C5062_c1_seq1_, C19795_c0_seq1_, C589_c0_seq1_
GO:0043021	ribonucleoprotein complex binding	MF	0.0287402	OVER	C8418_c0_seq1_, C1423_c0_seq1_, C741_c0_seq1_, C3264_c1_seq1_, C33357_c0_seq1_, C2622_c0_seq1_, C30937_c0_seq1_, C20761_c1_seq1_, C624_c0_seq1_, C3566_c2_seq1_
GO:0006979	response to oxidative stress	BP	0.0292252	OVER	C98_c5_seq1_, C4592_c0_seq1_, C2714_c3_seq1_, C894_c0_seq1_, C2378_c0_seq1_, C26477_c0_seq1_, C4323_c3_seq1_, C46153_c0_seq1_, C1859_c2_seq1_, C32791_c0_seq1_, C17685_c0_seq1_, C11987_c0_seq1_, C8362_c0_seq1_, C386_c0_seq1_, C62800_c0_seq1_, C2358_c2_seq1_, C4255_c0_seq1_, C51753_c1_seq1_, C5421_c0_seq1_, C561_c108_seq1_, C1826_c1_seq1_, C8100_c0_seq1_
GO:0048584	positive regulation of response to stimulus	BP	0.0293051	OVER	C90523_c1_seq1_, C47430_c0_seq1_, C2760_c6_seq1_, C6300_c0_seq1_, C2994_c1_seq1_, C7318_c0_seq1_, C47197_c0_seq1_, C960_c0_seq1_, C3704_c0_seq1_, C60_c2_seq1_, C19020_c1_seq1_, C15058_c0_seq1_, C1274_c1_seq1_, C122687_c0_seq1_, C9073_c0_seq1_, C105_c153_seq1_, C53395_c0_seq1_, C37284_c0_seq1_, C2854_c0_seq1_, C4192_c1_seq1_, C115655_c0_seq1_, C3187_c0_seq1_, C79838_c0_seq1_, C238_c0_seq1_, C2282_…
GO:0003777	microtubule motor activity	MF	0.0295118	UNDER	C143382_c1_seq1_, C27041_c0_seq1_, C13235_c2_seq1_
GO:1901700	response to oxygen-containing compound	BP	0.0297857	OVER	C90523_c1_seq1_, C13341_c2_seq1_, C2714_c3_seq1_, C38565_c1_seq1_, C6300_c0_seq1_, C47197_c0_seq1_, C35312_c0_seq1_, C60_c2_seq1_, C4967_c0_seq1_, C17685_c0_seq1_, C9073_c0_seq1_, C105_c153_seq1_, C37009_c0_seq1_, C2502_c0_seq1_, C4955_c0_seq1_, C8345_c0_seq1_, C51214_c1_seq1_, C5864_c0_seq1_, C25_c137_seq1_, C98_c5_seq1_, C238_c0_seq1_, C20003_c1_seq1_, C1914_c1_seq1_, C38885_c0_seq1_, C9799_c0_…
GO:0005244	voltage-gated ion channel activity	MF	0.0297857	UNDER	C4102_c0_seq1_, C1274_c1_seq1_, C68317_c0_seq1_, C2452_c5_seq1_, C55463_c1_seq1_, C4423_c0_seq1_, C138404_c0_seq1_, C6504_c12_seq1_, C14527_c4_seq1_
GO:0004029	aldehyde dehydrogenase (NAD) activity	MF	0.0297857	OVER	C8770_c0_seq1_, C6222_c10_seq1_, C34439_c0_seq1_, C5862_c9_seq1_, C7938_c1_seq1_, C13915_c0_seq1_, C62_c6_seq1_
GO:0016861	intramolecular oxidoreductase activity, interconverting aldoses and ketoses	MF	0.0297857	OVER	C21907_c0_seq1_, C35263_c0_seq1_, C4214_c0_seq1_, C23845_c0_seq1_, C22623_c0_seq1_, C35122_c0_seq1_, C589_c0_seq1_
GO:1903708	positive regulation of hemopoiesis	BP	0.0297857	OVER	C30481_c0_seq1_, C43144_c1_seq1_, C10572_c1_seq1_, C47197_c0_seq1_, C52568_c0_seq1_, C40893_c0_seq1_, C9996_c0_seq1_
GO:0071456	cellular response to hypoxia	BP	0.0297857	OVER	C36573_c0_seq1_, C8487_c0_seq1_, C9799_c0_seq1_, C238_c0_seq1_, C6300_c0_seq1_, C60_c2_seq1_, C46153_c0_seq1_
GO:0019585	glucuronate metabolic process	BP	0.0297857	OVER	C36917_c1_seq1_, C48253_c0_seq1_, C36028_c0_seq1_, C151_c37_seq1_, C19428_c0_seq1_, C39182_c1_seq1_, C13766_c0_seq1_
GO:0006063	uronic acid metabolic process	BP	0.0297857	OVER	C36917_c1_seq1_, C48253_c0_seq1_, C36028_c0_seq1_, C151_c37_seq1_, C19428_c0_seq1_, C39182_c1_seq1_, C13766_c0_seq1_
GO:0043650	dicarboxylic acid biosynthetic process	BP	0.0297857	OVER	C8837_c4_seq1_, C111414_c0_seq1_, C1113_c1_seq1_, C6222_c10_seq1_, C612_c30_seq1_, C64044_c0_seq1_, C41748_c0_seq1_, C22271_c0_seq1_
GO:0033764	steroid dehydrogenase activity, acting on the CH-OH group of donors, NAD or NADP as acceptor	MF	0.0297857	OVER	C32078_c0_seq1_, C81591_c0_seq1_, C14631_c0_seq1_, C112418_c0_seq1_, C8874_c0_seq1_, C7538_c0_seq1_, C45297_c0_seq1_, C85464_c0_seq1_
GO:1901605	alpha-amino acid metabolic process	BP	0.0298798	OVER	C70052_c0_seq1_, C23458_c3_seq1_, C23415_c0_seq1_, C38489_c0_seq1_, C54266_c0_seq1_, C64044_c0_seq1_, C3955_c0_seq1_, C11517_c1_seq1_, C96426_c0_seq1_, C15808_c1_seq1_, C5862_c9_seq1_, C49859_c0_seq1_, C4281_c1_seq1_, C94763_c0_seq1_, C1998_c0_seq1_, C17452_c0_seq1_, C8011_c0_seq1_, C150984_c0_seq1_, C48217_c1_seq1_, C1113_c1_seq1_, C112725_c0_seq1_, C31694_c0_seq1_, C8770_c0_seq1_, C2358_c2_seq1…
GO:0016070	RNA metabolic process	BP	0.0298798	UNDER	C6831_c2_seq1_, C338_c43_seq1_, C91233_c0_seq1_, C28831_c0_seq1_, C60_c2_seq1_, C36854_c0_seq1_, C1857_c0_seq1_, C10572_c1_seq1_, C375_c40_seq1_, C34416_c1_seq1_, C4192_c1_seq1_, C2025_c2_seq1_, C338_c130_seq1_, C4955_c0_seq1_, C8345_c0_seq1_, C33874_c1_seq1_, C68927_c0_seq1_, C11921_c0_seq1_, C46467_c2_seq1_, C167653_c0_seq1_, C3247_c0_seq1_, C70396_c0_seq1_, C17538_c8_seq1_, C31380_c0_seq1_, C1…
GO:0006511	ubiquitin-dependent protein catabolic process	BP	0.0298798	OVER	C38085_c0_seq1_, C3100_c1_seq1_, C26848_c0_seq1_, C2714_c3_seq1_, C10669_c0_seq1_, C6300_c0_seq1_, C6269_c0_seq1_, C12243_c0_seq1_, C10504_c0_seq1_, C8172_c4_seq1_, C67590_c1_seq1_, C60_c2_seq1_, C46153_c0_seq1_, C72_c380_seq1_, C9996_c0_seq1_, C15797_c0_seq1_, C17685_c0_seq1_, C18963_c0_seq1_, C10572_c1_seq1_, C9073_c0_seq1_, C386_c0_seq1_, C80_c1_seq1_, C10844_c0_seq1_, C9147_c5_seq1_, C9280_c0…
GO:0022832	voltage-gated channel activity	MF	0.0299018	UNDER	C4102_c0_seq1_, C1274_c1_seq1_, C68317_c0_seq1_, C2452_c5_seq1_, C55463_c1_seq1_, C4423_c0_seq1_, C138404_c0_seq1_, C6504_c12_seq1_, C14527_c4_seq1_
GO:0070008	serine-type exopeptidase activity	MF	0.0302883	OVER	C2054_c0_seq1_, C7180_c6_seq1_, C6991_c6_seq1_, C15237_c1_seq1_, C1397_c0_seq1_
GO:1901681	sulfur compound binding	MF	0.0305028	OVER	C1273_c0_seq1_, C62719_c0_seq1_, C19861_c0_seq1_, C2872_c0_seq1_, C1976_c10_seq1_, C1171_c0_seq1_, C51403_c0_seq1_, C3430_c0_seq1_, C5024_c0_seq1_, C102032_c0_seq1_, C38761_c0_seq1_, C28700_c0_seq1_, C9567_c1_seq1_, C28390_c2_seq1_, C4333_c2_seq1_, C1010_c6_seq1_, C2827_c0_seq1_, C47550_c0_seq1_, C2736_c14_seq1_
GO:0043547	positive regulation of GTPase activity	BP	0.0312269	UNDER	C71811_c0_seq1_, C54339_c0_seq1_, C59777_c2_seq1_, C47197_c0_seq1_, C17282_c0_seq1_, C26477_c0_seq1_, C235408_c0_seq1_, C35900_c0_seq1_, C128527_c0_seq1_, C16080_c1_seq1_, C19567_c1_seq1_, C48878_c1_seq1_, C386_c0_seq1_, C1615_c0_seq1_, C63060_c0_seq1_, C27859_c1_seq1_, C33835_c0_seq1_, C51214_c1_seq1_
GO:0071840	cellular component organization or biogenesis	BP	0.0314725	OVER	C2937_c0_seq1_, C47430_c0_seq1_, C459_c2_seq1_, C24228_c0_seq1_, C13928_c0_seq1_, C13027_c0_seq1_, C60_c2_seq1_, C295_c0_seq1_, C36854_c0_seq1_, C1857_c0_seq1_, C37156_c0_seq1_, C10572_c1_seq1_, C34416_c1_seq1_, C4192_c1_seq1_, C2025_c2_seq1_, C338_c130_seq1_, C4083_c3_seq1_, C36256_c1_seq1_, C1473_c1_seq1_, C43924_c0_seq1_, C4666_c1_seq1_, C23907_c2_seq1_, C11921_c0_seq1_, C445_c0_seq1_, C20867_…
GO:1901991	negative regulation of mitotic cell cycle phase transition	BP	0.0320049	OVER	C765_c2_seq1_, C3100_c1_seq1_, C18963_c0_seq1_, C10572_c1_seq1_, C238_c0_seq1_, C9073_c0_seq1_, C26477_c0_seq1_, C60_c2_seq1_, C9996_c0_seq1_
GO:0035967	cellular response to topologically incorrect protein	BP	0.0321713	OVER	C3393_c0_seq1_, C35264_c0_seq1_, C28252_c0_seq1_, C386_c0_seq1_, C196291_c1_seq1_, C72_c69_seq1_, C20761_c1_seq1_, C12250_c0_seq1_, C3566_c2_seq1_, C12095_c0_seq1_
GO:0030666	endocytic vesicle membrane	CC	0.0324162	OVER	C238_c0_seq1_, C11109_c2_seq1_, C12642_c0_seq1_, C27358_c0_seq1_, C4841_c0_seq1_, C60_c2_seq1_
GO:0031970	organelle envelope lumen	CC	0.0324162	OVER	C12927_c1_seq1_, C30684_c0_seq1_, C50281_c0_seq1_, C8429_c1_seq1_, C9759_c0_seq1_, C35285_c0_seq1_
GO:0022618	ribonucleoprotein complex assembly	BP	0.0324434	OVER	C2937_c0_seq1_, C594_c0_seq1_, C14816_c0_seq1_, C4135_c1_seq1_, C41397_c0_seq1_, C207_c0_seq1_, C17303_c2_seq1_, C417_c0_seq1_, C765_c2_seq1_, C4023_c0_seq1_, C505_c1_seq1_, C2622_c0_seq1_, C5896_c2_seq1_, C10826_c0_seq1_, C12514_c1_seq1_, C218_c0_seq1_, C4666_c1_seq1_, C5546_c0_seq1_, C2511_c1_seq1_
GO:0000151	ubiquitin ligase complex	CC	0.0335186	OVER	C38085_c0_seq1_, C5864_c0_seq1_, C17598_c0_seq1_, C3100_c1_seq1_, C13341_c2_seq1_, C10669_c0_seq1_, C6300_c0_seq1_, C12243_c0_seq1_, C12228_c0_seq1_, C90903_c0_seq1_, C21424_c1_seq1_, C15797_c0_seq1_, C2114_c0_seq1_, C19129_c1_seq1_, C4967_c0_seq1_, C24162_c2_seq1_, C19174_c0_seq1_, C1692_c0_seq1_, C84_c13_seq1_, C39930_c0_seq1_, C12095_c0_seq1_
GO:0044264	cellular polysaccharide metabolic process	BP	0.0335186	OVER	C238_c0_seq1_, C38565_c1_seq1_, C67051_c0_seq1_, C4214_c0_seq1_, C35312_c0_seq1_, C79455_c0_seq1_, C30923_c0_seq1_, C19_c39_seq1_, C60_c2_seq1_, C6738_c0_seq1_, C6695_c1_seq1_, C609_c2_seq1_, C41325_c0_seq1_, C22704_c0_seq1_, C1009_c8_seq1_, C22781_c0_seq1_, C4510_c0_seq1_, C56734_c2_seq1_, C1074_c1_seq1_, C115655_c0_seq1_, C8651_c1_seq1_
GO:0019843	rRNA binding	MF	0.0348355	OVER	C367_c1_seq1_, C13149_c0_seq1_, C645_c0_seq1_, C1145_c0_seq1_, C364_c8_seq1_, C306_c1_seq1_, C218_c0_seq1_, C52_c73_seq1_
GO:0006804	obsolete peroxidase reaction	BP	0.0348355	OVER	C32791_c0_seq1_, C11987_c0_seq1_, C2358_c2_seq1_, C4255_c0_seq1_, C5421_c0_seq1_, C2378_c0_seq1_, C1826_c1_seq1_, C1859_c2_seq1_
GO:0004601	peroxidase activity	MF	0.0348355	OVER	C32791_c0_seq1_, C11987_c0_seq1_, C2358_c2_seq1_, C4255_c0_seq1_, C5421_c0_seq1_, C2378_c0_seq1_, C1826_c1_seq1_, C1859_c2_seq1_
GO:1990351	transporter complex	CC	0.0348355	UNDER	C1527_c3_seq1_, C34028_c0_seq1_, C25_c137_seq1_, C22374_c0_seq1_, C1914_c1_seq1_, C958_c1_seq1_, C47208_c0_seq1_, C1274_c1_seq1_, C2452_c5_seq1_, C4510_c0_seq1_, C16296_c0_seq1_, C2003_c7_seq1_, C138404_c0_seq1_, C6504_c12_seq1_, C5612_c0_seq1_, C14527_c4_seq1_
GO:1901607	alpha-amino acid biosynthetic process	BP	0.0351264	OVER	C1113_c1_seq1_, C23458_c3_seq1_, C27014_c2_seq1_, C12220_c1_seq1_, C4995_c0_seq1_, C38489_c0_seq1_, C64044_c0_seq1_, C26319_c0_seq1_, C31694_c0_seq1_, C111414_c0_seq1_, C8358_c0_seq1_, C7960_c0_seq1_, C168_c0_seq1_, C6222_c10_seq1_, C2843_c8_seq1_, C68324_c0_seq1_, C1896_c0_seq1_, C22623_c0_seq1_, C612_c30_seq1_, C14995_c1_seq1_, C49859_c0_seq1_, C5062_c1_seq1_, C41748_c0_seq1_
GO:0044464	cell part	CC	0.0351264	OVER	C122365_c1_seq1_, C72_c69_seq1_, C47197_c0_seq1_, C28831_c0_seq1_, C19_c39_seq1_, C151_c134_seq1_, C122687_c0_seq1_, C36897_c0_seq1_, C4192_c1_seq1_, C85464_c0_seq1_, C36256_c1_seq1_, C56829_c0_seq1_, C49103_c0_seq1_, C11921_c0_seq1_, C1914_c1_seq1_, C20867_c4_seq1_, C62829_c0_seq1_, C43304_c0_seq1_, C15953_c2_seq1_, C803_c1_seq1_, C208_c0_seq1_, C830_c3_seq1_, C39837_c3_seq1_, C3015_c2_seq1_, C3…
GO:0031974	membrane-enclosed lumen	CC	0.0356593	OVER	C7318_c0_seq1_, C24228_c0_seq1_, C41809_c1_seq1_, C60_c2_seq1_, C9759_c0_seq1_, C1857_c0_seq1_, C130000_c0_seq1_, C9073_c0_seq1_, C14631_c0_seq1_, C96426_c0_seq1_, C34416_c1_seq1_, C5862_c9_seq1_, C4192_c1_seq1_, C338_c130_seq1_, C36256_c1_seq1_, C115655_c0_seq1_, C33874_c1_seq1_, C68927_c0_seq1_, C5604_c0_seq1_, C26968_c0_seq1_, C13149_c0_seq1_, C133189_c0_seq1_, C43304_c0_seq1_, C3247_c0_seq1_,…
GO:0016485	protein processing	BP	0.0356766	OVER	C1083_c0_seq1_, C189270_c0_seq1_, C79684_c0_seq1_, C11197_c0_seq1_, C238_c0_seq1_, C59651_c0_seq1_, C48231_c0_seq1_, C22907_c0_seq1_, C60_c2_seq1_, C765_c2_seq1_, C6402_c0_seq1_, C386_c0_seq1_, C6891_c0_seq1_, C64052_c0_seq1_, C31417_c0_seq1_, C9620_c0_seq1_, C41502_c1_seq1_
GO:0016811	hydrolase activity, acting on carbon-nitrogen (but not peptide) bonds, in linear amides	MF	0.0358417	OVER	C8506_c3_seq1_, C11532_c1_seq1_, C3415_c0_seq1_, C48711_c0_seq1_, C46153_c0_seq1_, C11332_c0_seq1_, C6370_c2_seq1_, C24106_c1_seq1_, C13717_c0_seq1_, C11517_c1_seq1_, C7612_c0_seq1_, C30729_c0_seq1_, C41502_c1_seq1_
GO:0015631	tubulin binding	MF	0.0386899	UNDER	C51_c0_seq1_, C11772_c0_seq1_, C38223_c0_seq1_, C9308_c0_seq1_, C5833_c0_seq1_, C2785_c0_seq1_, C50_c0_seq1_, C27041_c0_seq1_, C13235_c2_seq1_
GO:0005976	polysaccharide metabolic process	BP	0.0386899	OVER	C238_c0_seq1_, C38565_c1_seq1_, C67051_c0_seq1_, C4214_c0_seq1_, C35312_c0_seq1_, C79455_c0_seq1_, C30923_c0_seq1_, C19_c39_seq1_, C60_c2_seq1_, C6738_c0_seq1_, C6695_c1_seq1_, C609_c2_seq1_, C41325_c0_seq1_, C22704_c0_seq1_, C1009_c8_seq1_, C22781_c0_seq1_, C4510_c0_seq1_, C56734_c2_seq1_, C1074_c1_seq1_, C115655_c0_seq1_, C8651_c1_seq1_
GO:0005509	calcium ion binding	MF	0.0395713	UNDER	C46393_c0_seq1_, C65_c0_seq1_, C102032_c0_seq1_, C12192_c0_seq1_, C21921_c0_seq1_, C11432_c0_seq1_, C32034_c2_seq1_, C22436_c1_seq1_, C25968_c0_seq1_, C445_c0_seq1_, C23407_c1_seq1_, C16169_c1_seq1_, C21256_c0_seq1_, C7083_c0_seq1_, C91218_c0_seq1_, C1901_c0_seq1_, C4100_c0_seq1_, C43144_c1_seq1_, C2746_c0_seq1_, C2533_c0_seq1_, C4510_c0_seq1_, C32261_c0_seq1_, C18056_c4_seq1_, C2081_c3_seq1_, C8…
GO:0048523	negative regulation of cellular process	BP	0.0398942	OVER	C8752_c8_seq1_, C91233_c0_seq1_, C9110_c0_seq1_, C5833_c0_seq1_, C130_c0_seq1_, C60_c2_seq1_, C36854_c0_seq1_, C1857_c0_seq1_, C37156_c0_seq1_, C10572_c1_seq1_, C8060_c1_seq1_, C9073_c0_seq1_, C17539_c0_seq1_, C4192_c1_seq1_, C338_c130_seq1_, C4955_c0_seq1_, C4083_c3_seq1_, C797_c5_seq1_, C25_c137_seq1_, C68927_c0_seq1_, C11921_c0_seq1_, C399097_c0_seq1_, C20003_c1_seq1_, C167653_c0_seq1_, C58570…
GO:0006695	cholesterol biosynthetic process	BP	0.0398942	OVER	C19308_c0_seq1_, C46390_c0_seq1_, C32993_c0_seq1_, C76_c0_seq1_, C760_c3_seq1_
GO:0097006	regulation of plasma lipoprotein particle levels	BP	0.0398942	OVER	C9448_c0_seq1_, C25968_c0_seq1_, C9110_c0_seq1_, C76_c0_seq1_, C760_c3_seq1_
GO:0001845	phagolysosome assembly	BP	0.0398942	OVER	C12303_c1_seq1_, C830_c3_seq1_, C27358_c0_seq1_, C27122_c0_seq1_, C6594_c0_seq1_
GO:1902653	secondary alcohol biosynthetic process	BP	0.0398942	OVER	C19308_c0_seq1_, C46390_c0_seq1_, C32993_c0_seq1_, C76_c0_seq1_, C760_c3_seq1_
GO:0006559	L-phenylalanine catabolic process	BP	0.0398942	OVER	C1667_c0_seq1_, C7960_c0_seq1_, C6448_c0_seq1_
GO:0004450	isocitrate dehydrogenase (NADP+) activity	MF	0.0398942	OVER	C864_c0_seq1_, C119487_c0_seq1_, C7460_c0_seq1_
GO:0005785	signal recognition particle receptor complex	CC	0.0398942	OVER	C3264_c1_seq1_, C33357_c0_seq1_, C30937_c0_seq1_
GO:1902222	erythrose 4-phosphate/phosphoenolpyruvate family amino acid catabolic process	BP	0.0398942	OVER	C1667_c0_seq1_, C7960_c0_seq1_, C6448_c0_seq1_
GO:0034354	'de novo' NAD biosynthetic process from tryptophan	BP	0.0398942	OVER	C8837_c4_seq1_, C6370_c2_seq1_, C22271_c0_seq1_
GO:0034627	'de novo' NAD biosynthetic process	BP	0.0398942	OVER	C8837_c4_seq1_, C6370_c2_seq1_, C22271_c0_seq1_
GO:0006102	isocitrate metabolic process	BP	0.0398942	OVER	C864_c0_seq1_, C119487_c0_seq1_, C7460_c0_seq1_
GO:0031571	mitotic G1 DNA damage checkpoint	BP	0.0398942	OVER	C765_c2_seq1_, C3100_c1_seq1_, C18963_c0_seq1_, C238_c0_seq1_, C9073_c0_seq1_, C60_c2_seq1_
GO:0044819	mitotic G1/S transition checkpoint	BP	0.0398942	OVER	C765_c2_seq1_, C3100_c1_seq1_, C18963_c0_seq1_, C238_c0_seq1_, C9073_c0_seq1_, C60_c2_seq1_
GO:0044783	G1 DNA damage checkpoint	BP	0.0398942	OVER	C765_c2_seq1_, C3100_c1_seq1_, C18963_c0_seq1_, C238_c0_seq1_, C9073_c0_seq1_, C60_c2_seq1_
GO:0045335	phagocytic vesicle	CC	0.0398942	OVER	C12303_c1_seq1_, C830_c3_seq1_, C27358_c0_seq1_, C4841_c0_seq1_, C27122_c0_seq1_, C6594_c0_seq1_
GO:0006699	bile acid biosynthetic process	BP	0.0400991	OVER	C8770_c0_seq1_, C6222_c10_seq1_, C5862_c9_seq1_, C7538_c0_seq1_, C13915_c0_seq1_, C26870_c0_seq1_, C27655_c0_seq1_, C62_c6_seq1_
GO:0070161	anchoring junction	CC	0.0406131	OVER	C9448_c0_seq1_, C47430_c0_seq1_, C23525_c0_seq1_, C85_c0_seq1_, C38626_c0_seq1_, C9110_c0_seq1_, C302_c3_seq1_, C3634_c0_seq1_, C161_c0_seq1_, C4967_c0_seq1_, C37156_c0_seq1_, C23654_c0_seq1_, C645_c0_seq1_, C4192_c1_seq1_, C306_c1_seq1_, C52_c73_seq1_, C299_c0_seq1_, C375_c81_seq1_, C2114_c0_seq1_, C35900_c0_seq1_, C522_c0_seq1_, C269_c0_seq1_, C1615_c0_seq1_, C208_c0_seq1_, C4841_c0_seq1_
GO:0060135	maternal process involved in female pregnancy	BP	0.0409794	OVER	C149483_c0_seq1_, C24162_c2_seq1_, C12243_c0_seq1_, C90384_c0_seq1_
GO:0097435	fibril organization	BP	0.0409794	OVER	C4967_c0_seq1_, C411_c41_seq1_, C36140_c0_seq1_, C2114_c0_seq1_
GO:0050871	positive regulation of B cell activation	BP	0.0409794	OVER	C43144_c1_seq1_, C10572_c1_seq1_, C40893_c0_seq1_, C9996_c0_seq1_
GO:0016772	transferase activity, transferring phosphorus-containing groups	MF	0.0410925	UNDER	C1640_c0_seq1_, C96260_c0_seq1_, C253_c30_seq1_, C6223_c0_seq1_, C23415_c0_seq1_, C54266_c0_seq1_, C2175_c2_seq1_, C96426_c0_seq1_, C140_c9_seq1_, C241990_c0_seq1_, C150984_c0_seq1_, C72846_c0_seq1_, C48217_c1_seq1_, C22601_c0_seq1_, C23407_c1_seq1_, C38919_c2_seq1_, C47109_c0_seq1_, C31963_c1_seq1_, C48280_c0_seq1_, C741_c0_seq1_, C167_c1_seq1_, C56734_c2_seq1_, C415462_c0_seq1_, C90384_c0_seq1_…
GO:1901988	negative regulation of cell cycle phase transition	BP	0.0412517	OVER	C765_c2_seq1_, C3100_c1_seq1_, C18963_c0_seq1_, C10572_c1_seq1_, C238_c0_seq1_, C9073_c0_seq1_, C26477_c0_seq1_, C60_c2_seq1_, C9996_c0_seq1_
GO:0008250	oligosaccharyltransferase complex	CC	0.0412517	OVER	C7114_c0_seq1_, C10256_c0_seq1_, C1009_c8_seq1_, C2837_c0_seq1_, C10029_c1_seq1_, C8274_c0_seq1_, C5370_c0_seq1_, C7232_c0_seq1_, C8624_c0_seq1_
GO:0000062	fatty-acyl-CoA binding	MF	0.0416783	OVER	C28700_c0_seq1_, C4333_c2_seq1_, C2872_c0_seq1_, C2827_c0_seq1_, C1171_c0_seq1_, C3430_c0_seq1_, C2736_c14_seq1_
GO:2000045	regulation of G1/S transition of mitotic cell cycle	BP	0.0416783	OVER	C765_c2_seq1_, C3100_c1_seq1_, C18963_c0_seq1_, C238_c0_seq1_, C9073_c0_seq1_, C26477_c0_seq1_, C60_c2_seq1_
GO:0036294	cellular response to decreased oxygen levels	BP	0.0416783	OVER	C36573_c0_seq1_, C8487_c0_seq1_, C9799_c0_seq1_, C238_c0_seq1_, C6300_c0_seq1_, C60_c2_seq1_, C46153_c0_seq1_
GO:0071453	cellular response to oxygen levels	BP	0.0416783	OVER	C36573_c0_seq1_, C8487_c0_seq1_, C9799_c0_seq1_, C238_c0_seq1_, C6300_c0_seq1_, C60_c2_seq1_, C46153_c0_seq1_
GO:0006084	acetyl-CoA metabolic process	BP	0.0416783	OVER	C36573_c0_seq1_, C13285_c1_seq1_, C54024_c0_seq1_, C18393_c2_seq1_, C4995_c0_seq1_, C1998_c0_seq1_, C10797_c5_seq1_
GO:0044459	plasma membrane part	CC	0.0417835	UNDER	C47430_c0_seq1_, C23525_c0_seq1_, C38223_c0_seq1_, C3987_c2_seq1_, C23280_c0_seq1_, C47197_c0_seq1_, C24228_c0_seq1_, C9110_c0_seq1_, C13410_c0_seq1_, C29674_c1_seq1_, C1274_c1_seq1_, C32625_c0_seq1_, C23654_c0_seq1_, C11772_c0_seq1_, C105_c153_seq1_, C95517_c0_seq1_, C8523_c0_seq1_, C254208_c0_seq1_, C138404_c0_seq1_, C140_c9_seq1_, C96414_c0_seq1_, C51214_c1_seq1_, C98_c5_seq1_, C440_c126_seq1_…
GO:0051641	cellular localization	BP	0.0421261	OVER	C36641_c2_seq1_, C11842_c0_seq1_, C47197_c0_seq1_, C9110_c0_seq1_, C5833_c0_seq1_, C130_c0_seq1_, C84216_c0_seq1_, C4660_c1_seq1_, C60_c2_seq1_, C29674_c1_seq1_, C1857_c0_seq1_, C23654_c0_seq1_, C375_c40_seq1_, C92490_c0_seq1_, C4192_c1_seq1_, C624_c0_seq1_, C200749_c0_seq1_, C25_c137_seq1_, C33874_c1_seq1_, C72114_c0_seq1_, C25968_c0_seq1_, C42381_c1_seq1_, C20867_c4_seq1_, C9213_c0_seq1_, C1656…
GO:0006355	regulation of transcription, DNA-templated	BP	0.0421261	UNDER	C6831_c2_seq1_, C338_c43_seq1_, C8752_c8_seq1_, C47810_c0_seq1_, C10498_c1_seq1_, C7318_c0_seq1_, C91233_c0_seq1_, C28831_c0_seq1_, C41809_c1_seq1_, C60_c2_seq1_, C36854_c0_seq1_, C1857_c0_seq1_, C10572_c1_seq1_, C9073_c0_seq1_, C41448_c1_seq1_, C19309_c0_seq1_, C7612_c0_seq1_, C4955_c0_seq1_, C8345_c0_seq1_, C8100_c0_seq1_, C68927_c0_seq1_, C11921_c0_seq1_, C135073_c1_seq1_, C46467_c2_seq1_, C20…
GO:0010608	posttranscriptional regulation of gene expression	BP	0.0421543	OVER	C2937_c0_seq1_, C9413_c0_seq1_, C4135_c1_seq1_, C212471_c0_seq1_, C738_c2_seq1_, C4661_c0_seq1_, C4707_c0_seq1_, C54266_c0_seq1_, C9996_c0_seq1_, C1857_c0_seq1_, C17303_c2_seq1_, C10572_c1_seq1_, C3261_c0_seq1_, C386_c0_seq1_, C645_c0_seq1_, C547_c0_seq1_, C5896_c2_seq1_, C12965_c0_seq1_, C5168_c1_seq1_, C4666_c1_seq1_, C42200_c1_seq1_, C1215_c0_seq1_, C42728_c0_seq1_, C9227_c3_seq1_, C181039_c0_…
GO:0038179	neurotrophin signaling pathway	BP	0.0421597	OVER	C18963_c0_seq1_, C238_c0_seq1_, C9073_c0_seq1_, C6300_c0_seq1_, C1615_c0_seq1_, C95517_c0_seq1_, C11109_c2_seq1_, C4510_c0_seq1_, C12642_c0_seq1_, C4192_c1_seq1_, C60_c2_seq1_
GO:1902495	transmembrane transporter complex	CC	0.0425531	UNDER	C1527_c3_seq1_, C34028_c0_seq1_, C25_c137_seq1_, C22374_c0_seq1_, C1914_c1_seq1_, C958_c1_seq1_, C47208_c0_seq1_, C1274_c1_seq1_, C2452_c5_seq1_, C4510_c0_seq1_, C16296_c0_seq1_, C2003_c7_seq1_, C138404_c0_seq1_, C6504_c12_seq1_, C5612_c0_seq1_, C14527_c4_seq1_
GO:0072522	purine-containing compound biosynthetic process	BP	0.0434671	OVER	C72_c277_seq1_, C1003_c0_seq1_, C13285_c1_seq1_, C41902_c0_seq1_, C746_c0_seq1_, C47197_c0_seq1_, C1441_c0_seq1_, C18684_c0_seq1_, C598_c2_seq1_, C1154_c0_seq1_, C105_c153_seq1_, C582_c0_seq1_, C580_c7_seq1_, C234_c4_seq1_, C1516_c0_seq1_, C4880_c1_seq1_, C7213_c2_seq1_, C1123_c0_seq1_, C49556_c0_seq1_, C506_c2_seq1_, C47109_c0_seq1_, C967_c2_seq1_, C7007_c1_seq1_, C25817_c0_seq1_, C2425_c1_seq1_…
GO:1901360	organic cyclic compound metabolic process	BP	0.0439188	OVER	C33450_c0_seq1_, C1003_c0_seq1_, C338_c43_seq1_, C47197_c0_seq1_, C28831_c0_seq1_, C19_c39_seq1_, C151_c134_seq1_, C34416_c1_seq1_, C51852_c0_seq1_, C4192_c1_seq1_, C85464_c0_seq1_, C6679_c0_seq1_, C36256_c1_seq1_, C94763_c0_seq1_, C1998_c0_seq1_, C8011_c0_seq1_, C33874_c1_seq1_, C68927_c0_seq1_, C11921_c0_seq1_, C46467_c2_seq1_, C1200_c3_seq1_, C43304_c0_seq1_, C3847_c0_seq1_, C17538_c8_seq1_, C…
GO:0005088	Ras guanyl-nucleotide exchange factor activity	MF	0.0443228	UNDER	C16080_c1_seq1_, C63060_c0_seq1_, C23352_c1_seq1_, C51214_c1_seq1_
GO:0007005	mitochondrion organization	BP	0.0459172	OVER	C79684_c0_seq1_, C13285_c1_seq1_, C2714_c3_seq1_, C114773_c0_seq1_, C5833_c0_seq1_, C3788_c2_seq1_, C17685_c0_seq1_, C13758_c0_seq1_, C54141_c0_seq1_, C16296_c0_seq1_, C64052_c0_seq1_, C2827_c0_seq1_, C24323_c0_seq1_, C4192_c1_seq1_, C2785_c0_seq1_, C12514_c1_seq1_, C9308_c0_seq1_, C2872_c0_seq1_, C11354_c0_seq1_, C9213_c0_seq1_, C54999_c0_seq1_, C111414_c0_seq1_, C59087_c0_seq1_, C23523_c2_seq1_…
GO:0042181	ketone biosynthetic process	BP	0.0472129	OVER	C338_c132_seq1_, C6228_c0_seq1_, C2661_c1_seq1_, C5776_c0_seq1_, C4122_c0_seq1_, C3847_c0_seq1_, C6679_c0_seq1_, C6628_c1_seq1_, C8429_c1_seq1_, C5660_c1_seq1_, C6779_c0_seq1_
GO:0051252	regulation of RNA metabolic process	BP	0.0472129	UNDER	C6831_c2_seq1_, C338_c43_seq1_, C8752_c8_seq1_, C47810_c0_seq1_, C10498_c1_seq1_, C7318_c0_seq1_, C91233_c0_seq1_, C28831_c0_seq1_, C41809_c1_seq1_, C60_c2_seq1_, C36854_c0_seq1_, C1857_c0_seq1_, C130000_c0_seq1_, C10572_c1_seq1_, C9073_c0_seq1_, C41448_c1_seq1_, C19309_c0_seq1_, C7612_c0_seq1_, C338_c130_seq1_, C4955_c0_seq1_, C8345_c0_seq1_, C8100_c0_seq1_, C68927_c0_seq1_, C11921_c0_seq1_, C13…
GO:0006260	DNA replication	BP	0.0472585	UNDER	C96260_c0_seq1_, C84_c8_seq1_, C69811_c1_seq1_, C2042_c0_seq1_, C1967_c6_seq1_, C24323_c0_seq1_
GO:0042593	glucose homeostasis	BP	0.0472585	OVER	C594_c0_seq1_, C36573_c0_seq1_, C25_c137_seq1_, C386_c0_seq1_, C38565_c1_seq1_, C402_c0_seq1_, C35312_c0_seq1_, C56734_c2_seq1_, C26870_c0_seq1_, C32993_c0_seq1_, C27655_c0_seq1_, C119986_c0_seq1_
GO:0033500	carbohydrate homeostasis	BP	0.0472585	OVER	C594_c0_seq1_, C36573_c0_seq1_, C25_c137_seq1_, C386_c0_seq1_, C38565_c1_seq1_, C402_c0_seq1_, C35312_c0_seq1_, C56734_c2_seq1_, C26870_c0_seq1_, C32993_c0_seq1_, C27655_c0_seq1_, C119986_c0_seq1_
GO:0030258	lipid modification	BP	0.0472585	OVER	C40195_c5_seq1_, C113476_c0_seq1_, C32190_c1_seq1_, C8071_c1_seq1_, C3630_c1_seq1_, C92194_c0_seq1_, C2872_c0_seq1_, C112725_c0_seq1_, C5692_c1_seq1_, C3430_c0_seq1_, C26073_c0_seq1_, C3788_c2_seq1_, C28700_c0_seq1_, C4333_c2_seq1_, C2827_c0_seq1_, C42980_c0_seq1_, C76_c0_seq1_, C39572_c0_seq1_, C2736_c14_seq1_, C19288_c2_seq1_, C760_c3_seq1_, C3574_c1_seq1_
GO:0007018	microtubule-based movement	BP	0.0476617	UNDER	C8616_c0_seq1_, C8362_c0_seq1_, C18439_c0_seq1_, C143382_c1_seq1_, C71062_c0_seq1_, C27041_c0_seq1_, C13235_c2_seq1_, C19020_c1_seq1_
GO:0051436	negative regulation of ubiquitin-protein ligase activity involved in mitotic cell cycle	BP	0.0484731	OVER	C18963_c0_seq1_, C10572_c1_seq1_, C238_c0_seq1_, C9073_c0_seq1_, C60_c2_seq1_, C9996_c0_seq1_
GO:0098805	whole membrane	CC	0.0488829	OVER	C47430_c0_seq1_, C23525_c0_seq1_, C36641_c2_seq1_, C46139_c0_seq1_, C38266_c0_seq1_, C24228_c0_seq1_, C9110_c0_seq1_, C5833_c0_seq1_, C77637_c0_seq1_, C60_c2_seq1_, C236863_c0_seq1_, C29674_c1_seq1_, C22271_c0_seq1_, C4967_c0_seq1_, C151_c134_seq1_, C68317_c0_seq1_, C23654_c0_seq1_, C105_c153_seq1_, C36256_c1_seq1_, C51214_c1_seq1_, C98_c5_seq1_, C74874_c1_seq1_, C238_c0_seq1_, C167653_c0_seq1_, …
GO:1903506	regulation of nucleic acid-templated transcription	BP	0.0489033	UNDER	C6831_c2_seq1_, C338_c43_seq1_, C8752_c8_seq1_, C47810_c0_seq1_, C10498_c1_seq1_, C7318_c0_seq1_, C91233_c0_seq1_, C28831_c0_seq1_, C41809_c1_seq1_, C60_c2_seq1_, C36854_c0_seq1_, C1857_c0_seq1_, C10572_c1_seq1_, C9073_c0_seq1_, C41448_c1_seq1_, C19309_c0_seq1_, C7612_c0_seq1_, C4955_c0_seq1_, C8345_c0_seq1_, C8100_c0_seq1_, C68927_c0_seq1_, C11921_c0_seq1_, C135073_c1_seq1_, C46467_c2_seq1_, C20…
GO:0044706	multi-multicellular organism process	BP	0.0489126	OVER	C79838_c0_seq1_, C19567_c1_seq1_, C149483_c0_seq1_, C24162_c2_seq1_, C12243_c0_seq1_, C47197_c0_seq1_, C90384_c0_seq1_
GO:0005839	proteasome core complex	CC	0.0489126	OVER	C18963_c0_seq1_, C3509_c0_seq1_, C5286_c0_seq1_, C6269_c0_seq1_, C9280_c0_seq1_, C15506_c0_seq1_, C22863_c0_seq1_
GO:0004298	threonine-type endopeptidase activity	MF	0.0489126	OVER	C18963_c0_seq1_, C3509_c0_seq1_, C5286_c0_seq1_, C6269_c0_seq1_, C9280_c0_seq1_, C15506_c0_seq1_, C22863_c0_seq1_
GO:0051125	regulation of actin nucleation	BP	0.0489126	OVER	C9448_c0_seq1_, C47430_c0_seq1_, C15058_c0_seq1_, C9110_c0_seq1_, C13381_c1_seq1_, C58210_c0_seq1_, C29674_c1_seq1_
GO:0002831	regulation of response to biotic stimulus	BP	0.0489126	OVER	C9448_c0_seq1_, C37156_c0_seq1_, C11109_c2_seq1_, C12642_c0_seq1_, C9110_c0_seq1_, C60_c2_seq1_, C40893_c0_seq1_
GO:0070003	threonine-type peptidase activity	MF	0.0489126	OVER	C18963_c0_seq1_, C3509_c0_seq1_, C5286_c0_seq1_, C6269_c0_seq1_, C9280_c0_seq1_, C15506_c0_seq1_, C22863_c0_seq1_
GO:0005730	nucleolus	CC	0.0491614	OVER	C10669_c0_seq1_, C24228_c0_seq1_, C41809_c1_seq1_, C67590_c1_seq1_, C1170_c1_seq1_, C1857_c0_seq1_, C4967_c0_seq1_, C130000_c0_seq1_, C80285_c0_seq1_, C42461_c0_seq1_, C10844_c0_seq1_, C645_c0_seq1_, C547_c0_seq1_, C34416_c1_seq1_, C37284_c0_seq1_, C338_c130_seq1_, C306_c1_seq1_, C52_c73_seq1_, C5644_c0_seq1_, C68927_c0_seq1_, C6023_c2_seq1_, C238_c0_seq1_, C13149_c0_seq1_, C14026_c2_seq1_, C121_…
GO:0016787	hydrolase activity	MF	0.0491614	OVER	C33450_c0_seq1_, C748_c1_seq1_, C11542_c0_seq1_, C47197_c0_seq1_, C960_c0_seq1_, C64044_c0_seq1_, C1857_c0_seq1_, C10572_c1_seq1_, C13717_c0_seq1_, C21921_c0_seq1_, C36256_c1_seq1_, C985_c0_seq1_, C94763_c0_seq1_, C3187_c0_seq1_, C28997_c0_seq1_, C127080_c0_seq1_, C85858_c0_seq1_, C22436_c1_seq1_, C13256_c0_seq1_, C1914_c1_seq1_, C25_c79_seq1_, C62829_c0_seq1_, C9552_c3_seq1_, C10265_c2_seq1_, C1…
GO:0006574	valine catabolic process	BP	0.0499284	OVER	C58283_c0_seq1_, C110324_c0_seq1_, C8770_c0_seq1_, C54024_c0_seq1_, C6222_c10_seq1_, C5862_c9_seq1_, C13915_c0_seq1_, C2487_c0_seq1_, C6029_c0_seq1_, C62_c6_seq1_
GO:0006552	leucine catabolic process	BP	0.0499284	OVER	C58283_c0_seq1_, C110324_c0_seq1_, C8770_c0_seq1_, C54024_c0_seq1_, C6222_c10_seq1_, C5862_c9_seq1_, C13915_c0_seq1_, C2487_c0_seq1_, C6029_c0_seq1_, C62_c6_seq1_
GO:0006550	isoleucine catabolic process	BP	0.0499284	OVER	C58283_c0_seq1_, C110324_c0_seq1_, C8770_c0_seq1_, C54024_c0_seq1_, C6222_c10_seq1_, C5862_c9_seq1_, C13915_c0_seq1_, C2487_c0_seq1_, C6029_c0_seq1_, C62_c6_seq1_
GO:0009743	response to carbohydrate	BP	0.0499284	OVER	C36573_c0_seq1_, C25_c137_seq1_, C30767_c0_seq1_, C386_c0_seq1_, C38565_c1_seq1_, C35312_c0_seq1_, C26870_c0_seq1_, C32993_c0_seq1_, C6928_c7_seq1_, C27655_c0_seq1_
GO:0019482	beta-alanine metabolic process	BP	0.0499284	OVER	C70842_c0_seq1_, C8770_c0_seq1_, C6222_c10_seq1_, C34439_c0_seq1_, C5862_c9_seq1_, C15905_c0_seq1_, C13915_c0_seq1_, C58_c63_seq1_, C6029_c0_seq1_, C62_c6_seq1_
